# Supplementary material for: A Systematic Study of the Effects of Complex Structure on Aryl Iodide Oxidative Addition at Bipyridyl‐Ligated Gold(I) Centers
Source: Angew Chem Int Ed Engl. 2021 Oct 18;60(47):24976–83. doi: 10.1002/anie.202108744 (PMC9298241; doi:10.1002/anie.202108744)
Supplement: Supplementary file 1 — Supporting Information [file ANIE-60-24976-s001.zip]

Archive with 4 entries (4 files):
- 2c-NTf2.cif
- 2e-NTf2.cif
- 2f-NTf2.cif
- 2i-NTf2.cif
