# Supplementary material for: A Systematic Study of the Effects of Complex Structure on Aryl Iodide Oxidative Addition at Bipyridyl‐Ligated Gold(I) Centers
Source: Angew Chem Int Ed Engl. 2021 Oct 18;60(47):24976–83. doi: 10.1002/anie.202108744 (PMC9298241; doi:10.1002/anie.202108744)
Supplement: Supplementary file 1 — Supporting Information [file ANIE-60-24976-s001.zip › 2c-NTf2.cif]

data_jac395_x
_audit_creation_date               2018-05-04
_audit_creation_method
;
Olex2 1.2
(compiled 2018.04.26 svn.r3504 for OlexSys, GUI svn.r5492)
;
_shelxl_version_number             2013-4
_audit_contact_author_address      ?
_audit_contact_author_email        ?
_audit_contact_author_name         ''
_audit_contact_author_phone        ?
_publ_contact_author_id_orcid      ?
_publ_section_references
;
Dolomanov, O.V., Bourhis, L.J., Gildea, R.J, Howard, J.A.K. & Puschmann, H.
 (2009), J. Appl. Cryst. 42, 339-341.

Palatinus, L. & Chapuis, G. (2007). J. Appl. Cryst., 40, 786-790;
Palatinus, L. & van der Lee, A. (2008). J. Appl. Cryst. 41, 975-984;
Palatinus, L., Prathapa, S. J. & van Smaalen, S. (2012). J. Appl. Cryst. 45,
 575-580.

Sheldrick, G.M. (2015). Acta Cryst. C71, 3-8.
;
_chemical_name_common              ?
_chemical_name_systematic
;
 ?
;
_chemical_formula_moiety          
 'C12 H10 Au Br2 N2, 4(C0.5 F1.5 N0.25 O S0.5)'
_chemical_formula_sum              'C14 H10 Au Br2 F6 N3 O4 S2'
_chemical_formula_weight           819.16
_chemical_melting_point            ?
loop_
  _atom_type_symbol
  _atom_type_description
  _atom_type_scat_dispersion_real
  _atom_type_scat_dispersion_imag
  _atom_type_scat_source
 'C' 'C' 0.0033 0.0016 'International Tables Vol C Tables 4.2.6.8 and 6.1.1.4'
 'H' 'H' 0.0000 0.0000 'International Tables Vol C Tables 4.2.6.8 and 6.1.1.4'
 'Au' 'Au' -2.0133 8.8022
 'International Tables Vol C Tables 4.2.6.8 and 6.1.1.4'
 'Br' 'Br' -0.2901 2.4595
 'International Tables Vol C Tables 4.2.6.8 and 6.1.1.4'
 'F' 'F' 0.0171 0.0103 'International Tables Vol C Tables 4.2.6.8 and 6.1.1.4'
 'N' 'N' 0.0061 0.0033 'International Tables Vol C Tables 4.2.6.8 and 6.1.1.4'
 'O' 'O' 0.0106 0.0060 'International Tables Vol C Tables 4.2.6.8 and 6.1.1.4'
 'S' 'S' 0.1246 0.1234 'International Tables Vol C Tables 4.2.6.8 and 6.1.1.4'

_shelx_space_group_comment
;
The symmetry employed for this shelxl refinement is uniquely defined
by the following loop, which should always be used as a source of
symmetry information in preference to the above space-group names.
They are only intended as comments.
;
_space_group_crystal_system        'orthorhombic'
_space_group_IT_number             52
_space_group_name_H-M_alt          'P n n a'
_space_group_name_Hall             '-P 2a 2bc'
loop_
  _space_group_symop_operation_xyz
 'x, y, z'
 '-x+1/2, -y, z'
 'x, -y+1/2, -z+1/2'
 '-x+1/2, y+1/2, -z+1/2'
 '-x, -y, -z'
 'x-1/2, y, -z'
 '-x, y-1/2, z-1/2'
 'x-1/2, -y-1/2, z-1/2'

_cell_length_a                     19.9969(4)
_cell_length_b                     22.6201(4)
_cell_length_c                     9.7743(2)
_cell_angle_alpha                  90
_cell_angle_beta                   90
_cell_angle_gamma                  90
_cell_volume                       4421.23(15)
_cell_formula_units_Z              8
_cell_measurement_reflns_used      9944
_cell_measurement_temperature      100
_cell_measurement_theta_max        26.40
_cell_measurement_theta_min        2.27
_shelx_estimated_absorpt_T_max     0.241
_shelx_estimated_absorpt_T_min     0.071
_exptl_absorpt_coefficient_mu      10.536
_exptl_absorpt_correction_T_max    0.7456
_exptl_absorpt_correction_T_min    0.4113
_exptl_absorpt_correction_type     multi-scan
_exptl_absorpt_process_details    
 'SADABS-2014/5 (Bruker,2014/5) was used for absorption correction. wR2(int) was 0.1476 before and 0.0523 after correction. The Ratio of minimum to maximum transmission is 0.5516. The \l/2 correction factor is Not present.'
_exptl_crystal_colour              'clear colourless'
_exptl_crystal_colour_lustre       clear
_exptl_crystal_colour_modifier     .
_exptl_crystal_colour_primary      colourless
_exptl_crystal_density_diffrn      2.461
_exptl_crystal_density_meas        ?
_exptl_crystal_density_method      ?
_exptl_crystal_description         needle
_exptl_crystal_F_000               3056
_exptl_crystal_size_max            0.536
_exptl_crystal_size_mid            0.247
_exptl_crystal_size_min            0.189
_exptl_special_details
;
 ?
;
_exptl_transmission_factor_max     ?
_exptl_transmission_factor_min     ?
_diffrn_reflns_av_R_equivalents    0.0598
_diffrn_reflns_av_unetI/netI       0.0291
_diffrn_reflns_Laue_measured_fraction_full  1.000
_diffrn_reflns_Laue_measured_fraction_max  0.998
_diffrn_reflns_limit_h_max         26
_diffrn_reflns_limit_h_min         -26
_diffrn_reflns_limit_k_max         29
_diffrn_reflns_limit_k_min         -29
_diffrn_reflns_limit_l_max         12
_diffrn_reflns_limit_l_min         -12
_diffrn_reflns_number              57350
_diffrn_reflns_point_group_measured_fraction_full  1.000
_diffrn_reflns_point_group_measured_fraction_max  0.998
_diffrn_reflns_theta_full          25.242
_diffrn_reflns_theta_max           27.895
_diffrn_reflns_theta_min           1.801
_diffrn_ambient_temperature        100.03
_diffrn_detector                   'Bruker area detector'
_diffrn_detector_area_resol_mean   ?
_diffrn_detector_type              'CCD area detector'
_diffrn_measured_fraction_theta_full  1.000
_diffrn_measured_fraction_theta_max  0.998
_diffrn_measurement_device         'Bruker Apex II kappa CCD area detector'
_diffrn_measurement_device_type    'Bruker Apex II kappa CCD area detector'
_diffrn_measurement_method         '\f and \w scans'
_diffrn_radiation_monochromator    graphite
_diffrn_radiation_type             MoK\a
_diffrn_radiation_wavelength       0.71073
_diffrn_source                     'fine-focus sealed tube'
_diffrn_standards_number           0
_reflns_Friedel_coverage           0.000
_reflns_Friedel_fraction_full      .
_reflns_Friedel_fraction_max       .
_reflns_number_gt                  4237
_reflns_number_total               5286
_reflns_special_details
;
 Reflections were merged by SHELXL according to the crystal
 class for the calculation of statistics and refinement.
 
 _reflns_Friedel_fraction is defined as the number of unique
 Friedel pairs measured divided by the number that would be
 possible theoretically, ignoring centric projections and
 systematic absences.
;
_reflns_threshold_expression       'I > 2\s(I)'
_computing_cell_refinement         'SAINT v8.37A (Bruker, 2015)'
_computing_data_collection         ?
_computing_data_reduction          'SAINT v8.37A (Bruker, 2015)'
_computing_molecular_graphics      'Olex2 (Dolomanov et al., 2009)'
_computing_publication_material    'Olex2 (Dolomanov et al., 2009)'
_computing_structure_refinement    'ShelXL (Sheldrick, 2015)'
_computing_structure_solution
;
Superflip (Palatinus & Chapuis, 2007;Palatinus & van der Lee, 2008;
Palatinus et al., 2012)
;
_refine_diff_density_max           1.542
_refine_diff_density_min           -1.462
_refine_diff_density_rms           0.129
_refine_ls_extinction_coef         .
_refine_ls_extinction_method       none
_refine_ls_goodness_of_fit_ref     1.113
_refine_ls_hydrogen_treatment      constr
_refine_ls_matrix_type             full
_refine_ls_number_parameters       425
_refine_ls_number_reflns           5286
_refine_ls_number_restraints       286
_refine_ls_R_factor_all            0.0532
_refine_ls_R_factor_gt             0.0379
_refine_ls_restrained_S_all        1.108
_refine_ls_shift/su_max            0.001
_refine_ls_shift/su_mean           0.000
_refine_ls_structure_factor_coef   Fsqd
_refine_ls_weighting_details      
 'w=1/[\s^2^(Fo^2^)+(0.0245P)^2^+19.5024P] where P=(Fo^2^+2Fc^2^)/3'
_refine_ls_weighting_scheme        calc
_refine_ls_wR_factor_gt            0.0735
_refine_ls_wR_factor_ref           0.0781
_refine_special_details
;
 The bistriflylimide anion is disordered. Two bistriflylimide anions
 are observed in the asymmetric unit each with a 50% occupancy (resulting
 in a net charge of -1 to balance the cation). Both counter ions are around
 special positions, the secondary position of one counter ion is generated
 by symmetry (1-X, 1-Y, 1-Z). Half of the other counter ion is shown in two
 positions each with occupancies of 50%, except N3 and N3A which are on a
 special position and have occupancies of 25%. Equivalent bond distances
 in the two components (e.g. S1-C13 and S1A-C13A) have been restrained to
 be the same and corresponding atoms (e.g. S1 and S1A) in close proximity
 have been restrained to have the same ADP.

 Relatively high residual electron density of 1.6 is observed close to the
 gold atom this is suspected to be due to a very minor unresolved twin and
 is only observed due to the high electron density of gold.
;
_olex2_refinement_description
;
1. Fixed Uiso
 At 1.2 times of:
  All C(H) groups, All C(H,H) groups
2. Restrained distances
 S1-N3
 1.6 with sigma of 0.01
 S1A-N3A
 1.6 with sigma of 0.01
 C13-F1 \\sim C13A-F1A \\sim C13-F2 \\sim C13A-F2A \\sim C13-F3 \\sim C13A-F3A
 with sigma of 0.01
 F1-F2 \\sim F1A-F2A \\sim F2-F3 \\sim F2A-F3A \\sim F3-F1 \\sim F3A-F1A
 with sigma of 0.01
 O1-O2 \\sim O1A-O2A
 with sigma of 0.01
 S1-O1 \\sim S1A-O1A \\sim S1-O2 \\sim S1A-O2A
 with sigma of 0.01
 S1-C13 \\sim S1A-C13A
 with sigma of 0.01
3. Uiso/Uaniso restraints and constraints
C13 \\sim F1 \\sim F2 \\sim F3 \\sim N3 \\sim O1 \\sim O2 \\sim S1 \\sim C13A
\\sim F1A \\sim F2A \\sim F3A \\sim N3A \\sim O1A \\sim O2A \\sim S1A: within
2A with sigma of 0.01 and sigma for terminal atoms of 0.02
4. Others
 Fixed Sof: C13(0.5) F1(0.5) F2(0.5) F3(0.5) N3(0.25) O1(0.5) O2(0.5) S1(0.5)
 C13A(0.5) F1A(0.5) F2A(0.5) F3A(0.5) N3A(0.25) O1A(0.5) O2A(0.5) S1A(0.5)
 C14(0.5) C15(0.5) F4(0.5) F5(0.5) F6(0.5) F7(0.5) F8(0.5) F9(0.5) N4(0.5)
 O3(0.5) O4(0.5) O5(0.5) O6(0.5) S2(0.5) S3(0.5)
5.a Secondary CH2 refined with riding coordinates:
 C1(H1A,H1B), C2(H2A,H2B)
5.b Aromatic/amide H refined with riding coordinates:
 C3(H3), C4(H4), C6(H6), C9(H9), C11(H11), C12(H12)
;
_atom_sites_solution_hydrogens     geom
_atom_sites_solution_primary       iterative
_atom_sites_solution_secondary     ?
loop_
  _atom_site_label
  _atom_site_type_symbol
  _atom_site_fract_x
  _atom_site_fract_y
  _atom_site_fract_z
  _atom_site_U_iso_or_equiv
  _atom_site_adp_type
  _atom_site_occupancy
  _atom_site_site_symmetry_order
  _atom_site_calc_flag
  _atom_site_refinement_flags_posn
  _atom_site_refinement_flags_adp
  _atom_site_refinement_flags_occupancy
  _atom_site_disorder_assembly
  _atom_site_disorder_group
 Au1 Au 0.44388(2) 0.39348(2) 0.18260(2) 0.03453(8) Uani 1 1 d . . . . .
 Br1 Br 0.46165(3) 0.17545(2) 0.65969(5) 0.03338(13) Uani 1 1 d . . . . .
 Br2 Br 0.77086(3) 0.33119(3) 0.30884(7) 0.04564(16) Uani 1 1 d . . . . .
 C1 C 0.4137(4) 0.4626(3) 0.0582(6) 0.0484(17) Uani 1 1 d . . . . .
 H1A H 0.4220 0.5030 0.0932 0.058 Uiso 1 1 calc R . . . .
 H1B H 0.4228 0.4583 -0.0408 0.058 Uiso 1 1 calc R . . . .
 C2 C 0.3568(4) 0.4340(3) 0.1080(7) 0.0536(19) Uani 1 1 d . . . . .
 H2A H 0.3301 0.4111 0.0408 0.064 Uiso 1 1 calc R . . . .
 H2B H 0.3293 0.4559 0.1751 0.064 Uiso 1 1 calc R . . . .
 C3 C 0.3908(3) 0.2962(3) 0.3801(6) 0.0358(14) Uani 1 1 d . . . . .
 H3 H 0.3483 0.3090 0.3482 0.043 Uiso 1 1 calc R . . . .
 C4 C 0.3930(3) 0.2523(3) 0.4805(6) 0.0339(13) Uani 1 1 d . . . . .
 H4 H 0.3532 0.2352 0.5159 0.041 Uiso 1 1 calc R . . . .
 C5 C 0.4545(3) 0.2350(2) 0.5257(5) 0.0264(11) Uani 1 1 d . . . . .
 C6 C 0.5120(3) 0.2603(2) 0.4729(5) 0.0252(11) Uani 1 1 d . . . . .
 H6 H 0.5548 0.2485 0.5050 0.030 Uiso 1 1 calc R . . . .
 C7 C 0.5060(3) 0.3031(2) 0.3726(5) 0.0260(11) Uani 1 1 d . . . . .
 C8 C 0.5644(3) 0.3318(2) 0.3065(5) 0.0264(11) Uani 1 1 d . . . . .
 C9 C 0.6294(3) 0.3179(2) 0.3370(5) 0.0285(11) Uani 1 1 d . . . . .
 H9 H 0.6394 0.2884 0.4033 0.034 Uiso 1 1 calc R . . . .
 C10 C 0.6807(3) 0.3477(2) 0.2692(6) 0.0314(12) Uani 1 1 d . . . . .
 C11 C 0.6646(4) 0.3894(3) 0.1726(7) 0.0540(18) Uani 1 1 d . . . . .
 H11 H 0.6986 0.4096 0.1234 0.065 Uiso 1 1 calc R . . . .
 C12 C 0.5992(4) 0.4013(3) 0.1491(7) 0.0481(17) Uani 1 1 d . . . . .
 H12 H 0.5884 0.4310 0.0840 0.058 Uiso 1 1 calc R . . . .
 N1 N 0.4454(2) 0.32083(19) 0.3269(4) 0.0298(10) Uani 1 1 d . . . . .
 N2 N 0.5493(3) 0.3736(2) 0.2125(4) 0.0327(11) Uani 1 1 d . . . . .
 C13 C 0.3250(4) 0.6388(5) 0.2624(9) 0.040(2) Uani 0.5 1 d D U . A 1
 F1 F 0.3895(3) 0.6330(4) 0.2992(9) 0.062(2) Uani 0.5 1 d D U . A 1
 F2 F 0.3093(5) 0.5895(6) 0.1923(13) 0.056(3) Uani 0.5 1 d D U . A 1
 F3 F 0.2891(4) 0.6375(5) 0.3778(8) 0.060(3) Uani 0.5 1 d D U . A 1
 N3 N 0.2556(5) 0.7500 0.2500 0.024(2) Uani 0.5 2 d DS TU P A 1
 O1 O 0.3528(4) 0.7218(4) 0.0999(8) 0.0323(18) Uani 0.5 1 d D U . A 1
 O2 O 0.2420(3) 0.6776(3) 0.0669(8) 0.0316(17) Uani 0.5 1 d D U . A 1
 S1 S 0.2914(3) 0.7007(4) 0.1580(7) 0.0297(13) Uani 0.5 1 d D U . A 1
 C13A C 0.3145(4) 0.6383(5) 0.2687(9) 0.040(2) Uani 0.5 1 d D U . B 2
 F1A F 0.3348(4) 0.5947(6) 0.1886(10) 0.041(2) Uani 0.5 1 d D U . B 2
 F2A F 0.2613(4) 0.6218(4) 0.3379(9) 0.052(2) Uani 0.5 1 d D U . B 2
 F3A F 0.3630(4) 0.6541(3) 0.3524(7) 0.050(2) Uani 0.5 1 d D U . B 2
 N3A N 0.3447(6) 0.7500 0.2500 0.041(2) Uani 0.5 2 d DS TU P B 2
 O1A O 0.3464(4) 0.6941(4) 0.0410(8) 0.042(2) Uani 0.5 1 d D U . B 2
 O2A O 0.2356(4) 0.7009(4) 0.1492(9) 0.0394(19) Uani 0.5 1 d D U . B 2
 S1A S 0.3059(3) 0.7034(4) 0.1583(7) 0.0292(12) Uani 0.5 1 d D U . B 2
 C14 C 0.3619(9) 0.4843(8) 0.5557(16) 0.040(3) Uani 0.5 1 d . . . C -1
 C15 C 0.6079(9) 0.5115(7) 0.4830(19) 0.052(5) Uani 0.5 1 d . . . C -1
 F4 F 0.3316(6) 0.4544(5) 0.4575(10) 0.064(3) Uani 0.5 1 d . . . C -1
 F5 F 0.3245(4) 0.4780(3) 0.6699(8) 0.053(2) Uani 0.5 1 d . . . C -1
 F6 F 0.3624(9) 0.5406(7) 0.5224(12) 0.053(3) Uani 0.5 1 d . . . C -1
 F7 F 0.6367(10) 0.4683(9) 0.4145(15) 0.083(5) Uani 0.5 1 d . . . C -1
 F8 F 0.6088(4) 0.4963(4) 0.6137(8) 0.057(2) Uani 0.5 1 d . . . C -1
 F9 F 0.6471(6) 0.5600(6) 0.4747(15) 0.082(4) Uani 0.5 1 d . . . C -1
 N4 N 0.4843(5) 0.4701(4) 0.4493(9) 0.033(2) Uani 0.5 1 d . . . C -1
 O3 O 0.4678(9) 0.4886(5) 0.7062(13) 0.035(3) Uani 0.5 1 d . . . C -1
 O4 O 0.4379(5) 0.3948(3) 0.6001(8) 0.041(2) Uani 0.5 1 d . . . C -1
 O5 O 0.5322(11) 0.5340(6) 0.2746(17) 0.057(4) Uani 0.5 1 d . . . C -1
 O6 O 0.5033(5) 0.5797(3) 0.4975(9) 0.041(2) Uani 0.5 1 d . . . C -1
 S2 S 0.4460(2) 0.45702(16) 0.5889(4) 0.0322(8) Uani 0.5 1 d . . . C -1
 S3 S 0.5238(2) 0.52943(17) 0.4215(4) 0.0362(9) Uani 0.5 1 d . . . C -1

loop_
  _atom_site_aniso_label
  _atom_site_aniso_U_11
  _atom_site_aniso_U_22
  _atom_site_aniso_U_33
  _atom_site_aniso_U_23
  _atom_site_aniso_U_13
  _atom_site_aniso_U_12
 Au1 0.05265(15) 0.02671(11) 0.02422(11) 0.00193(9) -0.00820(10) 0.00979(10)
 Br1 0.0420(3) 0.0312(3) 0.0270(3) 0.0050(2) 0.0006(2) -0.0083(2)
 Br2 0.0401(3) 0.0446(4) 0.0522(4) 0.0000(3) 0.0060(3) -0.0033(3)
 C1 0.078(5) 0.039(4) 0.028(3) 0.009(3) -0.008(3) 0.019(3)
 C2 0.064(5) 0.049(4) 0.048(4) 0.009(3) -0.019(4) 0.018(4)
 C3 0.034(3) 0.036(3) 0.038(3) -0.008(3) -0.012(3) 0.003(3)
 C4 0.030(3) 0.034(3) 0.038(3) -0.005(3) 0.001(2) -0.007(2)
 C5 0.037(3) 0.024(3) 0.019(2) -0.002(2) -0.002(2) -0.001(2)
 C6 0.031(3) 0.022(3) 0.023(3) -0.003(2) -0.004(2) 0.001(2)
 C7 0.037(3) 0.019(2) 0.022(2) -0.004(2) -0.003(2) 0.002(2)
 C8 0.045(3) 0.015(2) 0.020(2) -0.0044(19) 0.001(2) -0.003(2)
 C9 0.040(3) 0.021(3) 0.024(3) -0.002(2) 0.000(2) -0.002(2)
 C10 0.042(3) 0.024(3) 0.028(3) -0.003(2) 0.006(2) 0.003(2)
 C11 0.062(5) 0.042(4) 0.058(4) 0.015(3) 0.020(4) 0.007(3)
 C12 0.062(4) 0.040(4) 0.043(4) 0.020(3) 0.016(3) 0.014(3)
 N1 0.040(3) 0.026(2) 0.024(2) -0.0001(18) -0.007(2) 0.000(2)
 N2 0.047(3) 0.026(2) 0.025(2) 0.0033(18) 0.003(2) 0.010(2)
 C13 0.045(4) 0.040(4) 0.036(4) 0.013(4) 0.006(4) -0.002(4)
 F1 0.049(5) 0.070(6) 0.066(6) 0.031(4) -0.010(4) -0.010(4)
 F2 0.057(7) 0.037(4) 0.076(6) 0.007(4) -0.001(5) 0.005(5)
 F3 0.062(6) 0.073(6) 0.044(5) 0.023(4) 0.005(4) -0.012(5)
 N3 0.023(4) 0.020(4) 0.029(4) 0.003(4) 0.000 0.000
 O1 0.040(5) 0.032(4) 0.025(4) 0.004(3) 0.013(4) -0.005(4)
 O2 0.035(4) 0.032(4) 0.028(4) -0.010(3) -0.007(3) 0.004(3)
 S1 0.039(3) 0.0229(19) 0.027(2) 0.0059(15) 0.0107(18) -0.0068(19)
 C13A 0.045(4) 0.039(4) 0.037(4) 0.011(4) 0.004(4) -0.001(4)
 F1A 0.044(6) 0.038(5) 0.042(4) 0.002(4) 0.004(4) 0.023(5)
 F2A 0.072(6) 0.030(4) 0.053(5) 0.017(4) 0.020(5) -0.005(4)
 F3A 0.069(5) 0.045(4) 0.036(4) 0.001(3) -0.020(4) 0.027(4)
 N3A 0.043(5) 0.035(5) 0.045(5) -0.004(4) 0.000 0.000
 O1A 0.041(5) 0.054(6) 0.030(4) 0.008(4) 0.005(4) -0.006(4)
 O2A 0.028(4) 0.043(5) 0.047(5) 0.004(4) -0.004(4) -0.003(4)
 S1A 0.038(3) 0.0263(19) 0.0231(19) -0.0013(15) 0.0031(17) -0.0094(18)
 C14 0.047(10) 0.041(10) 0.032(8) 0.007(7) -0.001(7) -0.013(8)
 C15 0.058(11) 0.036(9) 0.061(11) -0.006(7) 0.027(9) -0.010(8)
 F4 0.073(7) 0.063(7) 0.055(6) -0.006(5) -0.019(5) 0.000(5)
 F5 0.057(5) 0.050(5) 0.052(5) 0.000(4) 0.019(4) -0.009(4)
 F6 0.065(6) 0.031(5) 0.064(8) 0.014(6) 0.001(7) 0.003(4)
 F7 0.078(9) 0.085(13) 0.087(12) -0.036(10) 0.019(10) 0.016(8)
 F8 0.073(6) 0.052(5) 0.048(5) -0.004(4) -0.001(4) 0.006(4)
 F9 0.068(8) 0.062(8) 0.115(11) 0.016(7) 0.010(7) -0.033(6)
 N4 0.061(7) 0.018(4) 0.020(4) -0.001(3) 0.002(4) -0.010(4)
 O3 0.059(6) 0.037(7) 0.009(5) 0.005(5) -0.001(4) -0.004(6)
 O4 0.078(6) 0.021(4) 0.024(4) 0.005(3) 0.004(4) -0.006(4)
 O5 0.100(10) 0.044(9) 0.028(6) 0.017(6) 0.018(6) -0.007(9)
 O6 0.066(6) 0.020(4) 0.037(4) 0.000(3) 0.012(4) -0.006(4)
 S2 0.056(3) 0.0193(17) 0.0214(14) 0.0041(12) 0.0027(17) -0.0050(16)
 S3 0.063(3) 0.0210(18) 0.0247(16) 0.0029(13) 0.0094(18) -0.0057(16)

_geom_special_details
;
 All esds (except the esd in the dihedral angle between two l.s. planes)
 are estimated using the full covariance matrix.  The cell esds are taken
 into account individually in the estimation of esds in distances, angles
 and torsion angles; correlations between esds in cell parameters are only
 used when they are defined by crystal symmetry.  An approximate (isotropic)
 treatment of cell esds is used for estimating esds involving l.s. planes.
;
loop_
  _geom_bond_atom_site_label_1
  _geom_bond_atom_site_label_2
  _geom_bond_distance
  _geom_bond_site_symmetry_2
  _geom_bond_publ_flag
 Au1 C1 2.071(6) . ?
 Au1 C2 2.099(6) . ?
 Au1 N1 2.166(4) . ?
 Au1 N2 2.175(5) . ?
 Br1 C5 1.884(5) . ?
 Br2 C10 1.882(6) . ?
 C1 H1A 0.9900 . ?
 C1 H1B 0.9900 . ?
 C1 C2 1.397(10) . ?
 C2 H2A 0.9900 . ?
 C2 H2B 0.9900 . ?
 C3 H3 0.9500 . ?
 C3 C4 1.396(8) . ?
 C3 N1 1.331(7) . ?
 C4 H4 0.9500 . ?
 C4 C5 1.364(8) . ?
 C5 C6 1.385(7) . ?
 C6 H6 0.9500 . ?
 C6 C7 1.382(7) . ?
 C7 C8 1.485(7) . ?
 C7 N1 1.353(7) . ?
 C8 C9 1.372(8) . ?
 C8 N2 1.351(6) . ?
 C9 H9 0.9500 . ?
 C9 C10 1.394(8) . ?
 C10 C11 1.373(8) . ?
 C11 H11 0.9500 . ?
 C11 C12 1.354(10) . ?
 C12 H12 0.9500 . ?
 C12 N2 1.333(8) . ?
 C13 F1 1.346(7) . ?
 C13 F2 1.345(7) . ?
 C13 F3 1.337(7) . ?
 C13 S1 1.858(8) . ?
 N3 S1 1.602(7) 3_565 ?
 N3 S1 1.602(7) . ?
 O1 S1 1.435(7) . ?
 O2 S1 1.430(7) . ?
 C13A F1A 1.324(7) . ?
 C13A F2A 1.316(7) . ?
 C13A F3A 1.318(7) . ?
 C13A S1A 1.833(8) . ?
 N3A S1A 1.587(7) . ?
 N3A S1A 1.587(7) 3_565 ?
 O1A S1A 1.419(7) . ?
 O2A S1A 1.410(6) . ?
 C14 F4 1.320(19) . ?
 C14 F5 1.351(19) . ?
 C14 F6 1.31(2) . ?
 C14 S2 1.821(18) . ?
 C15 F7 1.32(2) . ?
 C15 F8 1.32(2) . ?
 C15 F9 1.352(19) . ?
 C15 S3 1.83(2) . ?
 N4 S2 1.592(10) . ?
 N4 S3 1.582(9) . ?
 O3 S2 1.419(14) . ?
 O4 S2 1.421(8) . ?
 O5 S3 1.449(17) . ?
 O6 S3 1.419(9) . ?

loop_
  _geom_angle_atom_site_label_1
  _geom_angle_atom_site_label_2
  _geom_angle_atom_site_label_3
  _geom_angle
  _geom_angle_site_symmetry_1
  _geom_angle_site_symmetry_3
  _geom_angle_publ_flag
 C1 Au1 C2 39.1(3) . . ?
 C1 Au1 N1 163.6(2) . . ?
 C1 Au1 N2 121.2(2) . . ?
 C2 Au1 N1 124.6(3) . . ?
 C2 Au1 N2 160.3(2) . . ?
 N1 Au1 N2 75.06(17) . . ?
 Au1 C1 H1A 116.4 . . ?
 Au1 C1 H1B 116.4 . . ?
 H1A C1 H1B 113.4 . . ?
 C2 C1 Au1 71.5(4) . . ?
 C2 C1 H1A 116.4 . . ?
 C2 C1 H1B 116.4 . . ?
 Au1 C2 H2A 116.7 . . ?
 Au1 C2 H2B 116.7 . . ?
 C1 C2 Au1 69.4(4) . . ?
 C1 C2 H2A 116.7 . . ?
 C1 C2 H2B 116.7 . . ?
 H2A C2 H2B 113.7 . . ?
 C4 C3 H3 118.4 . . ?
 N1 C3 H3 118.4 . . ?
 N1 C3 C4 123.1(5) . . ?
 C3 C4 H4 121.3 . . ?
 C5 C4 C3 117.4(5) . . ?
 C5 C4 H4 121.3 . . ?
 C4 C5 Br1 119.9(4) . . ?
 C4 C5 C6 120.6(5) . . ?
 C6 C5 Br1 119.5(4) . . ?
 C5 C6 H6 120.6 . . ?
 C7 C6 C5 118.8(5) . . ?
 C7 C6 H6 120.6 . . ?
 C6 C7 C8 123.1(5) . . ?
 N1 C7 C6 121.3(5) . . ?
 N1 C7 C8 115.5(5) . . ?
 C9 C8 C7 123.4(5) . . ?
 N2 C8 C7 115.2(5) . . ?
 N2 C8 C9 121.4(5) . . ?
 C8 C9 H9 120.6 . . ?
 C8 C9 C10 118.8(5) . . ?
 C10 C9 H9 120.6 . . ?
 C9 C10 Br2 120.7(4) . . ?
 C11 C10 Br2 120.2(5) . . ?
 C11 C10 C9 119.1(6) . . ?
 C10 C11 H11 120.7 . . ?
 C12 C11 C10 118.7(6) . . ?
 C12 C11 H11 120.7 . . ?
 C11 C12 H12 118.3 . . ?
 N2 C12 C11 123.4(6) . . ?
 N2 C12 H12 118.3 . . ?
 C3 N1 Au1 124.1(4) . . ?
 C3 N1 C7 118.8(5) . . ?
 C7 N1 Au1 116.9(4) . . ?
 C8 N2 Au1 116.9(4) . . ?
 C12 N2 Au1 124.5(4) . . ?
 C12 N2 C8 118.6(5) . . ?
 F1 C13 S1 124.5(7) . . ?
 F2 C13 F1 106.2(7) . . ?
 F2 C13 S1 105.1(9) . . ?
 F3 C13 F1 106.7(7) . . ?
 F3 C13 F2 106.6(7) . . ?
 F3 C13 S1 106.6(7) . . ?
 S1 N3 S1 126.9(8) 3_565 . ?
 N3 S1 C13 112.2(5) . . ?
 O1 S1 C13 99.2(6) . . ?
 O1 S1 N3 111.9(7) . . ?
 O2 S1 C13 108.5(6) . . ?
 O2 S1 N3 107.1(6) . . ?
 O2 S1 O1 117.8(6) . . ?
 F1A C13A S1A 106.2(9) . . ?
 F2A C13A F1A 109.9(7) . . ?
 F2A C13A F3A 110.7(7) . . ?
 F2A C13A S1A 117.1(7) . . ?
 F3A C13A F1A 110.2(7) . . ?
 F3A C13A S1A 102.5(7) . . ?
 S1A N3A S1A 121.5(10) . 3_565 ?
 N3A S1A C13A 98.9(5) . . ?
 O1A S1A C13A 107.6(6) . . ?
 O1A S1A N3A 106.1(6) . . ?
 O2A S1A C13A 95.7(6) . . ?
 O2A S1A N3A 123.3(8) . . ?
 O2A S1A O1A 120.8(7) . . ?
 F4 C14 F5 107.0(14) . . ?
 F4 C14 S2 112.3(13) . . ?
 F5 C14 S2 109.2(10) . . ?
 F6 C14 F4 108.7(13) . . ?
 F6 C14 F5 108.2(17) . . ?
 F6 C14 S2 111.4(13) . . ?
 F7 C15 F8 106.9(16) . . ?
 F7 C15 F9 108.5(19) . . ?
 F7 C15 S3 113.6(15) . . ?
 F8 C15 F9 105.1(15) . . ?
 F8 C15 S3 112.8(12) . . ?
 F9 C15 S3 109.5(13) . . ?
 S3 N4 S2 123.0(6) . . ?
 N4 S2 C14 103.2(7) . . ?
 O3 S2 C14 104.9(9) . . ?
 O3 S2 N4 116.8(7) . . ?
 O3 S2 O4 118.1(6) . . ?
 O4 S2 C14 104.1(7) . . ?
 O4 S2 N4 107.7(5) . . ?
 N4 S3 C15 102.4(7) . . ?
 O5 S3 C15 103.6(11) . . ?
 O5 S3 N4 106.8(8) . . ?
 O6 S3 C15 105.7(7) . . ?
 O6 S3 N4 116.5(5) . . ?
 O6 S3 O5 119.6(7) . . ?

loop_
  _geom_torsion_atom_site_label_1
  _geom_torsion_atom_site_label_2
  _geom_torsion_atom_site_label_3
  _geom_torsion_atom_site_label_4
  _geom_torsion
  _geom_torsion_site_symmetry_1
  _geom_torsion_site_symmetry_2
  _geom_torsion_site_symmetry_3
  _geom_torsion_site_symmetry_4
  _geom_torsion_publ_flag
 Br1 C5 C6 C7 178.7(4) . . . . ?
 Br2 C10 C11 C12 -178.3(5) . . . . ?
 C3 C4 C5 Br1 -179.4(4) . . . . ?
 C3 C4 C5 C6 -0.1(8) . . . . ?
 C4 C3 N1 Au1 -175.2(4) . . . . ?
 C4 C3 N1 C7 -0.5(8) . . . . ?
 C4 C5 C6 C7 -0.6(7) . . . . ?
 C5 C6 C7 C8 -178.3(4) . . . . ?
 C5 C6 C7 N1 0.7(7) . . . . ?
 C6 C7 C8 C9 1.2(8) . . . . ?
 C6 C7 C8 N2 -178.7(5) . . . . ?
 C6 C7 N1 Au1 174.8(4) . . . . ?
 C6 C7 N1 C3 -0.2(7) . . . . ?
 C7 C8 C9 C10 -179.9(5) . . . . ?
 C7 C8 N2 Au1 2.7(5) . . . . ?
 C7 C8 N2 C12 179.9(5) . . . . ?
 C8 C7 N1 Au1 -6.1(6) . . . . ?
 C8 C7 N1 C3 178.9(5) . . . . ?
 C8 C9 C10 Br2 179.0(4) . . . . ?
 C8 C9 C10 C11 -0.9(8) . . . . ?
 C9 C8 N2 Au1 -177.2(4) . . . . ?
 C9 C8 N2 C12 0.0(8) . . . . ?
 C9 C10 C11 C12 1.6(10) . . . . ?
 C10 C11 C12 N2 -1.7(11) . . . . ?
 C11 C12 N2 Au1 177.8(5) . . . . ?
 C11 C12 N2 C8 0.9(10) . . . . ?
 N1 C3 C4 C5 0.7(8) . . . . ?
 N1 C7 C8 C9 -177.9(5) . . . . ?
 N1 C7 C8 N2 2.2(6) . . . . ?
 N2 C8 C9 C10 0.1(7) . . . . ?
 F1 C13 S1 N3 -100.0(9) . . . . ?
 F1 C13 S1 O1 18.3(10) . . . . ?
 F1 C13 S1 O2 141.9(8) . . . . ?
 F2 C13 S1 N3 137.6(7) . . . . ?
 F2 C13 S1 O1 -104.1(7) . . . . ?
 F2 C13 S1 O2 19.5(8) . . . . ?
 F3 C13 S1 N3 24.7(9) . . . . ?
 F3 C13 S1 O1 143.0(7) . . . . ?
 F3 C13 S1 O2 -93.5(8) . . . . ?
 S1 N3 S1 C13 76.6(5) 3_565 . . . ?
 S1 N3 S1 O1 -33.9(5) 3_565 . . . ?
 S1 N3 S1 O2 -164.4(6) 3_565 . . . ?
 F1A C13A S1A N3A -132.2(7) . . . . ?
 F1A C13A S1A O1A -22.1(8) . . . . ?
 F1A C13A S1A O2A 102.8(7) . . . . ?
 F2A C13A S1A N3A 104.7(8) . . . . ?
 F2A C13A S1A O1A -145.2(7) . . . . ?
 F2A C13A S1A O2A -20.3(8) . . . . ?
 F3A C13A S1A N3A -16.6(8) . . . . ?
 F3A C13A S1A O1A 93.5(7) . . . . ?
 F3A C13A S1A O2A -141.6(7) . . . . ?
 S1A N3A S1A C13A -101.4(4) 3_565 . . . ?
 S1A N3A S1A O1A 147.3(7) 3_565 . . . ?
 S1A N3A S1A O2A 1.5(6) 3_565 . . . ?
 F4 C14 S2 N4 64.0(13) . . . . ?
 F4 C14 S2 O3 -173.1(12) . . . . ?
 F4 C14 S2 O4 -48.4(13) . . . . ?
 F5 C14 S2 N4 -177.5(10) . . . . ?
 F5 C14 S2 O3 -54.6(13) . . . . ?
 F5 C14 S2 O4 70.1(12) . . . . ?
 F6 C14 S2 N4 -58.1(14) . . . . ?
 F6 C14 S2 O3 64.8(14) . . . . ?
 F6 C14 S2 O4 -170.5(12) . . . . ?
 F7 C15 S3 N4 62.8(17) . . . . ?
 F7 C15 S3 O5 -48.2(18) . . . . ?
 F7 C15 S3 O6 -174.8(15) . . . . ?
 F8 C15 S3 N4 -59.1(12) . . . . ?
 F8 C15 S3 O5 -170.1(11) . . . . ?
 F8 C15 S3 O6 63.3(12) . . . . ?
 F9 C15 S3 N4 -175.7(12) . . . . ?
 F9 C15 S3 O5 73.3(14) . . . . ?
 F9 C15 S3 O6 -53.3(14) . . . . ?
 S2 N4 S3 C15 90.2(9) . . . . ?
 S2 N4 S3 O5 -161.3(11) . . . . ?
 S2 N4 S3 O6 -24.6(10) . . . . ?
 S3 N4 S2 C14 91.3(9) . . . . ?
 S3 N4 S2 O3 -23.2(12) . . . . ?
 S3 N4 S2 O4 -159.0(7) . . . . ?

_shelx_res_file
;
TITL testo1 in Pnna
CELL 0.71073 19.9969 22.6201 9.7743 90 90 90
ZERR 8 0.0004 0.0004 0.0002 0 0 0
LATT 1
SYMM 0.5-X,-Y,+Z
SYMM +X,0.5-Y,0.5-Z
SYMM 0.5-X,0.5+Y,0.5-Z
SFAC C H Au Br F N O S
UNIT 112 80 8 16 48 24 32 16
DFIX 1.6 0.01 S1 N3
DFIX 1.6 0.01 S1A N3A
SADI 0.01 C13 F1 C13A F1A C13 F2 C13A F2A C13 F3 C13A F3A
SADI 0.01 F1 F2 F1A F2A F2 F3 F2A F3A F3 F1 F3A F1A
SADI 0.01 O1 O2 O1A O2A
SADI 0.01 S1 O1 S1A O1A S1 O2 S1A O2A
SADI 0.01 S1 C13 S1A C13A
SIMU 0.01 0.02 2 C13 > S1A

L.S. 8
PLAN  5
SIZE 0.189 0.247 0.536
TEMP -173.12
BOND $H
CONF
fmap 2 53
acta
REM <olex2.extras>
REM <HklSrc "%.\\JAC395_X.hkl">
REM </olex2.extras>

WGHT    0.024500   19.502401
FVAR       0.03963
AU1   3    0.443880    0.393481    0.182600    11.00000    0.05265    0.02671 =
         0.02422    0.00193   -0.00820    0.00979
BR1   4    0.461645    0.175453    0.659691    11.00000    0.04199    0.03117 =
         0.02698    0.00504    0.00056   -0.00830
BR2   4    0.770864    0.331188    0.308836    11.00000    0.04006    0.04463 =
         0.05223   -0.00003    0.00604   -0.00332
C1    1    0.413665    0.462644    0.058228    11.00000    0.07792    0.03924 =
         0.02796    0.00855   -0.00796    0.01869
AFIX  23
H1A   2    0.421983    0.503048    0.093245    11.00000   -1.20000
H1B   2    0.422843    0.458334   -0.040801    11.00000   -1.20000
AFIX   0
C2    1    0.356751    0.433950    0.107961    11.00000    0.06416    0.04883 =
         0.04782    0.00905   -0.01936    0.01786
AFIX  23
H2A   2    0.330121    0.411144    0.040839    11.00000   -1.20000
H2B   2    0.329259    0.455931    0.175101    11.00000   -1.20000
AFIX   0
C3    1    0.390777    0.296172    0.380091    11.00000    0.03359    0.03589 =
         0.03788   -0.00843   -0.01234    0.00273
AFIX  43
H3    2    0.348318    0.309037    0.348236    11.00000   -1.20000
AFIX   0
C4    1    0.392984    0.252289    0.480478    11.00000    0.03043    0.03367 =
         0.03757   -0.00490    0.00052   -0.00694
AFIX  43
H4    2    0.353213    0.235152    0.515879    11.00000   -1.20000
AFIX   0
C5    1    0.454472    0.234992    0.525720    11.00000    0.03685    0.02370 =
         0.01851   -0.00218   -0.00196   -0.00125
C6    1    0.511988    0.260316    0.472875    11.00000    0.03066    0.02167 =
         0.02319   -0.00277   -0.00426    0.00145
AFIX  43
H6    2    0.554800    0.248517    0.504956    11.00000   -1.20000
AFIX   0
C7    1    0.505967    0.303078    0.372591    11.00000    0.03745    0.01904 =
         0.02155   -0.00354   -0.00339    0.00210
C8    1    0.564367    0.331827    0.306502    11.00000    0.04517    0.01454 =
         0.01950   -0.00435    0.00150   -0.00253
C9    1    0.629448    0.317865    0.337039    11.00000    0.03985    0.02146 =
         0.02431   -0.00184   -0.00014   -0.00215
AFIX  43
H9    2    0.639422    0.288418    0.403266    11.00000   -1.20000
AFIX   0
C10   1    0.680687    0.347653    0.269171    11.00000    0.04212    0.02392 =
         0.02806   -0.00266    0.00597    0.00309
C11   1    0.664587    0.389418    0.172635    11.00000    0.06227    0.04197 =
         0.05776    0.01494    0.02031    0.00729
AFIX  43
H11   2    0.698625    0.409553    0.123381    11.00000   -1.20000
AFIX   0
C12   1    0.599226    0.401323    0.149063    11.00000    0.06180    0.03964 =
         0.04285    0.01968    0.01619    0.01381
AFIX  43
H12   2    0.588416    0.431006    0.083957    11.00000   -1.20000
AFIX   0
N1    6    0.445350    0.320834    0.326911    11.00000    0.03967    0.02571 =
         0.02417   -0.00009   -0.00740    0.00023
N2    6    0.549276    0.373552    0.212475    11.00000    0.04747    0.02615 =
         0.02450    0.00333    0.00338    0.00964

PART 1
C13   1    0.324976    0.638776    0.262405    10.50000    0.04475    0.04012 =
         0.03649    0.01270    0.00579   -0.00155
F1    5    0.389498    0.633017    0.299218    10.50000    0.04896    0.06981 =
         0.06634    0.03095   -0.01028   -0.00958
F2    5    0.309306    0.589537    0.192285    10.50000    0.05652    0.03662 =
         0.07554    0.00684   -0.00109    0.00484
F3    5    0.289071    0.637463    0.377791    10.50000    0.06205    0.07322 =
         0.04432    0.02346    0.00543   -0.01182
N3    6    0.255636    0.750000    0.250000    10.25000    0.02284    0.02033 =
         0.02868    0.00291    0.00000    0.00000
O1    7    0.352824    0.721827    0.099885    10.50000    0.03952    0.03245 =
         0.02493    0.00406    0.01333   -0.00497
O2    7    0.241964    0.677604    0.066865    10.50000    0.03467    0.03232 =
         0.02767   -0.01030   -0.00687    0.00388
S1    8    0.291442    0.700677    0.158044    10.50000    0.03884    0.02290 =
         0.02739    0.00592    0.01069   -0.00679

PART 0
PART 2
C13A  1    0.314517    0.638334    0.268688    10.50000    0.04501    0.03944 =
         0.03667    0.01068    0.00374   -0.00106
F1A   5    0.334761    0.594689    0.188576    10.50000    0.04420    0.03833 =
         0.04196    0.00234    0.00408    0.02330
F2A   5    0.261277    0.621798    0.337923    10.50000    0.07201    0.03008 =
         0.05295    0.01660    0.02026   -0.00528
F3A   5    0.362994    0.654141    0.352355    10.50000    0.06895    0.04494 =
         0.03574    0.00080   -0.01982    0.02660
N3A   6    0.344675    0.750000    0.250000    10.25000    0.04254    0.03541 =
         0.04511   -0.00382    0.00000    0.00000
O1A   7    0.346372    0.694052    0.040966    10.50000    0.04124    0.05382 =
         0.02965    0.00845    0.00502   -0.00633
O2A   7    0.235585    0.700927    0.149249    10.50000    0.02800    0.04325 =
         0.04707    0.00402   -0.00365   -0.00264
S1A   8    0.305897    0.703373    0.158289    10.50000    0.03812    0.02631 =
         0.02308   -0.00134    0.00306   -0.00938

PART 0
PART -1
C14   1    0.361860    0.484306    0.555693    10.50000    0.04665    0.04059 =
         0.03164    0.00743   -0.00083   -0.01284
C15   1    0.607859    0.511515    0.482960    10.50000    0.05765    0.03610 =
         0.06084   -0.00608    0.02704   -0.00958
F4    5    0.331644    0.454424    0.457500    10.50000    0.07327    0.06284 =
         0.05488   -0.00625   -0.01862    0.00003
F5    5    0.324459    0.477959    0.669860    10.50000    0.05700    0.04987 =
         0.05205    0.00002    0.01875   -0.00926
F6    5    0.362420    0.540599    0.522380    10.50000    0.06473    0.03098 =
         0.06423    0.01376    0.00114    0.00319
F7    5    0.636732    0.468277    0.414514    10.50000    0.07811    0.08489 =
         0.08746   -0.03553    0.01893    0.01637
F8    5    0.608822    0.496329    0.613679    10.50000    0.07276    0.05203 =
         0.04756   -0.00377   -0.00092    0.00558
F9    5    0.647119    0.560029    0.474710    10.50000    0.06832    0.06236 =
         0.11465    0.01582    0.00987   -0.03252
N4    6    0.484309    0.470059    0.449350    10.50000    0.06133    0.01816 =
         0.02002   -0.00116    0.00220   -0.00986
O3    7    0.467766    0.488566    0.706205    10.50000    0.05947    0.03724 =
         0.00913    0.00456   -0.00130   -0.00405
O4    7    0.437914    0.394807    0.600074    10.50000    0.07830    0.02124 =
         0.02412    0.00465    0.00379   -0.00643
O5    7    0.532177    0.534029    0.274551    10.50000    0.10046    0.04392 =
         0.02784    0.01749    0.01799   -0.00700
O6    7    0.503334    0.579711    0.497473    10.50000    0.06598    0.01986 =
         0.03678    0.00028    0.01160   -0.00577
S2    8    0.445999    0.457015    0.588921    10.50000    0.05595    0.01928 =
         0.02139    0.00415    0.00268   -0.00501
S3    8    0.523801    0.529425    0.421462    10.50000    0.06285    0.02096 =
         0.02468    0.00294    0.00939   -0.00571
HKLF 4

REM  testo1 in Pnna
REM R1 =  0.0379 for    4237 Fo > 4sig(Fo)  and  0.0532 for all    5286 data
REM    425 parameters refined using    286 restraints

END

WGHT      0.0245     19.5028

REM Highest difference peak  1.542,  deepest hole -1.462,  1-sigma level  0.129
Q1    1   0.4006  0.3985  0.1810  11.00000  0.05    1.54
Q2    1   0.4664  0.4227  0.1682  11.00000  0.05    1.15
Q3    1   0.7422  0.3604  0.2947  11.00000  0.05    0.84
Q4    1   0.4347  0.3991  0.2689  11.00000  0.05    0.76
Q5    1   0.7540  0.3001  0.2919  11.00000  0.05    0.70
;
_shelx_res_checksum                5002
_shelx_hkl_file
;
   0   0  -1    1.01    0.10
   0   0   2  707.14   25.94
   0   0  -2  697.05   25.99
   0   0  -2  698.57   25.97
   0   0   3    2.19    0.36
   0   0  -3    0.69    0.21
   0   0  -3    2.67    0.37
   0   0  -3    1.43    0.27
   0   0  -4  108.88    4.67
   0   0   4  122.07    4.70
   0   0  -4  122.10    4.60
   0   0  -4  122.20    4.58
   0   0   5    0.68    0.41
   0   0  -5   -0.26    0.31
   0   0  -5   -0.40    0.25
   0   0  -5    0.64    0.38
   0   0  -6  597.46   22.30
   0   0  -6  597.12   22.25
   0   0   6  623.48   22.42
   0   0  -6  567.72   22.40
   0   0  -7    0.02    0.44
   0   0  -7    0.85    0.48
   0   0   7   -0.02    0.53
   0   0  -7   -0.27    0.47
   0   0   8  257.52   10.07
   0   0  -8  255.48    9.92
   0   0  -8  259.93   10.03
   0   0   9   -0.33    0.61
   0   0  -9    1.27    0.64
   0   0  -9   -0.86    0.66
   0   0 -10    7.50    1.16
   0   0  10    5.75    0.98
   0   0 -10    6.70    0.99
   0   0 -11    0.69    0.94
   0   0 -11   -0.04    0.68
   0   0  11   -0.17    0.69
   0   0 -12   22.77    1.84
   0   0  12   20.44    1.75
  -1   0  -1   20.12    0.84
   1   0   1   20.66    0.82
  -1   0   1   20.49    0.81
   1   0  -1   19.63    0.82
   1   0  -1   20.33    0.81
  -1   0  -2    0.31    0.15
   1   0  -2   -0.11    0.13
   1   0  -2    0.50    0.20
  -1   0  -2   -0.02    0.16
   1   0  -2    0.21    0.17
  -1   0  -2    0.52    0.24
  -1   0   2    0.24    0.18
   1   0  -2    0.17    0.15
   1   0   2   -0.08    0.16
   1   0  -3   20.73    1.03
   1   0  -3   20.16    0.94
  -1   0   3   20.76    1.02
  -1   0  -3   18.99    0.92
   1   0   3   20.48    0.99
  -1   0  -3   20.09    0.99
   1   0  -3   19.91    0.91
   1   0  -4    0.42    0.27
  -1   0  -4   -0.01    0.25
   1   0   4    0.08    0.31
   1   0  -4    0.01    0.22
   1   0  -4   -0.28    0.28
  -1   0  -4    0.23    0.22
  -1   0  -4    0.91    0.30
  -1   0   4    0.32    0.37
  -1   0  -5    8.52    0.74
  -1   0  -5    9.00    0.70
  -1   0  -5    8.44    0.65
  -1   0   5    8.68    0.81
   1   0  -5    9.03    0.68
   1   0   5    9.59    0.77
   1   0  -5    8.63    0.72
   1   0  -5    6.88    0.75
   1   0  -6    0.81    0.38
   1   0  -6    0.59    0.48
  -1   0   6    0.23    0.51
  -1   0  -6    0.92    0.44
   1   0   6   -0.34    0.47
  -1   0  -6    0.76    0.37
   1   0  -6    1.01    0.48
  -1   0  -6   -0.17    0.45
  -1   0  -7    0.88    0.46
  -1   0   7    0.51    0.58
   1   0  -7    1.68    0.60
   1   0   7    0.64    0.55
   1   0  -7    0.89    0.50
   1   0  -7    2.20    0.60
  -1   0  -7    1.48    0.52
  -1   0  -7    1.13    0.55
  -1   0  -8    0.42    0.53
   1   0   8   -1.30    0.56
  -1   0  -8   -0.13    0.60
   1   0  -8    0.81    0.50
  -1   0   8    1.53    0.72
   1   0  -8    1.35    0.68
  -1   0   9    0.68    0.74
  -1   0  -9    0.80    0.64
   1   0  -9    1.01    0.59
   1   0   9    0.57    0.63
  -1   0  -9    0.67    0.70
   1   0  -9    0.07    0.69
  -1   0 -10   -0.25    0.76
   1   0  10   -0.41    0.61
   1   0 -10    0.66    0.85
  -1   0 -10    0.33    0.68
   1   0 -10    0.90    0.73
  -1   0  10    0.50    0.72
  -1   0 -11    0.99    0.80
   1   0 -11    1.83    0.79
  -1   0  11    1.10    0.85
  -1   0 -11    1.02    0.97
   1   0 -11    1.33    1.07
   1   0  11    1.85    0.80
  -1   0  12    0.87    0.87
  -1   0 -12    1.32    0.94
   1   0  12    1.81    0.87
   1   0 -12    0.86    0.91
  -2   0   0  478.95   17.76
   2   0   1    0.41    0.10
   2   0  -1    0.15    0.08
  -2   0  -1    0.50    0.14
   2   0  -1    0.23    0.08
  -2   0  -1    0.24    0.10
  -2   0   1    0.49    0.10
  -2   0  -2    2.21    0.31
   2   0  -2    2.02    0.26
   2   0  -2    1.59    0.20
   2   0  -2    1.46    0.21
   2   0  -2    1.12    0.25
  -2   0   2    2.73    0.28
   2   0   2    2.78    0.27
  -2   0  -2    1.94    0.25
   2   0   3    0.27    0.24
  -2   0  -3    0.27    0.22
   2   0  -3    0.57    0.29
   2   0  -3    0.34    0.22
   2   0  -3    0.16    0.19
   2   0  -3    0.32    0.26
  -2   0   3    0.42    0.28
  -2   0  -3    0.92    0.27
  -2   0  -3    0.64    0.34
  -2   0   4   16.07    0.98
   2   0  -4   17.25    0.84
  -2   0  -4   15.99    1.03
   2   0   4   17.41    0.92
  -2   0  -4   16.95    0.93
   2   0  -4   18.38    0.92
   2   0  -4   15.89    0.87
  -2   0  -4   16.30    0.87
   2   0  -4   14.81    0.97
   2   0  -5    1.32    0.48
   2   0  -5    0.61    0.33
   2   0   5    0.60    0.34
  -2   0  -5    0.24    0.27
  -2   0  -5    0.89    0.36
  -2   0  -5    0.48    0.32
   2   0  -5    0.19    0.29
  -2   0   5    1.06    0.48
  -2   0  -6   76.30    3.38
   2   0   6   84.08    3.38
  -2   0  -6   82.03    3.27
   2   0  -6   74.73    3.46
   2   0  -6   77.45    3.35
  -2   0  -6   79.23    3.32
   2   0  -6   84.37    3.30
  -2   0   6   81.59    3.51
   2   0   7   -0.40    0.49
  -2   0  -7    0.24    0.45
   2   0  -7   -0.03    0.50
  -2   0  -7    0.22    0.50
  -2   0  -7    0.29    0.45
   2   0  -7   -0.87    0.37
   2   0  -7    1.35    0.60
  -2   0   7    0.28    0.60
  -2   0   8   42.22    2.29
  -2   0  -8   39.96    2.12
   2   0  -8   40.39    2.17
   2   0   8   40.29    2.10
  -2   0  -8   42.03    2.05
   2   0  -8   45.97    2.09
  -2   0  -9    0.22    0.55
  -2   0  -9    0.10    0.70
  -2   0   9    0.86    0.74
   2   0   9    0.60    0.64
   2   0  -9   -0.56    0.52
   2   0  -9    0.44    0.75
  -2   0 -10    2.41    0.93
  -2   0  10    2.70    0.90
   2   0  10    3.62    0.80
   2   0 -10    1.29    0.88
   2   0 -10    1.81    0.79
  -2   0 -10    2.21    0.79
   2   0 -11    1.22    0.83
  -2   0 -11    0.69    0.97
  -2   0 -11    0.37    0.77
   2   0  11   -1.04    0.63
  -2   0  11    0.52    0.81
   2   0  12   10.06    1.22
  -2   0 -12   10.48    1.28
   2   0 -12    7.85    1.19
  -2   0  12   11.30    1.42
  -3   0   0    0.13    0.10
   3   0   0    0.27    0.10
  -3   0  -1  159.84    5.89
   3   0  -1  157.14    5.86
   3   0   1  154.39    5.88
  -3   0   1  157.55    5.88
   3   0  -1  154.87    5.86
   3   0  -1  158.36    5.88
  -3   0  -2    0.03    0.26
   3   0  -2    0.03    0.16
  -3   0  -2    0.06    0.17
   3   0  -2   -0.02    0.19
  -3   0   2    0.04    0.16
   3   0   2    0.13    0.17
   3   0  -2    0.07    0.15
   3   0  -2    0.20    0.17
  -3   0  -3  124.99    4.75
   3   0   3  120.97    4.76
  -3   0  -3  120.96    4.88
   3   0  -3  126.20    4.80
   3   0  -3  119.98    4.81
  -3   0  -3  123.30    4.79
   3   0  -3  126.96    4.74
  -3   0   3  125.99    4.80
   3   0  -3  127.10    4.77
   3   0   4    0.07    0.25
  -3   0  -4    0.11    0.24
   3   0  -4    0.06    0.26
  -3   0   4   -0.40    0.28
   3   0  -4    0.44    0.32
   3   0  -4   -0.04    0.24
   3   0  -4    0.42    0.33
  -3   0  -4    0.09    0.24
  -3   0  -4    0.49    0.41
   3   0  -5   17.23    1.14
  -3   0  -5   19.66    1.01
   3   0  -5   18.13    1.06
  -3   0   5   17.16    1.15
  -3   0  -5   18.21    1.05
  -3   0  -5   17.78    1.22
   3   0  -5   19.15    0.98
   3   0   5   17.72    1.01
   3   0  -6    0.57    0.48
   3   0  -6   -0.19    0.33
  -3   0  -6    0.12    0.39
  -3   0  -6   -0.32    0.38
  -3   0   6    0.43    0.57
   3   0  -6    1.13    0.56
   3   0   6    0.08    0.42
  -3   0  -6    0.25    0.39
  -3   0  -7  117.91    4.69
   3   0  -7  118.71    4.71
   3   0  -7  118.00    4.83
   3   0   7  113.87    4.75
   3   0  -7  110.70    4.94
  -3   0  -7  117.43    4.82
  -3   0  -7  118.58    4.77
  -3   0   7  120.10    5.01
   3   0   8   -0.58    0.52
  -3   0   8    0.23    0.73
   3   0  -8    0.81    0.57
   3   0  -8    1.01    0.66
  -3   0  -8    0.13    0.46
  -3   0  -8    0.64    0.54
   3   0  -9   86.10    3.82
   3   0  -9   85.22    3.98
  -3   0  -9   90.02    3.79
  -3   0   9   92.92    4.15
  -3   0  -9   91.81    3.95
   3   0   9   85.66    3.83
  -3   0  10    1.61    0.86
   3   0 -10    1.29    0.88
   3   0 -10    0.51    0.66
  -3   0 -10   -0.48    0.79
   3   0  10    1.17    0.66
  -3   0 -10   -0.30    0.66
   3   0  11   12.73    1.29
  -3   0 -11   15.04    1.43
   3   0 -11   15.33    1.46
  -3   0  11   13.08    1.51
  -3   0 -11   14.41    1.59
   3   0  12    0.69    0.80
  -3   0  12    0.22    0.93
  -3   0 -12    0.23    0.82
  -3   0 -12   -0.09    1.18
   3   0 -12    1.32    0.96
  -4   0   0  159.75    5.96
  -4   0   0  160.20    5.84
   4   0   0  154.66    5.95
   4   0   1    0.51    0.17
  -4   0  -1    0.38    0.17
  -4   0   1    0.58    0.18
   4   0  -1    0.35    0.15
   4   0  -1    0.46    0.15
   4   0  -1    0.40    0.18
   4   0  -2  148.49    5.66
  -4   0  -2  154.95    5.70
  -4   0   2  148.92    5.68
  -4   0  -2  150.22    5.77
   4   0  -2  150.91    5.65
   4   0   2  145.77    5.67
   4   0  -2  149.72    5.68
  -4   0  -3    1.72    0.30
  -4   0  -3    0.39    0.34
   4   0  -3    0.18    0.22
   4   0   3    0.22    0.22
   4   0  -3   -0.10    0.21
  -4   0   3    0.76    0.27
   4   0  -3    0.68    0.29
   4   0  -3   -0.10    0.26
   4   0  -4    3.89    0.44
   4   0  -4    4.95    0.55
   4   0   4    4.76    0.48
   4   0  -4    4.44    0.51
  -4   0   4    3.86    0.51
  -4   0  -4    3.38    0.46
  -4   0  -4    2.78    0.54
  -4   0  -4    4.22    0.48
   4   0  -4    4.89    0.51
   4   0  -5   -0.26    0.34
   4   0   5    0.43    0.32
   4   0  -5    0.67    0.36
  -4   0  -5    0.75    0.37
  -4   0  -5    0.18    0.47
  -4   0   5    0.74    0.45
  -4   0  -5    0.47    0.32
   4   0  -5    0.02    0.37
   4   0  -5    0.03    0.40
  -4   0  -6   47.76    2.55
   4   0  -6   49.94    2.38
   4   0  -6   50.86    2.26
  -4   0   6   51.43    2.49
   4   0   6   51.59    2.29
  -4   0  -6   51.27    2.28
  -4   0  -6   54.22    2.24
  -4   0  -6   53.10    2.34
   4   0  -6   50.38    2.46
  -4   0  -7   -0.14    0.44
  -4   0   7   -0.91    0.62
   4   0   7   -0.10    0.46
  -4   0  -7    0.61    0.56
   4   0  -7   -0.53    0.40
   4   0  -7    1.81    0.70
  -4   0  -7   -0.26    0.40
   4   0  -7    0.93    0.59
  -4   0  -8   23.08    1.50
  -4   0   8   24.70    1.77
   4   0  -8   20.06    1.33
   4   0  -8   23.37    1.55
   4   0   8   23.54    1.45
  -4   0  -8   23.13    1.39
  -4   0  -9    0.22    0.73
   4   0  -9   -0.08    0.70
  -4   0   9    0.32    0.85
   4   0   9    0.51    0.57
  -4   0  -9    0.33    0.53
   4   0  -9    0.12    0.62
  -4   0  10    0.18    0.89
  -4   0 -10   -0.21    0.61
  -4   0 -10    0.20    0.82
   4   0  10   -0.09    0.62
   4   0 -10    0.18    0.71
   4   0 -10    1.95    0.90
   4   0 -11    0.20    0.73
  -4   0 -11    1.07    0.72
  -4   0 -11    0.41    0.94
   4   0  11    0.49    0.68
  -4   0  11    0.54    0.87
   4   0 -12    4.88    1.15
  -4   0  12    3.35    1.11
  -4   0 -12    3.33    1.01
   4   0  12    3.95    0.95
  -4   0 -12    4.74    1.35
  -5   0   0    0.90    0.21
   5   0   0    1.31    0.22
  -5   0   0    0.71    0.08
  -5   0  -1    2.74    0.30
   5   0  -1    2.19    0.29
  -5   0   1    2.44    0.29
   5   0  -1    2.50    0.27
   5   0  -1    2.07    0.25
   5   0   1    2.61    0.28
   5   0  -2    0.34    0.19
  -5   0   2    0.32    0.21
  -5   0  -2    0.26    0.23
  -5   0  -2   -0.17    0.31
   5   0   2    0.04    0.20
   5   0  -2    0.11    0.21
   5   0  -2    0.04    0.18
   5   0  -3   22.57    1.08
   5   0   3   20.79    1.04
  -5   0  -3   22.04    1.07
   5   0  -3   22.57    1.02
  -5   0  -3   23.02    1.22
  -5   0   3   20.49    1.06
   5   0  -3   22.44    1.03
   5   0  -4    0.38    0.34
  -5   0  -4    0.95    0.46
   5   0  -4    0.62    0.35
  -5   0  -4    1.29    0.34
  -5   0  -4    0.49    0.35
   5   0   4    0.67    0.29
   5   0  -4    0.09    0.26
   5   0  -4    0.02    0.29
  -5   0   4    0.39    0.36
  -5   0  -5   19.43    1.09
   5   0  -5   18.30    1.01
  -5   0  -5   15.99    1.30
   5   0  -5   20.77    1.10
  -5   0   5   19.94    1.19
   5   0   5   20.99    1.08
   5   0  -5   18.51    1.16
  -5   0  -5   16.48    1.07
   5   0  -5   19.52    1.12
  -5   0  -6    0.71    0.46
   5   0  -6   -0.22    0.36
   5   0  -6    0.42    0.49
   5   0   6    0.85    0.42
   5   0  -6    1.49    0.58
  -5   0  -6    0.65    0.41
  -5   0   6   -0.15    0.56
  -5   0  -6   -0.66    0.57
   5   0  -7   66.09    2.96
  -5   0  -7   71.75    2.96
   5   0  -7   66.48    3.24
  -5   0  -7   64.91    3.33
  -5   0  -7   68.21    3.03
   5   0   7   76.15    3.03
   5   0  -7   67.66    3.12
  -5   0  -7   74.17    3.09
  -5   0   7   66.09    3.26
  -5   0   8    0.56    0.88
   5   0  -8   -0.36    0.62
  -5   0  -8   -0.03    0.45
   5   0  -8    0.17    0.51
   5   0   8    0.38    0.52
  -5   0  -8    0.45    0.64
  -5   0  -9   22.15    1.55
   5   0  -9   27.32    1.78
   5   0  -9   21.48    1.53
   5   0   9   24.70    1.50
  -5   0   9   21.53    1.92
  -5   0  -9   22.53    1.43
  -5   0 -10    1.13    0.70
   5   0 -10   -0.15    0.65
   5   0  10   -0.30    0.59
  -5   0  10    0.50    0.89
  -5   0 -10    0.76    0.84
  -5   0 -11   -0.10    0.72
  -5   0 -11    0.00    0.93
  -5   0  11    0.76    0.99
   5   0 -11    0.04    0.71
   5   0  11    1.55    0.77
  -5   0  12    1.48    1.04
   5   0  12    1.34    0.81
  -5   0 -12    0.09    0.74
   5   0 -12   -0.08    0.91
  -5   0 -12   -0.07    1.06
   6   0   0   75.35    3.03
  -6   0   0   78.85    3.05
   6   0  -1    0.39    0.22
   6   0  -1    0.07    0.18
  -6   0   1   -0.03    0.23
   6   0  -1    0.29    0.20
   6   0   1    0.18    0.20
  -6   0  -1    0.53    0.23
   6   0   2  123.04    4.85
   6   0  -2  131.17    4.87
  -6   0  -2  125.93    4.88
  -6   0   2  126.69    4.87
   6   0  -2  126.72    4.82
   6   0  -2  123.34    4.81
   6   0   3    0.08    0.24
  -6   0  -3    0.67    0.28
   6   0  -3    0.69    0.26
  -6   0   3    0.28    0.29
   6   0  -3    0.30    0.29
   6   0  -3    0.37    0.25
  -6   0  -3    0.29    0.37
   6   0  -4    4.14    0.53
  -6   0  -4    4.61    0.53
   6   0   4    3.12    0.44
  -6   0   4    3.37    0.50
  -6   0  -4    4.57    0.66
   6   0  -4    4.02    0.47
   6   0  -4    4.25    0.48
  -6   0  -5    1.28    0.37
  -6   0  -5   -0.30    0.42
  -6   0   5   -0.30    0.42
   6   0  -5   -0.26    0.39
  -6   0  -5    0.79    0.53
   6   0  -5   -0.47    0.34
   6   0   5    0.58    0.36
   6   0  -5   -0.06    0.35
   6   0  -5   -0.13    0.41
   6   0  -6   33.85    1.70
   6   0   6   32.84    1.67
   6   0  -6   34.80    1.87
  -6   0  -6   37.26    1.74
  -6   0  -6   34.66    2.06
   6   0  -6   35.46    1.67
  -6   0   6   33.39    1.88
  -6   0  -6   34.06    1.73
   6   0  -6   35.88    1.81
   6   0  -7    0.78    0.58
   6   0  -7    0.04    0.62
  -6   0   7    0.16    0.70
  -6   0  -7   -0.02    0.44
   6   0   7    0.02    0.46
  -6   0  -7    1.48    0.60
  -6   0  -7   -0.20    0.64
   6   0  -7    0.67    0.46
  -6   0  -7    1.09    0.47
   6   0  -8   56.84    2.63
   6   0   8   55.21    2.59
  -6   0  -8   58.37    2.73
  -6   0   8   53.75    3.01
   6   0  -8   60.42    2.77
  -6   0  -8   55.02    2.54
  -6   0  -9    1.16    0.77
   6   0   9    0.88    0.61
  -6   0   9    0.99    0.93
  -6   0  -9    0.97    0.63
   6   0  -9    0.73    0.72
   6   0  -9    0.00    0.63
  -6   0  10   20.40    1.93
   6   0 -10   19.22    1.56
  -6   0 -10   18.52    1.45
   6   0  10   17.16    1.37
  -6   0 -10   18.51    1.66
  -6   0 -11    1.19    0.78
   6   0 -11    0.71    0.83
  -6   0 -11    0.39    0.99
  -6   0  11    0.03    0.96
   6   0  11   -0.40    0.67
  -6   0 -12    1.51    1.17
   6   0  12    0.13    0.77
  -6   0 -12    0.14    0.85
   6   0 -12    1.38    1.01
  -6   0  12    0.29    1.07
  -7   0   0    0.17    0.22
   7   0   0    0.45    0.24
   7   0  -1   13.44    0.77
   7   0   1   13.65    0.75
  -7   0   1   12.75    0.77
  -7   0  -1   13.90    0.77
   7   0  -1   12.61    0.72
   7   0  -2    0.72    0.25
   7   0  -2    0.38    0.26
  -7   0   2    0.19    0.25
   7   0  -2    0.11    0.21
   7   0   2    0.35    0.25
  -7   0  -2    0.44    0.28
  -7   0   3   57.35    2.40
   7   0  -3   56.45    2.32
   7   0  -3   55.76    2.39
  -7   0  -3   57.16    2.38
   7   0   3   55.99    2.35
   7   0  -3   57.35    2.32
  -7   0  -3   55.06    2.51
  -7   0  -4    0.87    0.50
   7   0  -4    0.08    0.29
  -7   0  -4    0.14    0.29
   7   0   4    0.20    0.28
  -7   0   4    0.38    0.34
   7   0  -4   -0.16    0.30
   7   0  -4    0.60    0.30
   7   0  -5    8.13    0.70
  -7   0  -5    8.57    0.79
  -7   0  -5    9.58    0.81
  -7   0  -5    9.24    1.04
   7   0  -5    8.95    0.78
   7   0   5    7.32    0.72
  -7   0   5    9.13    0.85
   7   0  -5    8.69    0.82
  -7   0  -6   -0.02    0.53
   7   0   6    0.14    0.42
  -7   0  -6   -0.02    0.42
  -7   0  -6    0.32    0.67
   7   0  -6    0.37    0.48
  -7   0   6    0.64    0.61
   7   0  -6    0.14    0.46
   7   0  -6   -0.03    0.43
   7   0  -6    0.00    0.45
  -7   0  -7   45.60    2.77
  -7   0   7   48.28    2.58
  -7   0  -7   52.28    2.37
   7   0  -7   47.99    2.55
   7   0   7   49.09    2.29
   7   0  -7   48.08    2.26
  -7   0  -7   47.14    2.34
   7   0  -7   53.40    2.41
   7   0  -8    0.35    0.52
  -7   0  -8    0.92    0.81
  -7   0  -8    0.53    0.64
   7   0   8   -0.10    0.53
  -7   0   8    0.14    0.82
   7   0  -8    0.06    0.59
  -7   0  -8    1.12    0.56
   7   0   9   25.21    1.63
  -7   0   9   29.36    2.21
  -7   0  -9   23.00    1.68
  -7   0  -9   24.91    1.52
   7   0  -9   29.75    1.81
   7   0  -9   26.52    1.68
  -7   0 -10   -0.16    0.68
  -7   0  10    0.26    1.01
   7   0 -10    0.98    0.76
   7   0  10   -0.58    0.64
  -7   0 -10    0.67    0.91
   7   0 -11    1.38    0.91
  -7   0 -11    1.07    0.70
   7   0  11    1.16    0.75
  -7   0  11    1.76    1.11
  -7   0 -11    1.90    1.04
  -7   0 -12    1.08    0.92
   7   0 -12    0.66    0.98
   7   0  12    1.65    0.88
  -7   0 -12    1.46    1.17
  -7   0  12    0.02    1.07
   8   0   0  245.80    9.24
  -8   0   0  242.06    9.25
   8   0  -1    0.30    0.25
  -8   0   1    0.18    0.29
   8   0  -1   -0.18    0.27
  -8   0  -1    0.24    0.27
   8   0   1    0.17    0.24
  -8   0   2  256.93    9.52
   8   0  -2  250.68    9.43
   8   0  -2  245.75    9.44
  -8   0  -2  249.26    9.50
   8   0   2  247.46    9.48
   8   0  -2  252.08    9.50
  -8   0  -3    0.53    0.45
  -8   0  -3    0.77    0.34
   8   0  -3    0.66    0.29
   8   0  -3   -0.03    0.27
   8   0   3    0.13    0.29
  -8   0   3    0.42    0.33
   8   0  -3    0.24    0.30
  -8   0  -4    7.16    0.87
   8   0  -4    6.42    0.60
  -8   0   4    8.13    0.77
   8   0  -4    9.17    0.77
   8   0  -4    6.71    0.61
   8   0   4    5.50    0.60
  -8   0  -4    5.66    0.62
  -8   0  -5    0.47    0.62
   8   0   5    0.81    0.40
  -8   0   5    0.40    0.45
   8   0  -5   -0.34    0.39
   8   0  -5    0.99    0.42
   8   0  -5    0.11    0.40
  -8   0  -5    0.30    0.39
   8   0  -6   97.58    3.99
  -8   0  -6   95.62    4.40
   8   0  -6  101.00    4.04
  -8   0  -6   96.44    4.05
   8   0   6   97.94    4.00
  -8   0   6   97.42    4.19
   8   0  -6   91.20    4.13
  -8   0  -6  100.21    4.07
   8   0  -7   -0.14    0.46
  -8   0  -7    0.19    0.48
  -8   0   7    0.70    0.75
  -8   0  -7   -1.06    0.58
   8   0   7    0.01    0.46
   8   0  -7    0.54    0.69
   8   0  -7    0.07    0.55
  -8   0  -7    0.28    0.82
  -8   0   8   85.87    4.08
  -8   0  -8   89.86    3.67
   8   0  -8   86.63    3.75
   8   0  -8   86.45    3.78
  -8   0  -8   82.64    3.82
  -8   0  -8   82.77    4.25
   8   0   8   87.68    3.72
  -8   0   9    0.58    0.99
  -8   0  -9    1.76    0.87
   8   0  -9    0.44    0.69
  -8   0  -9    1.01    0.65
   8   0   9    0.60    0.64
   8   0  10    3.81    0.83
  -8   0 -10    4.77    1.14
   8   0 -10    3.78    0.88
  -8   0 -10    2.26    0.79
  -8   0  10    3.84    1.25
  -8   0  11    1.06    1.15
  -8   0 -11    0.28    0.79
  -8   0 -11   -0.09    0.97
   8   0  11    0.26    0.72
   8   0 -11    1.47    0.81
   8   0 -12    8.67    1.37
  -8   0 -12    7.32    1.19
  -8   0  12    9.28    1.65
   8   0  12    5.86    1.12
  -8   0 -12    8.53    1.58
  -9   0   0    0.14    0.30
   9   0   0   -0.18    0.27
  -9   0   1  114.86    4.68
   9   0  -1  117.25    4.68
   9   0   1  121.25    4.68
   9   0  -1  118.33    4.66
  -9   0  -1  122.06    4.70
   9   0  -2    0.05    0.28
   9   0  -2    0.39    0.28
   9   0   2    0.98    0.33
  -9   0   2   -0.22    0.29
  -9   0  -2    0.62    0.31
   9   0  -2   -0.05    0.30
   9   0  -3    1.19    0.39
  -9   0  -3    2.02    0.64
  -9   0  -3    0.70    0.38
   9   0   3    1.03    0.37
   9   0  -3    1.14    0.36
  -9   0   3    1.16    0.40
   9   0  -3    1.29    0.35
   9   0   4    0.60    0.37
  -9   0  -4    0.35    0.38
   9   0  -4   -0.11    0.33
  -9   0   4    0.65    0.48
   9   0  -4    0.42    0.33
   9   0  -4    0.29    0.44
  -9   0  -4    0.35    0.59
  -9   0  -5   12.44    1.27
  -9   0   5    8.91    0.95
   9   0  -5    9.41    0.86
   9   0   5   10.63    0.86
   9   0  -5   10.17    0.87
  -9   0  -5   11.44    0.94
   9   0  -5    9.06    0.94
   9   0  -6    0.84    0.49
   9   0  -6    0.27    0.50
  -9   0   6    0.71    0.59
   9   0  -6   -0.81    0.46
  -9   0  -6    0.65    0.78
  -9   0  -6    0.31    0.47
   9   0   6    0.89    0.49
  -9   0  -6    0.69    0.58
   9   0  -7   24.79    1.71
   9   0   7   26.57    1.46
   9   0  -7   24.25    1.43
  -9   0  -7   25.10    1.99
   9   0  -7   23.27    1.49
  -9   0  -7   23.52    1.48
  -9   0  -7   24.75    1.53
  -9   0   7   22.83    1.74
  -9   0  -8    0.57    0.96
  -9   0  -8    0.71    0.75
  -9   0  -8    0.92    0.57
   9   0  -8    0.11    0.54
   9   0   8    1.70    0.61
  -9   0   8    0.31    0.79
  -9   0  -9    1.38    0.98
   9   0   9    1.21    0.64
  -9   0  -9   -0.32    0.70
  -9   0  -9    0.65    0.62
  -9   0   9    0.38    0.93
   9   0  -9    0.00    0.69
  -9   0 -10    0.31    0.92
  -9   0  10    1.29    1.18
   9   0 -10   -0.50    0.66
  -9   0 -10    0.88    0.71
   9   0  10    0.42    0.69
   9   0  11    1.59    0.83
  -9   0  11    2.90    1.27
   9   0 -11    2.58    0.98
  -9   0 -11    0.23    0.79
  -9   0 -11    1.99    1.13
  -9   0 -12    0.29    0.84
  -9   0  12   -0.42    1.21
  -9   0 -12    1.38    1.21
   9   0  12   -0.26    0.81
   9   0 -12    0.06    0.87
 -10   0   0  545.88   20.50
  10   0   0  550.16   20.50
  10   0   1   -0.07    0.28
  10   0  -1    0.18    0.30
  10   0  -1    0.16    0.37
 -10   0   1   -0.18    0.36
 -10   0  -1   -0.32    0.29
 -10   0  -2  130.63    5.27
  10   0  -2  134.02    5.28
  10   0   2  129.87    5.23
  10   0  -2  133.36    5.17
 -10   0   2  135.97    5.29
  10   0  -2  135.40    5.21
  10   0  -3    0.12    0.36
  10   0  -3    0.90    0.37
 -10   0  -3    0.68    0.40
  10   0  -3    0.21    0.31
  10   0   3    0.66    0.39
 -10   0   3    0.46    0.40
 -10   0  -3    1.01    0.64
  10   0  -4    7.90    0.80
 -10   0  -4    9.10    0.82
 -10   0  -4    5.42    0.86
  10   0  -4    8.47    0.73
  10   0  -4    7.93    0.75
  10   0   4    8.09    0.76
 -10   0   4    7.38    0.82
 -10   0  -5    0.73    0.43
 -10   0  -5   -0.34    0.60
 -10   0   5    0.71    0.59
  10   0  -5    0.32    0.43
  10   0  -5    0.06    0.44
  10   0  -5    0.08    0.53
  10   0   5    0.07    0.43
 -10   0  -6   97.43    4.44
 -10   0  -6   93.31    3.95
  10   0  -6   91.80    3.89
 -10   0   6   93.29    4.11
 -10   0  -6   93.19    3.98
  10   0  -6   99.84    4.12
  10   0   6   87.74    3.88
  10   0  -6   94.47    3.92
  10   0  -7   -0.38    0.48
  10   0   7   -0.39    0.49
  10   0  -7    0.62    0.55
  10   0  -7   -1.00    0.62
 -10   0  -7    0.15    0.69
 -10   0  -7   -0.12    0.85
 -10   0   7    1.22    0.81
 -10   0  -7    0.47    0.55
  10   0  -8   98.16    4.16
 -10   0  -8   89.64    4.73
 -10   0   8   99.57    4.54
 -10   0  -8   99.27    4.29
  10   0   8   97.18    4.15
 -10   0  -9   -1.22    0.79
 -10   0   9    1.83    1.00
  10   0   9   -0.41    0.60
  10   0  -9    0.54    0.66
 -10   0  -9   -0.04    0.61
 -10   0 -10    7.16    1.32
 -10   0  10    8.46    1.56
  10   0  10    7.37    1.03
  10   0 -10    7.42    1.16
 -10   0 -10    5.82    0.92
  10   0 -11    0.60    0.89
  10   0  11    0.88    0.83
 -10   0  11    0.18    1.16
 -10   0 -11    0.70    0.97
 -10   0 -11    0.06    0.77
 -11   0   0    0.56    0.36
  11   0   0    0.29    0.33
  11   0   0    0.12    0.38
 -11   0  -1   78.54    3.26
 -11   0   1   75.54    3.25
  11   0  -1   77.64    3.26
  11   0  -1   78.53    3.22
  11   0   1   78.49    3.24
  11   0  -2    0.21    0.37
  11   0   2    0.21    0.34
  11   0  -2    0.52    0.32
 -11   0  -2    0.48    0.37
 -11   0   2    0.14    0.43
  11   0  -3    3.93    0.52
  11   0  -3    4.66    0.63
  11   0   3    3.71    0.55
  11   0  -3    3.71    0.50
 -11   0  -3    3.08    0.55
 -11   0   3    2.36    0.55
 -11   0  -3    3.85    0.78
 -11   0   4   -0.19    0.47
  11   0  -4    0.35    0.46
  11   0  -4    0.28    0.38
 -11   0  -4    0.48    0.46
 -11   0  -4    0.40    0.73
  11   0   4   -0.06    0.42
  11   0  -4    0.53    0.38
 -11   0  -5    9.39    0.93
  11   0  -5   11.49    0.93
  11   0  -5   10.16    0.92
 -11   0   5    9.52    1.06
  11   0  -5    9.64    1.04
 -11   0  -5   10.24    1.30
  11   0   5    8.72    0.89
 -11   0   6    0.52    0.73
 -11   0  -6   -0.68    0.84
  11   0   6    0.66    0.52
  11   0  -6   -0.51    0.63
  11   0  -6   -0.03    0.50
  11   0  -6    0.04    0.52
 -11   0  -6   -0.12    0.53
  11   0  -7   43.59    2.44
  11   0  -7   44.38    2.16
 -11   0  -7   42.63    2.15
 -11   0  -7   42.81    2.29
 -11   0  -7   38.26    2.64
  11   0  -7   41.18    2.10
 -11   0   7   39.08    2.40
  11   0   7   41.95    2.09
 -11   0  -8   -0.29    1.08
 -11   0   8    0.92    0.89
  11   0   8    0.23    0.61
  11   0  -8    0.05    0.65
 -11   0  -8    0.39    0.72
  11   0   9   10.37    1.16
  11   0  -9   12.36    1.25
 -11   0  -9   14.63    1.54
 -11   0   9   10.02    1.53
 -11   0  -9   11.33    1.09
  11   0  10    0.23    0.74
 -11   0  10   -0.12    1.13
 -11   0 -10   -0.62    0.95
 -11   0 -10   -0.05    0.68
  11   0 -10   -0.69    0.81
  11   0  11    1.18    0.84
  11   0 -11    0.64    0.84
 -11   0  11   -0.25    1.28
 -11   0 -11   -1.98    0.90
 -11   0 -11   -0.28    0.74
  12   0   0  153.03    6.08
  12   0   0  149.33    5.97
  12   0  -1   -0.16    0.38
  12   0   1    0.41    0.39
 -12   0  -1    0.07    0.40
  12   0  -1    0.02    0.35
 -12   0   1   -0.28    0.40
 -12   0   2   35.87    1.88
  12   0  -2   40.00    1.90
  12   0   2   39.38    1.85
  12   0  -2   37.89    1.75
 -12   0  -2   39.33    1.89
 -12   0  -3    0.08    0.67
  12   0   3    1.01    0.44
  12   0  -3    0.29    0.46
 -12   0   3   -0.07    0.45
 -12   0  -3    0.36    0.43
  12   0  -3    0.62    0.37
  12   0  -3    0.00    0.40
  12   0  -4   43.64    2.10
 -12   0  -4   38.39    1.97
 -12   0   4   38.81    2.09
  12   0  -4   37.97    1.89
  12   0   4   41.71    1.96
 -12   0  -4   39.99    2.38
  12   0  -4   41.49    1.89
 -12   0  -5    0.05    0.81
  12   0  -5    0.48    0.62
  12   0   5    0.11    0.50
 -12   0   5    0.05    0.65
 -12   0  -5    0.63    0.49
  12   0  -5    0.28    0.45
  12   0  -5    0.60    0.51
 -12   0  -6   67.98    3.70
  12   0  -6   72.01    3.20
  12   0  -6   79.64    3.47
 -12   0   6   72.05    3.46
  12   0  -6   72.69    3.19
  12   0   6   71.24    3.22
 -12   0  -6   75.63    3.31
 -12   0  -7    0.45    0.62
 -12   0   7    0.45    0.84
  12   0  -7    0.12    0.58
 -12   0  -7    0.29    0.94
  12   0  -7    0.52    0.57
 -12   0  -7   -0.17    0.70
  12   0   7    0.54    0.57
  12   0  -8   11.85    1.19
 -12   0   8   16.26    1.69
 -12   0  -8   11.32    1.36
 -12   0  -8   14.76    1.89
  12   0   8   14.29    1.24
  12   0   9    0.28    0.71
 -12   0   9    1.30    1.07
 -12   0  -9    0.14    0.60
 -12   0  -9    0.31    0.85
  12   0  -9    0.82    0.81
 -12   0 -10    2.04    0.78
 -12   0 -10    2.84    1.12
  12   0  10    0.37    0.78
 -12   0  10    0.44    1.12
  12   0 -10    2.57    0.96
 -12   0 -11   -0.60    1.14
  12   0 -11   -0.01    0.95
 -12   0  11    0.97    1.33
  12   0  11    0.61    0.86
  13   0   0    0.64    0.47
  13   0   0    0.03    0.45
  13   0   1   90.36    3.85
 -13   0  -1   91.93    3.88
 -13   0   1   91.81    3.89
  13   0  -1   94.07    3.81
  13   0  -1   94.56    3.89
 -13   0   2    0.00    0.49
  13   0  -2    0.19    0.47
  13   0   2    0.95    0.46
 -13   0  -2    0.97    0.47
  13   0  -2   -0.27    0.33
  13   0   3   10.62    0.96
  13   0  -3   13.89    1.13
  13   0  -3   12.94    0.89
 -13   0   3   13.84    1.13
 -13   0  -3   12.65    1.05
 -13   0  -4    0.28    0.48
 -13   0   4    0.08    0.63
  13   0  -4   -0.37    0.42
  13   0  -4   -0.36    0.38
  13   0  -4    0.96    0.64
 -13   0  -4    0.91    0.88
  13   0   4   -0.03    0.46
  13   0  -5   52.78    2.57
 -13   0   5   52.02    2.59
 -13   0  -5   49.19    2.45
  13   0  -5   50.65    2.31
 -13   0  -5   49.86    2.86
  13   0  -5   46.00    2.31
  13   0   5   49.71    2.40
 -13   0  -6   -0.39    0.57
  13   0  -6   -0.66    0.57
  13   0   6   -0.29    0.56
 -13   0  -6   -0.21    0.91
 -13   0   6   -0.47    0.74
  13   0  -6    0.35    0.71
  13   0  -6   -0.19    0.50
 -13   0  -7   42.25    2.41
 -13   0  -7   46.66    2.99
 -13   0   7   42.59    2.55
  13   0  -7   49.85    2.40
  13   0   7   44.35    2.33
  13   0  -7   49.21    2.34
  13   0   8    0.84    0.69
  13   0  -8    0.31    0.75
 -13   0  -8   -0.11    1.03
  13   0  -8    0.38    0.68
 -13   0   8   -0.26    0.80
 -13   0  -8    1.53    0.92
  13   0  -9   17.53    1.57
 -13   0   9   12.38    1.78
 -13   0  -9   17.54    1.77
  13   0   9   14.86    1.41
 -13   0  -9   15.08    1.52
 -13   0 -10    0.61    1.11
  13   0  10   -0.50    0.74
 -13   0  10   -2.44    0.94
  13   0 -10   -0.71    0.87
  13   0 -11    0.71    1.06
 -13   0 -11    0.52    1.11
 -13   0  11    1.43    1.42
  13   0  11    0.16    0.87
 -14   0   0    5.10    0.78
  14   0   0    5.61    0.77
  14   0   0    6.51    0.85
 -14   0  -1    0.40    0.48
  14   0  -1   -0.01    0.39
 -14   0   1    0.37    0.51
  14   0   1   -0.17    0.44
  14   0  -1    0.16    0.47
  14   0  -2    3.32    0.54
 -14   0  -2    4.10    0.68
  14   0  -2    3.32    0.67
  14   0   2    3.39    0.64
 -14   0   2    2.88    0.67
  14   0  -3    0.24    0.58
 -14   0  -3    0.29    0.49
  14   0   3    0.37    0.48
  14   0  -3    0.53    0.41
 -14   0   3    0.30    0.65
 -14   0  -4    1.47    0.64
  14   0  -4    1.71    0.53
  14   0  -4    0.43    0.48
  14   0   4    1.47    0.63
 -14   0  -4    1.11    0.95
  14   0  -4    1.37    0.64
 -14   0   4   -0.40    0.60
  14   0   5    0.81    0.62
 -14   0   5    1.59    0.80
 -14   0  -5    1.12    0.65
 -14   0  -5    0.45    0.93
  14   0  -5    1.17    0.61
  14   0  -5    0.03    0.69
  14   0  -5    0.89    0.53
  14   0  -6    2.53    0.71
  14   0  -6    1.74    0.73
 -14   0  -6    1.98    0.66
  14   0   6    1.90    0.63
 -14   0  -6    0.93    1.00
 -14   0   6    0.96    0.74
  14   0  -6    0.89    0.59
  14   0  -7   -0.50    0.59
 -14   0  -7   -0.44    0.73
  14   0   7    0.00    0.66
  14   0  -7    0.51    0.68
 -14   0  -7   -1.22    0.96
 -14   0   7    0.41    0.82
  14   0  -8    1.50    0.84
 -14   0   8    1.28    1.04
 -14   0  -8   -0.07    1.16
  14   0  -8    1.59    0.77
 -14   0  -8    1.11    1.02
  14   0   8    1.63    0.78
  14   0   9    0.72    0.81
 -14   0   9    0.25    1.05
 -14   0  -9    0.44    1.06
  14   0  -9    0.71    0.77
  14   0  10    8.84    1.27
 -14   0 -10    8.28    1.48
 -14   0  10    8.22    1.65
  14   0 -10    9.48    1.37
  15   0   0   -0.08    0.47
 -15   0   0   -0.23    0.52
  15   0   0   -0.25    0.48
  15   0   1   47.71    2.38
  15   0  -1   53.57    2.45
 -15   0   1   48.36    2.43
 -15   0  -1   52.00    2.43
  15   0  -1   48.55    2.29
  15   0  -2    0.16    0.38
  15   0   2    0.33    0.56
 -15   0  -2   -0.68    0.55
  15   0  -2    0.24    0.59
 -15   0   2   -0.37    0.61
  15   0   3    7.42    0.88
 -15   0  -3    9.75    0.98
 -15   0   3    7.61    0.98
  15   0  -3    8.28    0.79
  15   0  -3    7.89    0.96
  15   0  -4   -0.54    0.44
 -15   0  -4   -0.12    0.54
  15   0   4    0.49    0.54
  15   0  -4    0.82    0.65
 -15   0   4   -0.38    0.62
 -15   0  -4    1.72    1.03
 -15   0   5    8.02    1.11
  15   0   5    8.82    1.03
  15   0  -5   10.21    1.16
 -15   0  -5    9.04    1.45
 -15   0  -5   11.32    1.15
  15   0  -5   11.25    1.08
  15   0  -5    9.63    0.95
 -15   0   6    0.11    0.72
  15   0  -6    0.52    0.80
  15   0   6   -0.25    0.64
 -15   0  -6    0.81    1.03
 -15   0  -6    0.80    0.71
  15   0  -6    0.03    0.53
  15   0  -6    0.34    0.58
  15   0  -7   39.11    2.10
  15   0   7   34.81    2.03
 -15   0  -7   26.91    2.02
 -15   0  -7   28.65    2.63
  15   0  -7   37.99    1.99
 -15   0   7   32.11    2.32
  15   0   8    0.22    0.75
 -15   0  -8    1.54    1.33
  15   0  -8   -0.17    0.68
 -15   0   8   -0.56    0.88
 -15   0  -8    0.32    0.87
  15   0  -8   -0.23    0.68
  15   0  -9   16.71    1.62
 -15   0  -9   15.11    1.66
 -15   0   9   11.44    1.75
  15   0   9   13.28    1.43
 -15   0 -10    0.54    1.20
  15   0 -10   -0.15    0.85
  15   0  10    0.38    0.90
 -15   0  10   -0.26    1.22
  16   0   0   13.24    1.21
  16   0   0   11.49    1.11
 -16   0   0   12.46    1.15
  16   0   1    0.26    0.53
  16   0  -1    0.00    0.42
 -16   0   1   -0.18    0.58
 -16   0  -1    0.53    0.58
  16   0  -1    0.13    0.55
  16   0   2   10.24    1.04
 -16   0   2   12.52    1.17
  16   0  -2   12.13    1.16
 -16   0  -2    9.66    1.06
  16   0  -2   10.49    0.92
 -16   0  -3   -0.73    0.51
  16   0  -3    0.23    0.43
  16   0   3    0.41    0.56
  16   0  -3    0.06    0.61
 -16   0   3   -0.16    0.64
 -16   0  -4    2.04    0.71
  16   0  -4    0.63    0.78
  16   0  -4    2.97    0.62
 -16   0   4    2.13    0.87
 -16   0  -4    0.78    0.94
  16   0   4    2.28    0.67
 -16   0  -5    0.78    0.72
  16   0   5    1.79    0.67
  16   0  -5    0.60    0.54
  16   0  -5    0.97    0.83
 -16   0  -5    0.06    1.02
  16   0  -5    1.29    0.68
 -16   0   5    0.28    0.75
 -16   0   6    1.75    0.88
 -16   0  -6    2.10    1.15
 -16   0  -6    2.69    0.86
  16   0  -6    2.94    0.80
  16   0  -6    0.79    0.80
  16   0   6    2.24    0.82
  16   0  -6    1.64    0.68
  16   0  -7    1.08    0.80
  16   0   7    0.58    0.75
 -16   0  -7   -1.39    1.05
 -16   0   7    0.27    1.00
  16   0  -7    0.74    0.68
 -16   0  -7   -0.31    0.88
 -16   0  -8    8.07    1.79
 -16   0   8    7.82    1.49
  16   0  -8    9.93    1.29
  16   0   8    7.70    1.08
 -16   0  -8    8.37    1.40
  16   0  -8    7.61    1.09
  16   0   9    0.85    0.87
 -16   0  -9    0.39    1.10
  16   0  -9    1.36    0.95
 -16   0   9    1.39    1.26
  16   0  10    6.32    1.21
 -16   0 -10    6.29    1.40
 -16   0  10    5.47    1.65
  16   0 -10    7.81    1.29
 -17   0   0   -0.67    0.58
  17   0   0    0.41    0.58
  17   0   0   -0.39    0.52
  17   0   1    4.77    0.87
  17   0  -1    5.51    0.90
  17   0   1    5.04    0.93
 -17   0   1    5.66    0.93
  17   0  -1    4.22    0.69
  17   0  -2    0.24    0.64
  17   0  -2    0.28    0.46
 -17   0   2    1.70    0.74
  17   0   2   -0.02    0.57
 -17   0  -2   -0.25    0.60
  17   0   3    1.45    0.71
  17   0  -3    1.95    0.54
 -17   0  -3    1.44    0.76
  17   0  -3    1.99    0.83
 -17   0   3    0.75    0.80
  17   0  -4    0.23    0.72
 -17   0   4    0.84    0.77
  17   0   4    0.41    0.59
  17   0  -4    1.39    0.55
 -17   0  -4    0.66    1.11
 -17   0  -4   -0.34    0.60
 -17   0  -5    2.56    0.79
 -17   0  -5    3.28    1.27
  17   0  -5    1.96    0.85
  17   0   5    1.72    0.71
 -17   0   5    2.19    0.89
  17   0  -5    2.09    0.72
  17   0  -6    0.01    0.74
 -17   0  -6    1.35    1.23
 -17   0   6    0.32    0.85
  17   0   6    0.33    0.66
 -17   0  -6    1.60    0.87
  17   0  -6    0.45    0.92
 -17   0   7    2.46    1.14
  17   0   7    1.40    0.83
 -17   0  -7    1.20    0.91
 -17   0  -7    1.75    1.32
  17   0  -7    2.90    0.94
 -17   0  -8    0.01    1.08
 -17   0   8   -0.28    1.10
  17   0   8    0.76    0.86
  17   0  -8   -0.83    0.83
 -17   0  -8    1.52    1.36
  17   0   9    0.72    0.94
  17   0  -9    1.20    0.98
 -17   0  -9    1.30    1.12
 -17   0   9   -0.04    1.29
  18   0   0   68.77    3.27
 -18   0   0   70.16    3.29
 -18   0  -1    0.67    0.69
 -18   0   1   -0.88    0.67
  18   0   1   -0.02    1.12
  18   0  -1    0.87    0.71
  18   0   1    0.85    0.63
 -18   0  -2   28.30    1.77
  18   0   2   27.67    1.73
  18   0  -2   27.45    1.82
 -18   0   2   26.76    1.83
 -18   0  -3    0.08    0.66
 -18   0   3    0.18    0.73
  18   0  -3    0.11    0.71
  18   0   3    0.44    0.64
 -18   0  -4    0.35    0.69
 -18   0   4    1.13    0.85
 -18   0  -4    0.84    1.18
  18   0  -4    0.56    0.79
  18   0   4   -0.22    0.61
  18   0  -5    0.09    0.78
 -18   0   5   -1.00    0.88
 -18   0  -5   -0.77    0.67
 -18   0  -5    0.69    1.21
  18   0   5   -0.72    0.60
 -18   0  -6   20.71    2.25
 -18   0   6   18.60    1.87
  18   0   6   18.94    1.63
 -18   0  -6   23.09    1.71
  18   0  -6   24.24    2.08
  18   0   7   -0.27    0.73
  18   0  -7    0.43    0.88
 -18   0  -7   -0.93    1.19
 -18   0   7    0.25    1.12
  18   0  -8   19.98    1.74
 -18   0   8   17.71    2.03
 -18   0  -8   17.90    2.38
 -18   0  -8   12.21    1.66
  18   0   8   22.33    1.71
  18   0   9   -1.48    0.87
 -18   0   9    0.34    1.37
 -18   0  -9    0.77    1.13
  18   0  -9   -1.86    0.89
  19   0   0    0.27    0.69
 -19   0   0    0.38    0.74
  19   0  -1    3.43    0.94
 -19   0   1    3.02    0.95
  19   0   1    3.06    0.83
 -19   0  -1    2.33    0.85
  19   0   2    0.59    0.67
  19   0  -2   -0.26    0.70
 -19   0  -2   -0.71    0.63
 -19   0   2   -0.63    0.72
 -19   0  -3    0.77    0.81
  19   0  -3   -0.25    0.84
 -19   0   3    0.91    0.90
  19   0   3    1.17    0.81
  19   0   4    0.08    0.65
  19   0  -4   -0.65    0.76
 -19   0   4    0.52    0.84
 -19   0  -4   -0.65    1.16
 -19   0  -4    1.59    0.78
  19   0   5    1.78    0.79
 -19   0  -5    1.19    1.14
 -19   0  -5    2.59    0.89
  19   0  -5   -0.40    0.84
 -19   0   5    0.02    0.89
 -19   0   6   -0.75    0.89
 -19   0  -6    0.20    1.25
 -19   0  -6    1.64    0.84
  19   0   6    0.49    0.75
 -19   0  -7    0.73    1.46
  19   0   7    2.00    0.92
 -19   0   7    0.30    1.19
  19   0  -8   -0.60    0.89
  19   0   8    1.84    0.99
 -19   0  -8   -0.84    1.02
 -19   0   8    0.76    1.27
 -19   0  -8    1.49    1.57
  20   0   0   14.59    1.50
 -20   0   0   15.20    1.52
 -20   0   1   -0.28    0.76
  20   0  -1   -0.45    0.71
  20   0   1   -0.27    0.77
 -20   0  -1    0.46    0.85
  20   0  -2   -0.57    0.83
 -20   0   2    0.62    0.92
  20   0   2    0.92    0.73
 -20   0  -3    2.19    0.86
 -20   0  -3   -0.44    1.11
  20   0   3    0.06    0.73
 -20   0   3    0.82    0.88
  20   0  -3   -0.04    0.80
  20   0   4    1.39    0.88
 -20   0   4    0.50    1.03
  20   0  -4    1.28    1.06
 -20   0  -4    1.85    1.47
 -20   0  -4    1.28    0.84
 -20   0  -5    1.04    1.21
 -20   0   5    1.16    0.97
 -20   0  -5   -0.17    0.91
  20   0  -5   -1.11    0.86
  20   0   5    1.61    0.90
 -20   0  -6    4.01    1.59
 -20   0   6    8.95    1.55
  20   0   6    5.57    1.09
 -20   0  -7   -0.37    1.49
  20   0   7    1.38    0.97
 -20   0   7   -1.34    1.16
 -20   0  -8    0.46    1.12
  20   0   8    0.82    0.99
 -20   0   8    0.84    1.39
 -20   0  -8   -0.59    1.79
  21   0   0    0.36    0.87
 -21   0   0    0.70    0.98
  21   0   1   67.87    3.41
 -21   0   1   68.30    3.45
  21   0  -1   70.15    3.46
 -21   0  -1   68.86    3.44
  21   0  -2   -1.13    0.75
 -21   0  -2    0.02    0.84
  21   0   2    0.15    0.78
 -21   0   2    1.01    0.92
 -21   0  -3    3.37    0.96
 -21   0   3    1.67    1.03
  21   0   3    2.92    0.90
 -21   0  -3    2.77    1.47
  21   0  -3    4.18    1.11
 -21   0  -4    0.50    0.92
 -21   0  -4   -2.41    1.09
 -21   0   4   -0.19    0.91
  21   0   4   -0.32    0.74
  21   0  -4   -0.11    0.90
  21   0  -5   15.64    1.78
 -21   0  -5   12.56    1.94
 -21   0   5   11.83    1.58
 -21   0  -5   16.66    1.67
  21   0   5   16.36    1.62
 -21   0   6   -0.28    1.17
  21   0   6    0.92    0.94
 -21   0  -6   -1.40    1.33
 -21   0  -7   18.16    2.52
  21   0   7   29.71    2.03
 -21   0   7   19.31    2.19
  22   0   0   13.22    1.52
 -22   0   0   12.41    1.50
 -22   0   1   -0.92    0.89
  22   0   1    0.25    0.96
  22   0  -1   -1.08    0.84
 -22   0  -1    0.23    0.99
 -22   0   2    2.07    1.00
  22   0  -2    5.39    1.15
  22   0   2    3.38    1.00
 -22   0  -2    5.37    1.15
  22   0   3    0.16    0.81
 -22   0  -3   -2.14    1.14
  22   0  -3   -0.32    0.93
 -22   0   3   -0.10    0.95
  22   0   4   -0.02    0.83
 -22   0   4    0.00    1.17
 -22   0  -4    0.03    1.37
  22   0  -4    0.82    1.13
 -22   0  -4   -0.15    0.85
  22   0   5    1.11    0.90
 -22   0  -5   -0.33    1.45
  22   0  -5   -1.46    1.06
 -22   0  -5    0.80    0.93
 -22   0   5    1.17    1.26
 -22   0   6    5.11    1.54
  22   0   6    5.30    1.25
 -22   0  -6    2.10    1.68
  22   0   7   -0.12    0.91
 -22   0   7    0.78    1.43
 -23   0   0    0.66    1.01
  23   0   0    0.98    0.94
 -23   0  -1    3.67    1.12
  23   0  -1    4.48    1.26
 -23   0   1    2.86    1.25
  23   0   1    4.25    1.12
 -23   0  -2    1.35    0.99
 -23   0   2    0.11    0.98
  23   0   2   -0.12    0.89
  23   0  -2   -0.47    0.94
  23   0  -3    0.41    1.15
 -23   0  -3    1.43    1.05
 -23   0  -3   -0.20    1.34
 -23   0   3    1.64    1.26
  23   0   3    0.94    0.91
  23   0  -4    0.14    1.23
  23   0   4   -0.06    0.96
 -23   0  -4    0.29    1.57
 -23   0   4   -0.01    1.23
  23   0  -5    5.52    1.57
 -23   0  -5    5.44    1.30
 -23   0   5    5.25    1.39
  23   0   5    6.47    1.36
 -23   0  -5    3.87    1.73
  23   0   6   -0.53    0.91
 -23   0  -6   -1.15    1.57
 -23   0   6   -0.93    1.33
  24   0   0    3.41    1.28
 -24   0   0    4.82    1.38
 -24   0  -1    0.31    1.18
 -24   0   1    0.86    1.23
  24   0  -1   -1.51    1.10
  24   0   1    0.92    1.10
 -24   0   2    1.65    1.32
 -24   0  -2    3.16    1.27
  24   0   2    2.26    1.21
  24   0  -2    1.59    1.26
 -24   0  -3   -2.99    1.41
  24   0  -3   -0.62    1.21
 -24   0  -3   -0.93    0.97
  24   0   3    0.76    1.07
 -24   0   3   -0.22    1.25
 -24   0   4    1.33    1.35
  24   0   4    1.28    1.18
  24   0  -4    1.55    1.34
 -24   0  -4   -0.92    1.63
 -24   0  -5    1.05    1.67
  24   0   5   -0.17    1.05
 -24   0   5    0.41    1.37
 -25   0   0    1.15    1.30
  25   0   0   -0.86    1.22
  25   0   1    9.17    1.54
 -25   0   1    7.35    1.62
  25   0  -1    7.98    1.61
 -25   0  -1    7.71    1.52
 -25   0   2   -1.05    1.15
  25   0   2   -0.01    1.16
 -25   0  -2   -2.12    1.17
  25   0  -2   -0.57    1.11
 -25   0   3    2.82    1.35
 -25   0  -3    3.08    1.78
  25   0   3    1.26    1.20
  25   0  -3    0.26    1.23
 -25   0  -3   -1.00    1.07
  26   0   0   -0.65    1.16
 -26   0   0   -0.15    1.17
 -26   0   1   -1.08    1.32
 -26   0  -1    0.36    1.33
  26   0   1   -0.17    1.11
  26   0  -1   -0.30    1.30
   0   1   0    0.01    0.02
   0   1   1    6.40    0.38
   0   1  -1    7.47    0.33
   0  -1  -1    7.55    0.31
   0   1  -1    7.59    0.33
   0   1  -1    7.75    0.35
   0   1  -1    7.78    0.35
   0   1  -2    0.16    0.12
   0   1  -2    0.59    0.18
   0   1  -2    0.33    0.15
   0  -1  -2    0.08    0.22
   0   1   2    0.39    0.24
   0   1  -2    0.13    0.12
   0  -1   2    0.10    0.16
   0  -1  -2    0.29    0.12
   0  -1   3  326.67   11.93
   0  -1  -3  317.48   11.87
   0   1  -3  328.74   11.93
   0   1  -3  318.81   11.91
   0   1   3  313.75   12.00
   0  -1  -3  301.79   12.00
   0   1  -3  324.34   11.88
   0  -1  -4    0.37    0.30
   0   1  -4    0.09    0.25
   0   1  -4   -0.04    0.27
   0  -1  -4   -0.02    0.24
   0  -1   4   -0.08    0.28
   0  -1  -4   -0.12    0.24
   0   1  -4    0.15    0.21
   0   1   4    0.14    0.35
   0  -1  -5  108.59    4.19
   0  -1  -5  104.81    4.19
   0   1   5  105.29    4.36
   0  -1  -5   98.94    4.34
   0  -1   5  110.32    4.29
   0   1  -5  105.79    4.28
   0   1  -5  109.74    4.18
   0   1  -5  108.34    4.24
   0  -1  -6   -0.07    0.41
   0  -1  -6    0.64    0.41
   0  -1  -6    1.09    0.48
   0  -1   6    1.38    0.49
   0   1  -6   -0.22    0.39
   0   1  -6    0.88    0.40
   0   1   6    1.70    0.57
   0   1  -6    0.20    0.43
   0  -1  -7    7.16    0.81
   0   1  -7    6.60    0.80
   0   1  -7    6.81    0.71
   0  -1   7    7.57    0.84
   0  -1  -7    7.49    0.90
   0   1  -7    7.45    0.83
   0   1   7    7.34    0.93
   0  -1  -7    6.82    0.72
   0  -1  -8    0.46    0.60
   0   1  -8    0.32    0.54
   0   1   8    1.52    0.71
   0  -1  -8   -0.53    0.45
   0   1  -8    1.08    0.64
   0  -1   8    0.70    0.55
   0   1  -9   58.41    2.68
   0   1  -9   51.77    2.80
   0  -1  -9   57.00    2.65
   0   1   9   57.82    2.88
   0  -1  -9   57.03    2.81
   0  -1   9   58.49    2.75
   0   1  10    0.21    0.73
   0  -1 -10    1.03    0.77
   0  -1  10   -0.10    0.65
   0   1 -10    0.15    0.81
   0   1 -10    0.08    0.67
   0  -1 -10   -0.44    0.60
   0   1  11   21.26    1.81
   0   1 -11   23.63    2.04
   0   1 -11   19.23    1.62
   0  -1  11   22.55    1.64
   0  -1 -11   25.11    1.65
   0  -1 -12   -0.47    0.76
   0  -1  12    0.81    0.80
   0   1 -12    0.75    0.91
   0   1  12    0.07    0.88
   1   1  -1   69.93    2.60
   1   1  -1   71.12    2.58
  -1  -1  -1   66.02    2.68
   1   1  -1   65.74    2.64
  -1  -1  -1   68.76    2.59
   1   1  -1   68.14    2.61
  -1   1   1   70.21    2.63
   1  -1   1   69.65    2.60
   1   1   1   69.10    2.64
  -1   1  -1   66.79    2.60
   1  -1  -1   66.96    2.58
  -1   1  -1   71.19    2.60
  -1   1  -1   68.15    2.59
  -1  -1   1   69.12    2.60
  -1   1  -1   68.96    2.67
  -1   1  -1   70.19    2.57
   1  -1  -1   70.69    2.66
  -1  -1  -2  114.24    4.54
  -1   1   2  116.07    4.56
  -1  -1  -2  116.84    4.58
  -1  -1  -2  120.00    4.48
   1   1  -2  120.97    4.52
   1   1  -2  118.72    4.54
   1  -1   2  117.87    4.49
   1   1  -2  122.52    4.49
   1  -1  -2  120.13    4.49
  -1  -1   2  120.33    4.51
   1   1   2  120.52    4.57
  -1   1  -2  121.61    4.51
  -1   1  -2  123.08    4.48
   1  -1  -2  119.35    4.58
  -1   1  -2  120.51    4.50
   1  -1  -2  122.64    4.48
  -1   1  -2  111.21    4.62
  -1   1   3   20.67    1.05
   1   1  -3   19.78    0.92
   1   1  -3   19.07    1.02
   1  -1   3   20.41    0.92
  -1  -1  -3   17.47    0.98
   1   1  -3   19.02    0.94
   1   1  -3   19.23    0.87
  -1  -1  -3   18.14    0.86
   1  -1  -3   17.67    1.03
  -1  -1   3   19.30    0.96
   1  -1  -3   20.00    0.89
  -1   1  -3   19.93    0.87
  -1   1  -3   19.76    0.92
  -1   1  -3   17.25    1.05
   1   1   3   19.41    0.98
   1  -1  -3   20.28    0.89
  -1   1  -3   18.60    0.89
   1   1  -4   41.34    1.71
   1   1  -4   43.05    1.79
  -1  -1  -4   42.59    1.72
  -1   1   4   38.46    1.89
   1  -1   4   41.35    1.76
   1   1  -4   40.56    1.77
   1   1  -4   38.97    1.81
  -1  -1  -4   37.76    1.84
   1   1   4   41.67    1.84
   1  -1  -4   41.92    1.73
  -1  -1   4   41.28    1.83
   1  -1  -4   41.38    1.72
  -1   1  -4   41.93    1.75
   1  -1  -4   36.94    1.87
  -1   1  -4   41.06    1.70
  -1   1  -4   41.24    1.77
  -1  -1  -5    1.00    0.43
   1   1  -5    0.81    0.40
  -1  -1  -5    0.70    0.34
   1  -1   5    1.04    0.38
   1   1  -5    1.12    0.40
   1   1  -5    0.21    0.28
  -1   1   5    0.48    0.48
  -1  -1  -5    0.78    0.31
   1  -1  -5    0.29    0.33
  -1  -1   5    0.87    0.41
  -1   1  -5    0.94    0.38
   1   1   5    0.21    0.42
   1  -1  -5    0.49    0.34
   1  -1  -5    0.36    0.43
  -1   1  -5    0.93    0.34
  -1   1  -5    0.53    0.29
   1   1  -6   38.41    1.89
  -1  -1  -6   39.15    1.82
  -1  -1  -6   36.67    1.77
   1   1  -6   36.75    1.77
   1  -1   6   40.74    1.88
  -1  -1  -6   42.38    2.00
  -1   1   6   37.63    2.01
   1   1  -6   38.71    1.91
   1  -1  -6   41.60    1.85
  -1   1  -6   37.75    1.85
   1   1   6   42.99    2.00
   1  -1  -6   39.86    1.80
   1  -1  -6   40.26    2.02
  -1  -1   6   42.40    1.97
  -1   1  -6   38.23    1.76
  -1   1  -6   38.19    1.85
   1  -1   7   28.65    1.51
   1   1  -7   24.34    1.54
  -1  -1  -7   27.47    1.47
   1   1  -7   26.85    1.54
  -1   1   7   27.77    1.69
  -1  -1  -7   24.80    1.56
   1   1  -7   28.89    1.46
  -1  -1  -7   28.35    1.42
  -1   1  -7   27.92    1.43
   1  -1  -7   27.06    1.45
   1   1   7   26.13    1.58
   1  -1  -7   26.13    1.64
  -1   1  -7   26.51    1.49
  -1   1  -7   23.85    1.48
   1  -1  -7   26.49    1.48
  -1  -1   7   26.46    1.60
  -1  -1  -8   -0.10    0.48
  -1   1   8   -0.26    0.65
   1   1  -8    0.45    0.65
   1  -1   8   -0.15    0.54
  -1  -1  -8   -0.77    0.50
   1   1  -8   -0.86    0.50
   1  -1  -8   -0.28    0.55
  -1   1  -8    0.28    0.63
   1   1   8   -0.04    0.62
  -1   1  -8    0.14    0.47
   1  -1  -8    0.79    0.51
  -1  -1   8    0.52    0.61
   1  -1   9   23.48    1.59
  -1   1   9   24.91    1.78
   1   1  -9   25.31    1.54
   1   1  -9   27.15    1.77
  -1  -1  -9   25.67    1.60
  -1  -1  -9   25.59    1.72
   1  -1  -9   28.99    1.73
  -1   1  -9   25.47    1.59
   1   1   9   29.34    1.77
   1  -1  -9   26.39    1.62
  -1   1  -9   28.07    1.77
  -1  -1   9   25.66    1.68
   1   1 -10    8.00    1.01
  -1  -1 -10   10.95    1.29
   1   1 -10    7.79    1.19
  -1   1  10    9.30    1.24
  -1  -1 -10    9.98    1.08
   1  -1  10   10.15    1.08
   1  -1 -10    8.57    1.03
  -1  -1  10   11.06    1.19
   1   1  10    9.12    1.17
  -1   1 -10   11.24    1.31
  -1   1 -10    9.21    1.07
   1  -1 -10   11.62    1.34
   1   1 -11   11.23    1.49
  -1   1  11    9.58    1.29
  -1  -1 -11    9.92    1.23
   1  -1  11    8.91    1.10
  -1  -1 -11    8.52    1.35
   1   1 -11    8.97    1.18
  -1  -1  11    9.13    1.17
   1   1  11    7.72    1.18
  -1   1 -11    9.74    1.41
  -1   1 -11    8.72    1.18
   1  -1 -11    8.58    1.11
  -1   1  12    5.30    1.16
   1  -1  12    6.07    1.02
  -1  -1 -12    4.77    1.08
   1   1 -12    4.02    1.00
  -1  -1  12    5.37    1.05
   1  -1 -12    5.06    1.11
  -1   1 -12    5.27    1.07
   1   1  12    4.54    1.12
  -2  -1   0   68.52    2.58
   2  -1   0   66.93    2.53
   2  -1   0   68.91    2.57
   2   1  -1   17.07    0.73
   2   1  -1   17.75    0.75
   2   1  -1   18.00    0.69
  -2   1   1   17.22    0.75
   2   1  -1   17.67    0.78
   2  -1   1   17.65    0.72
  -2  -1  -1   18.58    0.77
   2  -1  -1   18.03    0.71
  -2   1  -1   17.05    0.80
   2  -1  -1   17.11    0.75
   2  -1  -1   18.15    0.71
  -2  -1   1   17.47    0.72
  -2   1  -1   17.70    0.72
   2   1   1   17.27    0.75
   2   1  -2    1.20    0.17
   2   1  -2    1.13    0.28
   2   1  -2    1.20    0.22
  -2  -1  -2    1.18    0.24
   2   1  -2    1.07    0.19
  -2  -1  -2    1.72    0.26
   2  -1   2    1.63    0.19
  -2   1   2    1.19    0.23
   2  -1  -2    0.90    0.21
   2   1   2    1.14    0.22
  -2   1  -2    1.07    0.21
   2  -1  -2    1.01    0.23
  -2   1  -2    1.12    0.18
   2  -1  -2    1.53    0.21
  -2  -1   2    1.42    0.21
  -2   1  -2    1.56    0.34
   2  -1  -2    1.15    0.18
  -2  -1  -3  283.11   11.22
   2   1  -3  299.75   11.17
   2   1  -3  298.31   11.17
   2   1  -3  295.28   11.20
  -2   1   3  294.63   11.22
   2   1  -3  305.20   11.13
   2  -1   3  298.21   11.13
  -2  -1  -3  292.81   11.12
  -2  -1  -3  299.25   11.24
   2  -1  -3  307.23   11.13
  -2   1  -3  281.08   11.30
   2   1   3  303.68   11.21
  -2   1  -3  300.12   11.15
   2  -1  -3  299.22   11.15
  -2  -1   3  298.06   11.17
  -2   1  -3  306.01   11.16
  -2   1  -3  306.65   11.11
   2  -1  -3  297.47   11.24
  -2  -1  -4    3.72    0.49
   2   1  -4    3.30    0.44
  -2  -1  -4    3.49    0.39
  -2  -1  -4    3.25    0.47
   2   1  -4    3.09    0.45
   2  -1   4    3.22    0.39
  -2   1   4    3.16    0.48
   2   1  -4    2.92    0.36
   2   1  -4    3.21    0.46
   2   1   4    2.97    0.45
  -2   1  -4    2.69    0.33
   2  -1  -4    1.63    0.45
  -2  -1   4    3.53    0.48
  -2   1  -4    2.15    0.49
   2  -1  -4    3.40    0.39
  -2   1  -4    2.08    0.36
   2  -1  -4    3.02    0.40
  -2   1  -4    3.36    0.40
  -2  -1  -5  168.53    6.48
  -2  -1  -5  165.24    6.32
   2   1  -5  166.35    6.40
   2  -1   5  164.46    6.34
   2   1  -5  154.85    6.44
  -2   1   5  166.15    6.54
   2   1  -5  165.92    6.38
   2   1  -5  167.27    6.31
  -2   1  -5  169.81    6.30
  -2  -1   5  157.62    6.45
  -2   1  -5  164.94    6.35
   2  -1  -5  165.59    6.32
   2  -1  -5  164.54    6.34
   2   1   5  165.50    6.43
   2  -1  -5  158.51    6.52
  -2   1  -5  162.48    6.37
   2   1  -6   38.68    1.93
  -2  -1  -6   43.37    1.87
   2  -1   6   42.38    1.89
  -2  -1  -6   41.01    2.03
   2   1  -6   37.66    2.00
  -2  -1  -6   41.09    1.88
  -2   1   6   40.42    2.13
   2   1  -6   39.36    1.83
   2  -1  -6   36.87    2.06
   2   1   6   42.43    2.00
  -2   1  -6   42.30    1.90
  -2  -1   6   43.27    2.07
  -2   1  -6   43.31    1.84
  -2   1  -6   40.63    1.92
   2  -1  -6   41.62    1.92
   2  -1  -6   38.56    1.84
   2   1  -7    1.10    0.54
   2  -1   7    0.97    0.48
   2   1  -7    0.93    0.58
  -2  -1  -7   -0.17    0.45
  -2  -1  -7    1.21    0.54
   2   1  -7    0.96    0.45
  -2   1   7    2.05    0.75
  -2  -1  -7    0.92    0.53
   2  -1  -7    1.26    0.52
  -2  -1   7    0.53    0.58
   2  -1  -7    0.94    0.62
   2   1   7    1.52    0.60
  -2   1  -7    1.62    0.60
   2  -1  -7    0.62    0.53
  -2   1  -7    0.87    0.43
  -2   1  -7    0.47    0.43
   2   1  -8   22.79    1.56
  -2  -1  -8   22.49    1.36
  -2  -1  -8   21.65    1.45
  -2   1   8   22.55    1.68
   2   1  -8   25.41    1.45
   2  -1   8   23.14    1.42
   2  -1  -8   21.25    1.47
   2   1   8   25.59    1.55
  -2   1  -8   25.19    1.54
   2  -1  -8   23.38    1.38
  -2  -1   8   26.08    1.65
  -2   1  -8   22.86    1.33
  -2  -1  -9   26.64    1.59
   2  -1   9   26.70    1.65
   2   1  -9   28.04    1.68
  -2   1   9   29.35    1.95
  -2  -1  -9   30.99    1.78
   2   1  -9   32.47    1.90
   2  -1  -9   29.15    1.71
   2   1   9   29.17    1.77
   2  -1  -9   27.66    1.78
  -2   1  -9   27.21    1.59
  -2  -1   9   28.47    1.82
  -2   1  -9   25.38    1.78
  -2  -1 -10    3.66    0.79
   2  -1  10    3.60    0.80
  -2   1  10    4.13    1.01
  -2  -1 -10    3.40    0.97
   2   1 -10    5.36    0.87
   2   1 -10    6.90    1.17
   2  -1 -10    5.23    0.91
  -2  -1  10    4.25    0.91
  -2   1 -10    4.08    0.79
   2   1  10    3.67    0.86
  -2   1 -10    5.30    1.08
   2  -1 -10    3.77    0.94
   2  -1  11   13.35    1.29
   2   1 -11   14.97    1.71
  -2  -1 -11   14.36    1.40
   2   1 -11   14.79    1.46
  -2   1  11   13.91    1.54
  -2  -1 -11   18.50    1.73
   2   1  11   13.80    1.41
  -2   1 -11   12.81    1.29
  -2  -1  11   16.44    1.50
  -2   1 -11   13.89    1.61
   2  -1 -11   12.63    1.32
  -2   1  12    2.10    1.06
  -2  -1 -12    2.91    1.01
   2   1 -12    2.76    1.01
   2  -1  12    2.54    0.82
  -2   1 -12    0.24    0.77
  -2  -1  12    1.09    0.87
   2  -1 -12    1.04    0.92
   2   1  12    2.17    0.96
  -2   1 -12    1.53    1.09
   3   1   0    1.24    0.14
  -3   1   0    0.24    0.10
   3  -1   0    0.29    0.11
  -3  -1   0    0.83    0.14
   3  -1   1   98.30    3.75
  -3   1   1   96.32    3.77
  -3  -1  -1  102.56    3.80
   3   1  -1   99.00    3.76
   3   1  -1   96.58    3.76
   3   1  -1   99.27    3.79
   3   1  -1  104.44    3.70
   3  -1  -1   97.83    3.77
   3   1   1   95.05    3.77
   3  -1  -1   99.63    3.73
  -3  -1   1  101.37    3.76
  -3   1  -1  102.11    3.73
   3  -1  -1   99.63    3.72
  -3   1  -1   98.12    3.84
  -3   1  -1  100.34    3.76
   3   1  -2   68.13    2.70
  -3  -1  -2   68.66    2.68
   3   1  -2   64.76    2.63
  -3   1   2   67.06    2.66
   3   1  -2   67.25    2.62
   3  -1   2   65.64    2.60
   3   1  -2   66.07    2.62
  -3  -1  -2   69.49    2.68
   3  -1  -2   68.01    2.62
  -3   1  -2   67.36    2.62
   3  -1  -2   66.82    2.60
  -3  -1   2   67.74    2.62
  -3   1  -2   68.86    2.61
   3  -1  -2   66.80    2.66
   3   1   2   67.73    2.66
   3  -1  -2   68.40    2.61
  -3   1  -2   68.94    2.75
  -3   1   3   15.84    0.85
  -3  -1  -3   15.49    0.91
   3   1  -3   14.77    0.88
  -3  -1  -3   15.53    0.84
   3   1  -3   16.30    0.82
   3  -1   3   14.68    0.76
   3   1  -3   16.44    0.80
   3   1  -3   16.28    0.78
   3  -1  -3   15.84    0.76
   3  -1  -3   15.56    0.82
   3  -1  -3   16.38    0.77
  -3  -1   3   15.19    0.80
   3  -1  -3   14.82    0.84
  -3   1  -3   13.71    0.96
   3   1   3   14.97    0.81
  -3   1  -3   16.36    0.79
  -3   1  -3   15.17    0.79
   3   1  -4   12.75    0.72
  -3   1   4   11.93    0.87
   3   1  -4   12.46    0.78
   3   1  -4   12.62    0.85
  -3  -1  -4   12.43    0.91
   3   1  -4   13.18    0.83
  -3  -1  -4   13.74    0.76
   3  -1   4   13.67    0.74
  -3  -1  -4   13.67    0.84
  -3   1  -4   13.31    0.69
  -3   1  -4   13.34    0.74
  -3  -1   4   14.17    0.83
  -3   1  -4   11.89    0.96
  -3   1  -4   12.85    0.78
   3  -1  -4   12.89    0.79
   3  -1  -4   12.08    0.87
   3  -1  -4   13.56    0.72
   3   1   4   12.06    0.80
   3  -1   5    1.35    0.36
  -3  -1  -5    1.43    0.48
  -3  -1  -5    1.77    0.39
   3   1  -5    2.22    0.50
   3   1  -5    1.83    0.38
  -3   1   5    1.30    0.52
  -3  -1  -5    1.76    0.43
   3   1  -5    1.97    0.41
   3   1  -5    2.10    0.49
  -3   1  -5    1.26    0.36
   3  -1  -5    1.04    0.41
  -3   1  -5    2.39    0.40
  -3   1  -5    1.94    0.57
  -3  -1   5    2.34    0.50
   3  -1  -5    1.66    0.53
   3   1   5    2.07    0.43
   3  -1  -5    2.11    0.41
  -3   1  -5    2.39    0.45
  -3  -1  -6   30.85    1.49
  -3   1   6   30.69    1.77
  -3  -1  -6   28.83    1.57
   3   1  -6   31.33    1.48
   3   1  -6   29.07    1.63
   3  -1   6   29.39    1.47
   3   1  -6   29.03    1.58
  -3  -1   6   25.53    1.65
  -3   1  -6   29.52    1.46
   3   1   6   27.42    1.53
  -3   1  -6   29.85    1.40
   3  -1  -6   29.41    1.46
  -3   1  -6   28.99    1.51
   3  -1  -6   30.17    1.54
   3  -1  -6   26.72    1.69
   3   1  -7   16.76    1.05
   3   1  -7   14.54    1.27
   3   1  -7   16.28    1.22
  -3   1   7   18.65    1.51
  -3  -1  -7   17.23    1.21
   3  -1   7   15.26    1.04
  -3  -1  -7   17.04    1.14
  -3  -1  -7   16.63    1.09
   3  -1  -7   15.75    1.15
   3  -1  -7   13.62    1.35
  -3   1  -7   16.17    1.06
  -3   1  -7   16.11    1.02
   3  -1  -7   17.37    1.12
  -3  -1   7   15.56    1.33
  -3   1  -7   15.52    1.15
   3   1   7   17.91    1.19
  -3   1   8    0.83    0.78
   3   1  -8    0.50    0.67
  -3  -1  -8    0.57    0.59
   3  -1   8    1.46    0.56
   3   1  -8    0.13    0.55
  -3  -1  -8    1.55    0.60
   3  -1  -8    1.61    0.60
   3  -1  -8    1.33    0.66
   3   1   8    1.07    0.60
  -3   1  -8    0.64    0.55
  -3   1  -8    0.64    0.57
  -3  -1   8    0.49    0.71
   3  -1   9    9.70    0.99
   3   1  -9    9.06    1.00
  -3  -1  -9    9.99    1.17
  -3  -1  -9    9.06    0.98
   3   1  -9    9.07    1.22
  -3   1   9   11.00    1.34
   3  -1  -9    9.51    1.00
  -3   1  -9   10.48    1.01
  -3   1  -9   12.14    1.26
   3   1   9   12.02    1.14
  -3  -1   9   10.79    1.23
   3  -1  -9    8.79    1.14
  -3  -1 -10   25.08    1.74
   3  -1  10   21.78    1.50
  -3   1  10   22.40    1.95
   3   1 -10   19.55    1.48
   3   1 -10   26.42    2.04
  -3  -1 -10   21.28    1.57
   3  -1 -10   19.96    1.49
   3   1  10   21.80    1.66
  -3   1 -10   22.49    1.57
  -3   1 -10   23.71    1.79
  -3  -1  10   23.88    1.69
   3  -1  11    2.79    0.79
  -3  -1 -11    3.86    1.11
  -3  -1 -11    4.07    0.96
  -3   1  11    3.28    1.08
   3   1 -11    4.28    0.98
  -3   1 -11    2.26    1.06
  -3  -1  11    2.12    0.87
   3  -1 -11    3.56    0.89
  -3   1 -11    2.96    0.87
   3   1  11    2.72    0.90
  -3   1  12   17.07    1.77
  -3  -1 -12   14.19    1.47
   3   1 -12   17.28    1.63
   3  -1  12   14.66    1.42
  -3  -1  12   18.61    1.66
  -3   1 -12   18.57    1.62
   3   1  12   16.81    1.56
   3  -1 -12   18.05    1.66
  -3   1 -12   20.78    2.09
   4   1   0  845.03   32.15
  -4   1   0  861.65   31.91
   4  -1   0  859.53   32.03
  -4  -1   0  882.85   32.27
   4   1  -1    1.27    0.19
  -4  -1  -1    1.15    0.22
   4   1  -1    1.11    0.22
  -4   1   1    1.01    0.20
   4  -1   1    0.98    0.17
   4   1  -1    1.16    0.19
  -4   1  -1    0.69    0.18
   4  -1  -1    0.84    0.15
   4  -1  -1    0.87    0.19
   4  -1  -1    0.93    0.14
  -4  -1   1    0.82    0.18
   4   1   1    0.90    0.20
  -4   1  -1    0.73    0.14
   4   1  -2  107.44    4.02
   4   1  -2  107.63    4.03
   4  -1   2  102.10    4.01
  -4  -1  -2  105.96    4.08
  -4  -1  -2  102.14    4.10
   4   1  -2  101.55    4.03
  -4   1   2  105.64    4.06
  -4  -1   2  106.21    4.03
  -4   1  -2  109.44    4.00
  -4   1  -2  108.21    4.03
   4  -1  -2  105.58    4.00
  -4   1  -2  104.85    4.15
   4   1   2  101.64    4.04
   4  -1  -2  104.83    4.00
   4  -1  -2  103.16    4.05
   4   1  -3    0.97    0.26
   4   1  -3    1.04    0.27
  -4  -1  -3    0.98    0.27
  -4  -1  -3    0.89    0.35
   4   1  -3    1.26    0.28
  -4   1   3    0.30    0.27
   4   1  -3    0.51    0.31
   4  -1   3    0.73    0.24
   4   1   3    0.45    0.23
   4  -1  -3    0.65    0.25
  -4   1  -3    0.87    0.31
   4  -1  -3    0.16    0.25
  -4  -1   3    0.63    0.25
  -4   1  -3    0.34    0.39
  -4   1  -3    0.72    0.24
   4  -1  -3    0.77    0.25
   4  -1  -3    0.65    0.23
   4   1  -4   48.95    2.17
  -4  -1  -4   47.64    2.21
   4   1  -4   51.67    2.13
  -4   1   4   47.41    2.17
  -4  -1  -4   49.34    2.14
  -4  -1  -4   50.52    2.06
   4   1  -4   48.40    2.08
   4   1  -4   46.58    2.04
   4  -1   4   46.52    2.03
   4   1   4   50.12    2.12
   4  -1  -4   47.28    2.04
  -4   1  -4   50.00    2.07
   4  -1  -4   51.94    2.18
  -4   1  -4   50.06    2.08
  -4  -1   4   49.70    2.11
   4  -1  -4   50.37    2.11
   4  -1  -4   50.51    2.07
  -4   1  -4   45.97    2.28
  -4  -1  -5    0.38    0.37
   4   1  -5    1.08    0.45
  -4  -1  -5    1.27    0.51
  -4   1   5    0.40    0.42
  -4  -1  -5    0.44    0.36
   4  -1   5    0.26    0.30
   4   1  -5    0.81    0.33
   4   1  -5    1.21    0.46
   4   1  -5    0.87    0.38
   4  -1  -5    0.45    0.40
   4  -1  -5    0.25    0.32
  -4   1  -5   -0.05    0.30
   4   1   5    0.79    0.38
   4  -1  -5    0.55    0.38
  -4   1  -5    0.79    0.37
  -4   1  -5   -0.10    0.50
  -4  -1   5    1.02    0.44
  -4   1  -5   -0.16    0.27
   4  -1   6  130.81    5.01
  -4  -1  -6  125.21    5.27
   4   1  -6  127.89    5.01
   4   1  -6  120.89    5.18
  -4  -1  -6  127.96    5.05
  -4   1   6  124.85    5.27
   4   1  -6  132.22    5.09
   4   1  -6  123.62    5.16
  -4  -1  -6  122.66    5.13
  -4  -1   6  125.11    5.21
   4   1   6  130.88    5.10
  -4   1  -6  131.79    5.08
  -4   1  -6  125.68    5.05
  -4   1  -6  132.97    4.98
  -4   1  -6  120.05    5.35
   4  -1  -6  125.02    5.11
   4  -1  -6  125.89    5.02
   4  -1  -6  126.18    5.27
   4   1  -7    9.19    1.03
   4   1  -7   10.93    0.94
   4   1  -7    8.94    1.07
  -4  -1  -7   11.14    1.00
  -4  -1  -7    8.66    0.91
   4  -1   7   10.45    0.88
  -4  -1  -7   10.52    0.88
  -4   1   7    8.32    1.16
   4   1   7   10.36    0.95
   4  -1  -7   11.21    1.01
   4  -1  -7    8.32    1.07
  -4   1  -7    9.40    0.87
   4  -1  -7   11.61    0.94
  -4   1  -7    9.49    0.99
  -4   1  -7    8.91    0.79
  -4  -1   7    9.85    1.12
  -4  -1  -8   29.85    1.70
   4   1  -8   26.12    1.55
   4  -1   8   29.31    1.59
  -4   1   8   27.16    1.98
  -4  -1  -8   26.86    1.54
   4   1  -8   28.64    1.80
  -4  -1   8   28.95    1.87
   4  -1  -8   29.39    1.59
   4   1   8   30.30    1.68
  -4   1  -8   28.76    1.57
  -4   1  -8   32.45    1.76
   4  -1  -8   29.50    1.73
  -4  -1  -9    2.65    0.68
   4   1  -9    4.84    1.00
  -4   1   9    3.98    1.03
   4  -1   9    3.78    0.72
   4   1  -9    4.23    0.76
  -4  -1  -9    3.85    0.84
  -4  -1   9    4.41    0.95
  -4   1  -9    3.95    0.90
   4  -1  -9    4.56    0.77
   4  -1  -9    4.57    0.89
  -4   1  -9    4.24    0.73
   4   1   9    5.21    0.85
  -4  -1 -10    3.40    0.83
  -4   1  10    2.48    1.08
   4  -1  10    3.89    0.76
   4   1 -10    3.52    1.00
  -4  -1 -10    2.35    0.92
   4   1 -10    1.91    0.80
   4   1  10    2.80    0.80
  -4  -1  10    1.76    0.92
   4  -1 -10    2.30    0.80
  -4   1 -10    4.05    1.01
  -4   1 -10    1.38    0.72
  -4  -1 -11   -0.44    0.66
  -4  -1 -11    0.81    0.96
  -4   1  11   -0.30    0.94
   4  -1  11    0.66    0.65
   4   1 -11    0.37    0.82
  -4   1 -11    0.02    0.75
   4  -1 -11    0.87    0.76
   4   1  11   -0.51    0.70
  -4   1 -11    0.66    0.97
  -4  -1  11    1.01    0.85
   4   1 -12   15.27    1.54
  -4   1  12   13.51    1.71
   4  -1  12   16.91    1.46
  -4  -1 -12   15.95    1.51
   4  -1 -12   16.32    1.58
  -4   1 -12   18.75    1.62
  -4   1 -12   20.29    2.05
   4   1  12   17.12    1.57
  -4  -1  12   14.94    1.62
  -5   1   0   -0.02    0.08
   5   1   0    0.27    0.17
  -5  -1   0   -0.13    0.15
   5  -1   0   -0.10    0.15
  -5   1   1  218.15    7.98
  -5  -1  -1  215.41    7.99
   5   1  -1  215.84    7.97
   5  -1   1  205.83    7.95
   5   1  -1  210.99    8.00
   5   1  -1  207.16    7.96
  -5   1  -1  218.80    7.88
   5   1   1  209.98    7.97
  -5  -1   1  212.55    7.97
   5  -1  -1  214.48    7.98
   5  -1  -1  210.39    7.91
   5  -1  -1  208.60    7.90
  -5   1  -1  207.73    7.97
   5   1  -2  113.86    4.57
   5  -1   2  118.23    4.56
  -5  -1  -2  119.13    4.61
  -5   1   2  118.87    4.60
   5   1  -2  121.44    4.56
   5   1  -2  121.52    4.58
  -5   1  -2  123.81    4.58
   5  -1  -2  118.06    4.53
  -5   1  -2  120.62    4.51
   5  -1  -2  120.77    4.52
   5  -1  -2  118.69    4.60
  -5  -1   2  117.34    4.57
  -5   1  -2  118.50    4.71
   5   1   2  117.41    4.58
  -5  -1  -3    2.06    0.44
   5  -1   3    2.61    0.33
  -5   1   3    2.71    0.40
  -5  -1  -3    2.69    0.41
   5   1  -3    2.32    0.32
   5   1  -3    2.67    0.37
   5   1  -3    1.93    0.31
   5   1  -3    2.50    0.41
  -5   1  -3    3.00    0.36
   5  -1  -3    2.71    0.34
   5  -1  -3    2.72    0.41
  -5   1  -3    2.08    0.49
   5   1   3    2.72    0.39
   5  -1  -3    2.71    0.33
  -5  -1   3    1.74    0.33
  -5  -1  -4  136.63    5.51
  -5  -1  -4  138.82    5.42
  -5   1   4  137.77    5.43
   5   1  -4  140.08    5.34
   5  -1   4  135.93    5.32
   5   1  -4  140.38    5.37
   5   1  -4  140.33    5.39
   5   1  -4  137.50    5.44
  -5   1  -4  131.95    5.56
  -5   1  -4  136.47    5.36
   5  -1  -4  137.18    5.34
   5  -1  -4  138.90    5.32
   5   1   4  134.89    5.38
   5  -1  -4  142.34    5.37
  -5  -1   4  141.81    5.40
  -5   1  -4  139.27    5.36
   5  -1  -4  136.51    5.43
  -5  -1  -5   38.22    2.01
   5  -1   5   40.33    1.78
   5   1  -5   40.59    1.93
  -5   1   5   39.53    1.97
  -5  -1  -5   40.42    1.89
   5   1  -5   40.86    1.84
   5   1  -5   40.92    1.90
  -5  -1  -5   40.47    1.82
   5   1  -5   41.11    1.80
   5  -1  -5   38.01    1.95
   5  -1  -5   41.20    1.81
  -5  -1   5   37.94    1.89
   5  -1  -5   40.70    1.85
  -5   1  -5   42.13    1.83
   5   1   5   37.69    1.83
   5  -1  -5   38.62    1.78
  -5   1  -5   40.47    2.12
  -5   1  -5   41.34    1.86
  -5  -1  -6   55.25    2.51
   5   1  -6   57.71    2.44
  -5   1   6   54.09    2.68
   5   1  -6   54.72    2.59
  -5  -1  -6   56.04    2.47
   5   1  -6   56.34    2.59
   5  -1   6   57.03    2.41
  -5  -1  -6   49.90    2.70
   5   1  -6   57.65    2.49
  -5   1  -6   55.56    2.44
  -5   1  -6   56.68    2.50
  -5   1  -6   58.13    2.38
  -5   1  -6   52.23    2.83
   5  -1  -6   58.70    2.53
   5   1   6   55.41    2.47
   5  -1  -6   53.63    2.40
  -5  -1   6   52.36    2.61
   5  -1  -6   54.99    2.66
   5   1  -7   25.61    1.69
   5   1  -7   26.19    1.64
  -5  -1  -7   25.45    1.50
   5  -1   7   27.84    1.45
  -5   1   7   29.08    1.88
  -5  -1  -7   29.85    1.61
   5   1  -7   27.17    1.46
   5  -1  -7   27.20    1.51
  -5   1  -7   23.16    1.87
  -5  -1   7   27.77    1.75
   5  -1  -7   29.54    1.62
  -5   1  -7   28.60    1.45
   5  -1  -7   28.40    1.81
   5   1   7   28.81    1.55
  -5   1  -7   29.48    1.51
  -5   1  -7   27.23    1.54
  -5   1   8    2.03    0.95
   5   1  -8    3.42    0.86
   5  -1   8    3.35    0.62
  -5  -1  -8    3.68    0.74
   5   1  -8    2.03    0.60
  -5  -1  -8    2.75    0.66
   5  -1  -8    3.42    0.71
   5   1   8    3.36    0.71
   5  -1  -8    3.31    0.76
  -5  -1   8    3.04    0.91
  -5   1  -8    2.84    0.59
  -5   1  -8    3.81    0.83
  -5   1   9    1.99    1.01
  -5  -1  -9    1.89    0.63
   5  -1   9    1.19    0.62
  -5  -1  -9    4.30    0.92
   5   1  -9    2.46    0.68
   5   1  -9    1.95    0.85
   5   1   9    3.44    0.76
  -5   1  -9    1.71    0.68
   5  -1  -9    1.78    0.65
  -5  -1   9    3.53    0.99
  -5   1  -9    2.64    0.86
   5  -1  -9    1.32    0.73
  -5  -1 -10   34.92    2.06
   5   1 -10   35.48    1.95
  -5   1  10   33.84    2.38
  -5  -1 -10   32.98    1.90
   5  -1  10   34.15    1.90
   5   1 -10   36.45    2.23
  -5   1 -10   34.18    2.20
   5  -1 -10   31.17    1.92
  -5   1 -10   32.50    1.93
   5   1  10   31.20    1.93
  -5  -1  10   35.25    2.31
  -5  -1 -11    2.70    1.06
   5  -1  11    1.11    0.71
   5   1 -11    1.70    0.88
  -5  -1 -11    2.65    0.89
  -5   1  11    1.58    1.11
  -5   1 -11    1.35    0.99
  -5  -1  11    2.10    0.98
   5  -1 -11   -0.01    0.79
   5   1  11    0.33    0.77
  -5   1 -11    1.35    0.82
  -5  -1 -12   20.02    1.71
  -5  -1 -12   25.71    2.23
   5   1 -12   24.31    1.83
  -5   1  12   22.13    2.14
   5  -1  12   22.01    1.70
  -5   1 -12   21.61    1.67
  -5   1 -12   28.79    2.38
   5  -1 -12   23.97    1.81
  -5  -1  12   19.41    1.88
   5   1  12   22.24    1.74
   6   1   0  482.68   18.12
  -6   1   0  497.27   17.97
   6  -1   0  473.68   18.11
  -6  -1   0  494.97   18.14
   6   1  -1   32.82    1.48
   6   1  -1   33.13    1.45
  -6   1   1   33.98    1.45
   6  -1   1   31.51    1.42
  -6  -1  -1   33.93    1.46
   6  -1  -1   32.40    1.36
   6  -1  -1   34.20    1.38
  -6   1  -1   34.94    1.33
   6  -1  -1   33.00    1.44
  -6   1  -1   33.84    1.45
   6   1   1   32.32    1.43
  -6  -1   1   34.63    1.46
  -6  -1  -2  126.38    4.89
   6   1  -2  125.64    4.83
   6   1  -2  126.10    4.85
  -6   1   2  121.57    4.87
   6   1  -2  127.14    4.85
   6  -1   2  123.28    4.83
   6  -1  -2  131.09    4.88
  -6  -1   2  122.45    4.85
  -6   1  -2  129.29    4.77
  -6   1  -2  119.51    4.99
   6  -1  -2  129.33    4.79
   6   1   2  121.94    4.85
   6  -1  -2  128.12    4.80
  -6   1  -2  129.81    4.86
   6   1  -3    0.54    0.25
  -6  -1  -3    0.98    0.30
  -6   1   3    1.70    0.35
   6  -1   3    1.41    0.28
  -6  -1  -3    0.93    0.38
   6   1  -3    0.48    0.29
   6   1  -3    0.44    0.24
   6  -1  -3    1.04    0.27
   6   1   3    1.21    0.29
  -6   1  -3    0.70    0.40
  -6   1  -3    0.56    0.25
  -6  -1   3    1.31    0.33
   6  -1  -3    0.98    0.29
   6  -1  -3    0.84    0.26
   6   1  -4   27.86    1.33
   6  -1   4   27.61    1.30
   6   1  -4   26.38    1.32
   6   1  -4   30.38    1.42
  -6  -1  -4   26.33    1.38
  -6  -1  -4   26.14    1.51
   6   1  -4   27.88    1.36
  -6   1   4   27.67    1.43
  -6  -1   4   28.26    1.38
  -6   1  -4   29.74    1.35
   6  -1  -4   28.51    1.30
   6  -1  -4   28.85    1.43
   6  -1  -4   26.66    1.30
  -6   1  -4   26.65    1.58
   6   1   4   29.40    1.37
  -6   1  -4   27.70    1.35
   6   1  -5   12.70    0.91
   6  -1   5   13.26    0.84
   6   1  -5   14.36    0.99
   6   1  -5   14.99    1.01
  -6   1   5   13.81    1.10
  -6  -1  -5   10.78    1.07
   6   1  -5   13.76    0.90
  -6  -1  -5   15.17    0.97
  -6  -1  -5   14.60    0.93
  -6  -1   5   13.95    0.99
   6  -1  -5   14.81    0.90
   6   1   5   13.80    0.88
  -6   1  -5   12.14    0.85
   6  -1  -5   13.80    1.03
  -6   1  -5   12.62    1.19
   6  -1  -5   14.32    0.86
   6  -1  -5   16.06    0.95
  -6   1  -5   13.14    0.92
  -6  -1  -6  127.11    5.09
   6  -1   6  125.26    4.96
   6   1  -6  125.86    5.12
  -6   1   6  124.82    5.19
  -6  -1  -6  123.27    5.01
   6   1  -6  128.49    5.14
  -6  -1  -6  118.53    5.29
   6   1  -6  122.39    4.96
   6   1  -6  124.63    5.03
   6  -1  -6  125.70    5.03
  -6   1  -6  118.71    5.38
  -6   1  -6  132.50    5.07
   6  -1  -6  125.66    4.97
   6  -1  -6  124.50    5.17
  -6   1  -6  127.95    5.01
   6   1   6  123.28    5.02
  -6  -1   6  123.85    5.14
  -6   1  -6  124.29    4.90
   6   1  -7    2.46    0.68
  -6  -1  -7    1.09    0.62
  -6  -1  -7    3.39    0.65
   6   1  -7    2.03    0.66
   6   1  -7    3.58    0.61
   6   1  -7    4.17    0.80
  -6   1   7    2.35    0.87
   6  -1   7    2.41    0.54
  -6  -1  -7    1.00    0.74
   6  -1  -7    3.21    0.84
   6  -1  -7    3.29    0.64
  -6  -1   7    3.81    0.85
  -6   1  -7    1.51    0.81
  -6   1  -7    2.58    0.66
   6   1   7    2.69    0.60
  -6   1  -7    3.90    0.62
   6  -1  -7    3.51    0.67
  -6   1  -7    2.48    0.56
  -6  -1  -8   68.96    3.14
   6   1  -8   72.33    3.08
   6  -1   8   69.69    3.02
  -6  -1  -8   67.49    3.02
   6   1  -8   66.65    3.21
  -6   1   8   64.29    3.44
  -6  -1   8   66.48    3.38
  -6   1  -8   69.75    2.97
   6  -1  -8   72.09    3.15
   6  -1  -8   68.64    3.04
   6   1   8   67.24    3.09
  -6   1  -8   67.97    3.13
  -6  -1  -9    3.68    0.83
  -6   1   9    3.60    1.13
   6   1  -9    3.49    0.91
   6   1  -9    4.82    0.86
   6  -1   9    3.19    0.70
  -6  -1  -9    3.38    0.76
   6   1   9    3.34    0.76
  -6   1  -9    3.29    0.74
   6  -1  -9    4.27    0.78
  -6   1  -9    3.94    0.97
   6  -1  -9    2.38    0.91
  -6  -1   9    3.86    1.03
  -6   1  10    1.46    1.03
   6   1 -10   -0.79    0.95
   6   1 -10    0.57    0.75
  -6  -1 -10   -0.05    0.71
  -6  -1 -10    1.95    0.77
   6  -1  10    1.64    0.69
  -6   1 -10    0.43    0.90
  -6   1 -10    1.47    0.70
   6  -1 -10    0.89    0.70
  -6  -1  10    0.72    0.94
   6   1  10    1.31    0.72
  -6  -1 -11    3.46    0.90
  -6   1  11    2.69    1.20
  -6  -1 -11    2.70    1.10
   6   1 -11    2.37    0.85
   6  -1  11    1.12    0.75
  -6  -1  11    2.81    1.08
  -6   1 -11    2.83    1.12
   6   1  11    0.85    0.79
  -6   1 -11    1.61    0.84
   6  -1 -11    3.06    0.87
  -6   1  12    9.10    1.56
  -6  -1 -12    9.01    1.28
   6  -1  12    9.04    1.15
   6   1 -12    8.91    1.29
  -6  -1 -12    9.04    1.54
  -6  -1  12    9.37    1.43
  -6   1 -12   11.95    1.68
   6  -1 -12    7.26    1.20
   6   1  12   10.04    1.28
  -6   1 -12    7.39    1.20
  -7  -1   0   -0.06    0.21
   7   1   0   -0.04    0.21
  -7   1   0   -0.07    0.10
   7  -1   0   -0.02    0.20
   7   1  -1    1.84    0.31
   7  -1   1    1.67    0.29
  -7   1   1    1.42    0.31
   7   1  -1    2.15    0.38
  -7  -1  -1    2.35    0.34
   7  -1  -1    2.16    0.27
   7  -1  -1    2.06    0.32
  -7  -1   1    2.38    0.35
   7   1   1    1.47    0.29
  -7   1  -1    1.55    0.20
   7  -1  -1    1.63    0.27
  -7   1  -1    1.94    0.31
  -7   1   2   44.22    1.97
  -7  -1  -2   46.30    1.99
   7   1  -2   46.71    1.97
   7  -1   2   46.23    1.94
   7   1  -2   46.23    1.95
   7   1  -2   47.67    1.94
  -7  -1   2   45.88    1.98
  -7   1  -2   46.65    1.85
   7  -1  -2   45.88    1.90
  -7   1  -2   47.76    1.96
   7  -1  -2   45.64    1.87
   7  -1  -2   45.90    1.97
   7   1   2   45.63    1.95
  -7   1  -2   47.09    2.16
  -7  -1  -3    8.75    0.67
   7  -1   3   10.02    0.65
   7   1  -3    8.91    0.65
   7   1  -3    9.99    0.65
  -7   1   3   11.19    0.72
   7   1  -3   10.59    0.64
  -7  -1  -3    8.34    0.84
   7  -1  -3    9.94    0.69
   7  -1  -3    8.46    0.61
   7   1   3    9.59    0.65
  -7  -1   3    9.26    0.66
   7  -1  -3    8.28    0.58
  -7   1  -3   10.71    0.92
  -7   1  -3   10.62    0.68
   7  -1   4   33.58    1.57
   7   1  -4   33.46    1.59
  -7   1   4   33.92    1.68
   7   1  -4   35.96    1.59
  -7  -1  -4   32.73    1.78
  -7  -1  -4   34.70    1.65
   7   1  -4   34.47    1.62
  -7   1  -4   36.52    1.88
   7  -1  -4   34.27    1.68
  -7   1  -4   36.62    1.61
   7  -1  -4   33.08    1.55
   7  -1  -4   35.29    1.56
   7   1   4   34.51    1.60
  -7  -1   4   33.69    1.62
   7  -1   5    0.89    0.36
   7   1  -5    0.84    0.42
  -7   1   5    1.25    0.55
  -7  -1  -5    1.22    0.46
   7   1  -5    0.28    0.42
   7   1  -5    0.03    0.40
   7   1  -5    0.46    0.45
  -7  -1  -5    0.61    0.60
   7  -1  -5    0.34    0.38
   7  -1  -5   -0.21    0.35
  -7   1  -5    0.41    0.50
  -7  -1   5    0.25    0.45
  -7   1  -5    0.70    0.38
  -7   1  -5    0.10    0.59
   7   1   5    0.54    0.42
   7  -1  -5   -0.50    0.45
  -7  -1  -6    4.79    0.89
  -7   1   6    3.83    0.81
   7   1  -6    3.21    0.55
   7  -1   6    3.90    0.55
   7   1  -6    3.50    0.69
   7   1  -6    2.89    0.58
  -7  -1  -6    5.01    0.71
   7   1  -6    2.35    0.61
  -7  -1  -6    2.73    0.59
  -7   1  -6    4.66    0.89
   7  -1  -6    3.33    0.57
   7  -1  -6    4.74    0.81
   7   1   6    4.16    0.63
  -7   1  -6    4.56    0.62
  -7  -1   6    3.73    0.71
   7  -1  -6    3.24    0.55
  -7   1  -6    3.17    0.63
   7  -1   7    8.39    0.81
   7   1  -7    9.57    1.03
   7   1  -7    8.21    0.84
  -7  -1  -7    6.66    1.12
   7   1  -7    9.48    0.99
  -7   1   7    8.97    1.16
  -7  -1  -7    8.70    0.96
   7   1  -7    8.67    1.08
  -7  -1  -7    9.05    0.96
  -7  -1   7    7.78    1.08
  -7   1  -7    9.26    0.81
   7  -1  -7    9.82    1.17
   7   1   7    8.08    0.88
  -7   1  -7   10.30    0.93
  -7   1  -7    8.10    0.92
  -7   1  -7    7.34    1.27
   7  -1  -7   10.77    0.98
   7  -1  -7    9.61    0.88
   7  -1   8    1.21    0.54
  -7  -1  -8    3.11    0.90
   7   1  -8    1.87    0.60
  -7   1   8    0.56    0.85
  -7  -1  -8    1.08    0.60
  -7  -1  -8    1.66    0.73
   7   1  -8    1.20    0.70
  -7   1  -8    1.50    0.73
   7  -1  -8    0.93    0.57
  -7   1  -8    2.02    0.93
   7   1   8    0.57    0.50
  -7  -1   8   -0.09    0.77
  -7   1  -8    0.43    0.52
   7  -1  -8    2.09    0.64
  -7  -1  -9   14.99    1.40
   7   1  -9   13.42    1.24
   7  -1   9   12.40    1.12
  -7  -1  -9   12.08    1.13
  -7   1   9   12.13    1.64
   7   1  -9   17.64    1.51
   7  -1  -9   12.40    1.24
  -7   1  -9   14.46    1.38
  -7   1  -9   14.71    1.19
   7   1   9   11.91    1.17
  -7  -1   9   10.94    1.50
  -7  -1 -10    9.42    1.32
  -7  -1 -10   11.12    1.19
  -7   1  10   10.53    1.59
   7  -1  10    9.76    1.06
   7   1 -10    8.74    1.09
  -7   1 -10    8.30    1.04
  -7  -1  10   11.76    1.58
   7   1  10    8.32    1.10
  -7   1 -10   10.60    1.33
   7  -1 -10   13.67    1.33
  -7  -1 -11    2.67    1.04
   7   1 -11    1.43    0.81
   7  -1  11    0.20    0.71
  -7   1  11    1.08    1.11
  -7  -1 -11    0.79    0.80
  -7  -1  11   -2.50    0.83
   7   1  11   -0.19    0.77
   7  -1 -11   -0.85    0.78
  -7   1 -11    2.03    1.07
  -7   1 -11   -0.06    0.76
  -7  -1 -12    8.29    1.26
  -7  -1 -12    8.08    1.53
   7  -1  12    6.95    1.08
   7   1 -12    7.17    1.21
  -7   1  12    7.86    1.61
  -7  -1  12    6.29    1.38
   7  -1 -12    9.47    1.37
  -7   1 -12    8.52    1.51
  -7   1 -12    4.99    1.08
   7   1  12    6.83    1.16
  -8   1   0    9.26    0.41
   8  -1   0    8.13    0.60
  -8  -1   0    9.43    0.67
   8   1   0    9.58    0.63
  -8  -1  -1   95.35    3.70
  -8   1   1   90.25    3.68
   8   1  -1   89.77    3.67
   8  -1   1   89.63    3.66
   8   1  -1   91.96    3.72
  -8   1  -1   94.56    3.69
  -8  -1   1   96.51    3.69
  -8   1  -1   94.15    3.50
   8  -1  -1   92.93    3.68
   8   1   1   89.53    3.66
   8  -1  -1   91.30    3.59
  -8   1   2    2.29    0.44
   8   1  -2    1.71    0.33
   8   1  -2    1.83    0.36
  -8  -1  -2    1.74    0.37
   8  -1   2    1.92    0.34
   8   1  -2    1.87    0.36
   8   1   2    2.50    0.38
  -8  -1   2    1.53    0.35
   8  -1  -2    2.36    0.42
  -8   1  -2    1.57    0.34
   8  -1  -2    1.92    0.29
   8  -1  -2    2.09    0.33
   8  -1   3  178.78    6.85
  -8  -1  -3  171.39    7.03
   8   1  -3  178.95    6.89
  -8  -1  -3  180.56    6.92
   8   1  -3  180.94    6.85
   8   1  -3  181.45    6.85
  -8   1   3  180.47    6.92
   8  -1  -3  175.84    6.81
  -8   1  -3  174.42    7.06
   8  -1  -3  179.87    6.79
   8   1   3  179.02    6.88
  -8  -1   3  181.87    6.90
  -8   1  -3  180.98    6.88
   8  -1  -3  173.40    6.90
   8   1  -4   33.10    1.59
   8  -1   4   31.86    1.51
  -8  -1  -4   31.05    1.75
  -8   1   4   31.16    1.59
   8   1  -4   32.13    1.51
  -8  -1  -4   30.89    1.56
   8   1  -4   33.45    1.53
  -8  -1   4   27.69    1.55
   8   1   4   32.33    1.55
   8  -1  -4   32.47    1.48
  -8   1  -4   31.26    1.54
   8  -1  -4   32.81    1.60
  -8   1  -4   35.29    1.85
   8  -1  -4   32.93    1.48
   8   1  -5  140.22    5.58
   8   1  -5  141.74    5.49
   8   1  -5  141.00    5.51
  -8   1   5  133.88    5.62
   8  -1   5  135.65    5.46
  -8  -1  -5  140.18    5.57
  -8  -1  -5  135.63    5.77
   8  -1  -5  141.12    5.47
  -8   1  -5  142.03    5.52
  -8   1  -5  140.56    5.54
   8  -1  -5  135.93    5.46
  -8   1  -5  143.03    5.86
   8  -1  -5  140.42    5.62
   8   1   5  133.30    5.49
  -8  -1   5  143.49    5.61
   8   1  -6   28.81    1.50
  -8  -1  -6   24.74    1.84
   8  -1   6   27.63    1.44
  -8  -1  -6   28.45    1.58
   8   1  -6   26.93    1.48
   8   1  -6   27.98    1.64
  -8   1   6   26.69    1.71
  -8  -1  -6   29.78    1.59
  -8  -1   6   28.34    1.67
  -8   1  -6   27.56    1.93
   8   1   6   27.51    1.50
  -8   1  -6   25.91    1.46
   8  -1  -6   27.44    1.69
   8  -1  -6   27.71    1.48
   8  -1  -6   26.31    1.42
  -8   1  -6   27.46    1.59
   8  -1   7    0.99    0.51
   8   1  -7    1.47    0.63
  -8  -1  -7    1.06    0.51
   8   1  -7    0.30    0.53
  -8  -1  -7    0.76    0.56
  -8  -1  -7    1.44    0.84
  -8   1   7    1.66    0.84
   8   1  -7    1.26    0.56
  -8   1  -7    1.44    0.58
  -8   1  -7    1.20    0.50
  -8   1  -7    2.41    0.95
  -8  -1   7    1.48    0.73
   8   1   7    0.27    0.51
   8  -1  -7    0.24    0.47
   8  -1  -7    1.71    0.80
  -8   1  -7    0.20    0.67
   8   1  -8    0.36    0.63
  -8   1   8   -0.28    0.82
   8  -1   8    0.92    0.53
  -8  -1  -8   -0.04    0.62
  -8  -1  -8    0.16    0.76
   8   1  -8    0.82    0.56
  -8   1  -8    1.12    0.56
  -8   1  -8    0.14    0.64
   8  -1  -8    1.29    0.59
  -8   1  -8    0.23    0.93
  -8  -1   8    0.27    0.80
   8  -1  -8    0.23    0.59
   8   1   8    0.50    0.58
  -8   1   9   17.31    1.87
  -8  -1  -9   19.98    1.42
  -8  -1  -9   19.99    1.52
   8   1  -9   23.07    1.57
   8  -1   9   19.64    1.37
   8   1  -9   22.80    1.61
   8   1   9   19.21    1.46
  -8   1  -9   18.18    1.35
  -8  -1   9   19.37    1.87
   8  -1  -9   21.30    1.52
  -8   1  -9   23.08    1.73
   8  -1  10    9.03    1.06
   8   1 -10    9.30    1.16
  -8  -1 -10   10.18    1.34
  -8  -1 -10   10.84    1.17
  -8   1  10   11.23    1.70
  -8   1 -10    9.85    1.33
   8  -1 -10    9.20    1.24
   8   1  10    9.29    1.12
  -8  -1  10    8.89    1.50
  -8   1 -10   11.43    1.14
  -8  -1 -11   16.46    1.46
  -8   1  11   13.89    1.96
   8  -1  11   17.21    1.46
  -8  -1 -11   18.58    1.83
   8   1 -11   20.45    1.76
   8   1  11   19.13    1.60
  -8   1 -11   19.23    1.91
  -8  -1  11   19.00    2.01
  -8   1 -11   17.65    1.50
   8  -1 -11   17.91    1.61
  -8  -1 -12    6.58    1.15
  -8  -1 -12    8.86    1.59
   8  -1  12    6.59    1.06
   8   1 -12    9.89    1.38
  -8   1  12    9.41    1.67
  -8   1 -12    7.63    1.18
   8  -1 -12    7.20    1.31
  -8  -1  12    9.34    1.58
   8   1  12    9.04    1.25
  -8   1 -12    5.74    1.46
  -9  -1   0    0.48    0.32
   9   1   0    0.08    0.26
  -9   1   0   -0.03    0.11
   9  -1   0   -0.35    0.25
  -9  -1  -1  149.51    5.75
   9   1  -1  148.71    5.78
  -9   1   1  146.87    5.46
   9   1  -1  147.51    5.73
   9  -1   1  148.52    5.72
  -9   1   1  147.48    5.74
  -9   1  -1  151.08    5.52
   9  -1  -1  145.78    5.73
   9   1   1  146.44    5.72
   9  -1  -1  147.31    5.64
  -9   1  -1  146.27    5.73
  -9  -1   1  141.20    5.73
  -9   1   2    0.27    0.37
   9  -1   2    0.52    0.29
   9   1  -2    0.38    0.32
   9   1  -2    1.04    0.35
  -9  -1  -2    0.87    0.34
   9   1  -2    0.43    0.29
   9  -1  -2    0.90    0.38
   9  -1  -2    0.15    0.27
   9  -1  -2    0.51    0.25
   9   1   2    1.12    0.33
  -9  -1   2    0.44    0.31
  -9   1  -2    0.31    0.30
  -9  -1  -3   79.94    3.25
  -9   1   3   74.76    3.24
   9   1  -3   75.88    3.16
   9   1  -3   78.55    3.24
   9   1  -3   78.23    3.17
  -9  -1  -3   78.38    3.43
   9  -1   3   77.48    3.18
  -9   1  -3   79.04    3.48
  -9  -1   3   80.60    3.26
   9  -1  -3   78.07    3.11
   9  -1  -3   77.91    3.25
   9  -1  -3   78.95    3.15
   9   1   3   76.52    3.20
  -9   1  -3   76.93    3.21
   9   1  -4   13.66    0.88
   9   1  -4   12.38    0.95
  -9   1   4   13.54    0.96
   9  -1   4   14.14    0.89
  -9  -1  -4   13.96    0.97
   9   1  -4   12.35    0.85
  -9  -1  -4   11.65    1.11
  -9  -1   4   14.03    0.98
   9  -1  -4   12.93    0.94
   9  -1  -4   13.13    0.86
   9   1   4   12.97    0.92
   9  -1  -4   14.14    0.83
  -9   1  -4   14.42    0.93
  -9   1  -4   12.03    1.13
  -9  -1  -5   16.55    1.46
   9   1  -5   19.61    1.26
   9   1  -5   20.12    1.17
  -9   1   5   17.40    1.25
   9   1  -5   19.12    1.11
   9  -1   5   18.85    1.12
  -9  -1  -5   17.74    1.20
  -9  -1   5   18.52    1.26
   9  -1  -5   18.99    1.11
   9  -1  -5   20.04    1.25
  -9   1  -5   17.71    1.15
  -9   1  -5   21.23    1.60
   9   1   5   18.88    1.17
   9  -1  -5   18.54    1.11
  -9  -1  -6    1.79    0.81
   9   1  -6    0.45    0.61
  -9  -1  -6    0.39    0.46
   9  -1   6    0.18    0.43
  -9  -1  -6    0.07    0.53
   9   1  -6   -0.07    0.42
  -9   1   6    0.31    0.66
   9   1  -6    1.36    0.56
  -9   1  -6   -0.25    0.71
   9  -1  -6   -0.02    0.47
   9   1   6    0.33    0.43
   9  -1  -6    1.51    0.68
  -9  -1   6   -0.23    0.58
   9  -1  -6    0.35    0.46
  -9   1  -6   -0.15    0.61
  -9   1  -6    0.35    0.40
  -9  -1  -7   51.91    2.65
   9  -1   7   59.00    2.60
  -9  -1  -7   59.18    2.73
   9   1  -7   57.46    2.69
   9   1  -7   60.60    2.67
  -9   1   7   56.03    2.93
  -9  -1  -7   53.87    3.05
  -9  -1   7   56.60    2.86
  -9   1  -7   58.05    2.75
   9   1   7   59.09    2.65
  -9   1  -7   54.04    3.15
   9  -1  -7   57.32    2.90
   9  -1  -7   55.86    2.59
   9   1  -8    5.05    0.86
   9  -1   8    3.75    0.71
  -9  -1  -8    5.60    1.21
  -9  -1  -8    3.94    0.92
  -9   1   8    3.85    1.10
   9   1   8    4.15    0.75
   9  -1  -8    4.65    0.77
  -9   1  -8    3.19    0.83
  -9  -1   8    4.56    1.04
  -9   1  -8    4.97    0.73
  -9   1  -8    6.25    1.31
   9   1  -9   50.70    2.46
  -9   1   9   39.47    2.76
  -9  -1  -9   45.43    2.45
   9  -1   9   48.54    2.31
  -9  -1  -9   44.69    2.29
  -9   1  -9   39.57    2.94
  -9   1  -9   46.97    2.25
  -9   1  -9   44.13    2.46
   9  -1  -9   43.02    2.32
  -9  -1   9   46.56    2.76
   9   1   9   46.19    2.36
  -9   1  10    0.25    1.17
   9   1 -10    0.57    0.83
  -9  -1 -10    0.60    0.97
  -9  -1 -10    0.40    0.71
   9  -1  10    0.28    0.68
   9   1  10    1.27    0.74
   9  -1 -10    2.45    0.89
  -9   1 -10    0.53    0.67
  -9   1 -10    0.99    0.96
  -9  -1  10   -0.81    1.01
  -9  -1 -11    2.11    0.88
   9  -1  11    1.81    0.82
  -9   1  11    2.23    1.34
  -9  -1 -11    0.99    1.10
   9   1 -11    0.35    0.80
  -9   1 -11    0.51    0.78
  -9  -1  11    0.94    1.15
  -9   1 -11    0.74    1.12
   9   1  11    2.00    0.86
   9  -1 -11   -0.36    0.87
  -9  -1 -12   -0.22    1.12
   9   1 -12    0.50    0.88
   9  -1  12   -0.11    0.83
  -9   1  12    1.54    1.38
  -9  -1 -12    0.16    0.85
  -9   1 -12    0.31    1.17
  -9   1 -12    1.38    0.86
   9   1  12   -0.11    0.84
  -9  -1  12    2.01    1.23
   9  -1 -12    1.77    0.95
 -10  -1   0   47.35    2.08
  10  -1   0   44.54    2.08
  10  -1   0   46.79    2.07
  10   1   0   46.70    2.05
 -10   1   0   46.01    1.76
 -10   1   1   17.97    1.01
 -10  -1  -1   15.87    1.01
  10   1  -1   15.85    1.00
  10  -1   1   16.05    0.95
  10   1  -1   17.27    0.99
  10   1   1   16.48    0.96
  10  -1  -1   17.21    0.89
  10  -1  -1   16.51    0.98
 -10  -1   1   17.44    1.00
 -10   1  -1   16.87    0.98
  10  -1   2   13.29    0.91
 -10  -1  -2   16.10    0.96
 -10   1   2   15.03    0.99
  10   1  -2   14.61    0.88
  10   1  -2   15.09    0.94
  10  -1  -2   14.07    0.86
  10  -1  -2   16.02    0.99
  10  -1  -2   14.65    0.79
 -10   1  -2   15.30    0.96
  10   1   2   15.28    0.95
 -10  -1   2   13.73    0.93
 -10  -1  -3  105.58    4.18
  10   1  -3  103.24    4.10
  10  -1   3  102.49    4.11
 -10   1   3  101.53    4.19
  10   1  -3  105.10    4.17
  10   1  -3   97.66    4.06
  10  -1  -3  104.61    4.02
 -10  -1   3  100.60    4.15
  10   1   3   99.89    4.11
 -10   1  -3   99.46    4.13
  10  -1  -3  101.75    4.05
  10  -1  -3   99.73    4.17
 -10   1  -3  104.37    4.42
 -10  -1  -4   -1.12    0.55
 -10   1   4    0.37    0.50
  10   1  -4   -0.06    0.39
  10   1  -4    0.51    0.47
  10  -1   4   -0.24    0.34
  10   1  -4   -0.23    0.37
 -10  -1  -4    0.16    0.42
 -10   1  -4    0.25    0.39
  10  -1  -4    0.25    0.38
  10   1   4    0.59    0.43
  10  -1  -4   -0.63    0.43
 -10  -1   4    0.39    0.44
 -10   1  -4    0.61    0.67
  10  -1  -4   -0.26    0.31
  10   1  -5   48.00    2.23
  10   1  -5   47.61    2.33
 -10   1   5   50.31    2.40
  10  -1   5   49.47    2.25
 -10  -1  -5   50.48    2.35
  10   1  -5   50.62    2.27
 -10  -1  -5   54.88    2.67
  10  -1  -5   48.23    2.20
  10  -1  -5   48.97    2.37
 -10   1  -5   47.02    2.67
 -10   1  -5   53.46    2.29
 -10  -1   5   47.13    2.34
  10   1   5   49.39    2.29
  10  -1  -5   47.67    2.20
 -10  -1  -6    3.63    1.01
  10   1  -6    3.08    0.61
  10  -1   6    3.63    0.62
  10   1  -6    1.39    0.60
 -10   1   6    3.76    0.86
 -10  -1  -6    4.43    0.70
  10   1  -6    3.93    0.65
  10  -1  -6    3.09    0.62
 -10  -1   6    4.10    0.82
  10   1   6    2.51    0.57
 -10   1  -6    4.41    0.68
 -10   1  -6    3.13    0.71
  10  -1  -6    3.82    0.66
  10  -1  -6    4.42    0.86
 -10   1  -6    3.37    1.00
 -10  -1  -7    0.75    0.53
  10  -1   7    0.36    0.50
  10   1  -7    1.17    0.61
 -10   1   7    1.29    0.83
 -10  -1  -7    1.34    0.94
 -10  -1  -7    0.06    0.69
  10   1  -7    0.66    0.63
  10  -1  -7    0.12    0.70
 -10   1  -7   -0.03    0.89
  10  -1  -7    1.14    0.60
 -10   1  -7    0.52    0.65
 -10  -1   7    0.89    0.78
  10   1   7    1.13    0.54
  10  -1   8    0.32    0.60
 -10  -1  -8    0.13    0.95
 -10  -1  -8    0.95    0.71
  10   1  -8    0.81    0.69
 -10   1   8    1.63    0.93
  10   1  -8    1.15    0.63
 -10   1  -8    0.13    0.54
  10  -1  -8    0.53    0.58
 -10   1  -8   -0.07    0.95
  10   1   8    0.62    0.61
 -10   1  -8    1.00    0.80
 -10  -1   8    0.85    0.82
  10  -1   9   12.25    1.18
 -10  -1  -9   10.55    1.11
 -10  -1  -9   11.12    1.36
 -10   1   9   14.52    1.75
  10   1  -9   12.32    1.29
  10  -1  -9   10.00    1.13
 -10   1  -9   15.24    1.52
 -10  -1   9    9.84    1.48
 -10   1  -9   11.78    1.11
  10   1   9   10.92    1.16
 -10   1  -9    8.84    1.60
 -10   1  10   -0.79    1.11
  10   1 -10    0.60    0.75
 -10  -1 -10    1.43    0.90
  10  -1  10   -0.12    0.70
 -10  -1 -10    0.23    0.68
  10   1  10    1.51    0.76
 -10   1 -10    1.22    0.91
  10  -1 -10    1.41    0.87
 -10   1 -10    1.07    0.72
 -10  -1  10   -0.42    1.02
  10  -1  11   11.58    1.27
  10   1 -11   12.77    1.51
 -10  -1 -11   12.82    1.61
 -10  -1 -11   10.84    1.26
 -10   1  11   10.97    1.85
 -10   1 -11   12.69    1.29
  10  -1 -11   12.53    1.42
 -10  -1  11   12.68    1.83
  10   1  11   12.64    1.40
 -10   1 -11   12.43    1.69
  11  -1   0    0.23    0.33
 -11  -1   0    0.81    0.38
  11  -1   0    0.19    0.34
  11   1   0   -0.23    0.40
  11   1   0    0.13    0.34
 -11   1   0    0.08    0.35
  11   1  -1    7.79    0.72
 -11   1   1    7.67    0.74
  11   1  -1    7.40    0.75
  11  -1   1    8.89    0.76
 -11  -1  -1    7.65    0.75
 -11   1  -1    7.29    0.72
  11  -1  -1    8.41    0.74
  11   1   1    8.75    0.78
  11  -1  -1    7.04    0.57
 -11  -1   1    6.01    0.67
  11   1  -2   50.02    2.22
 -11   1   2   51.93    2.30
  11   1  -2   50.35    2.29
 -11  -1  -2   51.65    2.29
  11  -1   2   50.06    2.25
  11   1   2   49.92    2.25
  11  -1  -2   51.75    2.20
  11  -1  -2   48.76    2.11
 -11  -1   2   48.14    2.28
 -11   1  -2   51.86    2.28
  11  -1  -2   52.21    2.29
  11   1  -3    6.65    0.69
  11   1  -3    4.73    0.67
 -11   1   3    4.92    0.70
 -11  -1  -3    5.87    0.68
  11  -1   3    5.82    0.67
  11   1  -3    5.98    0.63
  11  -1  -3    5.52    0.55
 -11   1  -3    5.42    0.88
  11  -1  -3    6.41    0.64
  11  -1  -3    5.03    0.69
 -11  -1   3    5.41    0.69
  11   1   3    4.93    0.62
 -11   1  -3    6.67    0.72
 -11  -1  -4   40.43    2.31
 -11   1   4   39.95    2.08
  11   1  -4   40.22    1.91
  11   1  -4   45.11    2.08
 -11  -1  -4   38.50    1.98
  11   1  -4   42.50    1.96
  11  -1   4   40.40    1.94
  11   1   4   42.59    1.97
  11  -1  -4   38.33    2.01
  11  -1  -4   42.10    1.86
  11  -1  -4   40.66    1.91
 -11   1  -4   40.15    2.33
 -11  -1   4   43.61    2.09
 -11   1  -4   40.54    1.99
 -11  -1  -5    0.84    0.76
  11   1  -5    0.32    0.52
  11   1  -5    0.10    0.48
  11  -1   5    0.22    0.39
 -11  -1  -5    0.19    0.46
 -11   1   5    0.73    0.60
  11   1  -5    0.80    0.48
  11  -1  -5    0.45    0.54
 -11   1  -5   -0.06    0.40
  11  -1  -5    0.87    0.45
 -11  -1   5    0.41    0.54
 -11   1  -5    0.51    0.80
  11   1   5    0.71    0.45
  11  -1  -5    0.85    0.48
 -11  -1  -6   10.91    1.36
  11   1  -6    8.65    0.91
 -11   1   6    8.11    1.12
 -11  -1  -6    9.21    1.02
  11   1  -6   11.41    1.04
  11  -1   6    8.18    0.86
  11   1  -6   10.48    1.11
  11  -1  -6    8.49    0.87
  11  -1  -6    7.74    0.85
 -11  -1   6   11.21    1.18
 -11   1  -6    8.28    1.36
 -11   1  -6   10.65    0.97
  11  -1  -6    8.81    1.05
 -11   1  -6    9.62    1.08
  11   1   6    8.72    0.93
 -11  -1  -7    0.16    0.87
 -11  -1  -7    0.92    0.63
  11  -1   7    0.71    0.56
  11   1  -7    0.43    0.62
  11   1  -7    0.45    0.56
 -11   1   7    0.56    0.83
 -11  -1  -7   -0.61    0.61
  11  -1  -7   -1.16    0.65
  11   1   7    0.59    0.59
 -11   1  -7    0.78    0.93
 -11   1  -7    0.65    0.68
 -11  -1   7    0.27    0.76
  11  -1  -7   -0.30    0.58
  11  -1  -7    0.41    0.57
 -11  -1  -8    1.10    1.00
  11   1  -8    0.62    0.71
  11  -1   8    0.55    0.58
 -11   1   8    0.52    0.95
  11   1  -8    0.77    0.61
 -11  -1  -8    0.13    0.71
  11   1   8    0.12    0.64
  11  -1  -8    1.02    0.70
 -11   1  -8    1.78    1.14
 -11   1  -8   -0.25    0.80
 -11  -1   8   -0.38    0.83
 -11   1  -8   -0.88    0.52
  11   1  -9    5.83    1.03
  11  -1   9    6.53    0.96
 -11  -1  -9    6.34    1.19
 -11   1   9    5.86    1.32
 -11  -1  -9    6.27    0.91
  11  -1  -9    8.73    1.14
 -11   1  -9    7.59    0.91
 -11  -1   9    6.26    1.32
  11   1   9    7.19    1.02
 -11   1  -9    6.78    1.22
 -11   1  -9    5.24    1.46
 -11  -1 -10    6.10    0.96
 -11   1  10    5.99    1.51
  11   1 -10    5.90    1.05
 -11  -1 -10    7.13    1.25
  11  -1  10    6.23    1.00
  11  -1 -10    7.81    1.21
 -11  -1  10    4.70    1.38
 -11   1 -10    5.70    0.92
  11   1  10    6.91    1.07
 -11   1 -10    6.96    1.30
 -11   1  11    0.45    1.39
 -11  -1 -11    0.16    0.80
  11  -1  11    1.07    0.84
 -11  -1 -11    0.66    1.00
  11   1 -11    0.65    0.87
  11   1  11    0.13    0.82
 -11   1 -11    1.70    1.23
  11  -1 -11    0.63    0.83
 -11  -1  11    1.35    1.29
  12  -1   0  134.46    5.47
  12   1   0  134.19    5.62
 -12  -1   0  131.62    5.46
 -12   1   0  140.38    5.49
  12  -1   0  143.73    5.48
  12   1   0  137.60    5.47
 -12   1   1    3.81    0.63
  12  -1   1    2.74    0.53
 -12  -1  -1    2.19    0.53
  12   1  -1    3.21    0.59
  12   1  -1    3.12    0.55
 -12  -1   1    2.25    0.53
 -12   1  -1    2.80    0.54
  12   1   1    2.42    0.51
  12  -1  -1    3.75    0.48
  12  -1  -1    2.57    0.58
  12  -1   2   75.60    3.15
  12   1  -2   72.15    3.08
 -12   1   2   74.46    3.18
  12   1  -2   73.58    3.18
 -12  -1  -2   72.34    3.18
  12  -1  -2   71.59    3.15
 -12   1  -2   74.95    3.17
  12   1   2   74.08    3.16
  12  -1  -2   74.39    2.98
 -12  -1   2   71.92    3.17
 -12  -1  -3   31.36    1.67
 -12   1   3   30.98    1.67
  12  -1   3   30.03    1.56
  12   1  -3   31.25    1.53
  12   1  -3   30.40    1.68
  12  -1  -3   32.66    1.67
  12  -1  -3   29.49    1.44
  12  -1  -3   31.59    1.54
 -12   1  -3   27.01    1.89
 -12   1  -3   31.89    1.61
 -12  -1   3   33.33    1.72
  12   1   3   29.88    1.62
  12   1  -4    0.24    0.41
  12   1  -4   -0.45    0.40
  12  -1   4   -0.05    0.46
  12   1  -4    1.60    0.60
 -12  -1  -4   -0.06    0.49
 -12   1   4    1.21    0.64
 -12  -1  -4    0.40    0.78
 -12  -1   4    0.12    0.57
  12  -1  -4   -0.14    0.54
  12  -1  -4    0.53    0.38
 -12   1  -4    0.75    0.51
  12   1   4    0.37    0.48
  12  -1  -4   -0.05    0.35
 -12   1  -4    0.78    0.82
  12  -1   5   16.56    1.20
  12   1  -5   18.64    1.23
  12   1  -5   17.79    1.18
 -12   1   5   18.70    1.39
 -12  -1  -5   17.15    1.25
  12   1  -5   20.65    1.35
 -12  -1  -5   17.34    1.66
 -12  -1   5   19.97    1.37
  12  -1  -5   22.45    1.46
 -12   1  -5   15.44    1.58
  12   1   5   16.22    1.17
  12  -1  -5   19.51    1.17
 -12   1  -5   17.46    1.26
  12  -1  -5   20.33    1.25
  12   1  -6   28.02    1.83
  12  -1   6   31.74    1.68
  12   1  -6   27.89    1.68
 -12   1   6   27.34    1.92
  12   1  -6   29.23    1.66
 -12  -1  -6   31.13    2.21
 -12  -1  -6   31.43    1.79
  12   1   6   29.98    1.70
 -12   1  -6   30.05    1.71
 -12   1  -6   29.42    2.23
  12  -1  -6   30.04    1.90
 -12  -1   6   32.17    1.86
  12  -1  -6   30.83    1.68
  12  -1  -6   29.94    1.61
 -12   1  -6   26.38    1.71
 -12  -1  -7    3.29    0.82
  12  -1   7    3.49    0.73
 -12   1   7    2.80    0.98
 -12  -1  -7    5.13    1.21
  12   1  -7    3.66    0.75
  12   1  -7    5.85    0.87
 -12  -1  -7    4.50    0.95
 -12  -1   7    3.87    1.01
 -12   1  -7    4.72    1.19
  12  -1  -7    3.58    0.72
 -12   1  -7    2.20    0.87
  12   1   7    3.13    0.77
  12  -1  -7    4.35    1.01
  12  -1  -7    5.96    0.83
  12   1  -8   32.19    1.91
 -12  -1  -8   36.82    2.16
 -12   1   8   32.54    2.36
  12   1  -8   35.22    1.99
 -12  -1  -8   30.36    2.63
  12  -1   8   35.36    1.91
 -12   1  -8   30.23    2.66
 -12  -1   8   30.44    2.23
  12  -1  -8   34.60    1.98
 -12   1  -8   32.18    1.74
  12   1   8   31.99    1.92
 -12   1  -8   34.32    2.07
 -12  -1  -9    7.64    1.01
 -12   1   9    6.27    1.43
  12   1  -9    7.62    1.09
  12  -1   9    7.42    1.01
 -12  -1  -9    5.84    1.12
 -12   1  -9    8.43    1.27
 -12  -1   9    6.53    1.36
 -12   1  -9    7.53    0.94
  12   1   9    8.03    1.05
 -12   1  -9    8.28    1.69
  12  -1  -9    7.29    1.04
  12   1 -10    3.59    1.00
 -12  -1 -10    5.78    0.97
 -12   1  10    7.62    1.59
  12  -1  10    7.39    1.06
 -12  -1 -10    7.09    1.33
  12  -1 -10    8.45    1.25
  12   1  10    5.17    1.06
 -12   1 -10    6.56    1.35
 -12  -1  10    5.90    1.44
 -12  -1 -11    2.81    1.30
 -12   1  11    0.46    1.43
  12   1 -11    1.48    1.06
  12  -1  11    2.75    0.96
 -12  -1  11    3.18    1.50
 -12   1 -11    3.93    1.38
  12   1  11    2.43    1.00
  12  -1 -11    3.50    1.13
 -13  -1   0   -0.01    0.43
 -13   1   0    1.39    0.51
  13  -1   0    0.21    0.42
  13   1   0    0.06    0.41
  13  -1   0    0.31    0.42
  13   1   0    0.17    0.47
  13   1  -1    0.13    0.47
  13  -1   1    0.33    0.43
 -13  -1  -1    0.42    0.44
  13   1  -1   -0.36    0.40
 -13   1   1    0.58    0.48
 -13   1  -1    0.72    0.47
  13  -1  -1    0.51    0.34
 -13  -1   1    0.35    0.46
  13  -1  -1    0.01    0.44
  13   1   1    0.25    0.41
  13   1  -2   58.24    2.58
 -13   1   2   53.93    2.57
 -13  -1  -2   57.34    2.59
  13  -1   2   55.46    2.52
  13   1  -2   55.69    2.47
 -13  -1   2   54.18    2.58
 -13   1  -2   57.31    2.55
  13   1   2   54.92    2.53
  13  -1  -2   56.51    2.57
  13  -1  -2   57.12    2.37
  13   1  -3    6.20    0.71
  13   1  -3    6.01    0.82
 -13   1   3    7.28    0.90
 -13  -1  -3    5.73    0.80
  13  -1   3    7.44    0.80
 -13  -1   3    4.30    0.73
 -13   1  -3    6.53    1.15
  13  -1  -3    5.77    0.60
 -13   1  -3    6.52    0.80
  13   1   3    5.40    0.76
  13  -1  -3    6.41    0.86
  13  -1  -3    5.02    0.66
  13   1  -4   45.66    2.31
 -13  -1  -4   47.76    2.68
 -13   1   4   45.64    2.36
  13  -1   4   44.64    2.18
 -13  -1  -4   46.52    2.25
  13   1  -4   46.78    2.12
  13   1  -4   45.42    2.19
  13  -1  -4   47.25    2.15
  13   1   4   40.91    2.15
  13  -1  -4   45.11    2.04
 -13   1  -4   45.10    2.19
 -13   1  -4   44.19    2.63
 -13  -1   4   44.56    2.33
  13  -1  -4   46.24    2.33
  13   1  -5    7.72    0.92
 -13  -1  -5    6.38    0.88
  13   1  -5   11.01    1.14
 -13   1   5    5.53    0.92
  13   1  -5    8.25    0.88
  13  -1   5    6.19    0.84
 -13  -1  -5    7.72    1.25
 -13  -1   5    9.19    1.10
  13  -1  -5    9.89    0.95
  13  -1  -5    5.95    0.92
 -13   1  -5    7.93    0.93
  13  -1  -5    9.34    0.85
 -13   1  -5    7.64    1.21
  13   1   5    7.13    0.86
  13   1  -6   12.78    1.30
  13   1  -6   13.16    1.19
 -13   1   6   13.44    1.39
 -13  -1  -6   12.19    1.16
 -13  -1  -6   10.06    1.46
  13  -1   6   13.04    1.12
  13   1  -6   13.71    1.16
 -13   1  -6   12.75    1.18
 -13   1  -6    9.63    1.48
  13  -1  -6   11.75    1.30
 -13  -1   6   10.88    1.23
  13   1   6   11.11    1.09
  13  -1  -6   14.36    1.18
  13  -1  -6   10.12    1.00
 -13  -1  -7    0.52    0.61
 -13  -1  -7    0.71    1.00
  13   1  -7    0.08    0.59
  13   1  -7    0.45    0.69
  13  -1   7   -0.80    0.56
 -13  -1  -7   -0.45    0.78
 -13   1   7    0.94    0.89
  13  -1  -7    0.26    0.58
 -13   1  -7   -1.01    0.98
 -13  -1   7    1.43    0.84
  13  -1  -7   -0.70    0.80
  13  -1  -7    0.24    0.59
  13   1   7    0.52    0.58
 -13   1  -7    1.69    0.89
  13  -1   8    1.66    0.72
 -13  -1  -8    2.58    0.90
  13   1  -8    2.36    0.84
  13   1  -8    2.73    0.83
 -13   1   8    3.05    1.12
 -13  -1  -8    0.74    1.19
  13  -1  -8    0.89    0.70
 -13   1  -8    3.01    1.03
 -13   1  -8    2.48    0.67
  13   1   8    2.78    0.75
 -13   1  -8    2.65    1.30
 -13  -1   8    4.63    1.16
  13  -1   9    4.39    0.91
  13   1  -9    6.96    1.09
 -13   1   9    5.22    1.34
 -13  -1  -9    5.74    1.25
 -13  -1   9    4.17    1.28
 -13   1  -9    5.32    1.55
  13  -1  -9    6.31    1.08
 -13   1  -9    4.99    1.17
  13   1   9    3.89    0.94
  13   1 -10   13.87    1.47
 -13  -1 -10   10.61    1.53
  13  -1  10   13.77    1.37
 -13   1  10    9.05    1.74
 -13  -1  10   14.13    1.89
  13   1  10   15.28    1.47
 -13   1 -10    8.57    1.38
  13  -1 -10   12.61    1.49
  13  -1  11    3.62    1.04
 -13  -1 -11    4.02    1.38
  13   1 -11    3.78    1.21
 -13   1  11    1.53    1.57
 -13   1 -11    5.76    1.47
  13  -1 -11    3.37    1.17
 -13  -1  11    4.65    1.59
  13   1  11    3.02    1.07
 -14   1   0    6.65    0.81
  14  -1   0    7.38    0.84
  14   1   0    8.05    0.87
  14   1   0    6.85    0.92
  14  -1   0    6.40    0.78
  14   1  -1    1.17    0.52
  14   1  -1    1.39    0.52
 -14   1   1    1.68    0.59
  14  -1   1    0.92    0.56
 -14  -1  -1    1.25    0.54
  14  -1  -1    1.27    0.42
 -14   1  -1    1.26    0.57
  14  -1  -1    0.93    0.52
  14   1   1    1.17    0.51
 -14  -1   1    1.19    0.54
 -14  -1  -2    0.49    0.49
 -14   1   2   -0.12    0.52
  14   1  -2    0.17    0.56
  14  -1   2    0.27    0.44
  14   1  -2    0.30    0.42
  14  -1  -2    0.24    0.34
 -14   1  -2    0.55    0.49
  14   1   2    0.48    0.48
  14  -1  -2    1.05    0.59
 -14  -1   2    0.37    0.61
  14  -1   3    1.00    0.52
 -14   1   3    0.38    0.58
 -14  -1  -3    0.34    0.53
  14   1  -3    2.11    0.61
  14   1  -3    1.45    0.50
  14  -1  -3    0.89    0.39
 -14   1  -3    0.51    0.93
 -14  -1   3    2.07    0.72
  14   1   3    0.74    0.52
 -14   1  -3    1.52    0.56
  14  -1  -3    1.01    0.65
  14   1  -4    0.83    0.51
 -14  -1  -4    1.14    0.58
 -14  -1  -4    1.91    0.88
 -14   1   4    0.21    0.61
  14   1  -4    0.89    0.67
  14  -1   4   -0.18    0.53
  14  -1  -4    0.75    0.43
  14  -1  -4    0.49    0.57
  14   1   4    1.24    0.55
 -14   1  -4    0.68    0.58
  14  -1  -4    0.65    0.52
 -14  -1   4    0.21    0.69
 -14   1  -4    2.16    0.99
  14   1  -5    1.48    0.63
  14  -1   5    1.29    0.62
 -14  -1  -5    1.59    0.64
  14   1  -5    0.57    0.53
 -14  -1  -5    2.54    1.04
  14   1  -5    2.22    0.79
 -14   1   5    0.51    0.68
  14  -1  -5    1.10    0.50
  14  -1  -5    0.69    0.58
 -14   1  -5    0.69    0.99
  14  -1  -5    1.98    0.72
 -14   1  -5    1.72    0.68
 -14  -1   5    0.34    0.76
  14   1   5    1.47    0.59
 -14  -1  -6    5.54    1.26
  14   1  -6    7.11    0.96
  14   1  -6    6.81    0.89
 -14  -1  -6    5.69    0.95
 -14   1   6    5.83    1.09
  14   1  -6    6.62    1.08
  14  -1   6    6.31    0.89
  14   1   6    4.67    0.88
 -14  -1   6    7.16    1.12
  14  -1  -6    6.45    0.83
  14  -1  -6    6.98    0.91
  14  -1  -6    5.95    1.07
 -14   1  -6    6.98    0.96
 -14   1  -6    5.23    1.27
  14  -1   7    4.58    0.86
 -14   1   7    6.87    1.26
  14   1  -7    5.69    0.92
 -14  -1  -7    6.93    1.06
  14   1  -7   10.84    1.18
 -14  -1  -7    4.13    1.39
 -14  -1  -7    4.88    1.00
  14  -1  -7    7.42    0.91
  14  -1  -7    6.26    0.91
 -14   1  -7    6.63    1.46
  14   1   7    5.96    0.97
 -14  -1   7    7.27    1.18
  14  -1  -7    4.05    1.21
 -14   1  -7    4.82    1.09
 -14   1   8    4.29    1.24
 -14  -1  -8    4.55    1.43
  14   1  -8    4.43    0.94
  14   1  -8    2.74    0.82
 -14  -1  -8    4.14    1.13
  14  -1   8    2.75    0.80
  14   1   8    2.34    0.84
 -14   1  -8    1.82    1.30
 -14   1  -8    3.23    1.06
  14  -1  -8    2.73    0.82
 -14  -1   8    0.85    1.00
 -14   1   9    1.74    1.20
  14  -1   9    3.08    0.90
 -14  -1  -9    3.20    1.13
  14   1  -9    3.44    1.01
 -14  -1   9    3.20    1.17
  14   1   9    2.01    0.91
  14  -1  -9    2.53    0.88
 -14   1  -9    3.60    1.17
 -14   1  -9    4.04    1.55
 -14   1  10    0.04    1.21
  14   1 -10    0.11    0.92
 -14  -1 -10    0.34    0.99
  14  -1  10   -0.27    0.81
  14   1  10   -0.51    0.83
 -14   1 -10    0.42    1.00
 -14  -1  10    0.28    1.21
  14  -1 -10    1.46    0.97
  15  -1   0    0.15    0.45
  15   1   0   -0.28    0.47
  15   1   0   -0.82    0.48
  15  -1   0    0.65    0.58
 -15   1   0   -0.02    0.58
  15   1  -1   64.38    3.00
 -15   1   1   67.14    3.04
  15  -1   1   68.08    2.98
  15   1  -1   68.92    2.98
 -15  -1  -1   63.96    3.02
  15  -1  -1   65.67    3.01
  15   1   1   64.57    2.97
  15  -1  -1   65.65    2.81
 -15  -1   1   65.72    3.02
  15   1  -2    7.95    0.93
  15  -1   2    7.79    0.92
 -15   1   2    7.06    0.95
  15   1  -2    9.39    0.87
 -15  -1  -2    6.70    0.90
 -15  -1   2    8.31    0.95
  15  -1  -2    8.29    0.74
 -15   1  -2    8.02    0.96
  15  -1  -2    7.07    0.91
  15   1   2    8.45    0.92
  15  -1   3    8.63    0.93
  15   1  -3   10.66    0.95
 -15  -1  -3   11.69    1.12
 -15   1   3    7.79    1.00
  15   1  -3   10.68    1.10
 -15   1  -3    9.52    1.35
 -15  -1   3    7.78    0.98
  15   1   3    9.73    1.06
  15  -1  -3   10.51    1.11
 -15   1  -3    8.41    0.93
  15  -1  -3    9.01    0.79
  15  -1   4   17.36    1.26
  15   1  -4   18.79    1.19
 -15  -1  -4   14.77    1.62
  15   1  -4   17.21    1.51
 -15  -1  -4   19.84    1.45
 -15   1   4   18.78    1.55
 -15   1  -4   16.14    1.29
  15  -1  -4   19.37    1.14
 -15   1  -4   17.18    1.74
  15  -1  -4   18.31    1.28
  15  -1  -4   18.75    1.56
  15   1   4   18.92    1.39
 -15  -1   4   21.64    1.58
  15   1  -5    9.32    1.02
  15   1  -5    9.58    0.96
  15   1  -5    8.26    1.09
  15  -1   5    7.63    0.92
 -15   1   5    7.66    1.09
 -15  -1  -5    9.70    1.06
 -15  -1  -5    8.84    1.42
 -15   1  -5    8.22    0.98
  15  -1  -5    9.36    0.90
  15  -1  -5   10.09    1.03
  15   1   5    7.39    0.94
  15  -1  -5    9.78    1.15
 -15  -1   5    7.35    1.06
 -15   1  -5    8.78    1.44
 -15   1   6    3.73    1.03
  15   1  -6    3.61    0.76
 -15  -1  -6    1.56    1.11
  15  -1   6    1.40    0.72
 -15  -1  -6    3.58    0.89
  15   1  -6    2.93    0.81
  15   1  -6    4.64    1.01
  15  -1  -6    2.42    0.76
 -15   1  -6    3.37    0.83
  15  -1  -6    1.66    0.63
 -15   1  -6    2.40    1.15
 -15  -1   6    5.06    1.07
  15   1   6    3.98    0.84
  15  -1  -6    3.46    1.01
 -15  -1  -7   28.17    2.28
  15   1  -7   23.79    1.69
 -15  -1  -7   18.66    2.12
  15   1  -7   20.27    1.53
 -15   1   7   21.84    1.96
  15  -1   7   22.81    1.54
  15   1   7   24.32    1.69
 -15  -1   7   22.92    1.98
  15  -1  -7   22.20    1.64
 -15   1  -7   21.50    1.80
  15  -1  -7   24.20    1.55
 -15   1  -7   19.86    2.19
  15   1  -8    0.87    0.78
 -15   1   8    0.59    1.05
  15   1  -8    2.18    0.90
 -15  -1  -8   -0.35    0.85
  15  -1   8    1.23    0.78
 -15  -1  -8    1.15    1.25
 -15   1  -8   -2.12    1.10
 -15   1  -8   -0.65    0.85
 -15  -1   8    2.32    1.10
  15   1   8    1.93    0.87
  15  -1  -8    1.04    0.83
  15   1  -9    9.28    1.31
 -15   1   9    5.23    1.46
 -15  -1  -9    7.27    1.32
  15  -1   9    6.93    1.14
 -15   1  -9    7.89    1.45
  15   1   9    7.33    1.18
  15  -1  -9    7.71    1.25
 -15  -1   9    4.58    1.42
 -15   1  10    4.65    1.52
  15   1 -10    4.81    1.20
 -15  -1 -10    5.19    1.31
  15  -1  10    7.23    1.19
 -15  -1  10    7.43    1.62
  15  -1 -10    5.94    1.16
  15   1  10    5.42    1.18
 -15   1 -10    6.82    1.38
  16  -1   0  121.57    5.25
 -16  -1   0  121.61    5.29
  16  -1   0  128.06    5.18
 -16   1   0  125.50    5.28
  16   1   0  127.27    5.30
  16   1   0  139.65    5.44
  16   1  -1    0.46    0.51
 -16   1   1    1.21    0.67
 -16  -1  -1    2.98    0.76
  16  -1   1    0.62    0.62
  16   1  -1    0.49    0.65
 -16  -1   1    1.59    0.73
  16  -1  -1    0.37    0.57
  16   1   1    1.77    0.70
  16  -1  -1    1.20    0.45
 -16  -1  -2   11.70    1.18
  16   1  -2   11.90    1.17
  16   1  -2   12.24    1.05
  16  -1   2   11.65    1.12
 -16   1   2    9.90    1.11
 -16   1  -2   11.48    1.16
  16  -1  -2   11.51    0.86
  16  -1  -2   13.07    1.22
 -16  -1   2   10.50    1.13
  16   1   2   12.92    1.19
 -16   1   3    9.38    1.14
  16  -1   3   12.78    1.17
  16   1  -3   13.47    1.29
 -16  -1  -3   11.51    1.19
  16   1  -3   12.24    0.99
 -16   1  -3   11.87    1.61
  16  -1  -3   10.38    0.87
  16   1   3   11.22    1.15
 -16  -1   3   12.09    1.25
 -16   1  -3   11.51    1.16
  16  -1  -3   11.38    1.19
 -16   1   4   10.95    1.21
  16  -1   4    9.57    1.03
 -16  -1  -4    8.41    1.47
 -16  -1  -4    9.48    1.08
  16   1  -4   11.77    1.01
  16   1  -4   11.24    1.20
 -16   1  -4   10.15    1.08
 -16   1  -4    6.77    1.39
  16   1   4    8.94    1.03
  16  -1  -4   10.88    0.90
  16  -1  -4   10.56    1.19
 -16  -1   4    8.38    1.11
  16   1  -5   17.99    1.27
 -16  -1  -5   16.55    1.49
 -16  -1  -5   15.54    1.83
 -16   1   5   14.64    1.49
  16  -1   5   15.80    1.37
  16   1  -5   18.57    1.60
 -16  -1   5   16.24    1.54
  16  -1  -5   15.53    1.16
  16  -1  -5   18.30    1.37
  16  -1  -5   18.67    1.62
 -16   1  -5   15.54    1.84
  16   1   5   18.44    1.45
 -16   1  -5   18.55    1.39
  16   1  -6   42.26    2.45
 -16   1   6   36.88    2.35
  16   1  -6   39.83    2.23
 -16  -1  -6   35.53    2.24
  16   1  -6   39.10    2.05
 -16  -1  -6   32.14    2.70
  16  -1   6   38.76    2.17
  16  -1  -6   36.85    1.97
 -16   1  -6   40.37    2.86
 -16  -1   6   37.11    2.42
 -16   1  -6   41.23    2.27
  16  -1  -6   40.48    2.48
  16  -1  -6   40.04    2.16
  16   1   6   41.10    2.23
  16   1  -7    7.50    1.08
  16  -1   7    6.13    1.03
 -16  -1  -7    7.17    1.58
  16   1  -7    5.97    0.95
 -16   1   7    6.07    1.30
  16  -1  -7    6.79    1.45
  16  -1  -7    8.05    1.13
 -16  -1   7    6.32    1.29
 -16   1  -7    5.83    1.15
  16   1   7    4.80    0.99
 -16   1  -7    8.18    1.68
  16   1  -8    8.61    1.22
 -16   1   8    9.52    1.58
  16  -1   8    8.75    1.17
 -16  -1  -8    8.00    1.76
  16   1  -8    5.85    1.05
 -16  -1  -8    6.37    1.30
 -16  -1   8    7.75    1.43
  16  -1  -8    8.96    1.26
  16   1   8    5.63    1.09
 -16   1  -8    7.35    1.79
 -16   1  -8    6.01    1.32
  16   1  -9    2.24    0.97
 -16   1   9   -0.09    1.04
  16  -1   9    0.95    0.87
 -16  -1  -9    0.48    1.12
 -16  -1   9   -0.70    1.13
  16   1   9   -0.12    0.86
 -16   1  -9    0.35    1.02
  16  -1  -9    1.32    0.86
 -16   1  10   -0.26    1.31
  16   1 -10    0.02    0.89
  16  -1  10    0.63    0.98
 -16  -1 -10    1.83    1.32
 -16  -1  10    0.62    1.30
 -16   1 -10    0.65    1.20
  16  -1 -10    0.02    0.95
  16   1  10    0.59    0.94
  17   1   0   -0.67    0.50
 -17   1   0   -1.29    0.56
  17  -1   0    0.69    0.59
  17  -1   0    0.55    0.55
 -17  -1   0    0.45    0.63
  17   1   0   -0.33    0.56
  17   1  -1   23.74    1.52
  17  -1   1   26.96    1.61
  17  -1   1   24.59    1.63
 -17  -1  -1   27.43    1.73
  17   1  -1   26.66    1.66
 -17   1   1   23.36    1.65
  17  -1  -1   26.76    1.65
 -17  -1   1   23.56    1.64
 -17   1  -1   25.29    1.63
  17   1   1   24.87    1.66
  17  -1   2    0.78    0.65
  17   1  -2   -0.10    0.47
 -17  -1  -2    0.85    0.66
  17   1  -2    0.91    0.64
 -17   1   2    1.12    0.70
 -17   1  -2    0.37    0.67
  17  -1  -2   -0.44    0.59
  17   1   2    0.55    0.59
 -17  -1   2    0.34    0.66
  17   1  -3    0.32    0.67
 -17  -1  -3    1.18    0.74
 -17   1   3   -0.47    0.69
  17  -1   3    0.32    0.58
  17   1  -3    0.92    0.53
 -17   1  -3   -1.11    1.01
 -17   1  -3    0.12    0.60
  17  -1  -3   -0.32    0.63
 -17  -1   3    0.02    0.68
  17   1   3    0.72    0.69
 -17  -1  -4    1.19    0.74
  17   1  -4    3.03    0.89
  17  -1   4    2.74    0.80
 -17   1   4    3.82    1.00
 -17  -1  -4    2.19    1.19
  17   1  -4    2.72    0.64
 -17   1  -4    3.76    0.89
  17  -1  -4    2.18    0.83
 -17   1  -4    4.17    1.30
 -17  -1   4    2.22    0.85
  17   1   4    2.19    0.73
 -17   1   5   10.30    1.32
 -17  -1  -5    8.11    1.57
  17   1  -5   13.06    1.41
  17  -1   5   14.08    1.30
 -17  -1  -5   13.16    1.32
  17   1  -5   12.81    1.14
  17   1   5   11.51    1.21
  17  -1  -5   11.63    1.36
 -17   1  -5   13.23    1.67
 -17   1  -5   13.19    1.27
 -17  -1   5   13.31    1.42
  17   1  -6    0.88    0.64
 -17  -1  -6    0.62    0.71
 -17   1   6    0.82    0.98
 -17  -1  -6    0.39    1.10
  17  -1   6    1.27    0.70
 -17   1  -6    2.02    0.80
 -17   1  -6    0.66    1.22
 -17  -1   6    1.71    0.99
  17   1   6    1.26    0.72
  17  -1  -6    1.08    0.74
  17  -1  -6   -0.20    0.90
 -17   1   7    7.60    1.37
 -17  -1  -7    9.24    1.75
  17   1  -7   13.54    1.43
  17   1  -7   12.45    1.26
  17  -1   7    9.80    1.24
 -17  -1   7   10.94    1.55
 -17   1  -7    7.51    1.27
  17  -1  -7    9.58    1.26
 -17   1  -7   10.30    1.81
  17   1   7   10.36    1.23
 -17  -1  -8   -0.53    1.91
  17   1  -8    0.26    0.88
  17  -1   8   -0.60    0.80
 -17   1   8    0.09    1.14
 -17  -1  -8   -0.75    1.02
  17  -1  -8   -0.20    0.84
 -17   1  -8   -1.92    1.32
 -17  -1   8    0.23    1.10
  17   1   8   -0.94    0.79
 -17   1  -8   -0.57    0.99
  17   1  -9    1.09    0.93
  17  -1   9    0.35    0.91
 -17  -1  -9    0.32    1.15
 -17   1   9    2.35    1.38
 -17   1  -9    2.23    1.15
  17  -1  -9    2.15    1.05
 -17  -1   9    1.88    1.25
  17   1   9    1.92    0.99
 -18  -1   0    1.48    0.73
 -18   1   0    1.26    0.74
  18   1   0    1.39    0.70
  18   1   0    1.08    0.65
  18  -1   0    1.61    0.73
  18   1  -1    0.94    0.71
  18  -1   1    0.37    0.60
  18   1  -1    0.92    0.55
 -18   1   1   -0.18    0.79
 -18  -1   1    0.71    0.73
  18  -1  -1    1.38    0.78
  18   1   1    0.31    0.64
 -18   1  -1    1.48    0.72
  18   1   1    1.32    0.78
  18   1  -2    1.41    0.81
  18   1  -2    1.52    0.58
 -18   1   2    0.28    0.72
  18  -1   2    1.28    0.74
 -18  -1  -2    0.37    0.65
 -18  -1   2    1.05    0.84
  18   1   2    0.42    0.64
  18  -1  -2    0.03    0.68
 -18  -1  -3    7.99    1.07
  18   1  -3   11.53    1.26
  18   1  -3   11.57    1.31
  18  -1   3    8.34    1.11
 -18   1   3    8.38    1.16
 -18  -1   3    8.95    1.25
 -18   1  -3    9.15    1.12
  18   1   3    9.35    1.10
  18  -1  -3    9.90    1.23
 -18   1  -3    4.73    1.33
 -18  -1  -4    1.74    0.77
 -18  -1  -4   -0.97    1.05
  18  -1   4    0.04    0.59
  18   1  -4    1.68    0.82
 -18   1   4    0.99    0.84
 -18   1  -4    0.27    0.67
 -18   1  -4    0.88    1.20
  18  -1  -4    0.90    0.81
 -18  -1   4   -0.51    0.74
  18   1   4    0.97    0.69
 -18   1   5    9.47    1.31
 -18  -1  -5    9.58    1.62
 -18  -1  -5   10.41    1.23
  18   1  -5   12.91    1.50
  18  -1   5    9.98    1.15
  18  -1  -5   12.92    1.44
 -18   1  -5    8.36    1.65
  18   1   5   12.13    1.22
 -18   1  -5    8.47    1.13
 -18  -1   5   10.45    1.43
 -18  -1  -6    2.17    1.30
  18  -1   6    4.11    0.87
 -18   1   6    3.59    1.19
 -18  -1  -6    2.70    0.88
  18   1   6    0.96    0.77
 -18   1  -6    3.13    1.40
  18  -1  -6    2.68    0.88
  18  -1  -6    3.27    1.05
 -18  -1   6    3.63    1.17
 -18   1   7    0.27    1.14
 -18  -1  -7    1.68    1.32
  18  -1   7    1.61    0.82
  18  -1  -7    2.81    0.97
 -18  -1   7    3.65    1.24
  18   1   7    1.06    0.88
 -18   1  -7    0.95    1.08
 -18   1  -7    2.61    1.41
 -18   1   8    1.46    1.29
 -18  -1  -8    1.80    1.12
  18  -1   8    0.40    0.86
  18   1  -8    1.14    0.95
 -18   1  -8    1.83    1.60
 -18   1  -8    1.18    1.19
  18  -1  -8    0.80    0.92
  18   1   8    1.38    0.96
 -18  -1   8    1.58    1.26
 -18   1   9    2.64    1.44
 -18  -1  -9    4.37    1.39
  18   1  -9    2.67    1.17
  18  -1   9    2.84    1.06
  18  -1  -9    2.84    1.00
  18   1   9    4.02    1.12
 -18  -1   9    2.21    1.34
 -18   1  -9    3.49    1.22
 -19  -1   0   -0.61    0.77
  19   1   0    0.32    0.76
  19  -1   0   -0.01    0.66
 -19   1   0    0.21    0.76
  19   1  -1   21.12    1.63
  19  -1   1   18.92    1.52
 -19   1   1   24.86    1.71
  19  -1  -1   20.89    1.63
 -19  -1   1   20.79    1.64
 -19   1  -1   21.35    1.63
  19   1   1   22.35    1.61
 -19   1   2    4.52    1.01
 -19  -1  -2    8.90    1.17
  19   1  -2    6.27    1.08
  19  -1   2    5.13    0.92
  19   1   2    7.42    1.09
 -19  -1   2    5.75    1.06
  19  -1  -2    6.99    1.15
  19  -1   3    3.14    0.90
 -19  -1  -3    4.29    0.92
  19   1  -3    4.44    1.00
 -19   1   3    3.91    0.98
  19  -1  -3    3.56    1.07
 -19   1  -3    2.59    1.33
 -19  -1   3    2.85    0.92
  19   1   3    2.74    0.82
 -19   1  -3    2.90    0.92
  19   1  -4   11.97    1.43
  19  -1   4   14.51    1.36
 -19   1   4   11.52    1.40
 -19  -1  -4   13.23    1.86
 -19  -1  -4   10.90    1.29
 -19   1  -4   13.80    1.41
 -19   1  -4    9.54    1.70
  19   1   4   12.99    1.34
 -19  -1   4   10.98    1.40
  19  -1  -4   12.62    1.46
  19  -1   5    5.00    0.95
  19   1  -5    7.76    1.33
 -19   1   5    5.30    1.25
 -19  -1  -5    4.17    0.98
 -19  -1  -5    5.65    1.48
  19   1   5    6.08    1.01
 -19   1  -5    5.87    1.03
 -19  -1   5    3.18    1.15
  19  -1  -5    4.57    1.24
 -19   1  -5    4.35    1.46
  19  -1   6    0.85    0.79
 -19   1   6    1.12    1.13
 -19  -1  -6    1.35    1.23
 -19  -1  -6    1.48    0.95
 -19  -1   6    0.61    1.07
  19  -1  -6    1.93    1.14
  19   1   6    1.23    0.91
 -19   1  -6    1.36    1.39
  19  -1   7    6.84    1.13
 -19  -1  -7    7.15    1.79
 -19   1   7    9.83    1.65
 -19  -1   7    4.79    1.39
  19   1   7    8.22    1.28
 -19   1  -7    7.03    1.76
  19  -1  -7   11.16    1.38
 -19   1  -7    8.45    1.40
  19  -1   8   -0.47    0.77
 -19  -1  -8    1.48    1.24
 -19   1   8    2.50    1.44
  19  -1  -8   -0.33    0.88
 -19  -1   8   -0.13    1.15
  19   1   8   -0.19    0.94
 -19   1  -8   -0.55    1.50
 -19   1  -8   -0.24    1.03
  20  -1   0    2.38    0.84
  20   1   0    1.24    0.80
 -20   1   0    3.63    0.96
 -20  -1   0    3.44    0.94
 -20   1   1    5.11    1.10
  20  -1   1    3.37    0.90
 -20  -1  -1    4.28    0.96
  20   1  -1    3.29    0.93
 -20   1  -1    2.33    0.90
  20  -1  -1    2.84    0.97
  20   1   1    3.16    0.92
 -20  -1   1    4.78    1.01
 -20  -1  -2    0.03    0.79
  20   1  -2    0.57    0.78
 -20   1   2   -0.08    0.80
  20  -1   2    1.11    0.75
 -20   1  -2   -0.38    0.76
  20  -1  -2   -0.32    0.76
 -20  -1   2    0.65    0.82
  20   1   2    0.26    0.79
 -20   1   3   18.36    1.73
  20   1  -3   16.42    1.65
  20  -1   3   18.20    1.57
 -20  -1  -3   13.40    1.42
  20   1   3   14.59    1.46
 -20   1  -3   14.50    1.89
  20  -1  -3   18.63    1.70
 -20  -1   3   13.65    1.53
 -20  -1  -4    1.13    0.95
 -20  -1  -4    0.25    1.13
  20  -1   4    0.59    0.74
 -20   1   4    1.02    1.03
  20   1  -4    0.65    1.05
  20  -1  -4    2.44    1.02
 -20   1  -4    1.99    1.39
 -20  -1   4    0.87    1.03
  20   1   4    1.85    0.83
 -20   1  -4    1.29    0.83
 -20  -1  -5    7.56    1.20
  20  -1   5   10.75    1.34
  20   1  -5    8.44    1.45
 -20   1   5   10.54    1.57
 -20  -1  -5    7.72    1.72
  20  -1  -5   14.56    1.71
 -20  -1   5    9.97    1.54
  20   1   5    7.67    1.17
 -20   1  -5    8.50    1.29
 -20   1  -5    7.74    1.71
  20  -1   6    2.64    0.97
 -20  -1  -6   -0.95    1.38
 -20   1   6    0.48    1.01
 -20  -1  -6    1.25    1.01
  20   1   6    1.73    0.98
 -20   1  -6    0.40    1.31
 -20  -1   6    0.63    1.13
  20  -1  -6    2.56    1.09
 -20   1   7    1.58    1.36
 -20  -1  -7    0.20    1.44
  20  -1   7   -0.70    0.77
 -20  -1   7   -1.65    1.13
  20   1   7   -0.05    0.96
 -20   1  -7    0.02    1.13
 -20   1  -7    1.38    1.53
 -20   1   8    2.26    1.44
 -20  -1  -8   -0.53    1.11
  20  -1   8    1.10    0.93
 -20   1  -8    2.18    1.29
 -20  -1   8    0.38    1.28
  20   1   8    0.04    0.99
 -20   1  -8   -0.25    1.67
 -21  -1   0    1.42    0.95
 -21   1   0    0.24    0.89
  21  -1   0   -1.15    0.75
  21   1   0   -0.48    0.76
 -21  -1  -1    0.88    1.00
  21   1  -1    1.97    0.91
  21  -1   1    0.50    0.89
 -21   1   1    0.57    0.91
 -21  -1   1    2.48    0.97
 -21   1  -1    0.73    0.96
  21  -1  -1    1.43    0.91
  21   1   1    2.57    0.99
  21   1  -2    5.25    1.11
 -21   1   2    4.13    1.09
  21  -1   2    4.96    1.00
  21   1   2    4.53    1.02
  21  -1  -2    4.93    1.11
 -21  -1   2    3.10    1.02
 -21   1  -2    4.21    1.04
  21  -1   3    0.21    0.84
 -21  -1  -3    0.01    0.91
 -21   1   3    0.91    0.97
  21   1  -3    1.42    0.96
  21  -1  -3   -0.08    0.88
 -21   1  -3   -0.44    1.28
 -21  -1   3    0.28    0.90
  21   1   3    1.17    0.91
 -21   1   4    4.31    1.29
  21   1  -4    5.66    1.22
  21  -1   4    6.33    1.13
 -21  -1  -4    2.71    1.52
 -21  -1  -4    4.75    1.09
 -21   1  -4    4.27    1.12
 -21   1  -4    3.39    1.39
  21  -1  -4    4.66    1.29
 -21  -1   4    4.05    1.15
  21   1   4    5.71    1.15
 -21   1   5    2.10    1.25
  21  -1   5    0.22    0.81
 -21  -1  -5    0.05    1.38
 -21  -1  -5   -0.01    0.87
  21   1  -5   -0.29    1.09
 -21   1  -5    1.51    1.46
 -21  -1   5    2.76    1.23
  21  -1  -5   -0.16    1.08
  21   1   5    0.72    0.84
 -21   1  -5    0.45    0.85
 -21  -1  -6   -0.40    1.43
 -21  -1  -6    1.86    1.07
  21  -1   6    0.50    0.94
 -21   1   6    0.30    1.26
  21   1   6    1.02    0.98
 -21   1  -6   -1.25    1.40
 -21  -1   6    0.72    1.08
  21  -1   7    1.72    1.03
 -21  -1  -7   -1.72    1.47
 -21   1   7    1.09    1.24
 -21   1  -7   -0.58    1.20
 -21   1  -7   -0.86    1.54
  21   1   7    0.41    1.03
 -21  -1   7    0.11    1.13
 -22  -1   0    2.55    1.12
  22  -1   0    2.75    1.01
 -22   1   0    2.17    1.00
  22   1   0    1.94    1.07
 -22  -1  -1    0.49    1.00
 -22   1   1   -0.40    0.92
  22  -1   1   -0.29    0.81
  22   1  -1   -1.24    0.91
  22   1   1   -0.95    0.88
 -22  -1   1    0.64    0.93
 -22   1  -1    1.35    0.94
  22  -1  -1   -1.31    0.81
  22   1  -2    4.15    1.10
 -22  -1  -2    1.95    0.99
  22  -1   2    0.77    0.93
 -22   1   2    1.86    1.02
 -22   1  -2    1.98    1.08
 -22  -1   2    1.75    1.11
  22   1   2    1.87    0.97
  22  -1  -2    2.32    1.01
  22  -1   3    0.92    0.96
 -22  -1  -3    2.12    0.93
  22   1  -3    1.42    1.11
 -22   1   3   -0.42    0.97
 -22   1  -3   -0.92    1.35
 -22   1  -3    1.40    1.06
  22   1   3   -0.18    0.80
  22  -1  -3   -0.80    0.93
 -22  -1   3   -0.27    1.04
  22   1  -4   -0.13    0.97
  22  -1   4    0.51    0.88
 -22   1   4   -0.46    0.99
 -22  -1  -4   -0.35    0.83
 -22  -1  -4   -0.65    1.40
 -22   1  -4    2.36    1.51
  22  -1  -4    0.46    1.01
  22   1   4   -0.51    0.80
 -22  -1   4   -0.31    0.99
 -22  -1  -5   -1.38    1.20
  22  -1   5    0.78    0.95
 -22   1   5   -0.66    1.05
  22   1  -5   -0.87    1.08
 -22  -1  -5   -1.18    0.96
  22   1   5    1.16    1.01
 -22  -1   5    0.80    1.08
 -22   1  -5   -0.36    1.45
 -22   1  -5    2.04    1.06
  22  -1  -5   -0.18    1.19
 -22  -1  -6   -0.44    1.56
  22  -1   6    1.61    0.94
 -22   1   6   -0.73    1.27
  22   1   6   -0.54    0.85
 -22  -1   6    0.86    1.25
 -22   1  -6    1.90    1.64
 -22   1   7    0.70    1.42
  22  -1   7   -0.19    1.01
  22   1   7    0.11    1.09
 -22  -1   7    0.84    1.36
 -22   1  -7    3.43    1.38
 -23   1   0    0.29    0.96
  23  -1   0   -0.69    0.88
  23   1   0    0.22    0.92
 -23  -1   0   -1.45    0.92
 -23  -1  -1    0.83    1.01
 -23   1   1    1.49    1.13
  23  -1   1    0.47    1.03
  23   1  -1    0.38    0.95
  23   1   1   -0.55    0.89
  23  -1  -1    0.24    1.07
 -23  -1   1    2.46    1.01
 -23   1  -1    0.89    1.11
  23   1  -2   10.40    1.48
 -23  -1  -2    8.93    1.50
  23  -1   2   10.77    1.42
 -23   1   2   14.68    1.71
  23   1   2    9.46    1.46
  23  -1  -2    8.62    1.52
 -23  -1   2    9.27    1.44
 -23   1  -2    7.27    1.34
 -23  -1  -3    1.37    1.63
  23   1  -3    1.66    1.24
 -23   1   3   -0.44    1.02
  23  -1   3    1.13    1.00
  23   1   3    0.54    0.91
 -23   1  -3   -1.00    1.44
 -23  -1   3    0.10    1.16
  23  -1  -3   -0.62    1.00
 -23   1  -3   -0.10    1.08
  23  -1   4   10.41    1.41
  23   1  -4    9.82    1.60
 -23  -1  -4    7.33    1.28
 -23  -1  -4    7.38    1.89
 -23   1   4    9.41    1.55
  23  -1  -4    9.56    1.55
 -23  -1   4    9.43    1.55
 -23   1  -4    7.61    1.32
 -23   1  -4    6.63    1.73
  23   1   4    9.72    1.40
  23  -1   5    0.07    1.02
 -23  -1  -5    1.04    1.00
 -23  -1  -5    1.97    1.66
 -23   1   5    0.15    1.18
  23  -1  -5    2.11    1.22
  23   1   5   -0.76    0.90
 -23   1  -5    4.36    1.63
 -23  -1   5    0.81    1.29
 -23  -1  -6    1.30    1.73
 -23   1   6   -0.20    1.41
  23  -1   6    2.49    1.17
 -23   1  -6    0.06    1.64
  23   1   6    1.63    1.03
 -23  -1   6    2.46    1.46
 -24   1   0    0.13    1.18
  24  -1   0    2.11    1.21
 -24  -1   0    2.48    1.26
  24   1   0    0.30    1.12
 -24   1   1    0.46    1.17
 -24  -1  -1   -0.14    1.19
  24   1  -1    0.24    1.04
  24  -1   1   -0.19    0.97
  24   1   1   -0.22    1.06
 -24  -1   1    0.98    1.07
 -24   1  -1    2.49    1.16
  24  -1  -1   -0.60    1.14
 -24  -1  -2    1.05    1.22
  24  -1   2    1.31    1.01
 -24   1   2   -0.08    1.09
  24   1  -2    1.21    1.19
  24   1   2   -0.75    1.09
 -24  -1   2    0.85    1.24
  24  -1  -2    1.65    1.15
 -24   1  -2    0.84    1.08
 -24  -1  -3   -0.41    1.59
  24   1  -3   -0.70    1.06
  24  -1   3   -0.28    1.05
 -24   1   3    1.38    1.34
 -24  -1  -3   -0.64    0.99
 -24   1  -3    0.86    1.19
  24   1   3    1.30    1.04
 -24  -1   3    0.35    1.10
 -24   1  -3   -1.17    1.33
  24  -1  -3    0.92    1.14
  24   1  -4    0.16    1.10
  24  -1   4    0.63    0.97
 -24   1   4    1.22    1.25
 -24  -1  -4    0.19    1.66
 -24   1  -4    1.33    1.10
  24  -1  -4   -1.46    1.05
 -24   1  -4   -0.85    1.43
  24   1   4   -1.82    0.99
 -24  -1   4    0.14    1.14
 -24  -1  -5   -1.29    1.09
 -24  -1  -5   -0.44    1.66
 -24   1   5   -1.78    1.33
  24  -1   5   -0.12    0.92
 -24   1  -5    0.12    1.66
  24  -1  -5   -0.81    1.32
  24   1   5    0.32    1.15
 -24  -1   5    1.45    1.44
  25   1   0   -0.76    1.03
 -25  -1   0   -1.87    1.01
 -25   1   0    3.23    1.37
  25  -1   0    0.00    1.22
 -25  -1  -1    5.62    1.45
  25   1  -1    7.24    1.49
  25  -1   1    4.45    1.27
  25  -1  -1    6.63    1.52
  25   1   1    5.71    1.48
 -25  -1   1    6.16    1.44
 -25   1  -1    4.74    1.33
 -25   1   2   -0.72    1.10
 -25  -1  -2   -0.98    1.17
  25  -1   2    3.58    1.31
  25   1  -2    0.28    1.32
  25   1   2    1.36    1.23
 -25  -1   2    1.23    1.29
  25  -1  -2    0.51    1.27
 -25   1  -2    0.18    1.24
 -25   1  -2   -0.64    1.57
  25   1  -3    2.65    1.49
 -25  -1  -3    0.35    1.27
 -25   1   3    0.58    1.40
  25  -1   3    0.04    1.16
 -25  -1  -3    1.37    1.78
 -25   1  -3    0.55    1.76
  25  -1  -3    2.01    1.44
 -25   1  -3   -1.57    1.19
  25   1   3   -0.18    1.17
 -25  -1   3    1.41    1.40
 -26   1   0   -1.41    1.29
 -26  -1   0   -0.35    1.15
  26   1   0    0.60    1.19
  26  -1   0    0.09    1.26
  26   1  -1   -0.29    1.17
 -26  -1  -1   -0.96    1.12
  26  -1   1   -1.83    1.19
 -26   1   1    0.21    1.21
  26  -1  -1   -0.24    1.29
  26   1   1   -1.27    1.06
 -26   1  -1    2.16    1.38
 -26  -1   1   -0.17    1.19
   0   2   0   38.71    1.51
   0   2  -1    1.74    0.16
   0   2   1    3.31    0.27
   0  -2  -1    2.99    0.26
   0   2  -1    1.65    0.18
   0   2  -1    1.75    0.17
   0  -2   2   60.62    2.28
   0   2  -2   60.70    2.31
   0   2  -2   59.55    2.34
   0   2  -2   61.79    2.30
   0   2   2   56.88    2.42
   0   2  -2   60.52    2.35
   0  -2  -2   60.20    2.27
   0  -2  -2   56.18    2.43
   0  -2  -3    0.36    0.32
   0   2   3    0.45    0.34
   0   2  -3    0.53    0.27
   0  -2  -3   -0.10    0.17
   0   2  -3    0.38    0.19
   0  -2   3    0.30    0.22
   0   2  -3    0.29    0.25
   0   2  -3    0.17    0.19
   0   2  -4    8.91    0.62
   0   2  -4    9.41    0.64
   0  -2  -4    9.39    0.81
   0  -2  -4    9.85    0.57
   0  -2   4   10.43    0.64
   0   2   4    9.01    0.78
   0   2  -4    9.03    0.58
   0   2  -5   -0.09    0.27
   0   2  -5   -0.03    0.32
   0   2  -5    0.06    0.29
   0  -2   5    0.17    0.31
   0  -2  -5    0.06    0.29
   0   2   5    0.18    0.46
   0  -2  -5   -0.33    0.41
   0  -2  -5    0.25    0.28
   0   2  -6   56.46    2.51
   0   2   6   64.34    2.77
   0   2  -6   55.23    2.43
   0  -2  -6   56.33    2.46
   0  -2  -6   60.41    2.48
   0   2  -6   57.20    2.56
   0  -2  -6   55.74    2.72
   0  -2   6   58.43    2.52
   0   2  -7    0.09    0.56
   0  -2   7    0.12    0.46
   0   2  -7    0.54    0.47
   0  -2  -7   -0.26    0.41
   0   2   7    0.47    0.66
   0  -2  -7    0.64    0.50
   0   2   8    6.40    1.03
   0   2  -8    6.54    0.80
   0  -2  -8    6.62    0.86
   0  -2  -8    7.45    1.03
   0  -2   8    7.10    0.82
   0   2  -8    6.94    0.97
   0  -2  -8    6.43    0.78
   0  -2  -9    0.44    0.67
   0   2   9    0.59    0.75
   0   2  -9    0.43    0.61
   0  -2  -9   -0.91    0.56
   0  -2   9    1.05    0.62
   0   2  -9   -0.60    0.68
   0  -2  10   11.15    1.11
   0   2 -10    9.84    1.14
   0  -2 -10   11.03    1.27
   0  -2 -10   11.12    1.15
   0   2 -10   13.35    1.49
   0   2  10   12.73    1.45
   0   2 -11    1.06    0.80
   0  -2  11   -0.65    0.61
   0   2  11   -0.43    0.86
   0  -2 -11   -1.28    0.71
   0   2 -11    0.97    0.98
   0   2  12    3.37    1.10
   0   2 -12    1.91    0.97
   0  -2  12   -0.14    0.75
   0   2 -12    1.28    1.19
   0  -2 -12    1.74    0.92
  -1   2   0    0.08    0.08
  -1  -2   0    0.26    0.07
  -1   2   0    0.11    0.05
   1  -2   0    0.26    0.07
   1   2  -1    1.75    0.16
   1   2  -1    1.71    0.15
  -1  -2  -1    1.82    0.22
   1   2  -1    2.67    0.26
  -1   2   1    1.81    0.20
   1   2  -1    2.18    0.20
  -1   2  -1    1.91    0.17
  -1   2  -1    1.78    0.12
  -1   2  -1    1.82    0.17
  -1   2  -1    1.72    0.16
   1  -2  -1    2.05    0.21
   1   2   1    3.22    0.26
  -1   2  -1    1.97    0.25
   1  -2   2  122.61    4.65
   1   2  -2  120.94    4.72
  -1  -2  -2  123.01    4.69
   1   2  -2  124.98    4.77
   1   2  -2  126.62    4.70
  -1  -2  -2  121.28    4.81
  -1   2   2  124.79    4.80
   1   2  -2  126.75    4.69
  -1  -2   2  122.98    4.67
  -1   2  -2  124.95    4.88
   1   2   2  127.34    4.80
  -1   2  -2  127.49    4.72
   1  -2  -2  124.26    4.65
  -1   2  -2  124.87    4.67
  -1   2  -2  128.99    4.71
   1  -2  -2  122.87    4.80
  -1   2  -2  123.64    4.72
   1   2  -3   29.05    1.29
  -1  -2  -3   29.34    1.23
  -1  -2  -3   29.94    1.43
  -1   2   3   27.27    1.40
   1   2  -3   28.97    1.25
   1   2  -3   29.24    1.34
   1  -2   3   28.88    1.23
   1   2  -3   31.14    1.26
   1   2   3   28.99    1.41
  -1   2  -3   30.41    1.23
  -1  -2   3   28.67    1.28
  -1   2  -3   30.11    1.27
   1  -2  -3   28.49    1.41
  -1   2  -3   29.50    1.29
  -1   2  -3   26.89    1.47
   1  -2  -3   30.14    1.22
  -1   2  -3   30.41    1.29
   1   2  -4  140.78    5.66
   1   2  -4  144.80    5.60
   1  -2   4  147.23    5.54
  -1   2   4  148.88    5.76
   1   2  -4  142.02    5.61
   1   2  -4  147.32    5.54
  -1  -2  -4  144.94    5.52
  -1  -2  -4  139.58    5.72
  -1   2  -4  143.91    5.56
   1  -2  -4  145.80    5.55
  -1  -2   4  147.84    5.60
   1   2   4  145.01    5.70
  -1   2  -4  151.76    5.53
   1  -2  -4  136.80    5.73
  -1   2  -4  147.44    5.56
  -1   2  -4  143.79    5.58
   1  -2  -4  145.01    5.52
   1   2  -5    1.14    0.39
  -1  -2  -5    1.35    0.35
  -1  -2  -5    1.45    0.46
   1  -2   5    1.08    0.33
   1   2  -5    1.07    0.40
   1   2  -5    0.67    0.34
   1   2  -5    0.84    0.36
  -1   2   5    1.58    0.55
  -1   2  -5    1.23    0.34
  -1   2  -5    0.67    0.40
   1  -2  -5    1.55    0.35
   1  -2  -5    1.07    0.47
  -1   2  -5    1.30    0.35
   1  -2  -5    0.91    0.34
  -1  -2   5    1.39    0.39
   1   2   5    1.49    0.47
  -1  -2  -6   79.83    3.62
   1  -2   6   85.25    3.42
  -1   2   6   81.86    3.65
   1   2  -6   81.26    3.39
   1   2  -6   81.22    3.48
  -1  -2  -6   85.43    3.43
   1   2  -6   80.65    3.50
  -1  -2  -6   84.66    3.41
   1  -2  -6   84.12    3.42
   1   2   6   89.35    3.63
   1  -2  -6   83.65    3.42
  -1   2  -6   80.33    3.48
  -1   2  -6   87.03    3.46
  -1  -2   6   90.92    3.52
   1  -2  -6   76.32    3.61
  -1   2  -6   83.65    3.38
  -1  -2  -7    5.90    0.73
  -1  -2  -7    6.77    0.77
   1   2  -7    5.53    0.69
  -1   2   7    6.58    0.99
   1   2  -7    6.02    0.79
  -1  -2  -7    5.15    0.82
   1  -2   7    5.50    0.68
   1   2   7    6.83    0.93
   1  -2  -7    5.38    0.72
  -1  -2   7    5.69    0.76
   1  -2  -7    6.03    0.69
   1  -2  -7    7.92    1.01
  -1   2  -7    5.27    0.63
  -1   2  -7    7.15    0.81
   1  -2   8    7.95    0.86
   1   2  -8    8.64    1.06
  -1  -2  -8    5.95    0.94
  -1   2   8    8.76    1.16
  -1  -2  -8    7.51    0.83
   1   2  -8    8.22    0.85
  -1  -2  -8    9.24    0.98
  -1  -2   8    9.73    0.96
  -1   2  -8    7.42    0.84
  -1   2  -8    8.74    1.04
   1  -2  -8    7.92    0.84
   1  -2  -8    7.93    0.94
   1   2   8    8.81    1.09
   1  -2  -8    7.47    1.07
   1   2  -9    6.82    0.84
  -1  -2  -9    5.48    0.92
   1   2  -9    5.12    1.01
  -1  -2  -9    6.59    0.85
  -1   2   9    4.68    1.04
   1  -2   9    4.37    0.73
   1  -2  -9    6.23    0.95
  -1   2  -9    5.88    0.97
  -1   2  -9    3.87    0.78
   1   2   9    5.80    0.97
   1  -2  -9    6.29    0.84
  -1  -2   9    6.81    0.90
   1   2 -10   33.97    2.19
  -1   2  10   35.20    2.20
   1  -2  10   30.61    1.81
  -1  -2 -10   33.29    2.02
   1   2 -10   36.34    1.97
  -1  -2 -10   33.80    1.90
  -1   2 -10   31.05    2.14
  -1  -2  10   33.82    1.93
  -1   2 -10   32.48    1.92
   1  -2 -10   31.79    2.03
   1   2  10   30.88    2.07
   1  -2 -10   31.70    1.88
  -1   2  11    4.29    1.07
   1   2 -11    0.50    1.00
   1  -2  11    2.19    0.76
   1   2 -11    3.01    0.84
  -1  -2 -11    1.65    0.87
  -1  -2  11    1.94    0.78
  -1   2 -11    1.24    1.00
  -1   2 -11    0.67    0.80
   1  -2 -11    0.89    0.81
   1   2  11    1.26    0.84
  -1   2  12   36.01    2.47
   1   2 -12   33.68    2.18
  -1  -2 -12   30.42    2.07
   1  -2  12   32.92    1.98
  -1  -2  12   36.74    2.10
   1   2  12   35.52    2.36
  -1   2 -12   32.07    2.05
   1  -2 -12   28.91    2.17
  -1   2 -12   32.39    2.65
   2  -2   0  105.30    3.95
  -2  -2   0  105.18    3.96
   2   2  -1   21.01    0.94
  -2  -2  -1   22.55    0.96
   2   2  -1   21.29    0.92
   2  -2   1   20.62    0.87
   2   2  -1   22.48    0.87
  -2   2   1   21.30    0.93
   2   2  -1   23.26    0.98
   2   2   1   21.92    0.94
   2  -2  -1   21.21    0.93
  -2   2  -1   22.35    0.88
  -2   2  -1   21.92    0.90
  -2   2  -1   22.69    0.90
  -2   2  -1   22.36    0.84
  -2   2  -1   22.38    1.00
   2   2  -2   38.29    1.49
   2  -2   2   34.60    1.43
  -2  -2  -2   37.07    1.48
   2   2  -2   35.06    1.58
   2   2  -2   38.05    1.45
   2   2  -2   34.76    1.51
  -2  -2  -2   36.65    1.58
  -2   2   2   37.15    1.55
   2   2   2   37.48    1.56
   2  -2  -2   34.97    1.55
   2  -2  -2   36.28    1.45
  -2   2  -2   37.27    1.64
  -2   2  -2   37.38    1.48
  -2   2  -2   37.37    1.50
   2  -2  -2   37.75    1.47
  -2   2  -2   36.98    1.43
  -2  -2   2   35.23    1.44
   2  -2   3  151.09    5.87
  -2   2   3  160.36    6.05
  -2  -2  -3  154.94    6.06
   2   2  -3  160.42    5.92
  -2  -2  -3  147.45    5.96
   2   2  -3  160.23    5.97
   2   2  -3  156.76    6.02
   2   2  -3  161.89    5.90
  -2   2  -3  155.11    5.94
  -2   2  -3  151.05    6.14
   2   2   3  152.43    6.02
   2  -2  -3  160.20    5.92
  -2   2  -3  161.87    5.88
  -2   2  -3  156.25    5.92
  -2  -2   3  159.62    5.92
   2  -2  -3  151.67    6.04
   2  -2  -3  153.66    5.89
  -2  -2  -4    0.31    0.25
   2  -2   4    0.12    0.21
   2   2  -4    0.15    0.29
   2   2  -4   -0.16    0.21
   2   2  -4    0.51    0.36
   2   2  -4    0.94    0.30
  -2  -2  -4    0.33    0.30
  -2  -2  -4    0.95    0.37
  -2   2   4    0.36    0.43
  -2   2  -4    0.27    0.30
   2  -2  -4    0.76    0.41
  -2   2  -4   -0.13    0.33
  -2   2  -4    0.17    0.22
   2  -2  -4    0.00    0.24
  -2  -2   4    0.01    0.30
  -2   2  -4    0.19    0.24
  -2   2  -4    0.60    0.22
   2   2   4    0.71    0.37
   2  -2  -4    0.29    0.26
  -2  -2  -5   69.13    3.01
  -2  -2  -5   71.54    2.83
   2   2  -5   68.30    2.93
  -2   2   5   70.54    3.11
   2   2  -5   71.10    2.84
   2  -2   5   68.16    2.80
   2   2  -5   67.52    2.93
   2   2  -5   68.22    2.89
  -2   2  -5   72.76    2.81
   2  -2  -5   69.69    2.84
   2  -2  -5   67.77    2.82
  -2  -2   5   66.84    2.93
   2  -2  -5   64.66    3.07
  -2   2  -5   71.20    2.89
  -2   2  -5   69.02    2.84
   2   2   5   71.92    3.00
   2  -2   6    5.90    0.59
  -2   2   6    5.05    0.82
  -2  -2  -6    6.59    0.64
   2   2  -6    4.65    0.66
  -2  -2  -6    7.57    0.86
   2   2  -6    5.45    0.70
   2   2  -6    5.85    0.61
   2  -2  -6    6.91    0.89
  -2   2  -6    5.16    0.70
   2   2   6    6.71    0.82
   2  -2  -6    5.60    0.64
  -2   2  -6    6.26    0.63
  -2  -2   6    4.16    0.69
   2  -2  -6    5.79    0.65
  -2   2  -6    5.87    0.57
  -2   2   7   -0.03    0.67
  -2  -2  -7    0.26    0.42
   2  -2   7   -0.06    0.39
  -2  -2  -7   -0.30    0.51
   2   2  -7    0.65    0.43
  -2  -2  -7    0.16    0.49
   2   2  -7    0.08    0.56
  -2  -2   7   -0.14    0.52
   2  -2  -7   -0.72    0.55
  -2   2  -7    0.12    0.54
   2  -2  -7   -0.15    0.45
   2   2   7    0.46    0.60
  -2   2  -7   -0.39    0.36
   2  -2  -7   -0.04    0.41
  -2  -2  -8   15.41    1.10
   2   2  -8   19.57    1.50
  -2   2   8   15.32    1.48
   2  -2   8   14.00    1.07
  -2  -2  -8   18.08    1.47
   2   2  -8   14.96    1.09
  -2  -2  -8   14.49    1.21
  -2   2  -8   17.01    1.09
   2  -2  -8   13.27    1.36
  -2  -2   8   16.55    1.24
   2   2   8   14.86    1.32
  -2   2  -8   14.30    1.24
   2  -2  -8   17.07    1.24
   2  -2  -8   16.40    1.19
  -2  -2  -9   18.22    1.35
  -2   2   9   17.39    1.65
  -2  -2  -9   18.55    1.38
   2   2  -9   18.34    1.38
   2  -2   9   17.57    1.23
   2   2  -9   16.32    1.56
  -2  -2   9   15.20    1.35
  -2   2  -9   16.93    1.28
   2   2   9   17.50    1.48
  -2   2  -9   16.90    1.50
   2  -2  -9   18.09    1.48
   2  -2  -9   17.81    1.27
   2  -2  10    5.07    0.80
  -2  -2 -10    4.66    0.85
   2   2 -10    6.80    1.23
  -2  -2 -10    6.49    1.09
   2   2 -10    5.94    0.97
  -2   2  10    6.60    1.16
   2  -2 -10    6.32    0.99
  -2  -2  10    5.61    0.93
  -2   2 -10    5.98    0.92
   2   2  10    6.93    1.06
  -2   2 -10    8.09    1.24
   2   2 -11   16.48    1.50
   2  -2  11   15.82    1.30
  -2  -2 -11   12.91    1.33
   2   2 -11   11.64    1.57
  -2   2  11   14.94    1.65
  -2   2 -11   14.97    1.39
  -2  -2  11   15.91    1.44
   2  -2 -11   13.75    1.42
  -2   2 -11   14.73    1.68
   2   2  11   15.60    1.56
   2   2 -12    1.92    0.95
   2  -2  12    1.40    0.74
  -2   2  12    1.20    1.07
  -2  -2 -12    1.01    0.93
  -2   2 -12    0.20    1.10
   2   2  12    0.53    0.90
   2  -2 -12    1.50    0.87
  -2  -2  12    1.45    0.82
  -2   2 -12    0.64    0.77
   3  -2   0    0.45    0.12
  -3  -2   0    0.29    0.13
   3  -2   0    0.39    0.06
   3   2   0    0.36    0.11
  -3   2   0    0.17    0.10
   3   2  -1   11.81    0.50
  -3   2   1   11.90    0.58
   3  -2   1   11.19    0.54
   3   2  -1   11.37    0.58
   3   2  -1   12.77    0.63
  -3   2  -1   12.21    0.55
  -3  -2   1   12.45    0.56
   3  -2  -1   12.13    0.52
  -3   2  -1   12.51    0.67
   3  -2  -1   11.28    0.58
  -3   2  -1   11.95    0.58
   3   2   1   12.18    0.59
   3  -2  -1   12.16    0.50
   3   2  -2    0.61    0.27
   3   2  -2    0.20    0.19
   3  -2   2    0.93    0.16
  -3  -2  -2    0.53    0.23
  -3   2   2    0.53    0.24
   3   2  -2    0.60    0.15
   3   2  -2    0.36    0.17
  -3  -2  -2    1.39    0.28
  -3   2  -2    0.70    0.18
  -3   2  -2    1.18    0.24
   3  -2  -2    0.54    0.24
   3   2   2    0.44    0.24
  -3  -2   2    0.84    0.18
  -3   2  -2    1.07    0.35
  -3   2  -2    0.71    0.18
   3  -2  -2    0.69    0.19
  -3   2   3    0.09    0.29
   3   2  -3    0.34    0.19
   3   2  -3    0.32    0.21
   3   2  -3    2.44    0.47
   3   2  -3    0.41    0.24
  -3  -2  -3    0.48    0.32
   3   2  -3    0.53    0.22
  -3  -2  -3    0.40    0.30
   3  -2   3    0.13    0.19
  -3  -2   3    0.39    0.23
  -3   2  -3    0.83    0.21
  -3   2  -3    0.64    0.28
   3  -2  -3    0.19    0.23
   3  -2  -3    0.19    0.22
  -3   2  -3    0.07    0.18
   3  -2  -3    0.58    0.31
  -3   2  -3    0.36    0.35
   3   2   3    0.37    0.31
  -3   2  -3    0.24    0.21
   3   2  -4    7.10    0.70
  -3  -2  -4    7.89    0.72
   3   2  -4    8.04    0.61
  -3  -2  -4    7.22    0.56
  -3   2   4    7.53    0.74
   3  -2   4    6.89    0.50
   3   2  -4    8.03    0.61
   3   2  -4    7.08    0.52
  -3  -2  -4    6.56    0.64
  -3   2  -4    8.06    0.84
   3   2   4    6.98    0.65
  -3   2  -4    6.96    0.53
   3  -2  -4    7.33    0.56
  -3   2  -4    7.34    0.49
  -3  -2   4    7.65    0.61
   3  -2  -4    7.33    0.57
  -3   2  -4    7.55    0.62
   3  -2  -4    7.97    0.76
  -3   2  -4    6.10    0.50
  -3  -2  -5   25.51    1.42
  -3  -2  -5   28.06    1.47
   3  -2   5   26.24    1.23
  -3   2   5   25.76    1.53
  -3  -2  -5   25.97    1.26
   3   2  -5   26.34    1.29
   3   2  -5   25.53    1.38
   3   2  -5   27.15    1.37
   3   2  -5   26.65    1.43
   3  -2  -5   25.26    1.47
  -3   2  -5   22.95    1.56
   3   2   5   25.48    1.40
  -3   2  -5   27.48    1.24
  -3   2  -5   28.25    1.27
   3  -2  -5   27.35    1.31
   3  -2  -5   28.12    1.28
  -3  -2   5   26.65    1.40
  -3   2  -5   23.77    1.30
   3   2  -6   27.56    1.52
  -3   2   6   26.70    1.70
   3   2  -6   22.72    1.43
   3   2  -6   28.00    1.45
  -3  -2  -6   25.76    1.53
   3  -2   6   25.56    1.30
  -3  -2  -6   26.77    1.36
   3   2  -6   26.79    1.36
  -3   2  -6   26.98    1.41
  -3  -2   6   24.47    1.48
   3  -2  -6   27.40    1.37
  -3   2  -6   26.00    1.28
   3   2   6   29.34    1.51
   3  -2  -6   28.02    1.68
   3  -2  -6   25.40    1.38
  -3   2  -6   24.11    1.29
   3   2  -7    8.00    1.02
  -3   2   7   10.94    1.28
   3  -2   7   11.06    0.84
   3   2  -7   13.00    1.01
  -3  -2  -7   12.85    0.99
  -3  -2  -7   11.89    1.09
  -3  -2  -7   12.81    0.98
   3   2   7   12.83    1.10
  -3   2  -7   13.24    1.06
   3  -2  -7   11.68    1.25
   3  -2  -7   11.94    0.90
  -3   2  -7   10.30    0.85
  -3  -2   7   10.98    1.09
   3  -2  -7   11.95    1.03
   3   2  -8    1.85    0.58
  -3  -2  -8    2.00    0.63
  -3   2   8    2.34    0.95
   3  -2   8    2.04    0.54
  -3  -2  -8    2.19    0.66
  -3  -2  -8    2.68    0.69
   3   2  -8    2.33    0.81
   3  -2  -8    2.08    0.82
  -3   2  -8    3.41    0.65
   3  -2  -8    1.62    0.64
   3   2   8    2.50    0.67
  -3  -2   8    2.26    0.73
  -3   2  -8    2.24    0.69
   3  -2  -8    1.72    0.58
  -3  -2  -9    1.57    0.74
   3   2  -9    3.14    0.70
  -3   2   9    3.74    1.09
   3   2  -9    2.20    0.89
  -3  -2  -9    2.59    0.74
   3  -2   9    2.50    0.64
   3  -2  -9    2.75    0.80
   3  -2  -9    4.01    0.75
  -3  -2   9    1.82    0.78
  -3   2  -9    2.87    0.72
  -3   2  -9    3.11    0.85
   3   2   9    2.85    0.82
   3   2 -10    8.54    1.08
   3   2 -10    9.88    1.34
  -3  -2 -10    6.28    0.92
  -3   2  10    7.72    1.30
  -3  -2 -10    8.29    1.17
   3  -2  10    6.45    0.87
   3  -2 -10    8.24    1.01
  -3   2 -10    6.23    0.92
  -3  -2  10    8.82    1.11
   3   2  10    6.09    1.05
  -3   2 -10    8.22    1.27
   3  -2  11    3.00    0.77
  -3  -2 -11    4.72    1.15
   3   2 -11    4.15    1.19
  -3  -2 -11    4.66    1.01
  -3   2  11    3.44    1.15
   3   2 -11    5.63    1.04
   3  -2 -11    5.63    1.07
  -3  -2  11    4.96    1.01
  -3   2 -11    5.71    0.94
   3   2  11    4.10    1.04
  -3   2 -11    3.73    1.18
  -3  -2 -12    7.45    1.26
  -3   2  12   10.50    1.54
   3   2 -12    5.63    1.11
   3  -2  12    7.13    0.98
   3   2  12    5.64    1.14
  -3   2 -12    5.85    1.06
  -3  -2  12    6.97    1.15
  -3   2 -12    9.19    1.54
   3  -2 -12    6.53    1.15
  -4   2   0  135.00    4.90
   4   2   0  129.03    4.89
   4  -2   0  128.11    4.81
   4  -2   0  126.48    4.88
  -4  -2   0  127.61    4.90
  -4  -2  -1  161.63    6.16
   4  -2   1  157.36    6.10
  -4   2   1  166.86    6.14
   4   2  -1  163.55    6.03
   4   2  -1  158.04    6.11
   4   2  -1  166.74    6.21
  -4   2  -1  171.23    6.12
   4  -2  -1  164.25    6.04
   4  -2  -1  162.30    6.06
   4  -2  -1  162.17    6.14
   4   2   1  159.69    6.14
  -4  -2   1  156.38    6.11
  -4   2  -1  162.99    6.23
  -4   2  -1  162.35    6.08
   4   2  -2    1.87    0.35
  -4   2   2    1.54    0.29
   4   2  -2    1.77    0.26
   4   2  -2    1.79    0.19
  -4  -2  -2    2.13    0.34
   4   2  -2    1.52    0.26
   4   2  -2    1.40    0.26
   4  -2   2    1.47    0.22
   4  -2  -2    1.91    0.24
  -4   2  -2    1.75    0.24
  -4   2  -2    1.68    0.38
   4  -2  -2    1.68    0.29
  -4   2  -2    1.65    0.23
   4  -2  -2    1.71    0.22
  -4  -2   2    2.20    0.26
   4   2   2    1.35    0.30
  -4   2   3  656.65   24.67
   4   2  -3  655.06   24.63
   4   2  -3  651.42   24.71
   4   2  -3  664.57   24.59
   4   2  -3  668.18   24.58
  -4  -2  -3  665.49   24.66
   4  -2   3  655.49   24.55
  -4  -2  -3  653.90   24.69
  -4   2  -3  649.31   24.79
   4  -2  -3  657.77   24.67
   4  -2  -3  673.30   24.57
  -4   2  -3  651.96   24.60
  -4   2  -3  676.61   24.58
   4  -2  -3  686.20   24.56
  -4   2  -3  684.76   24.57
  -4  -2   3  660.70   24.58
   4   2   3  661.15   24.66
  -4  -2  -4    4.26    0.50
  -4  -2  -4    3.74    0.51
   4   2  -4    3.91    0.45
   4   2  -4    3.01    0.39
   4   2  -4    2.68    0.49
   4   2  -4    4.29    0.50
  -4   2   4    2.87    0.50
   4  -2   4    3.97    0.39
  -4   2  -4    2.70    0.43
   4  -2  -4    2.94    0.40
   4  -2  -4    3.21    0.50
  -4   2  -4    2.71    0.37
  -4   2  -4    3.14    0.35
   4   2   4    3.15    0.45
  -4   2  -4    3.44    0.59
  -4  -2   4    3.60    0.45
   4  -2  -4    3.14    0.38
  -4   2  -4    3.81    0.41
  -4  -2  -5  368.92   14.04
   4   2  -5  377.64   13.94
  -4   2   5  360.24   14.06
   4  -2   5  366.44   13.83
   4   2  -5  363.65   14.04
  -4  -2  -5  344.61   14.03
   4   2  -5  380.66   13.88
   4   2  -5  369.90   13.96
  -4  -2  -5  373.95   13.88
   4  -2  -5  371.66   14.07
   4  -2  -5  364.74   13.90
  -4   2  -5  374.22   13.92
   4  -2  -5  371.42   13.87
  -4   2  -5  352.13   14.23
   4   2   5  373.50   13.98
  -4  -2   5  366.04   13.95
  -4   2  -5  376.42   13.87
  -4   2  -5  386.65   13.82
   4   2  -6   15.07    1.09
   4  -2   6   15.38    0.90
  -4  -2  -6   16.07    1.01
  -4  -2  -6   12.87    1.14
   4   2  -6   13.17    1.14
  -4   2   6   16.49    1.36
   4   2  -6   16.07    0.99
   4   2  -6   14.17    1.00
  -4  -2  -6   16.12    1.14
   4  -2  -6   15.28    1.32
  -4   2  -6   13.38    0.90
  -4   2  -6   13.81    1.00
  -4  -2   6   13.71    1.10
   4   2   6   15.06    1.08
   4  -2  -6   18.10    1.05
  -4   2  -6   15.36    0.92
   4  -2  -6   15.67    1.00
  -4   2  -6   13.23    1.32
   4   2  -7    1.40    0.66
  -4  -2  -7    1.04    0.48
   4   2  -7    0.76    0.46
   4  -2   7    0.57    0.42
  -4   2   7   -0.17    0.78
  -4  -2  -7    0.83    0.58
  -4   2  -7    0.20    0.41
   4  -2  -7    0.91    0.74
   4   2   7    1.21    0.59
  -4  -2   7    0.70    0.66
  -4   2  -7    1.23    0.57
   4  -2  -7    1.39    0.56
   4  -2  -7    1.12    0.48
  -4  -2  -8    1.05    0.57
   4   2  -8    0.99    0.74
  -4   2   8    0.65    0.89
  -4  -2  -8    1.04    0.60
   4   2  -8    0.01    0.50
   4  -2   8    0.77    0.46
  -4  -2  -8    0.10    0.54
   4  -2  -8    0.34    0.59
  -4  -2   8    0.77    0.73
   4  -2  -8    1.02    0.62
   4  -2  -8    0.26    0.72
   4   2   8    1.19    0.66
  -4   2  -8    0.63    0.53
  -4   2  -8    0.59    0.68
   4  -2   9   98.47    4.21
  -4  -2  -9  101.21    4.30
  -4   2   9  101.83    4.74
   4   2  -9  103.36    4.32
   4   2  -9  101.73    4.60
  -4  -2  -9  100.62    4.38
   4  -2  -9  101.44    4.42
   4  -2  -9   97.45    4.28
   4   2   9  105.96    4.45
  -4   2  -9   98.96    4.41
  -4   2  -9  107.39    4.28
  -4  -2   9   99.99    4.49
   4   2 -10    0.81    0.68
  -4  -2 -10    0.18    0.72
   4   2 -10    0.91    0.92
  -4  -2 -10    0.61    0.80
  -4   2  10    2.25    1.05
   4  -2  10    0.42    0.57
  -4  -2  10    2.16    0.82
  -4   2 -10    2.30    0.87
  -4   2 -10    1.06    0.71
   4  -2 -10   -0.50    0.69
   4   2  10    0.97    0.76
  -4  -2 -11   55.89    2.86
  -4  -2 -11   61.07    3.16
   4  -2  11   54.37    2.75
  -4   2  11   58.26    3.33
   4   2 -11   59.66    3.64
   4   2 -11   61.18    2.99
  -4   2 -11   61.07    2.90
  -4   2 -11   54.81    3.09
   4   2  11   58.30    2.98
   4  -2 -11   60.91    3.00
  -4  -2  11   55.67    2.99
  -4   2  12    0.84    1.06
   4  -2  12   -0.25    0.71
   4   2 -12    0.61    0.95
  -4  -2 -12    0.35    0.90
  -4   2 -12    0.54    0.76
  -4   2 -12    0.24    1.03
   4   2  12    0.37    0.81
  -4  -2  12   -0.24    0.81
   4  -2 -12   -0.31    0.79
  -5   2   0    0.59    0.20
   5  -2   0    0.68    0.20
  -5   2   0    0.32    0.14
   5   2   0    0.34    0.18
  -5  -2   0    0.17    0.18
   5   2  -1   88.17    3.52
  -5   2   1   92.96    3.54
   5   2  -1   95.08    3.39
  -5  -2  -1   90.94    3.56
   5  -2   1   89.97    3.51
   5   2  -1   91.77    3.62
   5  -2  -1   93.38    3.45
   5   2   1   90.41    3.54
   5  -2  -1   89.40    3.53
  -5   2  -1   89.96    3.52
  -5   2  -1   91.04    3.46
   5  -2  -1   89.68    3.42
  -5  -2   1   90.62    3.53
   5   2  -2   16.68    0.79
   5   2  -2   15.51    0.78
   5  -2   2   15.63    0.76
  -5   2   2   15.73    0.84
   5   2  -2   14.95    0.80
  -5  -2  -2   15.19    0.84
   5   2  -2   15.71    0.67
   5  -2  -2   15.99    0.74
   5  -2  -2   14.12    0.82
  -5   2  -2   15.52    0.74
  -5   2  -2   16.31    0.78
  -5  -2   2   15.11    0.78
   5  -2  -2   15.81    0.72
  -5   2  -2   16.08    0.96
   5   2   2   15.84    0.83
  -5  -2  -3    1.35    0.37
  -5   2   3    2.64    0.44
   5   2  -3    3.26    0.41
  -5  -2  -3    1.72    0.40
   5  -2   3    1.96    0.28
   5   2  -3    1.32    0.31
   5   2  -3    1.40    0.29
   5   2  -3    2.37    0.43
  -5   2  -3    1.45    0.27
  -5   2  -3    1.30    0.43
   5  -2  -3    2.15    0.41
   5   2   3    1.89    0.37
  -5   2  -3    1.27    0.27
   5  -2  -3    1.47    0.27
  -5  -2   3    2.09    0.33
  -5   2  -3    2.66    0.39
   5  -2  -3    1.34    0.29
   5   2  -4    9.23    0.67
   5   2  -4   11.19    0.89
   5   2  -4    8.11    0.66
   5  -2   4    9.39    0.59
  -5  -2  -4    9.40    0.78
   5   2  -4    9.70    0.64
  -5   2   4    9.75    0.76
  -5  -2  -4    9.51    0.82
   5   2   4    8.10    0.71
  -5   2  -4    9.66    0.69
   5  -2  -4    9.04    0.77
   5  -2  -4    9.91    0.63
  -5   2  -4    8.20    0.61
  -5   2  -4    9.95    0.96
   5  -2  -4    8.88    0.64
  -5  -2   4    9.55    0.69
  -5   2  -4    9.84    0.63
  -5  -2  -5   20.70    1.26
  -5  -2  -5   21.21    1.14
  -5  -2  -5   18.31    1.28
   5   2  -5   23.79    1.24
   5   2  -5   22.13    1.19
   5   2  -5   22.10    1.28
   5  -2   5   20.74    1.09
   5   2  -5   23.82    1.18
  -5   2   5   22.77    1.37
  -5   2  -5   19.86    1.43
   5  -2  -5   22.32    1.16
   5  -2  -5   21.05    1.29
  -5   2  -5   21.84    1.12
   5  -2  -5   23.28    1.16
  -5   2  -5   21.83    1.07
  -5  -2   5   21.22    1.22
  -5   2  -5   20.84    1.19
   5   2   5   21.97    1.23
   5   2  -6    0.74    0.43
   5   2  -6    1.08    0.52
  -5   2   6    0.33    0.64
   5   2  -6   -0.34    0.41
   5   2  -6    0.27    0.54
   5  -2   6    0.36    0.34
  -5  -2  -6    1.28    0.49
  -5  -2  -6    0.36    0.56
  -5  -2  -6    0.57    0.47
   5   2   6    0.25    0.46
   5  -2  -6    0.33    0.41
  -5   2  -6   -0.08    0.31
  -5   2  -6    0.24    0.65
  -5   2  -6   -0.46    0.34
   5  -2  -6    0.20    0.59
  -5  -2   6    0.15    0.53
   5  -2  -6    0.43    0.44
  -5   2  -6    0.12    0.50
   5   2  -7   56.64    2.48
  -5   2   7   57.24    2.89
   5   2  -7   56.35    2.57
  -5  -2  -7   58.82    2.68
   5   2  -7   52.88    2.68
   5  -2   7   54.67    2.42
  -5  -2  -7   55.82    2.54
   5   2   7   52.50    2.57
   5  -2  -7   56.88    2.55
   5  -2  -7   55.33    2.49
  -5   2  -7   56.26    2.43
  -5  -2   7   53.56    2.68
   5  -2  -7   52.15    2.76
  -5   2  -7   52.22    2.94
  -5   2  -7   58.00    2.57
   5  -2   8    6.41    0.71
   5   2  -8    4.45    0.71
  -5  -2  -8    7.84    0.97
  -5  -2  -8    5.23    0.79
   5   2  -8    6.92    1.07
  -5   2   8    5.64    1.09
  -5  -2  -8    4.63    0.83
   5  -2  -8    3.98    0.70
   5   2   8    5.06    0.86
  -5   2  -8    4.75    0.71
  -5   2  -8    5.77    0.88
   5  -2  -8    3.43    0.93
   5  -2  -8    5.76    0.86
  -5  -2   8    6.22    1.04
   5   2  -9    1.29    0.62
   5   2  -9    1.77    0.89
  -5  -2  -9    1.07    0.67
   5  -2   9    1.35    0.56
  -5   2   9   -0.44    0.88
  -5  -2  -9    0.09    0.72
  -5   2  -9   -0.05    0.57
  -5   2  -9    1.12    0.81
   5   2   9   -0.49    0.61
  -5  -2   9    0.93    0.75
   5  -2  -9    0.88    0.63
   5   2 -10    1.77    0.71
   5   2 -10    3.09    1.07
  -5   2  10    1.44    1.07
  -5  -2 -10    2.13    0.90
   5  -2  10    1.78    0.65
  -5  -2 -10    2.17    0.75
   5  -2 -10    0.46    0.79
  -5  -2  10    3.23    0.94
  -5   2 -10    2.48    0.96
  -5   2 -10    1.05    0.72
   5   2  10   -0.07    0.71
   5  -2  11   -0.07    0.65
  -5   2  11    1.37    1.13
   5   2 -11    0.61    0.83
  -5  -2 -11    1.14    0.81
  -5  -2 -11    0.59    0.95
  -5   2 -11    1.77    1.01
   5  -2 -11    0.82    0.75
  -5  -2  11    1.20    0.85
  -5   2 -11    0.94    0.75
   5   2  11    0.95    0.78
  -5  -2 -12    0.38    0.91
  -5   2  12    0.70    1.05
   5  -2  12    0.03    0.71
   5   2 -12    0.29    0.95
  -5  -2  12    0.82    0.86
   5   2  12    0.40    0.85
   5  -2 -12    0.22    0.84
  -5   2 -12   -0.13    0.80
  -5   2 -12    2.45    1.26
   6   2   0   13.08    0.69
  -6   2   0   12.82    0.69
  -6   2   0   13.22    0.58
   6  -2   0   12.05    0.68
  -6  -2   0   11.68    0.71
   6   2  -1   36.66    1.67
   6   2  -1   37.58    1.38
   6  -2   1   35.98    1.54
  -6   2   1   36.73    1.57
  -6  -2  -1   35.86    1.58
   6   2  -1   37.55    1.57
   6  -2  -1   35.70    1.44
  -6  -2   1   34.68    1.56
   6  -2  -1   35.14    1.57
   6  -2  -1   36.63    1.47
  -6   2  -1   37.24    1.56
  -6   2  -1   38.28    1.46
   6  -2   2    0.71    0.24
   6   2  -2    0.98    0.27
   6   2  -2    0.61    0.28
  -6   2   2    0.71    0.28
   6   2  -2    0.54    0.24
  -6  -2  -2    1.02    0.29
  -6   2  -2    0.40    0.37
   6   2   2    0.69    0.25
   6  -2  -2    0.51    0.27
  -6  -2   2    0.58    0.28
   6  -2  -2    0.74    0.19
  -6   2  -2    0.57    0.20
   6  -2  -2    0.52    0.21
  -6   2  -2    0.92    0.26
   6   2  -3  154.04    6.00
  -6  -2  -3  150.74    6.11
   6  -2   3  154.39    5.96
  -6   2   3  151.90    6.05
  -6  -2  -3  155.06    6.08
   6   2  -3  157.56    6.02
   6   2  -3  158.89    6.00
   6   2   3  153.70    6.04
   6  -2  -3  158.19    5.95
   6  -2  -3  156.47    6.06
   6  -2  -3  163.52    5.95
  -6   2  -3  152.52    6.19
  -6   2  -3  156.40    5.94
  -6   2  -3  163.24    5.99
  -6  -2   3  157.45    6.01
   6   2  -4    4.69    0.51
   6   2  -4    4.18    0.51
  -6   2   4    3.40    0.54
   6  -2   4    4.21    0.44
   6   2  -4    5.23    0.63
  -6  -2  -4    4.88    0.60
  -6  -2  -4    4.44    0.62
   6   2  -4    4.64    0.52
  -6  -2   4    4.35    0.51
   6  -2  -4    3.23    0.52
  -6   2  -4    3.63    0.45
   6   2   4    4.26    0.52
   6  -2  -4    3.56    0.43
   6  -2  -4    4.74    0.49
  -6   2  -4    4.44    0.54
  -6   2  -4    3.74    0.71
   6   2  -5   56.55    2.44
  -6  -2  -5   47.49    2.54
  -6  -2  -5   52.74    2.47
   6   2  -5   59.22    2.55
   6   2  -5   55.19    2.38
   6  -2   5   55.34    2.33
   6   2  -5   53.12    2.43
  -6   2   5   56.84    2.58
   6  -2  -5   57.11    2.37
   6  -2  -5   55.80    2.35
  -6  -2   5   58.28    2.48
  -6   2  -5   55.74    2.75
  -6   2  -5   56.16    2.29
  -6   2  -5   55.91    2.44
  -6   2  -5   56.27    2.37
   6   2   5   54.66    2.43
   6  -2  -5   55.33    2.55
  -6  -2  -6   -0.17    0.58
  -6  -2  -6    1.34    0.46
   6  -2   6    0.60    0.38
   6   2  -6   -0.11    0.52
   6   2  -6    0.79    0.41
   6   2  -6   -0.10    0.48
   6   2  -6    0.53    0.50
  -6   2   6    0.12    0.56
  -6  -2  -6   -0.23    0.50
  -6   2  -6    0.29    0.38
   6  -2  -6    0.10    0.52
  -6   2  -6    0.04    0.47
   6   2   6    0.87    0.43
  -6  -2   6    0.39    0.53
  -6   2  -6    0.31    0.39
   6  -2  -6    0.81    0.43
  -6   2  -6    0.00    0.70
   6  -2  -6    0.43    0.44
  -6  -2  -7    9.94    1.01
  -6  -2  -7    8.98    0.94
  -6  -2  -7    8.54    1.07
  -6   2   7    9.26    1.22
   6  -2   7   11.97    0.88
   6   2  -7   10.35    1.11
   6   2  -7    8.62    0.94
   6   2  -7    8.81    0.90
   6  -2  -7   10.84    0.94
   6   2   7    9.10    0.91
  -6   2  -7    6.81    1.20
   6  -2  -7   11.42    0.98
  -6   2  -7   11.21    0.86
  -6   2  -7    8.59    0.95
   6  -2  -7    8.95    1.17
  -6  -2   7    7.88    1.05
   6   2  -8    0.85    0.53
   6   2  -8    0.78    0.67
  -6  -2  -8    1.41    0.64
   6  -2   8    0.74    0.48
  -6  -2  -8    0.81    0.65
  -6   2   8    0.23    0.90
   6  -2  -8    1.54    0.62
  -6   2  -8    1.56    0.57
   6  -2  -8    0.95    0.81
  -6  -2   8    0.54    0.75
   6  -2  -8    0.07    0.56
  -6   2  -8   -0.12    0.68
   6   2   8    0.05    0.58
  -6  -2  -9   38.33    2.05
   6  -2   9   39.96    1.97
   6   2  -9   39.63    2.33
   6   2  -9   37.05    2.02
  -6   2   9   34.41    2.53
  -6  -2  -9   39.52    2.18
  -6   2  -9   35.68    1.96
  -6   2  -9   38.17    2.22
  -6  -2   9   42.14    2.42
   6   2   9   37.91    2.11
   6  -2  -9   38.41    2.03
   6   2 -10   -0.58    0.69
   6   2 -10    1.12    0.87
  -6   2  10    0.37    1.00
  -6  -2 -10   -0.03    0.81
   6  -2  10    0.17    0.58
  -6  -2 -10   -0.51    0.68
  -6   2 -10   -1.45    0.70
   6   2  10    0.30    0.73
   6  -2 -10    0.81    0.69
  -6  -2  10    0.90    0.83
  -6   2 -10    0.55    0.69
  -6  -2 -11   16.66    1.53
   6  -2  11   16.64    1.38
  -6   2  11   18.53    2.05
  -6  -2 -11   17.10    1.73
   6   2 -11   18.11    1.64
  -6  -2  11   16.26    1.70
  -6   2 -11   16.42    1.43
   6  -2 -11   17.65    1.61
  -6   2 -11   16.20    1.76
   6   2  11   16.23    1.55
  -6  -2 -12    0.83    0.90
   6  -2  12    0.57    0.75
  -6   2  12    1.17    1.14
   6   2 -12   -0.25    0.95
   6   2  12   -0.48    0.85
  -6   2 -12    0.28    0.86
   6  -2 -12    0.98    0.87
  -6  -2  12   -1.26    0.82
  -6   2 -12    1.23    1.06
   7  -2   0    0.01    0.21
   7   2   0    0.28    0.26
  -7   2   0   -0.03    0.24
  -7   2   0    0.20    0.13
  -7  -2   0    0.58    0.25
   7  -2   1    3.31    0.37
   7   2  -1    3.50    0.49
  -7   2   1    3.19    0.40
  -7  -2  -1    4.60    0.46
   7   2  -1    3.71    0.42
  -7  -2   1    3.47    0.40
  -7   2  -1    3.61    0.29
  -7   2  -1    3.94    0.40
   7  -2  -1    3.44    0.28
   7   2   1    3.13    0.38
   7  -2  -1    3.43    0.40
   7  -2  -1    3.38    0.32
   7  -2   2  199.24    7.57
   7   2  -2  199.37    7.60
  -7   2   2  200.11    7.63
  -7  -2  -2  195.71    7.64
   7   2  -2  204.01    7.60
   7   2  -2  194.93    7.62
   7  -2  -2  199.60    7.63
   7  -2  -2  201.94    7.52
  -7   2  -2  197.86    7.78
  -7   2  -2  204.53    7.50
  -7   2  -2  206.74    7.60
  -7  -2   2  199.90    7.61
   7  -2  -2  200.11    7.48
   7   2   2  190.26    7.60
   7   2  -3    1.70    0.37
  -7   2   3    0.99    0.36
   7   2  -3    1.75    0.37
  -7  -2  -3    2.06    0.40
   7  -2   3    1.60    0.30
  -7  -2  -3    2.83    0.53
   7   2  -3    1.31    0.37
   7   2   3    1.08    0.33
  -7   2  -3    1.78    0.29
  -7   2  -3    1.76    0.52
  -7  -2   3    1.50    0.37
   7  -2  -3    1.96    0.40
   7  -2  -3    1.79    0.30
   7  -2  -3    1.37    0.30
  -7   2  -3    1.63    0.31
  -7  -2  -4  148.65    6.05
  -7  -2  -4  152.84    5.99
  -7   2   4  153.99    6.00
   7  -2   4  152.99    5.85
   7   2  -4  152.16    5.90
   7   2  -4  150.48    5.91
   7   2  -4  149.93    5.91
  -7   2  -4  155.12    5.89
   7  -2  -4  154.87    5.86
   7  -2  -4  156.54    5.85
  -7  -2   4  152.06    5.92
   7  -2  -4  149.56    5.97
  -7   2  -4  148.96    6.15
   7   2   4  148.23    5.93
  -7   2  -4  150.23    5.92
  -7   2   5    5.68    0.80
   7   2  -5    6.44    0.74
   7   2  -5    6.51    0.65
   7   2  -5    6.09    0.67
  -7  -2  -5    7.88    0.80
   7   2  -5    6.07    0.69
  -7  -2  -5    5.81    0.83
   7  -2   5    6.21    0.58
   7  -2  -5    7.49    0.69
   7  -2  -5    7.14    0.82
  -7   2  -5    7.08    0.65
  -7  -2   5    6.29    0.74
  -7   2  -5    5.89    0.70
   7  -2  -5    6.37    0.62
   7   2   5    6.11    0.69
  -7   2  -5    4.35    0.86
   7  -2   6   61.83    2.58
   7   2  -6   59.53    2.63
  -7  -2  -6   62.08    2.78
   7   2  -6   61.69    2.79
  -7  -2  -6   52.67    2.87
   7   2  -6   59.04    2.75
  -7   2   6   57.52    2.88
   7   2  -6   57.67    2.67
  -7  -2  -6   59.24    2.70
  -7   2  -6   58.58    3.11
  -7   2  -6   62.99    2.72
   7   2   6   58.97    2.69
  -7   2  -6   63.41    2.54
   7  -2  -6   60.00    2.63
  -7   2  -6   61.27    2.61
  -7  -2   6   62.95    2.79
   7  -2  -6   64.71    2.91
   7   2  -7   13.31    1.06
   7  -2   7   12.32    0.94
   7   2  -7   10.88    1.13
   7   2  -7   11.73    1.00
  -7  -2  -7   12.37    1.12
  -7  -2  -7    9.29    1.24
  -7  -2  -7   10.53    1.06
  -7   2   7   11.76    1.35
   7  -2  -7   11.98    1.00
  -7  -2   7   13.30    1.26
  -7   2  -7   11.85    1.09
  -7   2  -7   11.61    1.50
  -7   2  -7   11.41    0.90
   7  -2  -7   13.50    1.39
   7   2   7   10.63    1.01
   7  -2  -7   10.86    0.96
   7   2  -8    0.97    0.63
   7  -2   8    0.53    0.47
  -7  -2  -8    0.46    0.54
  -7  -2  -8    0.51    0.69
  -7  -2  -8    0.30    0.62
  -7   2   8   -0.77    0.83
   7   2  -8    0.61    0.66
   7   2  -8   -0.29    0.55
  -7   2  -8    0.11    0.87
   7  -2  -8    1.50    1.21
  -7  -2   8   -0.37    0.72
   7  -2  -8   -0.08    0.59
  -7   2  -8   -0.07    0.50
  -7   2  -8    0.49    0.73
   7   2   8    0.47    0.53
   7  -2  -8    0.62    0.56
   7   2  -9    5.87    0.89
  -7   2   9    7.46    1.42
  -7  -2  -9    6.41    0.91
   7  -2   9    7.74    0.87
  -7  -2  -9    7.79    1.11
   7   2  -9    7.57    1.15
  -7   2  -9    6.82    0.85
  -7  -2   9    5.32    1.15
  -7   2  -9    6.46    1.04
   7   2   9    5.22    0.91
   7  -2  -9    7.31    1.00
   7   2 -10   24.17    1.95
  -7  -2 -10   19.96    1.71
  -7   2  10   22.52    2.20
  -7  -2 -10   19.74    1.54
   7   2 -10   22.46    1.59
   7  -2  10   19.11    1.43
  -7  -2  10   22.77    2.00
  -7   2 -10   21.47    1.52
   7  -2 -10   21.90    1.57
   7   2  10   23.82    1.64
  -7   2 -10   22.31    1.91
   7  -2  11    0.57    0.69
  -7  -2 -11    0.49    0.96
  -7  -2 -11    0.10    0.77
  -7   2  11   -0.10    1.15
   7   2 -11    2.29    0.85
   7   2  11    0.48    0.78
  -7  -2  11    0.29    0.95
   7  -2 -11    0.89    0.77
  -7   2 -11    0.53    1.08
  -7   2 -11   -0.31    0.72
  -7   2  12   19.29    2.30
   7   2 -12   21.55    1.89
   7  -2  12   21.41    1.65
  -7  -2 -12   23.81    1.86
  -7  -2 -12   21.04    2.09
   7  -2 -12   21.32    1.91
  -7   2 -12   23.88    1.79
   7   2  12   23.81    1.93
  -7  -2  12   24.05    2.10
  -7   2 -12   24.98    2.23
  -8   2   0   24.41    1.16
  -8   2   0   23.14    0.96
   8   2   0   23.63    1.15
   8  -2   0   23.10    1.13
  -8  -2   0   23.34    1.16
  -8   2   1   28.14    1.35
  -8  -2  -1   28.59    1.37
   8   2  -1   29.54    1.46
   8   2  -1   28.67    1.35
   8  -2   1   28.23    1.32
  -8  -2   1   26.68    1.34
   8   2   1   29.40    1.35
  -8   2  -1   28.58    1.19
   8  -2  -1   30.49    1.26
   8  -2  -1   30.14    1.21
  -8   2  -1   28.83    1.34
   8  -2  -1   28.58    1.35
   8   2  -2    9.64    0.69
   8   2  -2    9.31    0.68
   8  -2   2    9.20    0.64
  -8  -2  -2    9.48    0.69
  -8   2   2    8.68    0.68
   8   2  -2    8.77    0.67
   8  -2  -2    9.20    0.53
  -8   2  -2    9.90    0.54
  -8  -2   2   11.08    0.72
   8  -2  -2    8.64    0.56
  -8   2  -2    9.21    0.88
   8   2   2    7.65    0.63
  -8   2  -2    8.96    0.66
   8  -2  -2    9.46    0.68
   8   2  -3  193.50    7.26
   8   2  -3  193.44    7.27
   8  -2   3  189.29    7.22
  -8   2   3  186.68    7.30
   8   2  -3  193.01    7.27
  -8  -2  -3  197.16    7.34
  -8   2  -3  187.34    7.47
  -8   2  -3  191.87    7.25
   8  -2  -3  184.11    7.18
  -8   2  -3  186.51    7.15
  -8  -2   3  186.11    7.27
   8   2   3  182.61    7.27
   8  -2  -3  184.25    7.29
   8  -2  -3  189.04    7.15
  -8  -2  -4    0.58    0.52
   8  -2   4    0.54    0.32
   8   2  -4    0.28    0.36
  -8  -2  -4    0.07    0.34
  -8   2   4    0.99    0.43
   8   2  -4    0.20    0.37
   8   2  -4   -0.02    0.37
  -8   2  -4    0.40    0.33
   8   2   4    0.33    0.33
  -8   2  -4    0.14    0.48
   8  -2  -4   -0.11    0.31
   8  -2  -4    0.00    0.29
  -8  -2   4    0.75    0.40
   8  -2  -4    0.30    0.39
   8   2  -5   40.85    1.96
  -8   2   5   39.93    2.03
   8   2  -5   40.15    1.91
   8   2  -5   41.73    1.94
  -8  -2  -5   39.13    2.18
  -8  -2  -5   38.44    1.96
   8  -2   5   39.68    1.84
  -8   2  -5   40.13    1.88
  -8   2  -5   42.51    2.32
   8  -2  -5   44.09    2.05
  -8   2  -5   38.18    1.93
   8  -2  -5   42.00    1.85
  -8  -2   5   41.78    1.99
   8  -2  -5   40.85    1.87
   8   2   5   40.86    1.92
  -8  -2  -6    1.14    0.49
  -8   2   6    0.96    0.63
   8   2  -6    0.54    0.49
   8   2  -6   -0.13    0.53
  -8  -2  -6   -0.13    0.48
   8   2  -6    0.24    0.42
  -8  -2  -6    0.63    0.67
   8  -2   6    0.63    0.42
  -8   2  -6    0.67    0.55
  -8  -2   6   -0.08    0.56
  -8   2  -6    0.46    0.43
   8  -2  -6    0.89    0.58
  -8   2  -6    0.19    0.38
   8  -2  -6    0.29    0.47
   8   2   6    1.08    0.48
  -8   2  -6    0.59    0.78
   8   2  -7   13.86    1.21
   8   2  -7   12.92    1.18
   8   2  -7   14.73    1.14
  -8  -2  -7   12.45    1.11
  -8   2   7    9.25    1.19
   8  -2   7   11.60    0.92
  -8  -2  -7   10.26    1.31
  -8  -2  -7   11.47    1.12
   8  -2  -7   13.54    1.08
  -8  -2   7   10.57    1.19
  -8   2  -7   13.14    1.58
  -8   2  -7   10.70    1.14
   8   2   7   10.68    1.04
  -8   2  -7   10.84    0.91
   8  -2  -7   11.64    1.24
  -8  -2  -8    2.64    0.92
   8   2  -8    5.07    0.90
   8  -2   8    5.86    0.73
  -8  -2  -8    4.64    1.28
   8   2  -8    4.98    0.92
   8   2  -8    5.05    0.83
  -8  -2  -8    5.20    0.86
  -8   2   8    3.13    1.05
   8   2   8    6.19    0.86
  -8   2  -8    3.67    0.89
  -8  -2   8    3.53    0.95
   8  -2  -8    3.75    0.72
  -8   2  -8    4.50    0.69
  -8   2  -8    2.80    1.09
  -8   2   9   21.05    2.07
  -8  -2  -9   19.29    1.50
   8   2  -9   22.55    1.72
   8   2  -9   20.46    1.54
   8  -2   9   18.65    1.36
  -8  -2  -9   20.28    1.46
   8   2   9   20.74    1.51
  -8   2  -9   21.66    1.76
  -8   2  -9   19.11    1.36
  -8  -2   9   23.15    1.91
   8  -2  -9   20.04    1.44
  -8  -2 -10    4.86    1.13
  -8   2  10    5.32    1.44
   8   2 -10    5.79    1.04
  -8  -2 -10    2.83    0.82
   8  -2  10    5.47    0.86
   8  -2 -10    3.29    0.84
   8   2  10    4.77    0.98
  -8   2 -10    5.69    0.91
  -8   2 -10    4.95    1.18
  -8  -2  10    4.66    1.19
  -8  -2 -11    3.75    0.95
   8   2 -11    6.13    1.06
  -8  -2 -11    4.25    1.12
   8  -2  11    3.98    0.88
  -8   2  11    4.13    1.44
  -8   2 -11    4.66    0.95
   8  -2 -11    5.02    1.09
  -8  -2  11    4.33    1.22
  -8   2 -11    5.11    1.32
   8   2  11    5.05    1.05
  -8   2  12    1.82    1.36
   8  -2  12   -0.85    0.75
  -8  -2 -12    2.29    1.17
   8   2 -12    2.38    1.03
  -8  -2 -12    2.02    0.96
  -8  -2  12    1.98    1.16
  -8   2 -12    3.31    1.30
  -8   2 -12    1.87    0.86
   8  -2 -12    0.32    0.94
   8   2  12    2.36    0.98
   9  -2   0    0.09    0.25
  -9   2   0    0.11    0.14
   9   2   0   -0.15    0.25
  -9   2   0   -0.09    0.31
  -9  -2   0   -0.21    0.25
   9  -2   0    0.15    0.27
   9   2  -1   10.27    0.79
  -9  -2  -1    8.94    0.69
   9  -2   1    9.88    0.67
   9   2  -1   10.05    0.72
  -9   2   1    9.49    0.70
  -9   2  -1    8.40    0.49
   9   2   1    9.53    0.71
   9  -2  -1    9.89    0.69
  -9   2  -1    9.16    0.67
  -9  -2   1    9.16    0.68
   9  -2  -1    8.74    0.52
   9   2  -2   21.86    1.17
   9  -2   2   22.15    1.13
  -9  -2  -2   21.93    1.18
  -9   2   2   20.75    1.16
   9   2  -2   20.55    1.15
  -9  -2   2   22.40    1.18
  -9   2  -2   22.93    0.99
  -9   2  -2   21.37    1.43
  -9   2  -2   23.29    1.16
   9  -2  -2   20.97    1.15
   9  -2  -2   21.89    0.99
   9   2   2   22.35    1.15
   9  -2  -2   20.58    1.05
   9   2  -3    0.86    0.36
   9   2  -3    0.86    0.40
   9   2  -3    0.65    0.37
  -9  -2  -3    0.87    0.38
  -9   2   3    1.13    0.26
   9  -2   3    1.34    0.34
  -9   2   3    1.17    0.47
  -9   2  -3    0.60    0.32
   9   2   3    0.57    0.37
  -9   2  -3    1.24    0.31
   9  -2  -3    0.71    0.37
   9  -2  -3    0.73    0.30
   9  -2  -3    1.27    0.30
  -9   2  -3    0.15    0.48
  -9  -2   3    0.92    0.42
   9   2  -4   36.82    1.69
  -9  -2  -4   35.39    1.93
   9  -2   4   32.75    1.60
   9   2  -4   36.71    1.70
  -9  -2  -4   35.59    1.75
  -9   2   4   36.06    1.81
   9   2  -4   33.39    1.68
  -9  -2   4   34.51    1.70
   9   2   4   34.43    1.69
  -9   2  -4   35.93    2.03
   9  -2  -4   36.36    1.59
  -9   2  -4   33.58    1.63
   9  -2  -4   35.50    1.78
   9  -2  -4   34.86    1.60
   9   2  -5   39.02    1.84
   9   2  -5   36.01    1.84
  -9   2   5   35.73    1.97
  -9  -2  -5   38.79    1.92
  -9  -2  -5   37.45    2.13
   9   2  -5   34.23    1.77
   9  -2   5   34.79    1.74
   9  -2  -5   38.21    1.74
   9   2   5   37.94    1.85
  -9  -2   5   36.00    1.88
   9  -2  -5   38.02    1.75
  -9   2  -5   36.58    2.23
  -9   2  -5   39.31    1.81
  -9   2  -5   36.42    1.85
   9  -2  -5   41.13    1.99
  -9   2   6   12.70    1.26
   9   2  -6    9.75    0.99
   9   2  -6   13.33    1.13
  -9  -2  -6    9.90    1.23
   9  -2   6   11.42    0.88
  -9  -2  -6   10.13    1.04
   9   2  -6   11.12    0.96
  -9  -2   6   10.75    1.07
   9  -2  -6   10.24    1.13
  -9   2  -6   11.10    1.04
  -9   2  -6   11.95    0.93
   9   2   6    9.87    0.97
   9  -2  -6   12.09    0.97
  -9   2  -6    9.50    1.28
   9   2  -7    9.27    1.06
  -9   2   7   11.86    1.35
  -9  -2  -7   11.77    1.09
   9  -2   7   10.00    0.91
   9   2  -7   10.49    1.00
  -9  -2  -7   10.60    1.36
  -9  -2  -7    9.61    1.06
   9  -2  -7   10.29    0.97
  -9  -2   7   12.05    1.24
  -9   2  -7    9.10    1.43
  -9   2  -7   11.84    1.19
   9   2   7   11.02    1.02
  -9   2  -7   11.89    0.91
   9  -2  -7   11.32    1.27
  -9  -2  -8    0.98    0.91
  -9  -2  -8   -0.15    0.61
  -9   2   8    0.46    0.93
   9   2  -8    0.70    0.58
   9  -2   8    0.69    0.52
   9   2  -8    0.59    0.69
   9  -2  -8   -0.27    0.52
  -9   2  -8   -0.07    0.50
   9   2   8    0.30    0.54
  -9  -2   8   -0.46    0.71
  -9   2  -8    0.67    1.04
  -9   2  -8    0.57    0.75
   9  -2   9    3.10    0.73
  -9  -2  -9    1.99    0.74
   9   2  -9    3.71    0.89
  -9  -2  -9    3.03    0.93
  -9   2   9    3.60    1.20
  -9  -2   9    2.45    0.96
  -9   2  -9    3.68    0.94
   9  -2  -9    2.73    0.73
  -9   2  -9    3.03    0.72
  -9   2  -9    3.75    1.28
   9   2   9    3.27    0.81
  -9  -2 -10   19.65    1.51
  -9   2  10   16.58    2.02
  -9  -2 -10   15.71    1.59
   9   2 -10   18.10    1.55
   9  -2  10   17.85    1.40
  -9  -2  10   14.41    1.80
  -9   2 -10   18.96    1.73
  -9   2 -10   17.29    1.38
   9  -2 -10   13.88    1.41
   9   2  10   20.73    1.57
  -9  -2 -11    0.73    0.84
  -9  -2 -11    1.84    1.14
  -9   2  11    3.98    1.51
   9  -2  11    1.68    0.79
   9   2 -11    1.19    0.94
  -9   2 -11    0.94    0.81
   9  -2 -11    1.65    0.94
   9   2  11    0.95    0.84
  -9   2 -11    2.12    1.07
  -9  -2  11    0.94    1.13
  -9  -2 -12   12.42    1.42
  -9   2  12   17.74    2.27
  -9  -2 -12   16.57    1.95
   9   2 -12   15.00    1.69
   9  -2  12   14.59    1.41
   9  -2 -12   15.77    1.65
  -9   2 -12   17.97    2.22
  -9   2 -12   15.27    1.99
  -9  -2  12   16.73    1.88
   9   2  12   13.08    1.55
  10  -2   0    2.10    0.39
 -10   2   0    1.73    0.20
  10  -2   0    1.61    0.38
  10   2   0    2.21    0.45
 -10   2   0    1.69    0.41
 -10  -2   0    2.07    0.43
 -10  -2  -1    0.88    0.37
 -10   2   1    1.37    0.40
 -10   2   1    0.62    0.15
  10   2  -1   -0.11    0.35
  10  -2   1   -0.04    0.29
  10   2  -1    0.19    0.31
  10   2   1    0.62    0.34
 -10   2  -1    0.50    0.20
 -10   2  -1    0.32    0.33
  10  -2  -1    0.12    0.20
  10  -2  -1    0.24    0.34
  10  -2   2    0.41    0.32
  10   2  -2   -0.01    0.33
  10   2  -2   -0.03    0.34
 -10   2   2   -0.15    0.36
 -10  -2  -2    0.95    0.41
  10  -2  -2    0.36    0.28
 -10  -2   2    0.30    0.35
  10   2   2    0.87    0.36
  10  -2  -2    0.39    0.36
 -10   2  -2   -0.01    0.32
  10  -2  -2    0.51    0.23
 -10   2  -2    0.04    0.23
  10   2  -3   11.82    0.83
 -10   2   3   11.50    0.90
  10  -2   3   11.74    0.79
 -10  -2  -3   11.47    0.95
  10   2  -3   11.31    0.88
  10   2  -3   11.52    0.85
 -10   2  -3   10.46    0.78
  10  -2  -3   10.46    0.74
 -10   2  -3   12.76    1.15
  10   2   3   11.04    0.87
  10  -2  -3   11.00    0.69
 -10  -2   3   12.66    0.96
  10  -2  -3   12.05    0.88
 -10  -2  -4   -0.10    0.58
  10   2  -4    0.24    0.44
 -10  -2  -4   -0.51    0.36
 -10   2   4   -0.25    0.46
  10   2  -4    0.16    0.36
  10   2  -4    0.33    0.36
  10  -2   4    0.29    0.38
 -10   2  -4    0.29    0.41
  10  -2  -4    0.31    0.36
  10   2   4    0.21    0.38
  10  -2  -4    0.48    0.45
  10  -2  -4    0.33    0.33
 -10  -2   4    0.83    0.49
 -10   2  -4   -0.50    0.63
  10   2  -5   45.26    2.09
 -10  -2  -5   43.52    2.39
  10  -2   5   44.76    2.03
 -10  -2  -5   45.25    2.16
  10   2  -5   43.08    2.05
 -10   2   5   44.84    2.27
  10   2  -5   43.60    2.15
  10  -2  -5   42.98    1.98
 -10   2  -5   39.34    2.47
 -10  -2   5   43.04    2.16
  10  -2  -5   42.80    2.21
 -10   2  -5   45.94    2.07
 -10   2  -5   42.00    2.10
  10   2   5   43.15    2.07
  10  -2  -5   44.04    2.02
 -10   2   6    0.63    0.75
 -10  -2  -6    0.60    0.57
  10   2  -6    0.02    0.53
 -10  -2  -6   -0.30    0.74
  10  -2   6    0.95    0.47
  10   2  -6    0.31    0.47
  10   2  -6    0.55    0.57
  10  -2  -6    1.06    0.51
 -10   2  -6   -0.26    0.83
 -10  -2   6    0.99    0.65
  10  -2  -6    0.69    0.48
  10  -2  -6    0.27    0.67
 -10   2  -6    0.20    0.59
  10   2   6    0.13    0.53
 -10   2  -6    0.27    0.48
 -10   2   7   30.33    2.06
  10  -2   7   28.96    1.60
 -10  -2  -7   26.56    2.14
  10   2  -7   31.65    1.79
  10   2  -7   28.62    1.66
 -10  -2  -7   30.30    1.81
 -10  -2  -7   28.80    1.74
  10  -2  -7   31.23    1.65
  10   2   7   32.22    1.76
  10  -2  -7   33.73    2.02
 -10   2  -7   28.39    1.76
 -10   2  -7   32.13    1.57
 -10   2  -7   23.40    2.19
 -10  -2   7   28.71    1.89
 -10  -2  -8    0.01    0.90
  10   2  -8    0.72    0.71
  10  -2   8    1.65    0.60
 -10  -2  -8    1.13    0.78
 -10   2   8    0.67    1.00
  10   2  -8    0.43    0.61
 -10   2  -8    0.24    0.72
 -10   2  -8    0.68    0.55
  10  -2  -8    1.40    0.62
  10   2   8    2.39    0.73
 -10   2  -8    1.47    1.11
 -10  -2   8    0.54    0.79
 -10  -2  -9    1.25    0.80
  10  -2   9    0.20    0.60
 -10   2   9    4.04    1.25
  10   2  -9    0.55    0.77
 -10  -2   9    0.62    0.91
  10   2   9    2.30    0.78
 -10   2  -9    1.52    0.64
  10  -2  -9    0.81    0.72
 -10   2  -9   -0.17    1.06
 -10   2  -9    1.89    0.95
  10  -2  10    1.88    0.77
 -10  -2 -10    2.18    1.04
 -10  -2 -10    0.36    0.74
 -10   2  10    2.36    1.31
  10   2 -10    2.89    0.89
  10  -2 -10    1.54    0.78
 -10  -2  10    4.16    1.22
 -10   2 -10    3.00    0.79
 -10   2 -10    3.29    1.13
  10   2  10    1.83    0.84
 -10   2  11    5.16    1.59
  10  -2  11    4.05    0.90
 -10  -2 -11    4.56    0.96
  10   2 -11    4.10    1.05
 -10  -2 -11    5.61    1.34
  10  -2 -11    5.45    1.11
 -10   2 -11    7.94    1.49
 -10   2 -11    5.42    1.41
  10   2  11    5.14    1.08
 -10  -2  11    4.75    1.40
  11  -2   0   -0.19    0.28
 -11  -2   0   -0.04    0.34
  11   2   0    0.46    0.34
 -11   2   0   -0.04    0.14
 -11   2   0    0.47    0.38
  11  -2   0   -0.38    0.32
  11  -2   1    3.45    0.54
 -11   2   1    3.57    0.26
  11   2  -1    4.25    0.64
 -11   2   1    5.41    0.65
 -11  -2  -1    5.14    0.64
  11   2  -1    5.15    0.58
 -11   2  -1    2.91    0.54
  11   2   1    4.80    0.62
 -11   2  -1    3.95    0.33
  11  -2  -1    3.16    0.55
  11  -2  -1    3.77    0.41
  11   2  -2   67.25    3.01
 -11  -2  -2   70.42    3.04
  11  -2   2   72.70    3.00
 -11   2   2   69.46    3.04
  11   2  -2   73.52    3.04
 -11   2  -2   69.32    2.79
  11  -2  -2   71.83    2.82
 -11   2  -2   74.54    3.03
  11   2   2   70.80    3.01
  11  -2  -2   73.03    2.91
  11  -2  -2   69.97    3.03
 -11  -2   2   67.80    3.02
  11  -2   3    1.56    0.47
 -11   2   3    1.85    0.56
  11   2  -3    2.69    0.56
 -11  -2  -3    1.84    0.50
  11   2  -3    2.65    0.50
  11   2  -3    3.47    0.57
 -11   2  -3    2.55    0.52
  11  -2  -3    2.91    0.45
  11   2   3    1.88    0.49
 -11   2  -3    1.96    0.70
 -11  -2   3    2.48    0.54
  11  -2  -3    2.56    0.39
  11  -2  -3    1.73    0.54
  11   2  -4   93.71    3.82
  11   2  -4   93.03    3.83
 -11   2   4   94.36    3.96
  11  -2   4   89.27    3.77
 -11  -2  -4   90.77    4.13
  11   2  -4   93.47    3.90
 -11  -2  -4   91.11    3.91
  11  -2  -4   93.44    3.93
  11   2   4   90.25    3.84
 -11  -2   4   94.62    3.92
 -11   2  -4   90.71    4.19
  11  -2  -4   90.98    3.74
 -11   2  -4   90.82    3.81
  11  -2  -4   92.55    3.69
  11   2  -5    0.30    0.50
 -11  -2  -5   -0.08    0.54
  11   2  -5    1.05    0.52
 -11   2   5    0.94    0.68
  11   2  -5    0.91    0.58
  11  -2   5    0.15    0.45
 -11  -2  -5    0.64    0.77
  11   2   5    0.39    0.51
  11  -2  -5    0.52    0.62
 -11  -2   5    1.65    0.65
 -11   2  -5    0.03    0.69
 -11   2  -5    0.64    0.47
  11  -2  -5    0.50    0.42
  11  -2  -5    0.43    0.47
 -11   2   6   35.97    2.11
 -11  -2  -6   36.14    2.33
 -11  -2  -6   38.76    2.00
  11   2  -6   34.81    1.88
  11   2  -6   38.28    1.95
  11   2  -6   36.29    2.04
  11  -2   6   39.10    1.88
 -11   2  -6   34.49    1.96
  11  -2  -6   40.92    1.92
 -11  -2   6   35.60    2.02
  11  -2  -6   36.59    1.82
  11  -2  -6   35.40    2.06
 -11   2  -6   38.37    2.50
 -11   2  -6   40.23    1.93
  11   2   6   35.23    1.91
 -11  -2  -7    1.89    0.98
 -11   2   7    1.44    0.86
 -11  -2  -7    0.83    0.65
  11   2  -7    1.93    0.69
 -11  -2  -7    1.78    0.73
  11  -2   7    0.62    0.55
  11   2  -7    1.72    0.73
 -11   2  -7    1.38    0.72
  11   2   7    1.25    0.65
 -11   2  -7    1.45    1.02
  11  -2  -7    0.68    0.77
 -11  -2   7    2.78    0.87
 -11   2  -7    2.15    0.53
  11  -2  -7    1.10    0.63
 -11  -2  -8    1.97    1.08
  11  -2   8    1.43    0.63
 -11   2   8    1.32    0.89
 -11  -2  -8    0.84    0.74
  11   2  -8    0.64    0.75
  11   2  -8    1.78    0.79
  11   2   8    2.18    0.74
 -11   2  -8    1.39    0.58
  11  -2  -8    1.78    0.72
 -11  -2   8    0.78    0.86
 -11   2  -8    1.89    1.24
 -11   2  -8    0.09    0.73
 -11  -2  -9    2.70    0.91
  11  -2   9    2.09    0.71
  11   2  -9    1.41    0.84
 -11   2   9    1.11    1.15
 -11   2  -9    2.14    0.69
  11  -2  -9    2.66    0.80
 -11   2  -9    4.12    1.41
 -11  -2   9    2.28    1.01
 -11   2  -9    2.58    1.04
  11   2   9    2.98    0.84
 -11  -2 -10   13.09    1.61
  11   2 -10   11.91    1.44
 -11   2  10    9.90    1.74
  11  -2  10   12.95    1.25
 -11  -2 -10   10.88    1.21
 -11  -2  10   14.60    1.81
 -11   2 -10   14.16    1.72
  11  -2 -10   12.51    1.33
  11   2  10   11.54    1.32
 -11  -2 -11    0.67    0.82
 -11   2  11    1.76    1.44
 -11  -2 -11    0.60    1.12
  11  -2  11    1.15    0.81
  11   2 -11    0.06    0.97
 -11   2 -11    1.15    1.18
  11  -2 -11    1.03    0.84
  11   2  11    1.26    0.90
 -11  -2  11    1.16    1.27
 -12   2   0    7.00    0.38
  12  -2   0    6.06    0.73
 -12  -2   0    5.02    0.67
  12   2   0    7.31    0.75
 -12   2   0    6.97    0.76
  12  -2   0    7.58    0.70
  12   2   0    6.17    0.93
 -12   2   1    8.35    0.83
 -12   2   1    8.76    0.40
  12   2  -1   10.25    0.89
  12  -2   1    9.13    0.82
 -12  -2  -1    8.31    0.83
  12   2  -1    8.85    0.93
  12  -2  -1    9.91    0.87
  12   2   1   10.44    0.85
  12  -2  -1    8.32    0.60
 -12  -2   1    6.81    0.76
 -12   2  -1    8.77    0.51
  12   2  -2    0.68    0.48
  12  -2   2    1.05    0.41
  12   2  -2    0.32    0.43
 -12   2   2    0.59    0.53
 -12  -2  -2    0.14    0.41
  12  -2  -2    0.49    0.48
  12  -2  -2    0.57    0.28
 -12   2  -2    0.53    0.41
 -12  -2   2    0.18    0.47
  12   2   2    0.79    0.43
  12  -2   3   35.31    1.73
 -12   2   3   35.40    1.83
  12   2  -3   33.04    1.72
  12   2  -3   32.77    1.76
 -12  -2  -3   34.46    1.82
  12   2   3   31.75    1.76
  12  -2  -3   35.57    1.81
  12  -2  -3   34.63    1.55
 -12   2  -3   35.46    1.76
 -12  -2   3   35.02    1.79
 -12   2  -3   37.76    2.20
  12  -2  -3   35.94    1.66
 -12   2   4    5.49    0.82
  12  -2   4    5.39    0.71
  12   2  -4    5.23    0.72
 -12  -2  -4    5.31    1.04
  12   2  -4    5.46    0.79
  12   2  -4    4.04    0.66
 -12  -2  -4    4.90    0.76
  12   2   4    5.97    0.76
  12  -2  -4    5.06    0.58
 -12  -2   4    5.05    0.81
  12  -2  -4    4.97    0.63
 -12   2  -4    5.22    0.70
 -12   2  -4    5.72    1.07
  12  -2  -4    6.17    0.85
 -12  -2  -5   17.27    1.60
  12   2  -5   16.62    1.31
  12   2  -5   18.22    1.18
  12   2  -5   17.57    1.23
  12  -2   5   15.90    1.16
 -12  -2  -5   15.84    1.31
 -12   2   5   16.42    1.37
  12  -2  -5   15.19    1.05
 -12  -2   5   20.18    1.41
  12   2   5   16.99    1.22
 -12   2  -5   16.18    1.18
  12  -2  -5   17.35    1.31
  12  -2  -5   16.35    1.12
 -12   2  -5   17.34    1.70
  12   2  -6   14.78    1.35
  12  -2   6   14.10    1.04
 -12  -2  -6   14.70    1.26
  12   2  -6   12.72    1.15
 -12   2   6   13.10    1.38
 -12  -2  -6   13.00    1.54
  12   2  -6   13.82    1.18
 -12   2  -6   15.40    1.72
 -12   2  -6   14.45    1.09
  12   2   6   13.98    1.12
  12  -2  -6   14.97    1.40
 -12   2  -6   12.46    1.23
  12  -2  -6   16.83    1.22
  12  -2  -6   13.88    1.03
 -12  -2   6   13.46    1.32
 -12  -2  -7    0.69    0.67
 -12   2   7   -0.26    0.75
  12   2  -7    0.34    0.63
 -12  -2  -7   -0.05    0.65
  12  -2   7    0.16    0.54
 -12  -2  -7   -0.32    0.94
  12   2  -7   -0.29    0.55
 -12   2  -7    0.16    0.78
  12  -2  -7   -0.32    0.51
 -12  -2   7    0.27    0.77
  12   2   7    0.97    0.67
  12  -2  -7   -1.33    0.63
 -12   2  -7   -0.12    0.99
 -12   2   8   -0.50    0.84
 -12  -2  -8   -1.04    0.77
 -12  -2  -8   -0.64    1.02
  12   2  -8   -0.03    0.71
  12  -2   8    0.48    0.60
  12   2  -8    0.80    0.66
 -12   2  -8    0.09    0.54
 -12  -2   8    0.11    0.82
 -12   2  -8    1.35    0.82
  12  -2  -8    1.13    0.74
 -12   2  -8   -0.80    1.03
  12   2   8    0.51    0.69
 -12  -2  -9    8.55    1.34
  12   2  -9    9.16    1.23
  12   2  -9    9.09    1.26
 -12   2   9    8.97    1.60
  12  -2   9    9.20    1.07
 -12   2  -9    8.39    1.79
 -12   2  -9   10.67    1.42
  12   2   9   10.37    1.21
  12  -2  -9   10.28    1.24
 -12  -2   9    9.63    1.47
 -12  -2 -10    2.29    0.84
 -12   2  10    2.02    1.28
  12  -2  10    3.80    0.89
  12   2 -10    3.83    1.08
 -12  -2 -10    3.68    1.17
 -12   2 -10    5.54    1.23
  12   2  10    3.92    1.03
  12  -2 -10    4.64    1.09
 -12  -2  10    4.48    1.32
 -12   2  11    9.08    1.95
 -12  -2 -11   14.91    1.44
 -12  -2 -11   14.18    1.77
  12  -2  11   14.84    1.44
  12   2 -11   12.23    1.53
 -12  -2  11   12.49    1.91
  12  -2 -11   12.37    1.55
 -12   2 -11   15.35    1.81
  12   2  11   12.98    1.51
  13   2   0   -0.04    0.51
  13  -2   0    0.02    0.41
  13   2   0   -0.08    0.40
  13  -2   0    0.24    0.36
 -13   2   0    0.18    0.44
 -13  -2   0    0.70    0.47
  13   2  -1    4.55    0.70
 -13   2   1    5.19    0.76
 -13  -2  -1    4.54    0.70
  13  -2   1    6.08    0.69
  13   2  -1    5.58    0.80
  13  -2  -1    3.92    0.70
 -13  -2   1    4.32    0.72
  13   2   1    5.36    0.72
  13  -2  -1    5.06    0.52
 -13   2   2   33.46    1.80
  13   2  -2   35.88    1.79
 -13  -2  -2   32.69    1.79
  13  -2   2   35.43    1.73
  13   2  -2   37.94    1.82
  13  -2  -2   32.19    1.77
 -13  -2   2   33.80    1.80
  13  -2  -2   33.88    1.53
  13   2   2   31.45    1.73
 -13   2  -2   37.82    1.78
  13   2  -3    5.74    0.83
  13   2  -3    4.44    0.70
  13  -2   3    6.52    0.74
 -13  -2  -3    6.18    0.80
 -13   2   3    4.40    0.79
  13  -2  -3    5.55    0.56
 -13  -2   3    5.28    0.83
 -13   2  -3    5.27    0.71
 -13   2  -3    7.78    1.15
  13  -2  -3    4.84    0.77
  13   2   3    6.52    0.77
  13  -2  -3    5.70    0.67
  13  -2   4   28.52    1.51
 -13  -2  -4   26.74    1.59
 -13   2   4   27.78    1.74
  13   2  -4   26.54    1.55
 -13  -2  -4   24.74    1.98
  13   2  -4   26.50    1.65
  13   2  -4   25.90    1.49
  13  -2  -4   27.15    1.46
 -13  -2   4   27.27    1.63
 -13   2  -4   27.05    1.53
  13  -2  -4   29.76    1.72
  13   2   4   25.16    1.52
  13  -2  -4   27.84    1.36
 -13   2  -4   26.42    1.92
 -13   2   5    1.00    0.78
 -13  -2  -5    1.83    0.94
  13   2  -5    2.95    0.69
  13   2  -5    1.42    0.57
  13  -2   5    1.05    0.56
 -13  -2  -5    2.01    0.71
  13   2  -5    1.71    0.67
  13  -2  -5    1.81    0.51
 -13  -2   5    1.69    0.73
  13  -2  -5    1.46    0.54
  13  -2  -5    1.10    0.71
 -13   2  -5    1.50    0.60
  13   2   5    1.63    0.63
 -13   2  -5    1.50    0.96
  13   2  -6    0.79    0.71
  13   2  -6    2.01    0.65
 -13   2   6    0.12    0.69
  13  -2   6    0.56    0.51
 -13  -2  -6    1.08    0.63
 -13  -2  -6    0.02    0.85
  13   2  -6    0.26    0.62
  13  -2  -6    0.16    0.51
  13   2   6    1.43    0.60
 -13   2  -6    0.63    0.52
  13  -2  -6    0.92    0.58
  13  -2  -6    1.19    0.70
 -13  -2   6    0.92    0.75
 -13   2  -6    1.49    1.01
 -13   2  -6    0.63    0.69
 -13   2   7    2.29    1.03
  13  -2   7    3.21    0.73
 -13  -2  -7    3.42    1.19
  13   2  -7    4.18    0.87
 -13  -2  -7    4.12    0.82
  13   2  -7    3.17    0.77
  13   2   7    2.17    0.71
  13  -2  -7    2.94    0.76
 -13   2  -7   -0.27    1.02
 -13  -2   7    3.50    0.97
 -13   2  -7    2.81    0.88
  13  -2  -7    2.72    1.01
  13   2  -8    2.45    0.82
 -13   2   8    1.26    1.12
 -13  -2  -8    3.00    0.94
  13  -2   8    2.73    0.74
  13   2  -8    2.42    0.80
  13   2   8    1.98    0.79
 -13   2  -8    0.68    1.22
  13  -2  -8    1.95    0.80
 -13  -2   8    2.24    1.03
 -13   2  -8    2.45    0.90
  13   2  -9    4.13    1.03
 -13   2   9    2.78    1.24
  13   2  -9    1.20    0.78
  13  -2   9    1.72    0.77
 -13  -2  -9    4.09    1.05
  13   2   9    3.12    0.91
 -13   2  -9   -0.04    1.25
 -13  -2   9    2.42    1.10
 -13   2  -9    1.15    0.99
  13  -2  -9    2.03    0.81
 -13  -2 -10    2.14    1.19
  13  -2  10   -0.45    0.75
 -13   2  10    0.20    1.26
 -13  -2 -10   -0.47    0.74
  13   2 -10    0.80    0.87
  13   2  10    1.00    0.88
 -13   2 -10    2.35    1.21
  13  -2 -10    0.08    0.86
 -13  -2  10    1.16    1.16
  13  -2  11   -0.06    0.80
 -13   2  11   -0.88    1.38
  13   2 -11    2.06    1.10
 -13  -2 -11    1.23    1.23
  13  -2 -11    0.80    1.04
 -13   2 -11    2.04    1.33
 -13  -2  11    1.64    1.40
  13   2  11    1.00    0.93
 -14   2   0    2.37    0.61
  14  -2   0    2.39    0.51
 -14  -2   0    2.41    0.61
  14  -2   0    2.53    0.60
  14   2   0    2.32    0.58
  14   2   0    1.06    0.65
 -14  -2  -1   28.80    1.71
 -14   2   1   30.61    1.69
  14  -2   1   31.98    1.64
  14   2  -1   32.84    1.73
  14   2  -1   30.86    1.72
 -14   2  -1   31.71    1.66
  14   2   1   29.01    1.64
  14  -2  -1   28.69    1.41
 -14  -2   1   32.59    1.75
  14  -2  -1   29.31    1.65
  14   2  -2    0.20    0.47
 -14  -2  -2    1.16    0.55
  14   2  -2    1.12    0.55
 -14   2   2    0.30    0.55
  14  -2   2    0.90    0.50
 -14  -2   2    1.21    0.59
 -14   2  -2    0.92    0.52
  14  -2  -2    0.50    0.53
  14   2   2    1.44    0.54
  14  -2  -2    0.50    0.32
  14   2  -3  123.91    5.18
  14  -2   3  126.71    5.11
 -14  -2  -3  119.89    5.19
 -14   2   3  127.93    5.23
  14   2  -3  121.87    5.08
  14  -2  -3  128.52    5.22
 -14   2  -3  125.01    5.13
 -14  -2   3  120.52    5.18
  14   2   3  127.91    5.17
  14  -2  -3  126.99    4.91
  14  -2  -3  127.82    5.06
 -14   2  -3  128.26    5.58
  14   2  -4    0.42    0.51
 -14  -2  -4    0.24    0.63
 -14   2   4    1.00    0.75
  14  -2   4    0.87    0.51
  14   2  -4   -0.17    0.59
 -14  -2  -4    1.55    0.94
  14   2   4    0.18    0.57
 -14   2  -4    0.43    0.51
  14  -2  -4    0.11    0.38
 -14  -2   4    1.24    0.64
 -14   2  -4    1.79    0.91
  14  -2  -4    0.31    0.65
  14  -2  -4   -0.14    0.46
  14   2  -5   98.64    4.02
 -14  -2  -5   91.71    4.09
  14   2  -5   97.16    4.18
  14   2  -5   95.89    4.06
 -14  -2  -5   87.15    4.42
  14  -2   5   91.05    3.99
 -14   2   5   90.37    4.17
  14   2   5   89.65    4.02
  14  -2  -5   93.46    3.85
 -14  -2   5   90.70    4.18
 -14   2  -5   90.84    4.50
  14  -2  -5   98.48    3.98
 -14   2  -5   97.52    4.06
  14  -2  -5   95.82    4.17
 -14   2   6    1.95    0.93
  14  -2   6    1.42    0.64
  14   2  -6    1.94    0.90
 -14  -2  -6    1.36    0.77
 -14  -2  -6    0.94    0.95
  14   2  -6    1.45    0.66
  14   2  -6    1.85    0.73
  14  -2  -6    0.00    0.51
 -14  -2   6    0.74    0.80
 -14   2  -6    1.19    1.04
 -14   2  -6    0.84    0.73
  14  -2  -6    1.42    0.56
  14  -2  -6    0.40    0.81
 -14   2  -6    0.86    0.67
  14   2   6    1.20    0.71
  14  -2   7    3.32    0.77
  14   2  -7    2.60    0.76
 -14  -2  -7    3.94    0.94
  14   2  -7    2.11    0.74
 -14   2   7    2.14    1.07
 -14  -2  -7    2.56    1.22
 -14   2  -7    3.71    0.93
  14  -2  -7    3.07    1.06
  14   2   7    2.94    0.83
  14  -2  -7    3.47    0.83
 -14   2  -7    4.11    1.35
 -14  -2   7    3.21    0.97
  14  -2   8    0.80    0.70
 -14  -2  -8   -0.67    0.89
  14   2  -8    0.71    0.81
  14   2  -8    0.04    0.69
 -14   2   8    0.13    1.06
 -14  -2   8   -1.11    0.87
  14  -2  -8   -0.37    0.72
  14   2   8    0.73    0.74
 -14   2  -8    0.51    0.85
 -14   2  -8   -0.37    1.15
 -14   2   9   12.67    1.83
  14   2  -9   20.46    1.73
 -14  -2  -9   13.18    1.61
  14  -2   9   15.92    1.45
  14   2  -9   17.63    1.63
 -14   2  -9   15.62    1.68
 -14  -2   9   15.34    1.82
  14  -2  -9   16.34    1.52
  14   2   9   13.11    1.42
 -14   2  -9   15.52    2.25
 -14  -2 -10    2.19    1.23
 -14   2  10    1.80    1.37
  14  -2  10   -1.01    0.76
  14   2 -10    2.17    0.95
 -14   2 -10   -0.15    1.10
  14   2  10    1.18    0.88
  14  -2 -10   -0.09    0.87
 -14  -2  10    0.89    1.18
  15  -2   0   -0.17    0.36
 -15   2   0    0.61    0.63
  15   2   0   -0.03    0.54
  15  -2   0    0.08    0.56
 -15  -2   0   -0.38    0.54
  15   2   0   -0.90    0.51
 -15  -2  -1    3.76    0.72
  15  -2   1    2.85    0.63
 -15   2   1    2.58    0.76
  15   2  -1    2.63    0.65
  15   2  -1    2.39    0.69
  15  -2  -1    3.74    0.49
  15  -2  -1    3.73    0.76
  15   2   1    2.95    0.67
 -15  -2   1    3.16    0.76
 -15   2  -1    3.60    0.72
 -15  -2  -2    3.18    0.71
 -15   2   2    2.41    0.72
  15   2  -2    5.14    0.79
  15   2  -2    3.66    0.68
  15  -2   2    4.08    0.73
  15  -2  -2    4.33    0.52
  15   2   2    3.49    0.69
 -15  -2   2    4.93    0.83
  15  -2  -2    3.82    0.74
 -15   2  -2    4.49    0.78
 -15   2   3    0.68    0.66
  15   2  -3    0.18    0.65
  15  -2   3   -0.11    0.46
 -15  -2  -3   -0.40    0.51
  15   2  -3   -0.38    0.45
  15  -2  -3    0.26    0.58
  15   2   3    0.78    0.57
 -15   2  -3   -0.42    0.84
  15  -2  -3    0.94    0.40
 -15  -2   3   -0.06    0.67
 -15   2  -3    0.72    0.55
 -15  -2  -4    1.46    1.06
  15   2  -4    4.07    0.71
  15   2  -4    3.49    0.80
  15  -2   4    3.65    0.70
 -15  -2  -4    4.53    0.86
 -15   2   4    2.96    0.84
 -15  -2   4    4.10    0.84
  15  -2  -4    3.36    0.81
  15   2   4    4.06    0.76
  15  -2  -4    3.64    0.70
  15  -2  -4    3.84    0.58
 -15   2  -4    4.28    1.17
 -15   2  -4    2.97    0.70
  15  -2   5    1.37    0.60
  15   2  -5    1.86    0.64
 -15  -2  -5    0.36    0.64
  15   2  -5    0.98    0.76
 -15  -2  -5    0.58    0.97
 -15   2   5    3.83    0.96
  15  -2  -5    1.80    0.52
  15  -2  -5    3.33    0.72
  15  -2  -5    0.88    0.70
 -15   2  -5    2.16    0.66
 -15  -2   5    1.37    0.73
  15   2   5    2.32    0.67
 -15   2  -5    0.98    1.05
 -15  -2  -6    1.01    0.74
 -15   2   6    1.37    0.95
  15   2  -6   -0.20    0.61
 -15  -2  -6   -0.48    0.99
  15  -2   6    1.21    0.69
  15   2  -6    0.76    0.72
 -15   2  -6    0.26    0.74
  15  -2  -6    0.69    0.55
  15  -2  -6   -1.21    0.66
 -15  -2   6   -0.51    0.79
 -15   2  -6    0.35    0.74
 -15   2  -6    0.47    1.07
  15  -2  -6    0.14    0.62
  15   2   6    0.05    0.68
  15  -2   7    0.87    0.71
 -15   2   7    1.54    0.97
 -15  -2  -7    0.98    0.80
 -15  -2  -7    2.61    1.23
  15   2  -7    1.75    0.76
  15   2  -7    0.01    0.75
 -15   2  -7    2.81    1.01
  15  -2  -7    1.11    0.88
  15   2   7    1.79    0.81
 -15  -2   7    2.20    1.00
 -15   2  -7    3.05    1.31
  15  -2  -7    1.96    0.77
 -15   2   8    0.85    1.14
  15  -2   8    0.02    0.73
  15   2  -8    1.27    0.82
  15   2  -8    1.31    0.90
 -15  -2  -8    1.86    0.94
 -15  -2   8    1.35    1.06
  15   2   8   -0.80    0.75
  15  -2  -8    0.09    0.80
 -15   2  -8    0.55    0.90
 -15   2  -8    1.56    1.41
 -15   2   9    2.01    1.16
  15   2  -9   -0.56    0.81
 -15  -2  -9    2.44    1.20
  15  -2   9    0.67    0.77
  15   2  -9    1.01    0.91
 -15   2  -9   -0.22    1.37
 -15  -2   9   -0.17    1.12
  15   2   9    0.34    0.84
 -15   2  -9   -1.18    1.01
  15  -2  -9    0.13    0.88
 -15   2  10    3.34    1.47
 -15  -2 -10    4.52    1.38
  15  -2  10    3.36    1.01
  15   2 -10    1.60    1.07
  15  -2 -10    1.94    1.01
 -15  -2  10    2.02    1.30
  15   2  10    1.83    0.99
 -15   2 -10    4.47    1.40
  16  -2   0    8.12    0.80
  16   2   0    7.16    0.92
  16   2   0    9.39    1.18
 -16   2   0    7.02    0.93
  16  -2   0    8.75    0.98
 -16   2   1    2.22    0.78
  16  -2   1    3.82    0.72
  16   2  -1    3.01    0.74
  16   2  -1    4.76    0.82
 -16  -2  -1    3.77    0.77
 -16  -2   1    3.68    0.83
  16  -2  -1    3.01    0.51
 -16   2  -1    2.73    0.69
  16  -2  -1    3.48    0.81
  16   2   1    3.51    0.73
  16   2  -2    3.84    0.78
  16   2  -2    2.48    0.65
 -16   2   2    2.37    0.81
 -16  -2  -2    2.65    0.73
  16  -2   2    1.14    0.62
  16  -2  -2    2.11    0.64
  16   2   2    2.23    0.68
 -16  -2   2    2.15    0.72
  16  -2  -2    1.79    0.77
 -16  -2  -3   13.96    1.30
 -16   2   3   11.51    1.24
  16   2  -3   11.23    1.19
  16   2  -3   13.89    1.11
  16  -2   3   13.34    1.21
  16   2   3   15.13    1.31
  16  -2  -3   12.10    1.25
 -16  -2   3   15.39    1.32
 -16   2  -3   11.44    1.61
 -16   2  -3   13.88    1.25
 -16  -2  -4    1.28    0.67
  16   2  -4    0.15    0.69
  16   2  -4    0.85    0.57
 -16   2   4    0.63    0.81
  16  -2   4    0.00    0.60
 -16  -2  -4   -0.25    0.96
  16  -2  -4    2.00    0.77
  16   2   4    0.76    0.62
 -16   2  -4    2.11    0.72
 -16   2  -4    1.90    1.11
 -16  -2   4    0.04    0.65
 -16  -2  -5    2.86    1.19
  16   2  -5    4.55    0.94
  16   2  -5    3.73    0.76
 -16   2   5    3.60    0.93
  16  -2   5    3.79    0.75
 -16  -2  -5    3.09    0.86
 -16   2  -5    3.40    1.11
  16   2   5    5.12    0.92
  16  -2  -5    5.01    0.85
 -16   2  -5    4.13    0.80
  16  -2  -5    3.36    0.91
 -16  -2   5    2.45    0.85
 -16   2   6    4.38    1.15
 -16  -2  -6    4.63    1.00
  16  -2   6    3.69    0.86
  16   2  -6    5.88    0.92
  16   2  -6    3.34    0.85
 -16  -2  -6    3.98    1.28
  16  -2  -6    4.77    1.14
  16  -2  -6    6.30    0.94
 -16   2  -6    4.67    1.39
 -16  -2   6    4.16    0.99
  16   2   6    5.77    1.00
  16   2  -7    4.08    1.02
 -16  -2  -7    2.74    1.38
 -16  -2  -7    3.68    1.02
 -16   2   7    4.30    1.14
  16  -2   7    5.57    0.89
  16   2  -7    5.19    0.95
 -16  -2   7    2.19    1.06
  16   2   7    4.69    1.00
 -16   2  -7    4.54    1.51
  16  -2  -7    5.49    0.97
  16  -2  -7    3.66    1.05
 -16   2  -7    4.99    1.16
  16  -2   8    2.48    0.87
  16   2  -8    1.20    0.84
 -16   2   8    0.94    1.18
  16   2  -8    1.87    0.88
 -16  -2  -8    1.63    0.97
 -16   2  -8    0.00    1.00
  16  -2  -8    2.33    0.91
 -16  -2   8    1.29    1.09
 -16   2  -8    1.45    1.40
  16   2   8    0.59    0.86
  16  -2   9   12.81    1.40
 -16  -2  -9   11.51    1.56
  16   2  -9   10.92    1.41
 -16   2   9   11.56    1.87
  16   2  -9    8.53    1.32
 -16   2  -9   11.60    2.13
  16   2   9   11.79    1.43
 -16  -2   9    6.90    1.50
  16  -2  -9   12.34    1.40
 -16   2  -9    8.93    1.48
  16   2 -10    1.72    1.10
 -16   2  10    0.26    1.45
  16  -2  10   -0.23    0.85
 -16  -2 -10    0.52    1.21
  16  -2 -10    1.96    1.05
 -16  -2  10    0.08    1.24
 -16   2 -10   -0.01    1.07
  16   2  10    1.74    1.05
  17   2   0   -0.27    0.56
  17  -2   0   -0.07    0.63
  17   2   0   -0.15    0.61
 -17   2   0    1.17    0.73
  17  -2   1    8.49    1.05
  17   2  -1    9.13    1.06
 -17   2   1    7.77    1.09
 -17  -2  -1    8.05    1.06
  17   2  -1    9.10    1.07
  17   2   1    8.85    1.10
  17  -2  -1    8.16    1.08
 -17   2  -1    8.91    1.07
 -17  -2   1    8.32    1.08
 -17  -2  -2   59.53    2.93
  17  -2   2   57.15    2.82
 -17   2   2   56.65    2.92
  17   2  -2   64.63    3.01
  17   2  -2   59.84    2.81
  17  -2  -2   59.54    2.94
  17   2   2   63.86    2.92
 -17  -2   2   64.54    3.05
  17   2  -3    0.10    0.55
  17   2  -3    0.77    0.76
 -17   2   3   -0.37    0.78
  17  -2   3    1.12    0.66
 -17  -2  -3    0.76    0.73
  17  -2  -3    0.83    0.79
 -17   2  -3    0.20    0.66
 -17   2  -3    2.21    1.05
  17   2   3    0.47    0.72
 -17  -2   3   -0.26    0.75
  17  -2   4   81.38    3.56
 -17   2   4   82.51    3.81
 -17  -2  -4   74.29    3.62
  17   2  -4   78.21    3.47
 -17  -2  -4   71.00    3.97
  17   2  -4   79.12    3.75
 -17  -2   4   79.49    3.76
 -17   2  -4   79.91    3.58
  17   2   4   81.28    3.62
  17  -2  -4   83.20    3.79
 -17   2  -4   74.90    4.04
 -17  -2  -5    1.92    1.19
  17   2  -5    4.57    0.81
 -17  -2  -5    5.79    0.98
 -17   2   5    3.99    1.01
  17   2  -5    3.10    0.94
  17  -2   5    4.38    0.82
 -17  -2   5    4.95    1.06
 -17   2  -5    3.98    1.24
 -17   2  -5    6.08    0.98
  17  -2  -5    3.35    0.97
  17  -2  -5    4.09    0.84
  17   2   5    3.65    0.84
 -17  -2  -6   15.02    1.99
 -17  -2  -6   17.25    1.56
 -17   2   6   17.54    1.71
  17  -2   6   17.66    1.53
  17   2  -6   18.53    1.45
 -17   2  -6   14.10    1.89
  17  -2  -6   20.19    1.43
  17  -2  -6   22.95    1.92
  17   2   6   15.45    1.45
 -17  -2   6   14.37    1.59
  17   2  -7    3.89    0.94
  17  -2   7    2.06    0.85
 -17   2   7    3.09    1.14
 -17  -2  -7    2.13    0.91
 -17  -2  -7   -0.09    1.24
  17   2  -7    3.35    0.87
 -17   2  -7    2.01    1.09
  17   2   7    3.14    0.94
  17  -2  -7    3.37    0.95
 -17  -2   7    3.55    1.17
 -17   2  -7    1.67    1.40
  17  -2   8    2.03    0.81
  17   2  -8    2.96    0.92
  17   2  -8    1.55    0.97
 -17   2   8    1.22    1.26
 -17  -2  -8    0.31    0.96
 -17   2  -8    3.63    1.65
  17  -2  -8    2.63    1.00
 -17  -2   8    1.45    1.14
 -17   2  -8    2.32    1.19
  17   2   8    1.17    0.93
  17  -2   9    1.14    0.93
 -17   2   9    0.73    1.35
 -17  -2  -9    0.66    1.08
  17   2  -9    0.74    0.94
  17   2  -9    0.44    1.48
 -17  -2   9    0.11    1.16
 -17   2  -9    1.54    1.26
 -17   2  -9    0.86    1.63
  17   2   9   -1.31    0.88
  17  -2  -9    1.66    1.02
 -18  -2   0    1.76    0.84
  18   2   0    0.10    0.72
 -18   2   0   -0.73    0.66
  18  -2   0    0.64    0.65
  18   2   0    0.36    0.66
 -18  -2  -1    1.46    0.78
  18  -2   1    0.44    0.71
 -18   2   1   -0.01    0.81
  18   2  -1    1.31    0.80
  18   2  -1    1.51    0.66
  18  -2  -1    2.79    0.85
 -18   2  -1    2.36    0.84
  18   2   1    1.25    0.75
  18   2   1    1.17    0.77
 -18  -2   1    2.08    0.86
  18   2  -2    2.40    0.79
 -18   2   2    2.44    0.91
 -18  -2  -2    0.50    0.75
  18   2  -2    0.69    0.60
  18  -2   2    0.75    0.64
  18   2   2    1.04    0.75
 -18  -2   2    1.91    0.80
  18  -2  -2    1.34    0.82
 -18   2  -2    2.06    0.76
  18  -2   3    4.74    0.91
  18   2  -3    7.30    1.08
  18   2  -3    6.60    0.90
 -18  -2  -3    6.46    1.07
 -18   2   3    3.32    0.93
  18   2   3    6.21    1.03
 -18  -2   3    4.30    0.96
 -18   2  -3    5.28    1.40
 -18   2  -3    5.29    0.96
  18  -2  -3    7.76    1.13
  18   2  -4    0.98    0.63
 -18   2   4    0.54    0.84
  18  -2   4    1.32    0.78
 -18  -2  -4    0.46    0.82
 -18  -2  -4    1.20    1.19
  18   2  -4    0.25    0.76
 -18  -2   4    2.15    0.87
 -18   2  -4    0.46    0.77
 -18   2  -4   -0.33    1.11
  18  -2  -4    1.37    0.82
  18   2   4    0.89    0.77
  18   2  -5   -0.01    0.63
  18  -2   5   -0.03    0.70
 -18  -2  -5   -0.86    0.76
  18   2  -5   -0.15    0.85
 -18  -2  -5    1.16    1.20
 -18   2   5    0.43    0.89
  18  -2  -5   -0.02    0.81
 -18  -2   5    0.00    0.78
 -18   2  -5    0.25    1.06
 -18   2  -5    0.15    0.79
  18   2   5    0.07    0.75
 -18  -2  -6   -0.32    0.81
  18   2  -6    1.26    0.82
  18  -2   6    1.36    0.81
 -18   2   6    2.50    1.04
 -18  -2  -6    1.18    1.32
  18  -2  -6    2.12    0.84
  18  -2  -6    1.00    0.96
 -18  -2   6   -0.58    0.82
  18   2   6    1.36    0.85
 -18   2  -6    0.78    1.25
  18  -2   7    1.25    0.87
 -18   2   7    2.72    1.24
 -18  -2  -7    1.28    1.41
 -18   2  -7    1.85    1.41
 -18   2  -7    1.70    1.10
 -18  -2   7    1.13    1.10
  18  -2  -7    2.40    0.93
  18   2   7    1.93    0.93
  18   2  -8    1.61    1.02
 -18  -2  -8    2.48    1.22
  18  -2   8    1.24    0.90
 -18   2   8    1.61    1.30
 -18   2  -8   -1.70    1.37
 -18   2  -8    0.31    1.11
  18  -2  -8    0.65    0.92
 -18  -2   8    0.84    1.20
  18   2   8    0.30    0.80
 -18   2   9    1.72    1.47
 -18  -2  -9    0.03    1.08
  18  -2   9    1.13    0.94
  18   2  -9    3.51    1.18
 -18   2  -9    0.29    1.24
  18   2   9    2.08    1.04
  18  -2  -9    1.29    1.03
 -18  -2   9    0.67    1.30
 -19   2   0    0.31    0.75
  19  -2   0    0.31    0.68
  19   2   0    0.68    0.72
  19   2   0   -0.23    0.66
 -19  -2   0   -0.87    0.67
  19   2  -1   -0.42    0.76
 -19   2   1    1.01    0.78
  19  -2   1    0.75    0.68
  19   2  -1    1.47    1.10
  19  -2  -1    0.58    0.73
  19   2   1    0.57    0.83
 -19  -2   1    1.67    0.90
 -19   2  -1    1.60    0.79
  19   2   1    0.93    0.79
  19  -2   2   10.57    1.16
 -19   2   2    7.85    1.18
 -19  -2  -2    9.84    1.19
  19   2  -2   12.31    1.37
  19   2   2    8.50    1.13
 -19  -2   2   10.17    1.30
 -19   2  -2    8.82    1.12
  19  -2  -2    9.92    1.22
  19  -2   3    0.13    0.72
  19   2  -3    0.77    0.80
 -19  -2  -3    0.69    0.74
 -19   2   3    0.06    0.81
  19   2   3   -1.06    0.63
 -19   2  -3    0.68    1.22
  19  -2  -3   -0.37    0.75
 -19  -2   3    0.25    0.75
 -19  -2  -4   17.98    1.64
 -19  -2  -4   14.85    1.94
 -19   2   4   11.40    1.46
  19   2  -4   17.22    1.65
  19  -2   4   15.98    1.40
 -19   2  -4   14.02    1.38
  19   2   4   18.57    1.61
 -19   2  -4   14.01    1.97
  19  -2  -4   15.62    1.62
 -19  -2   4   14.53    1.58
 -19   2   5    1.30    1.10
 -19  -2  -5    0.61    0.89
  19  -2   5    0.68    0.70
  19   2  -5    0.63    0.96
 -19  -2  -5    0.91    1.13
 -19   2  -5    0.33    1.25
 -19   2  -5    1.39    0.80
  19  -2  -5    3.36    1.16
  19   2   5    0.57    0.75
 -19  -2   5    2.11    1.03
 -19  -2  -6    2.16    0.93
 -19   2   6    1.62    1.05
  19  -2   6    3.29    0.89
 -19  -2  -6    1.33    1.35
  19   2   6    3.69    0.97
 -19  -2   6    1.33    1.13
 -19   2  -6    1.42    1.35
  19  -2  -6    2.34    1.05
 -19  -2  -7    1.04    1.45
 -19   2   7   -0.29    1.16
  19  -2   7    0.03    0.75
 -19  -2   7   -1.28    1.04
 -19   2  -7    1.62    1.51
  19   2   7    2.14    0.89
  19  -2  -7    0.72    0.83
 -19   2  -7    0.95    0.99
 -19  -2  -8    1.52    1.12
 -19   2   8    0.03    1.34
  19  -2   8    2.30    0.92
 -19  -2   8    0.12    1.19
 -19   2  -8    0.91    1.08
  19  -2  -8    0.92    0.98
 -19   2  -8    3.30    1.72
  19   2   8    2.42    1.04
 -20   2   0    1.47    0.86
  20  -2   0    0.99    0.77
  20   2   0   -1.03    0.78
 -20  -2   0    0.68    0.87
  20   2  -1    0.71    0.88
  20  -2   1    0.50    0.72
 -20   2   1   -0.66    0.77
 -20   2  -1    0.72    0.81
  20   2   1   -1.13    0.74
  20  -2  -1    1.42    0.80
 -20  -2   1    0.57    0.91
  20   2  -2    3.20    0.95
 -20   2   2    2.77    0.98
 -20  -2  -2    1.96    0.87
  20  -2   2    2.85    0.83
  20   2   2    4.11    0.95
 -20   2  -2    2.45    0.90
 -20  -2   2    3.91    0.99
  20  -2  -2    2.92    0.93
 -20  -2  -3    2.57    0.93
  20  -2   3    3.38    0.95
  20   2  -3    3.91    1.03
 -20   2   3    2.86    1.12
 -20  -2   3    1.59    0.88
 -20   2  -3    1.44    1.21
  20  -2  -3    3.32    1.10
  20   2   3    2.56    0.88
 -20   2   4    0.61    0.93
 -20  -2  -4    1.40    1.32
  20  -2   4   -0.34    0.66
 -20  -2  -4    0.67    0.83
  20   2  -4   -1.16    0.78
 -20   2  -4   -0.06    1.31
 -20   2  -4    0.77    0.77
 -20  -2   4    0.10    0.86
  20  -2  -4    1.14    0.91
  20   2   4    1.11    0.89
  20   2  -5   11.68    1.61
 -20   2   5    8.31    1.39
 -20  -2  -5    8.72    1.33
 -20  -2  -5    5.46    1.52
  20  -2   5    8.32    1.26
  20  -2  -5    7.47    1.35
 -20   2  -5    8.73    1.65
  20   2   5    8.99    1.21
 -20   2  -5    8.91    1.26
 -20  -2   5    5.39    1.23
 -20  -2  -6   -0.29    1.37
  20  -2   6    0.81    0.90
 -20  -2  -6   -0.11    0.86
 -20   2   6    1.04    1.22
 -20   2  -6    0.54    1.25
  20   2   6    1.03    0.86
 -20  -2   6    1.56    1.07
  20  -2  -6    1.09    1.16
 -20  -2  -7    4.57    1.76
 -20   2   7    3.71    1.46
  20  -2   7    4.57    1.13
 -20   2  -7    4.58    1.37
 -20  -2   7    4.98    1.43
 -20   2  -7    4.68    1.84
  20   2   7    6.62    1.29
 -20   2   8    0.99    1.31
  20  -2   8    1.56    0.99
 -20  -2  -8    0.89    1.29
 -20  -2   8    0.76    1.30
 -20   2  -8    1.11    1.26
 -20   2  -8   -1.38    1.50
  20   2   8    1.04    1.09
  20  -2  -8    2.51    1.10
 -21   2   0   -0.48    0.96
 -21  -2   0    1.22    0.89
  21   2   0   -0.43    0.78
  21  -2   0    0.87    0.94
 -21   2   1    3.90    1.14
 -21  -2  -1    4.58    1.16
  21   2  -1    3.12    1.10
  21  -2   1    3.97    0.98
 -21   2  -1    4.40    1.06
 -21  -2   1    4.86    1.17
  21   2   1    3.96    1.11
  21  -2  -1    3.13    0.98
  21   2  -2    5.47    1.14
  21  -2   2    3.19    1.04
 -21  -2  -2    2.97    1.05
 -21   2   2    5.79    1.16
 -21   2  -2    1.85    1.02
  21  -2  -2    3.57    1.04
  21   2   2    4.68    1.12
 -21  -2   2    4.09    1.06
  21   2  -3   -0.41    0.99
 -21  -2  -3    0.44    0.85
 -21   2   3   -1.31    0.89
  21  -2   3   -0.38    0.80
  21  -2  -3   -0.77    0.84
 -21   2  -3   -0.61    0.90
  21   2   3    0.12    0.80
 -21  -2   3   -0.21    0.97
 -21   2  -3   -0.22    1.15
 -21  -2  -4    1.04    1.30
  21  -2   4    3.52    0.92
 -21  -2  -4    4.16    1.06
 -21   2   4    4.82    1.32
  21   2  -4    4.47    1.24
 -21  -2   4    3.55    1.21
 -21   2  -4    1.72    1.42
  21   2   4    3.71    0.99
  21  -2  -4    5.42    1.33
  21  -2   5    0.49    0.86
 -21   2   5    1.75    1.12
 -21  -2  -5    1.65    1.04
 -21  -2  -5    0.99    1.46
  21   2   5    1.01    0.98
 -21   2  -5    0.24    0.95
  21  -2  -5    1.19    1.05
 -21   2  -5    1.78    1.33
 -21  -2   5   -0.26    0.95
 -21  -2  -6   -1.09    1.38
 -21  -2  -6    1.06    0.96
 -21   2   6    1.01    1.16
  21  -2   6    1.08    0.94
 -21  -2   6    1.84    1.13
  21   2   6    0.32    0.86
  21  -2  -6    1.54    1.15
 -21   2  -6   -0.65    1.40
 -21  -2  -7   -1.03    1.41
  21  -2   7    0.02    0.96
 -21   2   7    0.61    1.21
 -21  -2   7    1.81    1.33
 -21   2  -7    0.39    1.23
 -21   2  -7    1.69    1.70
  21   2   7    0.52    1.05
 -22   2   0    2.19    1.10
  22  -2   0    1.34    1.01
 -22  -2   0    0.30    1.06
  22   2   0    2.88    1.12
 -22  -2  -1    1.54    0.96
  22  -2   1   -0.71    0.90
  22   2  -1    0.17    0.89
 -22   2   1    0.21    0.91
 -22  -2   1    0.95    0.93
  22   2   1    0.29    0.83
 -22   2  -1    0.52    1.06
  22  -2  -1    0.00    0.86
 -22   2   2   -0.59    1.03
  22   2  -2   -0.77    0.95
  22  -2   2    1.83    0.88
  22   2   2    1.91    1.03
  22  -2  -2    2.11    1.12
 -22   2  -2    0.99    0.93
 -22  -2   2    1.09    1.07
  22   2  -3    4.68    1.31
  22  -2   3    2.82    0.94
 -22   2   3    1.84    1.15
 -22  -2  -3    3.71    1.15
 -22   2  -3    2.89    1.55
 -22  -2   3    2.46    1.09
  22  -2  -3    3.22    1.13
 -22   2  -3    4.47    1.09
  22   2   3    3.74    1.05
 -22  -2  -4   -0.80    1.37
 -22  -2  -4    0.83    0.99
 -22   2   4    0.56    1.05
  22   2  -4    1.57    1.19
  22  -2   4   -0.82    0.86
  22   2   4    0.69    1.00
 -22   2  -4   -1.17    1.21
 -22   2  -4   -0.97    0.83
 -22  -2   4   -0.84    1.07
  22  -2  -4   -0.85    0.95
 -22  -2  -5    4.21    1.23
  22  -2   5    3.96    1.03
 -22   2   5    3.45    1.42
 -22  -2  -5    6.63    1.73
  22  -2  -5    5.02    1.36
 -22  -2   5    4.53    1.39
  22   2   5    6.48    1.30
 -22   2  -5    1.38    1.44
  22  -2   6    0.89    1.00
 -22  -2  -6   -0.33    0.94
 -22  -2  -6   -1.88    1.45
 -22   2   6    1.61    1.25
 -22  -2   6   -0.44    1.23
  22  -2  -6   -0.69    1.34
 -22   2  -6   -0.43    1.53
  22   2   6    0.38    0.94
  23  -2   0   -0.05    1.03
 -23  -2   0    0.36    0.99
  23   2   0   -0.85    0.87
 -23   2   0    0.26    1.07
  23   2  -1    3.21    1.11
 -23   2   1    1.82    1.03
  23  -2   1    2.85    1.04
 -23  -2  -1    0.93    1.02
  23  -2  -1    2.15    1.04
 -23   2  -1   -0.03    1.06
 -23  -2   1    3.79    1.17
  23   2   1    2.09    1.02
  23  -2   2    1.17    1.04
 -23   2   2    3.02    1.26
  23   2  -2    1.12    1.02
 -23  -2  -2    2.46    1.23
 -23  -2   2    4.08    1.19
  23   2   2    2.41    1.13
 -23   2  -2    2.32    1.52
  23  -2  -2    1.82    1.18
 -23   2  -2    4.78    1.29
 -23  -2  -3    0.00    0.87
 -23   2   3    0.87    1.10
  23  -2   3    0.38    0.87
  23   2  -3    0.53    1.02
 -23  -2   3    1.31    1.08
  23   2   3   -0.65    0.84
 -23   2  -3    0.21    0.97
  23  -2  -3    1.59    1.11
 -23   2  -3    2.19    1.63
 -23   2   4    0.54    1.31
 -23  -2  -4    2.03    1.56
  23  -2   4    2.22    1.06
  23   2  -4    1.64    1.30
 -23  -2  -4    4.46    1.16
 -23   2  -4    2.82    1.21
 -23  -2   4    1.29    1.27
 -23   2  -4    2.03    1.62
  23   2   4    1.99    1.03
  23  -2  -4    4.12    1.44
 -23   2   5    1.59    1.41
  23  -2   5    0.41    1.02
 -23  -2  -5   -1.58    1.46
 -23  -2  -5   -0.58    0.95
  23   2   5    0.02    0.96
  23  -2  -5    0.10    1.26
 -23   2  -5   -0.56    1.54
 -23  -2   5   -1.74    1.16
 -23  -2  -6    1.21    1.37
 -23  -2  -6   -0.15    1.65
  23  -2   6   -0.25    0.89
 -23   2   6    0.26    1.25
 -23   2  -6   -0.14    1.66
  23   2   6    0.44    0.98
 -23  -2   6    1.68    1.42
  24   2   0    0.03    1.14
  24  -2   0   -0.47    1.09
 -24  -2   0    0.05    1.17
 -24   2   0    1.63    1.26
 -24   2   1    0.42    1.23
  24  -2   1    2.75    1.08
 -24  -2  -1    0.69    1.08
  24   2  -1   -0.45    0.99
  24   2   1    1.37    1.08
 -24   2  -1    1.39    1.09
 -24  -2   1   -0.71    1.00
  24  -2  -1    0.76    1.16
 -24   2   2    1.50    1.20
 -24  -2  -2   -0.59    1.03
  24  -2   2    0.25    0.96
  24   2  -2    0.86    1.11
 -24   2  -2   -1.74    0.96
  24   2   2    0.73    1.01
  24  -2  -2   -0.33    1.03
 -24   2  -2    0.83    1.66
 -24  -2   2    0.02    1.03
  24   2  -3    2.56    1.37
  24  -2   3    3.51    1.14
 -24   2   3    2.47    1.25
 -24  -2   3    3.29    1.40
 -24   2  -3    1.25    1.07
  24   2   3    2.50    1.23
  24  -2  -3    3.21    1.31
 -24   2  -3    2.17    1.81
 -24  -2  -4    1.90    1.18
 -24   2   4    0.24    1.38
 -24  -2  -4    1.22    1.53
  24  -2   4   -0.28    1.05
  24   2  -4    1.71    1.33
 -24  -2   4    0.84    1.39
 -24   2  -4    2.69    1.73
  24   2   4   -0.51    1.12
 -24   2  -4   -0.78    0.99
  24  -2  -4   -0.51    1.26
 -24   2   5    0.58    1.30
 -24  -2  -5    1.17    1.19
  24  -2   5    4.10    1.28
 -24  -2  -5    0.72    1.69
 -24   2  -5   -0.38    1.55
  24   2   5    2.36    1.27
 -24  -2   5    2.22    1.32
  24  -2  -5    2.42    1.34
 -25   2   0   -0.89    1.22
  25   2   0    1.44    1.18
  25  -2   0   -0.23    1.19
 -25  -2   0    1.16    1.20
 -25   2   1   -1.54    1.09
  25  -2   1    1.49    1.13
 -25  -2  -1   -0.36    1.22
  25   2  -1    0.59    1.13
  25   2   1   -0.55    1.19
 -25  -2   1   -1.77    1.05
  25  -2  -1   -0.55    1.07
 -25   2  -1    0.19    1.09
  25   2  -2    5.54    1.40
 -25   2   2    7.86    1.65
 -25  -2  -2    6.00    1.44
  25  -2   2    5.95    1.43
  25   2   2    5.85    1.38
 -25   2  -2    5.83    1.98
 -25   2  -2    7.61    1.56
  25  -2  -2    5.19    1.54
 -25  -2   2    7.23    1.48
 -25  -2  -3    1.39    1.63
 -25  -2  -3    0.08    1.26
 -25   2   3    2.12    1.32
  25   2  -3   -0.47    1.12
  25  -2   3    0.96    1.19
 -25  -2   3   -1.49    1.09
 -25   2  -3    1.24    1.27
 -25   2  -3   -0.51    1.51
  25  -2  -3    1.27    1.24
  25   2   3   -1.09    1.18
  26   2   0    4.39    1.54
 -26   2   0    4.75    1.52
 -26  -2   0    5.88    1.58
  26  -2   0    5.22    1.49
 -26   2   1   -0.25    1.18
  26   2  -1    0.66    1.34
  26  -2   1    0.22    1.31
 -26  -2  -1   -0.88    1.29
  26   2   1   -0.62    1.30
 -26   2  -1    1.42    1.35
  26  -2  -1    1.65    1.28
 -26  -2   1    0.84    1.41
   0   3   0    0.46    0.13
   0   3   0    0.09    0.12
   0   3   0    0.75    0.19
   0  -3   0    0.50    0.12
   0   3  -1  187.97    6.86
   0   3  -1  184.41    6.90
   0   3  -1  184.70    6.88
   0   3  -1  182.32    6.88
   0   3   1  187.26    6.95
   0  -3  -1  177.44    6.95
   0   3  -2    0.17    0.13
   0   3   2    0.05    0.28
   0   3  -2    0.33    0.19
   0   3  -2    0.33    0.17
   0   3  -2    0.30    0.23
   0  -3   2    0.23    0.09
   0  -3  -2   -0.01    0.27
   0  -3   3   26.91    1.09
   0   3   3   24.09    1.31
   0   3  -3   26.98    1.15
   0  -3  -3   26.70    1.08
   0   3  -3   25.78    1.11
   0   3  -3   27.22    1.21
   0   3  -3   24.67    1.16
   0  -3  -3   23.02    1.30
   0  -3  -4   -0.05    0.21
   0   3  -4    0.17    0.24
   0   3  -4    0.30    0.26
   0   3  -4   -0.11    0.28
   0  -3   4   -0.19    0.21
   0   3  -4    0.03    0.27
   0  -3  -4    0.29    0.35
   0   3   4   -0.38    0.36
   0  -3   5    4.48    0.47
   0  -3  -5    3.24    0.67
   0  -3  -5    2.93    0.42
   0   3   5    3.27    0.69
   0   3  -5    3.75    0.54
   0   3  -5    2.63    0.42
   0   3  -5    3.33    0.52
   0  -3   6   -0.03    0.33
   0  -3  -6    0.63    0.39
   0   3  -6    0.01    0.30
   0   3  -6    1.01    0.47
   0   3   6    0.21    0.56
   0  -3  -6    0.53    0.51
   0   3  -6   -0.27    0.37
   0  -3  -6    0.01    0.37
   0   3  -7   10.42    1.08
   0  -3   7   10.49    0.89
   0   3   7    9.97    1.14
   0  -3  -7   11.55    0.93
   0  -3  -7   10.90    1.17
   0   3  -7   12.92    0.87
   0  -3  -7   10.58    0.91
   0   3   8   -0.52    0.62
   0  -3  -8    0.01    0.48
   0  -3   8    0.26    0.49
   0  -3  -8   -0.12    0.55
   0  -3  -8    0.68    0.67
   0   3  -8   -0.34    0.45
   0   3  -8   -0.04    0.68
   0   3  -9   48.37    2.23
   0  -3  -9   44.19    2.33
   0   3  -9   40.32    2.37
   0   3   9   46.33    2.59
   0  -3   9   45.80    2.19
   0  -3  -9   46.72    2.31
   0   3 -10    0.21    0.61
   0  -3  10    0.35    0.57
   0   3 -10    0.61    0.90
   0   3  10    0.25    0.84
   0  -3 -10   -0.56    0.60
   0   3 -11    7.69    1.13
   0  -3  11    6.93    0.93
   0   3  11    6.46    1.27
   0   3 -11    6.78    1.28
   0  -3 -11    7.88    1.14
   0   3 -12    2.92    1.29
   0  -3 -12   -0.49    0.87
   0   3 -12    0.48    0.88
   0   3  12    1.08    1.04
  -1   3   0    0.46    0.16
   1   3   0    0.27    0.16
  -1   3   0    0.35    0.09
   1  -3   0    0.19    0.10
  -1   3   0    0.49    0.14
   1  -3   1  340.64   12.55
   1   3  -1  326.00   12.59
  -1   3   1  336.66   12.57
   1   3  -1  337.92   12.53
  -1  -3  -1  334.46   12.62
   1   3  -1  335.18   12.57
  -1  -3   1  355.54   12.49
   1  -3  -1  343.67   12.59
  -1   3  -1  333.96   12.64
   1   3   1  339.95   12.59
  -1   3  -1  337.82   12.54
  -1   3  -1  338.19   12.53
  -1   3  -1  332.83   12.51
  -1   3  -1  333.90   12.48
   1   3  -2   33.76    1.49
  -1  -3  -2   34.26    1.34
   1   3  -2   35.57    1.42
  -1   3   2   34.17    1.53
   1   3  -2   35.27    1.45
   1   3  -2   35.51    1.41
  -1  -3  -2   35.23    1.57
   1  -3   2   33.41    1.32
  -1  -3   2   35.33    1.34
   1   3   2   35.27    1.55
  -1   3  -2   35.08    1.38
  -1   3  -2   33.85    1.44
   1  -3  -2   34.47    1.33
  -1   3  -2   36.54    1.43
  -1   3  -2   34.45    1.61
   1  -3  -2   33.16    1.54
   1   3  -3   38.72    1.54
  -1   3   3   35.91    1.73
   1  -3   3   37.17    1.47
   1   3  -3   37.08    1.63
   1   3  -3   37.84    1.59
   1   3  -3   35.62    1.53
  -1  -3  -3   34.28    1.72
  -1   3  -3   37.86    1.60
   1   3   3   35.79    1.71
   1  -3  -3   38.78    1.48
  -1   3  -3   37.48    1.51
  -1   3  -3   37.98    1.56
  -1  -3   3   37.63    1.53
  -1   3  -3   36.83    1.58
  -1   3  -3   36.06    1.81
   1  -3  -3   36.62    1.74
   1  -3   4   77.38    3.01
   1   3  -4   79.65    3.17
  -1   3   4   75.30    3.30
   1   3  -4   76.55    3.12
  -1  -3  -4   72.56    3.26
  -1  -3  -4   77.68    3.03
   1   3  -4   80.35    3.07
   1   3  -4   79.67    3.06
  -1  -3   4   78.23    3.07
   1  -3  -4   78.57    3.02
   1   3   4   80.00    3.27
  -1   3  -4   75.69    3.12
   1  -3  -4   70.72    3.26
  -1   3  -4   78.34    3.08
  -1   3  -4   76.64    3.11
  -1   3  -4   77.21    3.03
   1   3  -5   77.57    3.12
  -1   3   5   69.12    3.22
  -1  -3  -5   75.93    2.96
  -1  -3  -5   72.65    3.23
   1   3  -5   76.86    2.99
   1   3  -5   64.98    3.26
   1   3  -5   73.93    3.06
   1  -3   5   72.59    2.93
  -1   3  -5   75.93    3.00
  -1   3  -5   74.97    2.95
  -1  -3   5   79.66    3.02
  -1   3  -5   70.52    3.04
   1   3   5   73.28    3.20
   1  -3  -5   76.93    2.96
  -1   3  -5   73.73    3.03
   1  -3  -5   71.53    2.99
   1  -3  -5   65.52    3.20
   1   3  -6   28.60    1.45
   1  -3   6   30.79    1.41
   1   3  -6   29.06    1.53
  -1   3   6   28.90    1.78
  -1  -3  -6   31.58    1.45
   1   3  -6   28.87    1.56
   1   3  -6   31.68    1.50
  -1  -3  -6   29.84    1.69
   1  -3  -6   31.25    1.50
  -1   3  -6   29.83    1.43
   1  -3  -6   29.69    1.45
   1   3   6   27.88    1.65
  -1  -3   6   32.81    1.52
   1  -3  -6   29.95    1.77
  -1   3  -6   28.97    1.41
  -1   3  -6   26.75    1.55
   1  -3   7  156.74    6.13
  -1  -3  -7  158.36    6.19
  -1  -3  -7  156.85    6.19
  -1   3   7  157.96    6.53
   1   3  -7  158.85    6.34
   1   3  -7  156.82    6.16
  -1  -3  -7  150.53    6.48
  -1  -3   7  163.54    6.22
  -1   3  -7  158.90    6.15
   1  -3  -7  159.05    6.20
   1  -3  -7  143.80    6.49
  -1   3  -7  155.13    6.29
   1   3   7  159.01    6.47
   1  -3  -7  164.10    6.21
  -1  -3  -8   -0.38    0.63
  -1  -3  -8    0.69    0.55
  -1   3   8    0.30    0.82
   1   3  -8   -0.05    0.45
  -1  -3  -8    0.88    0.51
   1  -3   8    0.37    0.45
   1   3  -8    0.50    0.69
   1   3   8    0.58    0.71
   1  -3  -8   -0.32    0.52
   1  -3  -8   -0.01    0.57
   1  -3  -8   -0.08    0.71
  -1  -3   8    0.33    0.49
  -1   3  -8   -0.50    0.58
  -1   3  -8    0.22    0.51
   1   3  -9   32.67    1.72
   1   3  -9   33.48    2.04
  -1  -3  -9   30.19    1.79
   1  -3   9   30.34    1.64
  -1  -3  -9   30.94    1.79
  -1   3   9   27.84    2.09
   1  -3  -9   29.79    1.78
   1  -3  -9   29.39    1.72
   1   3   9   29.23    2.00
  -1   3  -9   29.98    1.89
  -1  -3   9   34.47    1.76
  -1   3  -9   31.41    1.74
   1   3 -10    7.09    1.26
   1   3 -10    4.92    0.85
  -1  -3 -10    4.46    0.87
  -1  -3 -10    5.51    0.99
  -1   3  10    3.84    1.07
   1  -3  10    4.56    0.77
  -1  -3  10    4.06    0.79
   1  -3 -10    3.90    0.90
  -1   3 -10    4.58    0.86
   1   3  10    5.38    1.11
  -1   3 -10    5.48    1.15
  -1  -3 -11    1.45    0.78
   1   3 -11    3.00    1.11
   1   3 -11    1.04    0.73
   1  -3  11    0.15    0.58
  -1   3  11    1.57    0.97
  -1   3 -11    1.15    0.72
   1  -3 -11   -0.52    0.77
  -1  -3  11   -0.09    0.61
  -1   3 -11   -0.01    0.86
   1   3  11    0.48    0.84
  -1  -3 -12    2.98    1.00
   1  -3  12    3.33    1.17
   1   3 -12    3.01    1.03
   1   3 -12    3.01    1.28
  -1   3  12    2.70    1.17
   1  -3 -12    3.43    0.98
  -1   3 -12    5.34    1.35
   1   3  12    3.40    1.13
  -1   3 -12    3.44    0.98
  -1  -3  12    3.11    1.23
  -2   3   0  147.96    5.46
  -2   3   0  151.62    5.55
  -2   3   0  147.64    5.53
   2   3   0  147.71    5.57
  -2   3   0  149.01    5.46
   2  -3   0  143.34    5.49
  -2  -3   0  145.84    5.52
  -2   3   0  141.63    5.54
   2   3  -1   89.13    3.40
  -2  -3  -1   89.70    3.45
   2  -3   1   90.44    3.33
   2   3  -1   89.06    3.37
  -2   3   1   89.88    3.41
   2   3  -1   84.63    3.45
   2   3  -1   89.20    3.45
  -2  -3   1   90.06    3.34
   2  -3  -1   90.75    3.42
   2   3   1   88.84    3.43
  -2   3  -1   88.00    3.38
  -2   3  -1   86.79    3.30
  -2   3  -1   86.62    3.34
  -2   3  -1   88.56    3.37
  -2   3  -1   88.61    3.48
  -2  -3  -2   15.63    0.86
   2  -3   2   15.18    0.63
  -2  -3  -2   15.05    0.68
   2   3  -2   14.14    0.76
   2   3  -2   15.80    0.70
   2   3  -2   15.57    0.84
  -2   3   2   14.82    0.83
   2   3  -2   14.71    0.71
   2  -3  -2   14.45    0.63
   2   3   2   15.00    0.82
  -2  -3   2   15.17    0.65
  -2   3  -2   14.28    0.94
  -2   3  -2   15.52    0.74
   2  -3  -2   15.38    0.84
  -2   3  -2   15.52    0.71
  -2   3  -2   15.71    0.65
   2   3  -3  339.32   12.60
   2   3  -3  347.92   12.59
   2   3  -3  336.61   12.72
   2   3  -3  346.37   12.66
  -2  -3  -3  329.69   12.76
   2  -3   3  333.94   12.52
  -2  -3  -3  323.02   12.59
  -2  -3   3  339.14   12.57
   2  -3  -3  334.79   12.54
   2   3   3  341.11   12.74
  -2   3  -3  333.11   12.63
  -2   3  -3  344.79   12.63
  -2   3  -3  322.63   12.85
  -2   3  -3  353.42   12.56
  -2   3  -3  339.17   12.61
  -2   3   4    6.90    0.73
   2   3  -4    6.98    0.51
   2   3  -4    7.14    0.52
   2  -3   4    7.03    0.46
  -2  -3  -4    7.80    0.76
  -2  -3  -4    8.06    0.52
   2   3  -4    6.11    0.58
   2   3  -4    7.21    0.67
  -2   3  -4    6.81    0.80
  -2  -3   4    7.60    0.59
  -2   3  -4    8.50    0.51
   2  -3  -4    7.27    0.53
  -2   3  -4    7.45    0.54
   2  -3  -4    7.64    0.50
  -2   3  -4    8.20    0.60
   2  -3  -4    6.64    0.72
   2   3   4    9.02    0.77
   2   3  -5  110.45    4.55
   2   3  -5  118.15    4.59
  -2   3   5  111.90    4.77
   2  -3   5  114.98    4.44
  -2  -3  -5  115.22    4.48
   2   3  -5  119.34    4.66
   2   3  -5  112.09    4.49
  -2  -3  -5  117.58    4.75
  -2   3  -5  114.04    4.46
  -2  -3   5  117.25    4.56
  -2   3  -5  115.50    4.46
   2  -3  -5  114.38    4.78
  -2   3  -5  116.00    4.52
   2  -3  -5  113.11    4.48
  -2   3  -5  110.97    4.56
   2  -3  -5  113.35    4.51
   2   3   5  119.49    4.72
  -2   3   6   15.98    1.36
  -2  -3  -6   18.88    1.29
   2   3  -6   16.55    1.05
   2   3  -6   16.13    1.19
   2   3  -6   16.41    1.03
  -2  -3  -6   18.79    1.03
   2  -3   6   17.34    0.95
   2   3  -6   17.90    1.10
  -2   3  -6   17.89    0.96
  -2  -3   6   17.77    1.13
  -2   3  -6   14.92    1.11
   2  -3  -6   17.06    1.29
   2  -3  -6   16.75    1.05
   2   3   6   20.01    1.30
  -2   3  -6   18.77    0.98
   2  -3  -6   17.69    1.03
  -2  -3  -7    6.44    0.74
  -2  -3  -7    7.77    0.80
   2   3  -7    6.87    0.95
   2  -3   7    5.44    0.61
  -2   3   7    5.60    1.05
   2   3  -7    7.22    0.75
  -2  -3  -7    5.48    0.86
   2  -3  -7    4.87    0.96
  -2   3  -7    4.48    0.61
  -2   3  -7    3.68    0.72
   2  -3  -7    6.52    0.73
   2   3   7    4.85    0.83
  -2  -3   7    5.17    0.75
   2  -3  -7    6.09    0.72
   2   3  -8   45.17    2.44
  -2   3   8   45.06    2.65
   2  -3   8   48.57    2.16
   2   3  -8   46.45    2.24
  -2  -3  -8   43.80    2.49
  -2  -3  -8   51.48    2.30
  -2  -3  -8   45.64    2.22
  -2  -3   8   46.13    2.28
  -2   3  -8   45.40    2.38
   2  -3  -8   47.10    2.29
   2   3   8   47.16    2.43
   2  -3  -8   45.83    2.61
   2  -3  -8   47.60    2.24
  -2   3  -8   49.74    2.22
  -2  -3  -9    9.87    1.10
   2   3  -9   10.15    1.07
   2  -3   9   11.15    0.97
  -2   3   9    9.95    1.38
   2   3  -9   10.11    1.28
  -2  -3  -9    9.51    1.04
   2  -3  -9   12.42    1.18
  -2  -3   9   10.67    1.06
   2   3   9    9.63    1.25
  -2   3  -9   12.69    1.35
  -2   3  -9   10.32    1.00
   2  -3  -9   10.15    1.01
   2   3 -10    4.37    0.85
   2  -3  10    5.68    0.77
  -2   3  10    8.83    1.35
  -2  -3 -10    7.78    1.14
   2   3 -10    8.39    1.34
  -2  -3 -10    4.12    0.86
   2   3  10    5.08    1.07
   2  -3 -10    5.66    0.90
  -2   3 -10    6.05    0.93
  -2   3 -10    7.94    1.25
  -2  -3  10    6.77    0.92
  -2  -3 -11   12.65    1.36
   2   3 -11   14.25    1.73
   2  -3  11   12.60    1.15
  -2   3  11   13.81    1.63
   2   3 -11   13.51    1.33
   2   3  11   12.45    1.44
   2  -3 -11   10.91    1.26
  -2   3 -11   15.92    1.72
  -2   3 -11   11.85    1.26
  -2  -3  11   11.14    1.17
   2   3 -12    2.10    2.08
  -2   3  12    3.65    1.22
  -2  -3 -12    3.90    1.08
   2  -3  12    1.79    1.01
   2   3 -12    3.07    0.93
   2   3  12    1.79    0.98
  -2   3 -12    2.43    1.31
   2  -3 -12    2.19    0.94
  -2   3 -12    2.86    0.96
   3  -3   0    0.08    0.13
   3   3   0    0.26    0.13
  -3   3   0    0.08    0.13
  -3  -3   0    0.22    0.13
  -3   3   0   -0.02    0.13
   3   3   0    0.07    0.17
  -3   3   0    0.01    0.19
  -3  -3  -1   48.85    2.02
   3   3  -1   48.36    1.92
  -3   3   1   49.68    1.99
  -3   3   1   49.03    1.98
   3  -3   1   49.10    1.92
   3   3  -1   53.18    2.08
   3   3  -1   52.30    1.98
  -3   3  -1   45.90    1.85
   3   3   1   48.43    1.99
   3  -3  -1   49.37    1.98
  -3  -3   1   51.16    1.94
  -3   3  -1   47.20    1.94
  -3   3  -1   51.77    2.07
  -3   3  -1   49.01    1.95
  -3   3  -1   51.21    1.90
  -3   3   2  133.63    5.20
   3   3  -2  127.87    5.24
   3   3  -2  131.27    5.14
   3   3  -2  130.37    5.18
   3   3  -2  138.32    5.09
  -3  -3  -2  135.55    5.26
   3  -3   2  132.76    5.07
   3   3   2  136.56    5.21
   3  -3  -2  138.16    5.11
  -3  -3   2  137.52    5.09
  -3   3  -2  137.34    5.31
  -3   3  -2  136.12    5.13
   3  -3  -2  139.28    5.22
  -3   3  -2  137.51    5.15
  -3   3  -2  137.44    5.05
   3   3  -3   50.33    2.11
  -3   3   3   53.01    2.25
   3   3  -3   50.33    2.25
  -3  -3  -3   50.37    2.12
   3  -3   3   50.61    2.03
   3   3  -3   54.04    2.07
   3   3  -3   52.41    2.16
  -3  -3  -3   51.59    2.27
  -3   3  -3   52.63    2.38
  -3   3  -3   51.33    2.14
  -3  -3   3   51.20    2.07
   3   3   3   50.84    2.22
  -3   3  -3   51.63    2.10
   3  -3  -3   52.01    2.25
  -3   3  -3   52.57    2.04
   3  -3  -3   52.81    2.10
   3  -3  -3   53.48    2.06
   3   3  -4    9.60    0.84
   3   3  -4    9.09    0.68
   3   3  -4    8.44    0.57
   3  -3   4    8.81    0.52
  -3   3   4   10.13    0.84
   3   3  -4    8.88    0.59
  -3  -3  -4    8.40    0.69
   3   3  -4    8.89    0.68
  -3  -3  -4    9.79    0.85
   3  -3  -4    9.44    0.59
   3  -3  -4   10.95    0.81
  -3  -3   4    9.05    0.62
  -3   3  -4    8.67    0.61
  -3   3  -4    8.01    0.53
  -3   3  -4    8.90    0.54
  -3   3  -4    8.09    0.63
   3  -3  -4    8.96    0.58
  -3   3  -4    9.11    0.94
   3   3   4   10.70    0.82
  -3   3   5   26.08    1.47
   3  -3   5   24.02    1.13
   3   3  -5   24.02    1.39
   3   3  -5   24.61    1.22
   3   3  -5   26.34    1.29
  -3  -3  -5   22.86    1.17
   3   3  -5   25.83    1.29
  -3  -3  -5   24.08    1.43
  -3   3  -5   23.52    1.29
   3   3   5   25.45    1.41
  -3   3  -5   23.59    1.15
  -3   3  -5   25.92    1.23
  -3   3  -5   18.69    1.50
   3  -3  -5   24.67    1.21
   3  -3  -5   24.47    1.49
  -3   3  -5   24.17    1.15
  -3  -3   5   23.85    1.27
  -3  -3  -6    0.78    0.51
  -3   3   6    1.26    0.68
   3   3  -6    2.29    0.53
   3  -3   6    1.46    0.36
   3   3  -6    0.49    0.51
   3   3  -6    0.82    0.39
   3   3  -6    1.08    0.52
  -3  -3  -6    1.56    0.43
  -3   3  -6    1.51    0.35
   3  -3  -6    0.65    0.44
   3  -3  -6    1.36    0.63
   3  -3  -6    1.04    0.43
  -3   3  -6    0.22    0.44
   3   3   6    1.26    0.58
  -3   3  -6    0.71    0.39
  -3  -3   6    0.30    0.49
   3   3  -7   44.18    2.18
   3   3  -7   42.03    2.11
  -3   3   7   40.81    2.41
   3  -3   7   41.15    1.89
   3   3  -7   42.31    1.99
  -3  -3  -7   41.27    2.25
  -3  -3  -7   41.42    1.99
   3   3   7   42.18    2.20
   3  -3  -7   40.70    2.35
  -3   3  -7   43.51    2.12
   3  -3  -7   41.57    2.01
  -3  -3   7   42.43    2.12
   3  -3  -7   42.30    1.98
  -3   3  -7   40.56    1.90
   3   3  -8    1.52    0.60
   3   3  -8    1.41    0.83
   3  -3   8    1.88    0.51
  -3  -3  -8    2.90    0.67
  -3  -3  -8    3.19    0.82
  -3  -3  -8    1.90    0.65
  -3   3   8    1.70    0.95
  -3  -3   8    1.70    0.67
   3   3   8    0.86    0.73
  -3   3  -8    2.18    0.70
   3  -3  -8    1.98    0.63
   3  -3  -8   -0.39    0.72
  -3   3  -8    1.97    0.54
   3  -3  -8    1.49    0.61
  -3   3   9    8.86    1.40
  -3  -3  -9    8.77    0.98
   3   3  -9    9.77    0.97
   3  -3   9    9.22    0.87
   3   3  -9   11.69    1.40
  -3  -3  -9   11.79    1.16
  -3   3  -9    8.35    1.18
  -3  -3   9    9.02    1.02
  -3   3  -9    7.99    0.88
   3  -3  -9    7.78    0.94
   3   3   9    9.51    1.16
   3  -3  10    0.04    0.53
  -3   3  10    1.71    0.99
   3   3 -10   -0.16    0.91
  -3  -3 -10    0.72    0.77
  -3  -3 -10    0.33    0.62
   3   3 -10    0.95    0.65
   3  -3 -10    1.21    0.77
  -3   3 -10    0.59    0.89
   3   3  10    0.33    0.76
  -3   3 -10    0.97    0.66
  -3  -3  10    1.77    0.72
   3   3 -11   -0.15    0.79
  -3   3  11    1.00    0.99
   3  -3  11    0.70    0.61
  -3  -3 -11   -0.01    0.77
   3   3 -11    2.02    1.10
   3   3  11    0.72    0.84
  -3  -3  11    1.04    0.74
  -3   3 -11   -0.54    0.73
   3  -3 -11    0.57    0.75
  -3   3 -11    0.71    0.93
   3   3 -12    9.45    1.31
   3  -3  12    8.07    1.08
  -3   3  12    8.08    1.48
  -3  -3 -12    6.11    1.10
   3  -3 -12    7.50    1.27
   3   3  12    8.14    1.28
  -3   3 -12    3.91    1.04
  -3   3 -12    8.15    1.56
   4   3   0  345.55   13.16
   4  -3   0  353.93   13.16
  -4  -3   0  357.74   13.19
  -4   3   0  355.90   13.16
   4  -3   0  357.00   13.07
   4   3  -1    0.97    0.15
   4   3  -1    0.84    0.24
  -4   3   1    0.99    0.23
   4   3  -1    0.41    0.26
   4  -3   1    0.97    0.18
  -4   3   1    1.29    0.13
   4   3  -1    1.04    0.20
  -4   3   1    1.10    0.27
  -4  -3  -1    1.71    0.28
  -4   3  -1    0.52    0.06
   4  -3  -1    0.80    0.15
  -4  -3   1    0.83    0.18
   4   3   1    0.98    0.24
  -4   3  -1    0.82    0.20
   4  -3  -1    1.22    0.24
  -4   3  -1    0.57    0.30
   4   3  -2  166.04    6.43
   4  -3   2  169.93    6.37
   4   3  -2  172.16    6.39
   4   3  -2  172.04    6.35
   4   3  -2  168.81    6.53
   4   3  -2  168.49    6.48
  -4   3   2  166.68    6.47
  -4  -3  -2  168.15    6.51
  -4   3  -2  171.20    6.40
  -4   3  -2  174.49    6.38
   4   3   2  168.08    6.48
   4  -3  -2  171.35    6.47
  -4  -3   2  173.27    6.39
   4  -3  -2  170.83    6.37
  -4   3  -2  166.71    6.58
  -4   3  -2  169.61    6.31
  -4   3  -2  165.47    6.42
   4   3  -3   11.33    0.66
  -4   3   3   11.49    0.78
   4   3  -3   10.81    0.57
   4   3  -3   10.52    0.66
  -4  -3  -3   11.73    0.76
   4   3  -3   11.57    0.61
   4   3  -3    9.63    0.74
  -4  -3  -3   10.58    0.69
   4  -3   3   11.11    0.57
   4   3   3    9.62    0.70
  -4   3  -3   10.68    0.57
  -4   3  -3    9.50    0.67
  -4  -3   3    9.82    0.60
  -4   3  -3    9.52    0.53
  -4   3  -3   11.57    0.94
   4  -3  -3    9.50    0.77
  -4   3  -3   10.47    0.63
   4   3  -4    3.22    0.53
   4   3  -4    2.41    0.42
  -4   3   4    2.86    0.55
   4   3  -4    2.40    0.38
   4   3  -4    2.28    0.33
   4  -3   4    3.09    0.33
   4   3  -4    3.00    0.41
  -4  -3  -4    3.46    0.55
  -4  -3  -4    2.81    0.46
  -4   3  -4    3.21    0.35
  -4   3  -4    2.60    0.32
   4  -3  -4    3.44    0.38
  -4   3  -4    2.79    0.63
   4  -3  -4    2.40    0.37
  -4  -3   4    3.08    0.40
   4  -3  -4    1.88    0.51
  -4   3  -4    3.85    0.47
  -4   3  -4    2.30    0.38
   4   3   4    3.26    0.51
   4  -3   5    8.21    0.57
   4   3  -5    7.33    0.81
   4   3  -5    7.40    0.72
   4   3  -5    6.20    0.61
  -4  -3  -5    9.18    0.73
  -4  -3  -5    7.63    0.76
   4   3  -5    8.18    0.71
  -4   3   5    8.28    0.91
  -4  -3  -5    6.40    0.74
   4   3   5    6.98    0.73
   4  -3  -5    7.71    0.88
  -4   3  -5    7.08    0.99
  -4   3  -5    7.57    0.59
  -4   3  -5    7.34    0.65
  -4   3  -5    7.46    0.59
  -4   3  -5    8.06    0.73
  -4  -3   5    7.22    0.70
   4  -3  -5    8.64    0.66
   4  -3  -5    8.49    0.68
  -4  -3  -6   52.19    2.28
   4  -3   6   52.71    2.18
   4   3  -6   49.81    2.48
   4   3  -6   49.11    2.33
   4   3  -6   50.81    2.37
  -4   3   6   50.00    2.60
   4   3  -6   53.08    2.27
  -4  -3  -6   52.37    2.50
  -4   3  -6   50.93    2.18
   4  -3  -6   48.73    2.57
  -4   3  -6   52.56    2.22
   4  -3  -6   49.86    2.27
  -4  -3   6   53.36    2.40
   4   3   6   51.98    2.43
  -4   3  -6   51.57    2.33
   4  -3  -6   53.78    2.29
  -4   3  -6   48.14    2.69
   4   3  -7    5.58    0.96
   4   3  -7    8.07    0.92
  -4   3   7    7.74    1.13
   4   3  -7    5.69    0.69
  -4  -3  -7    7.58    0.81
   4  -3   7    7.17    0.68
  -4  -3  -7    6.71    0.94
   4   3   7    6.90    0.91
   4  -3  -7    6.38    1.00
  -4   3  -7    7.35    0.74
   4  -3  -7    7.26    0.76
  -4  -3   7    9.47    1.00
  -4   3  -7    8.18    0.89
   4  -3  -7    8.44    0.84
   4  -3   8   94.57    3.94
   4   3  -8   97.30    4.30
  -4  -3  -8   97.80    4.06
   4   3  -8   99.08    4.05
  -4  -3  -8   96.67    4.10
  -4   3   8   93.34    4.51
  -4  -3  -8  100.01    4.35
  -4   3  -8   96.91    4.16
  -4  -3   8  100.80    4.23
   4   3   8   92.21    4.21
  -4   3  -8   98.48    4.00
   4  -3  -8   94.43    4.10
   4  -3  -8  101.10    4.08
   4  -3  -8   90.75    4.45
  -4  -3  -9    8.91    1.06
   4   3  -9    8.83    1.25
  -4   3   9    8.00    1.36
   4  -3   9    9.45    0.87
   4   3  -9    7.39    0.97
  -4  -3  -9    7.31    0.93
  -4  -3   9    8.39    1.08
   4  -3  -9    7.85    0.95
  -4   3  -9    9.96    1.23
  -4   3  -9    8.00    0.92
   4   3   9    9.29    1.14
   4   3 -10   23.18    2.00
  -4  -3 -10   22.22    1.61
  -4   3  10   22.76    2.12
   4  -3  10   21.16    1.37
  -4  -3 -10   22.75    1.77
   4   3 -10   18.97    1.49
   4  -3 -10   23.31    1.56
   4   3  10   21.50    1.71
  -4   3 -10   22.31    1.88
  -4   3 -10   22.33    1.52
  -4  -3  10   21.97    1.61
   4  -3  11    1.10    0.62
  -4   3  11    1.03    1.10
  -4  -3 -11    0.12    0.93
  -4  -3 -11    1.21    0.82
   4   3 -11    1.72    0.90
   4   3 -11    0.76    1.04
   4   3  11    0.07    0.81
  -4   3 -11    0.23    0.74
  -4  -3  11    0.86    0.75
   4  -3 -11    0.22    0.81
  -4   3 -11    2.42    1.02
  -4   3  12    3.91    1.36
   4   3 -12    4.68    1.14
  -4  -3 -12    2.55    0.92
   4  -3  12    4.64    0.85
  -4   3 -12    4.57    1.04
   4   3  12    4.34    1.11
  -4  -3  12    3.03    1.17
  -4   3 -12    5.87    1.48
   4  -3 -12    5.01    1.15
   5  -3   0   -0.11    0.09
  -5   3   0    0.25    0.19
   5  -3   0    0.38    0.19
   5  -3   0    0.07    0.10
   5   3   0    0.31    0.18
  -5  -3   0    0.07    0.18
   5   3  -1   11.58    0.80
   5   3  -1   13.40    0.69
   5   3  -1   13.07    0.56
   5   3  -1   12.18    0.65
  -5   3   1   11.51    0.59
  -5  -3  -1   12.98    0.71
  -5   3   1   12.42    0.66
  -5   3   1   12.49    0.69
   5  -3   1   12.98    0.65
   5  -3  -1   12.86    0.57
  -5   3  -1   13.20    0.85
   5  -3  -1   12.67    0.53
   5  -3  -1   12.21    0.68
  -5  -3   1   12.68    0.67
  -5   3  -1   13.60    0.63
   5   3   1   12.69    0.68
   5   3  -2    6.12    0.36
  -5  -3  -2    6.27    0.56
   5  -3   2    5.94    0.41
   5   3  -2    5.51    0.48
  -5   3   2    7.28    0.57
   5   3  -2    6.09    0.54
   5   3  -2    5.43    0.44
   5   3   2    6.84    0.52
  -5   3  -2    7.49    0.45
  -5   3  -2    6.89    0.43
  -5  -3   2    6.56    0.46
  -5   3  -2    5.58    0.65
   5  -3  -2    6.27    0.40
   5  -3  -2    6.76    0.52
   5  -3   3    0.68    0.21
  -5  -3  -3    0.56    0.34
   5   3  -3    1.34    0.28
   5   3  -3    1.16    0.22
   5   3  -3    1.45    0.36
  -5   3   3    1.32    0.36
   5   3  -3    1.23    0.29
  -5  -3  -3    0.89    0.34
   5   3  -3    1.10    0.40
   5  -3  -3    1.07    0.27
  -5   3  -3    0.62    0.40
  -5   3  -3    1.33    0.20
  -5   3  -3    0.78    0.26
  -5   3  -3    0.79    0.24
   5  -3  -3    0.68    0.35
  -5   3  -3    0.95    0.32
   5   3   3    0.38    0.28
  -5  -3   3    0.97    0.26
   5   3  -4   42.81    1.99
   5   3  -4   46.73    1.96
   5   3  -4   44.65    2.12
   5   3  -4   46.78    1.95
  -5   3   4   44.79    2.07
   5  -3   4   44.90    1.88
  -5  -3  -4   44.83    2.05
  -5  -3  -4   46.55    2.11
  -5   3  -4   47.36    1.85
   5  -3  -4   44.79    2.07
  -5   3  -4   43.70    1.92
  -5  -3   4   45.09    1.94
  -5   3  -4   46.10    1.90
  -5   3  -4   42.92    1.99
   5   3   4   45.71    2.05
   5  -3  -4   46.35    1.93
  -5   3  -4   46.48    2.28
   5   3  -5    0.01    0.39
   5   3  -5    0.51    0.38
   5   3  -5    0.32    0.38
  -5   3   5    0.45    0.49
   5   3  -5    0.33    0.47
  -5  -3  -5    0.11    0.41
   5  -3   5    0.27    0.26
  -5  -3  -5    0.87    0.45
  -5  -3   5    0.52    0.40
  -5   3  -5    0.50    0.29
   5  -3  -5    0.22    0.44
  -5   3  -5   -0.25    0.36
   5  -3  -5    0.05    0.31
  -5   3  -5   -0.18    0.56
   5   3   5    0.83    0.46
   5  -3  -5    0.44    0.34
  -5   3  -5    0.15    0.34
  -5   3  -5   -0.30    0.27
   5   3  -6   37.02    1.77
  -5  -3  -6   39.62    1.83
   5   3  -6   34.88    1.98
   5  -3   6   37.78    1.69
  -5  -3  -6   36.15    1.95
  -5   3   6   38.68    2.08
   5   3  -6   33.52    1.82
  -5  -3  -6   36.72    1.94
   5   3  -6   37.05    1.90
   5  -3  -6   37.82    1.76
   5  -3  -6   37.82    2.04
  -5  -3   6   37.62    1.92
   5  -3  -6   39.19    1.78
   5   3   6   36.25    1.88
  -5   3  -6   39.77    1.86
  -5   3  -6   39.56    1.72
  -5   3  -6   36.19    2.27
  -5   3  -6   39.37    1.71
  -5   3   7    1.69    0.80
  -5  -3  -7    0.70    0.52
   5   3  -7    0.77    0.50
   5  -3   7    1.31    0.43
  -5  -3  -7    1.18    0.57
   5   3  -7    1.46    0.73
   5   3  -7    1.29    0.58
   5   3   7    1.01    0.55
  -5   3  -7    1.46    0.91
   5  -3  -7    1.03    0.55
  -5   3  -7    1.57    0.48
   5  -3  -7    0.20    0.63
   5  -3  -7    1.37    0.51
  -5  -3   7    0.91    0.63
  -5   3  -7    1.93    0.64
   5   3  -8    4.80    0.97
  -5  -3  -8    5.19    0.90
  -5   3   8    4.06    1.13
   5   3  -8    3.36    0.65
  -5  -3  -8    4.76    0.81
   5  -3   8    2.94    0.58
  -5  -3   8    2.28    0.81
  -5   3  -8    3.58    0.79
   5  -3  -8    4.57    0.75
   5  -3  -8    4.01    0.75
  -5   3  -8    3.85    0.67
   5  -3  -8    4.20    1.01
   5   3   8    4.51    0.87
   5   3  -9    3.00    0.98
   5   3  -9    2.56    0.72
  -5  -3  -9    3.46    0.84
   5  -3   9    3.37    0.64
  -5   3   9    1.20    1.01
  -5  -3  -9    4.47    0.79
   5  -3  -9    4.98    0.81
   5   3   9    4.37    0.87
  -5   3  -9    4.05    0.74
  -5   3  -9    5.02    1.00
  -5  -3   9    4.36    0.90
   5   3 -10    5.18    0.95
   5  -3  10    3.57    0.70
  -5  -3 -10    4.23    0.98
  -5   3  10    3.24    1.24
   5   3 -10    3.93    1.11
  -5  -3 -10    2.79    0.87
   5   3  10    2.12    0.84
  -5  -3  10    3.54    0.91
   5  -3 -10    2.19    0.76
  -5   3 -10    5.12    1.11
  -5   3 -10    3.02    0.79
   5   3 -11    0.96    0.88
  -5  -3 -11    0.39    0.70
   5  -3  11    0.68    0.63
   5   3 -11    0.38    0.99
  -5   3  11    2.58    1.26
  -5  -3 -11    1.76    1.03
  -5   3 -11    1.39    0.79
   5   3  11    1.95    0.88
   5  -3 -11    3.16    0.95
  -5   3 -11    0.87    1.01
  -5  -3  11    1.57    0.81
   5  -3  12   15.22    1.29
  -5  -3 -12   12.02    1.44
  -5   3  12   12.57    1.82
   5   3 -12   13.82    1.51
  -5  -3  12   14.32    1.58
  -5   3 -12   18.19    1.91
   5  -3 -12   15.86    1.58
   5   3  12   12.15    1.51
  -5   3 -12   17.92    1.57
   6   3   0  268.64   10.13
   6  -3   0  274.34   10.13
  -6   3   0  278.76   10.14
  -6  -3   0  269.56   10.16
   6  -3   0  258.73   10.01
  -6  -3  -1   20.83    1.06
   6   3  -1   22.84    0.88
   6   3  -1   21.95    1.02
  -6   3   1   23.24    0.94
   6   3  -1   20.66    1.01
  -6   3   1   20.30    1.04
   6   3  -1   20.85    1.16
   6  -3   1   21.26    1.01
  -6   3  -1   21.58    0.95
  -6  -3   1   22.73    1.04
   6   3   1   21.86    1.04
  -6   3  -1   21.12    1.24
   6  -3  -1   22.25    0.92
   6  -3  -1   21.06    1.03
   6  -3  -1   22.19    0.87
   6   3  -2   49.07    2.14
  -6   3   2   52.25    2.06
   6   3  -2   51.98    1.98
   6   3  -2   51.14    2.20
   6   3  -2   52.65    2.12
  -6  -3  -2   52.15    2.20
   6  -3   2   52.20    2.09
  -6   3   2   49.60    2.15
   6  -3  -2   51.60    2.04
   6  -3  -2   47.66    2.14
  -6   3  -2   49.67    2.31
  -6   3  -2   52.78    2.07
   6  -3  -2   51.44    2.01
  -6   3  -2   53.03    2.10
   6   3   2   51.00    2.16
  -6  -3   2   51.49    2.11
   6  -3   3    2.86    0.35
  -6  -3  -3    3.91    0.50
   6   3  -3    4.39    0.33
   6   3  -3    3.95    0.44
  -6   3   3    4.33    0.52
  -6  -3  -3    3.86    0.54
   6   3  -3    4.09    0.43
   6   3  -3    5.27    0.56
  -6   3  -3    4.52    0.52
   6   3   3    3.62    0.46
  -6   3  -3    2.95    0.36
   6  -3  -3    3.98    0.37
  -6   3  -3    4.40    0.69
  -6   3  -3    3.45    0.39
   6  -3  -3    4.56    0.41
   6  -3  -3    3.80    0.49
  -6  -3   3    3.66    0.42
   6   3  -4    5.96    0.69
   6   3  -4    6.07    0.63
   6  -3   4    6.82    0.53
   6   3  -4    6.15    0.58
  -6   3   4    6.12    0.73
  -6  -3  -4    6.92    0.71
   6   3  -4    7.14    0.61
  -6  -3  -4    7.26    0.72
  -6   3  -4    7.81    0.88
   6  -3  -4    7.39    0.74
   6   3   4    6.25    0.64
  -6   3  -4    6.09    0.66
  -6   3  -4    6.57    0.47
  -6  -3   4    6.22    0.58
  -6   3  -4    7.06    0.56
   6  -3  -4    7.82    0.62
  -6   3  -4    6.87    0.57
  -6  -3  -5    5.76    0.77
   6  -3   5    7.08    0.58
   6   3  -5    5.47    0.71
   6   3  -5    7.12    0.66
  -6  -3  -5    7.45    0.82
  -6   3   5    6.57    0.86
   6   3  -5    8.07    0.72
   6   3  -5    8.10    0.89
   6   3   5    8.82    0.81
  -6  -3   5    6.51    0.71
  -6   3  -5    7.07    1.01
   6  -3  -5    6.41    0.61
  -6   3  -5    6.95    0.74
  -6   3  -5    6.79    0.55
  -6   3  -5    7.39    0.62
   6  -3  -5    7.10    0.85
   6   3  -6   60.77    2.70
  -6  -3  -6   57.98    2.91
   6   3  -6   65.62    2.94
  -6   3   6   62.19    2.97
  -6  -3  -6   62.67    2.87
   6   3  -6   60.11    2.80
   6  -3   6   63.79    2.62
   6   3  -6   62.47    2.81
  -6  -3  -6   60.51    2.72
   6  -3  -6   59.74    2.94
   6   3   6   59.69    2.78
  -6   3  -6   59.95    2.76
   6  -3  -6   64.91    2.67
   6  -3  -6   63.91    2.69
  -6   3  -6   69.61    2.68
  -6   3  -6   67.03    2.62
  -6  -3   6   63.08    2.83
  -6   3  -6   62.07    3.23
  -6  -3  -7    3.00    0.74
  -6  -3  -7    1.84    0.61
  -6  -3  -7    1.34    0.63
   6   3  -7    0.78    0.55
   6   3  -7    0.91    0.67
  -6   3   7    0.79    0.84
   6   3  -7    1.92    0.55
   6  -3   7    1.66    0.46
  -6   3  -7    0.46    0.86
   6  -3  -7    0.52    0.47
   6  -3  -7    1.95    0.83
  -6   3  -7    1.89    0.50
   6   3   7    1.74    0.65
  -6  -3   7    1.72    0.66
   6  -3  -7    0.78    0.50
  -6   3  -7    1.99    0.64
  -6  -3  -8   51.84    2.55
   6   3  -8   51.50    2.62
  -6  -3  -8   53.94    2.74
  -6   3   8   52.81    3.05
   6  -3   8   56.44    2.43
   6   3  -8   53.29    2.79
   6   3  -8   52.40    2.53
   6   3   8   58.84    2.70
   6  -3  -8   54.75    2.57
  -6  -3   8   54.42    2.79
  -6   3  -8   53.98    2.45
  -6   3  -8   54.20    2.65
   6  -3  -8   60.14    3.05
   6   3  -9    2.41    0.90
  -6  -3  -9    1.79    0.80
   6   3  -9    1.61    0.73
  -6  -3  -9    0.13    0.65
   6  -3   9    1.68    0.57
  -6   3   9    2.47    1.15
   6   3   9    1.68    0.67
  -6   3  -9    1.25    0.85
  -6   3  -9    1.45    0.63
  -6  -3   9    1.38    0.78
   6  -3  -9    1.30    0.72
  -6  -3 -10    6.21    1.00
  -6   3  10    8.24    1.52
   6   3 -10    6.32    1.20
   6  -3  10    6.49    0.85
   6   3 -10    8.11    1.11
  -6  -3 -10    7.19    1.19
  -6  -3  10    5.88    1.11
   6  -3 -10    6.43    1.03
   6   3  10    7.37    1.11
  -6   3 -10    6.65    1.26
  -6   3 -10    5.61    0.90
  -6  -3 -11    1.08    0.80
  -6  -3 -11   -0.04    0.88
   6   3 -11    0.97    0.88
  -6   3  11    0.96    1.20
   6  -3  11    0.85    0.62
   6  -3 -11    1.74    0.83
  -6   3 -11    0.59    0.73
  -6  -3  11    0.48    0.87
  -6   3 -11    0.97    1.07
   6   3  11   -0.30    0.82
   6  -3  12    5.99    0.94
   6   3 -12    5.28    1.22
  -6  -3 -12    5.01    1.04
  -6   3  12    7.43    1.62
  -6   3 -12    6.15    1.05
  -6   3 -12    5.76    1.45
  -6  -3  12    5.65    1.18
   6   3  12    4.98    1.18
   6  -3 -12    5.25    1.13
   7   3   0    0.21    0.25
   7  -3   0   -0.11    0.22
  -7   3   0   -0.09    0.22
  -7  -3   0   -0.16    0.22
   7  -3   0   -0.25    0.15
  -7   3   0    0.08    0.17
  -7  -3  -1  153.21    5.98
   7   3  -1  156.56    5.94
   7  -3   1  151.32    5.91
  -7   3   1  164.57    5.97
   7   3  -1  144.07    5.89
   7   3  -1  152.41    6.12
   7   3  -1  158.56    5.75
   7  -3  -1  155.93    5.77
   7  -3  -1  156.16    5.83
  -7  -3   1  152.69    5.95
   7  -3  -1  154.88    5.95
  -7   3  -1  160.06    5.84
   7   3   1  152.11    5.95
  -7   3   2   57.91    2.49
  -7  -3  -2   63.58    2.64
   7   3  -2   65.69    2.57
  -7   3   2   62.61    2.61
   7   3  -2   62.71    2.65
   7  -3   2   59.96    2.52
   7   3  -2   65.22    2.39
  -7   3  -2   63.66    2.79
   7  -3  -2   62.24    2.60
   7   3   2   62.10    2.59
  -7   3  -2   63.66    2.55
  -7  -3   2   64.23    2.57
   7  -3  -2   63.98    2.48
  -7   3  -2   61.88    2.48
   7  -3  -2   61.66    2.43
   7  -3   3   31.80    1.41
   7   3  -3   31.02    1.46
  -7   3   3   31.55    1.52
   7   3  -3   30.34    1.50
   7   3  -3   33.70    1.47
  -7  -3  -3   29.41    1.53
  -7  -3   3   29.76    1.45
   7   3   3   29.81    1.48
   7  -3  -3   34.53    1.37
  -7   3  -3   32.30    1.40
  -7   3  -3   32.32    1.43
   7  -3  -3   31.65    1.38
   7  -3  -3   31.75    1.52
  -7   3  -3   30.19    1.72
   7   3  -4   23.70    1.27
   7   3  -4   23.25    1.23
  -7  -3  -4   22.50    1.30
  -7   3   4   23.41    1.32
   7   3  -4   24.81    1.23
   7  -3   4   24.16    1.15
  -7  -3  -4   24.63    1.37
  -7   3  -4   23.66    1.51
   7  -3  -4   22.24    1.29
  -7   3  -4   23.73    1.16
  -7   3  -4   25.06    1.18
   7   3   4   23.90    1.26
   7  -3  -4   23.35    1.15
  -7   3  -4   24.90    1.29
  -7  -3   4   23.17    1.24
   7   3  -5   28.02    1.48
   7   3  -5   30.54    1.54
   7   3  -5   28.69    1.65
  -7  -3  -5   30.12    1.72
  -7  -3  -5   29.81    1.62
   7   3  -5   31.08    1.58
   7  -3   5   30.55    1.42
  -7   3   5   29.38    1.66
  -7   3  -5   30.86    1.45
  -7   3  -5   29.83    1.92
  -7   3  -5   30.44    1.59
  -7   3  -5   31.67    1.38
   7   3   5   29.76    1.55
   7  -3  -5   30.61    1.48
   7  -3  -5   31.88    1.67
  -7  -3   5   30.79    1.55
   7   3  -6    0.38    0.57
   7  -3   6    0.67    0.38
  -7  -3  -6    0.88    0.47
   7   3  -6    0.83    0.55
   7   3  -6    0.07    0.46
  -7   3   6   -0.30    0.57
   7   3  -6    0.67    0.48
  -7  -3  -6   -0.29    0.47
  -7  -3  -6   -0.77    0.54
   7  -3  -6    0.40    0.41
  -7   3  -6    0.80    0.75
  -7   3  -6    0.14    0.55
  -7  -3   6    0.12    0.52
   7   3   6    0.86    0.52
  -7   3  -6   -0.09    0.34
  -7   3  -6    0.70    0.37
   7  -3  -6    0.37    0.58
  -7  -3  -7   92.79    3.79
   7   3  -7   88.89    3.72
  -7  -3  -7   90.22    4.04
  -7   3   7   82.94    4.01
   7   3  -7   84.60    3.78
   7   3  -7   89.10    3.92
   7  -3   7   85.92    3.61
  -7  -3  -7   82.18    3.87
  -7   3  -7   83.66    4.32
  -7   3  -7   91.66    3.60
  -7   3  -7   90.27    3.80
   7  -3  -7   86.08    4.00
   7  -3  -7   93.31    3.65
   7   3   7   85.58    3.81
   7  -3  -7   84.81    3.69
  -7  -3   7   90.56    3.89
  -7  -3  -8   -0.53    0.53
   7  -3   8    0.52    0.49
   7   3  -8    0.92    0.76
   7   3  -8    0.25    0.53
  -7  -3  -8    0.98    0.65
  -7   3   8    0.37    0.93
   7   3  -8    0.23    0.68
  -7   3  -8    0.49    0.51
   7  -3  -8    0.55    0.56
  -7   3  -8    1.92    1.01
  -7  -3   8    0.33    0.73
   7  -3  -8    1.35    0.81
   7   3   8   -0.32    0.61
  -7   3  -8    1.29    0.69
   7   3  -9   14.89    1.33
  -7  -3  -9   17.97    1.40
  -7  -3  -9   21.62    1.64
  -7   3   9   16.68    1.88
   7  -3   9   18.01    1.17
   7   3  -9   18.22    1.66
  -7   3  -9   16.62    1.26
   7   3   9   14.97    1.38
  -7   3  -9   13.96    1.47
  -7  -3   9   19.20    1.71
  -7  -3 -10    0.03    0.84
   7   3 -10    1.30    0.76
   7   3 -10    1.57    0.95
   7  -3  10    0.33    0.58
  -7   3  10   -2.58    0.96
  -7  -3 -10    0.60    0.66
   7   3  10    1.32    0.77
  -7   3 -10    1.14    0.94
   7  -3 -10    0.87    0.82
  -7   3 -10    0.47    0.68
  -7  -3  10    2.11    0.96
  -7   3  11    0.57    1.20
   7   3 -11    1.38    0.91
  -7  -3 -11   -0.81    0.71
   7  -3  11   -0.19    0.62
  -7  -3 -11    2.33    1.05
  -7   3 -11    0.15    0.71
  -7  -3  11   -0.23    0.89
  -7   3 -11    1.33    1.10
   7   3  11    0.56    0.88
   7  -3 -11    0.99    0.79
   7  -3  12    4.23    0.89
  -7   3  12    2.18    1.41
  -7  -3 -12    3.17    1.01
   7   3 -12    4.37    1.15
  -7   3 -12    2.56    0.93
  -7   3 -12    3.33    1.35
  -7  -3  12    1.29    1.00
   7   3  12    3.27    1.07
   7  -3 -12    5.31    1.16
  -8  -3   0   76.46    3.18
   8   3   0   79.18    3.17
   8  -3   0   82.73    3.17
  -8   3   0   76.94    3.01
  -8   3   0   77.29    3.16
   8  -3   0   78.25    3.05
   8  -3   1   24.66    1.19
   8   3  -1   26.46    0.97
   8   3  -1   21.66    1.16
  -8   3   1   25.55    1.26
   8   3  -1   24.69    1.39
  -8  -3  -1   26.37    1.29
   8   3  -1   25.02    1.22
   8   3   1   26.76    1.25
  -8  -3   1   23.54    1.22
   8  -3  -1   26.28    1.26
   8  -3  -1   25.37    1.04
  -8   3  -1   26.58    1.09
   8  -3  -1   26.88    1.11
  -8   3   2    0.62    0.33
   8   3  -2    0.59    0.29
  -8   3   2    0.98    0.22
   8   3  -2    0.19    0.34
  -8  -3  -2    0.60    0.34
   8  -3   2    0.48    0.25
  -8   3  -2    0.86    0.25
   8   3   2    0.34    0.32
  -8   3  -2    0.69    0.28
   8  -3  -2    0.12    0.17
  -8   3  -2    0.47    0.46
   8  -3  -2    0.02    0.21
   8  -3  -2    0.77    0.34
  -8  -3   2    0.78    0.30
  -8  -3  -3  200.33    8.04
  -8   3   3  210.53    8.04
   8   3  -3  211.17    8.03
   8  -3   3  202.61    7.92
   8   3  -3  208.71    7.97
   8   3  -3  212.50    7.99
  -8   3  -3  201.65    8.20
   8  -3  -3  206.78    8.02
   8  -3  -3  212.91    7.85
  -8  -3   3  211.65    7.98
  -8   3  -3  211.55    7.95
   8  -3  -3  206.76    7.88
   8   3   3  205.87    8.00
  -8   3  -3  211.28    7.89
  -8   3   4    2.54    0.54
   8   3  -4    3.43    0.53
  -8  -3  -4    2.28    0.63
   8  -3   4    2.47    0.42
  -8  -3  -4    2.53    0.51
   8   3  -4    3.42    0.51
   8   3  -4    3.42    0.50
  -8   3  -4    2.78    0.42
   8  -3  -4    3.17    0.54
  -8  -3   4    3.38    0.52
  -8   3  -4    3.08    0.69
   8  -3  -4    3.36    0.48
   8   3   4    2.53    0.49
  -8   3  -4    3.91    0.48
   8  -3  -4    3.18    0.41
  -8   3  -4    3.29    0.60
   8   3  -5   63.83    2.67
  -8  -3  -5   59.00    2.75
   8   3  -5   61.76    2.63
  -8   3   5   60.14    2.80
   8  -3   5   60.97    2.53
  -8  -3  -5   56.64    2.82
   8   3  -5   58.89    2.66
   8  -3  -5   58.74    2.77
   8   3   5   57.02    2.64
  -8   3  -5   61.69    3.04
  -8   3  -5   59.87    2.56
  -8  -3   5   61.22    2.66
   8  -3  -5   59.10    2.56
  -8   3  -5   60.65    2.45
  -8   3  -5   59.43    2.68
  -8  -3  -6    1.64    0.72
   8   3  -6    0.82    0.58
   8   3  -6    0.65    0.55
   8   3  -6    1.56    0.56
   8  -3   6    2.27    0.48
  -8  -3  -6    1.12    0.55
  -8   3   6    1.14    0.76
   8   3  -6    1.79    0.63
  -8   3  -6    2.49    0.51
  -8  -3   6    1.82    0.64
   8  -3  -6    3.25    0.78
   8   3   6    1.83    0.54
   8  -3  -6    2.67    0.57
  -8   3  -6    1.20    0.60
  -8   3  -6    2.49    0.96
  -8   3  -6    2.58    0.46
  -8  -3  -7    1.29    0.81
  -8   3   7    1.28    0.79
   8   3  -7    1.44    0.63
   8  -3   7    1.75    0.50
  -8  -3  -7    1.50    0.60
  -8  -3  -7    2.18    0.68
   8   3  -7    2.40    0.77
   8   3  -7    2.24    0.73
   8  -3  -7    1.54    0.54
  -8  -3   7    2.01    0.73
   8   3   7    1.69    0.61
  -8   3  -7    2.91    0.56
  -8   3  -7    2.43    0.78
   8  -3  -7    1.18    0.72
  -8   3  -7    1.76    1.01
  -8   3   8    3.72    1.12
   8   3  -8    2.01    0.80
   8   3  -8    2.52    0.65
  -8  -3  -8    3.11    0.79
  -8  -3  -8    1.95    0.78
   8   3  -8    2.61    0.75
   8  -3   8    1.91    0.57
   8  -3  -8    3.16    0.99
   8  -3  -8    2.93    0.69
   8   3   8    2.48    0.75
  -8  -3   8    2.38    0.82
  -8   3  -8    2.01    1.08
  -8   3  -8    3.33    0.63
  -8   3  -8    3.12    0.80
  -8   3   9   13.23    1.72
  -8  -3  -9   15.81    1.44
   8   3  -9   13.65    1.26
   8  -3   9   15.23    1.16
   8   3  -9   12.92    1.41
  -8   3  -9   13.75    1.47
  -8   3  -9   13.85    1.14
   8   3   9   13.54    1.34
  -8  -3   9   11.47    1.42
   8  -3  -9   14.00    1.25
  -8   3  10    2.43    1.30
  -8  -3 -10    1.39    0.70
   8   3 -10    1.96    0.94
   8  -3  10    2.30    0.70
  -8  -3 -10    0.61    0.95
   8   3 -10    2.27    0.87
   8   3  10    1.19    0.82
   8  -3 -10    0.84    0.81
  -8   3 -10    1.32    0.71
  -8  -3  10    0.55    0.92
  -8   3 -10    0.73    0.96
   8   3 -11   10.66    1.37
   8  -3  11    8.81    1.06
  -8  -3 -11    8.91    1.42
  -8  -3 -11    8.45    1.12
  -8   3  11   15.52    2.04
   8   3  11    9.42    1.30
   8  -3 -11    8.54    1.25
  -8   3 -11    8.42    1.09
  -8   3 -11   13.11    1.67
  -8  -3  11    9.21    1.40
  -8  -3 -12    0.53    0.90
  -8   3  12    1.43    1.40
  -8  -3 -12    1.46    1.84
   8   3 -12    1.19    1.03
   8  -3  12    0.92    0.76
   8   3  12   -0.95    0.86
  -8   3 -12    1.13    0.90
   8  -3 -12    2.02    1.05
  -8  -3  12    1.21    1.04
  -8   3 -12    0.49    1.19
  -9  -3   0   -0.22    0.28
  -9   3   0    0.03    0.17
   9  -3   0   -0.13    0.26
  -9   3   0    0.25    0.29
   9   3   0    0.25    0.28
   9  -3   0    0.29    0.21
   9   3  -1  170.80    7.51
   9   3  -1  199.66    7.64
   9  -3   1  201.99    7.62
  -9  -3  -1  197.77    7.67
   9   3  -1  201.38    7.84
  -9   3   1  203.32    7.65
  -9   3  -1  206.99    7.47
  -9  -3   1  205.35    7.66
   9  -3  -1  199.07    7.43
   9  -3  -1  202.91    7.65
   9   3   1  198.76    7.65
   9  -3  -1  201.94    7.51
  -9   3   2   31.08    1.54
   9  -3   2   30.40    1.45
  -9  -3  -2   31.53    1.56
   9   3  -2   32.02    1.60
   9   3  -2   29.51    1.49
  -9   3  -2   33.57    1.37
   9  -3  -2   31.78    1.38
   9  -3  -2   32.39    1.32
  -9   3  -2   32.74    1.77
   9   3   2   31.57    1.51
  -9   3  -2   30.67    1.47
  -9  -3   2   31.28    1.51
   9  -3  -2   33.00    1.54
  -9   3   3    9.57    0.82
   9   3  -3    9.26    0.78
  -9   3   3    9.75    0.61
   9   3  -3   10.67    0.78
  -9  -3  -3   10.17    0.85
   9  -3   3    8.69    0.69
   9   3  -3   10.61    0.79
   9  -3  -3   10.35    0.60
   9  -3  -3    8.52    0.79
  -9   3  -3    9.01    0.74
   9  -3  -3    9.83    0.65
   9   3   3   10.81    0.77
  -9   3  -3    9.25    0.65
  -9  -3   3    8.59    0.75
  -9   3  -3    9.39    0.99
   9  -3   4   13.36    0.88
  -9  -3  -4   14.87    1.03
   9   3  -4   15.30    1.00
   9   3  -4   14.98    0.98
   9   3  -4   13.50    0.98
  -9   3   4   14.51    1.05
  -9  -3  -4   13.38    1.19
  -9   3  -4   14.75    1.34
   9  -3  -4   13.74    1.02
   9  -3  -4   15.19    0.84
  -9   3  -4   15.95    0.90
   9   3   4   13.65    0.95
  -9   3  -4   15.08    0.89
   9  -3  -4   13.49    0.87
  -9  -3   4   13.32    0.98
   9   3  -5   23.49    1.37
   9   3  -5   26.18    1.41
   9   3  -5   24.61    1.41
  -9  -3  -5   23.76    1.45
  -9  -3  -5   25.85    1.68
  -9   3   5   25.97    1.54
   9  -3   5   25.33    1.29
  -9   3  -5   23.42    1.29
  -9  -3   5   25.39    1.44
   9   3   5   23.70    1.38
   9  -3  -5   22.62    1.47
   9  -3  -5   24.25    1.31
  -9   3  -5   23.99    1.83
  -9   3  -5   27.76    1.51
   9   3  -6    1.07    0.51
   9   3  -6    1.27    0.59
  -9  -3  -6    1.74    0.79
  -9  -3  -6    2.50    0.68
  -9   3   6    1.62    0.71
   9  -3   6    0.91    0.43
   9   3  -6    2.53    0.59
   9  -3  -6    2.03    0.69
  -9   3  -6    0.67    0.40
   9   3   6    2.05    0.64
  -9   3  -6    1.68    0.64
  -9   3  -6    0.81    0.46
   9  -3  -6    0.80    0.50
  -9  -3   6    1.46    0.64
  -9   3  -6    2.04    0.91
  -9  -3  -7   92.13    4.05
  -9   3   7   93.54    4.25
   9   3  -7   88.28    3.87
   9  -3   7   94.66    3.80
  -9  -3  -7   94.78    3.98
  -9  -3  -7   78.59    4.18
   9   3  -7   94.14    3.99
   9  -3  -7   95.75    4.21
   9  -3  -7   84.08    3.83
  -9   3  -7   94.92    3.73
  -9  -3   7   88.83    4.03
   9   3   7   90.40    3.96
  -9   3  -7   92.63    4.52
  -9   3  -7   94.67    4.01
  -9  -3  -8    6.59    0.98
  -9  -3  -8    9.35    1.13
   9   3  -8    6.45    0.89
  -9   3   8    5.05    1.12
   9  -3   8    4.70    0.73
   9   3  -8    7.56    0.99
   9  -3  -8    6.70    0.87
  -9   3  -8    8.14    0.84
  -9   3  -8    4.21    1.33
  -9   3  -8    5.62    0.95
  -9  -3   8    8.93    1.21
   9   3   8    9.48    1.08
   9  -3  -8    4.41    1.04
   9   3  -9   17.57    1.50
   9  -3   9   15.11    1.19
   9   3  -9   15.64    1.53
  -9  -3  -9   18.65    1.67
  -9   3   9   17.39    1.87
   9   3  -9   15.99    1.50
   9   3   9   17.81    1.49
  -9  -3   9   16.59    1.67
  -9   3  -9   17.48    1.23
  -9   3  -9   18.37    2.09
   9  -3  -9   18.03    1.45
  -9   3  -9   13.42    1.45
   9   3 -10    3.11    0.89
  -9   3  10    2.87    1.41
  -9  -3 -10    1.40    0.98
  -9  -3 -10    1.89    0.83
   9  -3  10    2.44    0.73
   9   3 -10    1.83    1.16
  -9   3 -10    2.87    0.79
   9  -3 -10    2.26    0.89
   9   3  10    2.10    0.90
  -9   3 -10    2.61    1.10
  -9  -3  10    4.09    1.18
  -9  -3 -11    1.17    1.10
  -9   3  11    4.25    1.50
   9   3 -11    2.56    0.93
   9  -3  11    1.23    0.75
  -9  -3 -11    1.62    0.88
   9   3  11    0.66    0.89
   9  -3 -11    3.53    1.02
  -9   3 -11    0.43    1.07
  -9  -3  11    1.39    1.08
  -9   3 -11    1.51    0.80
  -9  -3 -12    1.23    1.20
  -9   3  12   -0.31    1.35
  -9  -3  12    1.08    1.06
   9   3  12    0.94    0.96
  -9   3 -12    2.90    1.34
 -10   3   0   27.61    1.10
 -10   3   0   26.73    1.34
  10  -3   0   25.19    1.33
 -10  -3   0   25.20    1.34
  10  -3   0   25.50    1.19
  10   3   0   26.40    1.33
  10   3  -1   33.19    1.64
  10   3  -1   38.90    1.79
  10  -3   1   39.92    1.76
  10   3  -1   37.77    1.95
 -10  -3  -1   39.95    1.83
 -10   3   1   39.90    1.81
  10  -3  -1   39.29    1.79
 -10   3  -1   40.53    1.58
  10   3   1   38.56    1.79
  10  -3  -1   37.20    1.56
 -10  -3   1   40.31    1.81
 -10  -3  -2    4.96    0.62
  10   3  -2    4.75    0.58
  10  -3   2    4.41    0.52
  10   3  -2    4.86    0.65
 -10   3   2    6.53    0.67
 -10   3  -2    4.44    0.78
  10   3   2    6.77    0.65
 -10  -3   2    5.16    0.59
  10  -3  -2    5.82    0.43
  10  -3  -2    5.39    0.61
  10  -3  -2    5.31    0.49
 -10   3  -2    3.69    0.51
 -10   3  -2    5.45    0.44
  10   3  -3   25.79    1.38
  10   3  -3   26.84    1.37
 -10   3   3   26.69    1.30
 -10   3   3   25.63    1.42
  10  -3   3   26.04    1.33
 -10  -3  -3   24.85    1.41
  10  -3  -3   26.55    1.26
  10  -3  -3   27.86    1.20
 -10  -3   3   26.27    1.38
 -10   3  -3   25.49    1.34
 -10   3  -3   25.68    1.22
  10   3   3   25.23    1.37
  10  -3  -3   26.08    1.41
 -10   3  -3   25.32    1.63
  10  -3   4    0.53    0.39
  10   3  -4    0.04    0.41
  10   3  -4    0.21    0.42
 -10  -3  -4    0.90    0.67
 -10  -3  -4    0.46    0.46
  10   3  -4    0.28    0.43
 -10   3   4   -0.26    0.53
 -10   3  -4    0.28    0.68
  10  -3  -4    0.15    0.32
 -10   3  -4    0.26    0.37
  10  -3  -4   -0.43    0.34
  10   3   4    0.92    0.43
 -10  -3   4    0.89    0.48
  10  -3  -4    0.33    0.51
 -10   3  -4    0.46    0.34
 -10  -3  -5    8.25    1.08
 -10   3   5    6.78    0.90
  10   3  -5    7.53    0.84
  10   3  -5    6.19    0.79
 -10  -3  -5    7.37    0.89
  10   3  -5    7.54    0.82
  10  -3   5    5.78    0.66
  10  -3  -5    6.88    0.85
 -10  -3   5    5.68    0.79
  10   3   5    7.23    0.82
 -10   3  -5    7.40    0.74
  10  -3  -5    8.09    0.76
 -10   3  -5    5.79    1.10
 -10   3  -5    6.57    0.84
  10  -3  -5    5.57    0.64
  10  -3   6   10.81    0.91
  10   3  -6   10.60    0.97
 -10   3   6   10.32    1.17
  10   3  -6   10.22    1.00
  10   3  -6    9.80    1.02
 -10  -3  -6   11.13    1.13
 -10  -3  -6   11.47    1.32
 -10   3  -6    9.85    1.34
  10  -3  -6    9.70    1.12
 -10  -3   6    8.55    1.02
  10  -3  -6    8.82    0.86
  10   3   6   10.49    1.03
 -10   3  -6   11.34    1.10
 -10   3  -6   10.62    0.80
 -10   3  -6   10.89    0.92
  10   3  -7    1.24    0.65
 -10  -3  -7    1.54    0.62
 -10  -3  -7   -0.90    0.76
 -10   3   7    1.32    0.90
  10  -3   7    1.08    0.50
  10   3  -7   -0.02    0.64
 -10  -3  -7    1.54    0.74
  10   3   7    1.17    0.60
 -10   3  -7    1.03    0.70
 -10   3  -7   -0.47    0.44
  10  -3  -7    0.28    0.50
  10  -3  -7    0.99    0.79
 -10   3  -7    0.93    1.02
 -10  -3   7    1.12    0.74
  10   3  -8    7.28    0.98
 -10  -3  -8    8.30    1.06
  10  -3   8    8.55    0.91
 -10   3   8    9.60    1.36
  10   3  -8    8.68    1.15
 -10  -3  -8    9.76    1.24
  10   3   8    7.05    0.97
 -10   3  -8   10.40    1.24
 -10   3  -8    8.71    0.87
  10  -3  -8    8.81    1.26
 -10   3  -8    8.68    1.57
  10  -3  -8    9.16    0.98
  10   3  -9    7.96    1.09
 -10  -3  -9    8.16    1.13
 -10   3   9    4.50    1.32
  10  -3   9    6.47    0.86
  10   3  -9    5.90    1.11
 -10  -3   9    4.16    1.12
 -10   3  -9    6.50    1.22
 -10   3  -9    4.42    1.36
  10   3   9    6.06    0.97
 -10   3  -9    6.47    0.85
  10  -3  -9    5.57    0.90
  10  -3  10    3.30    0.77
 -10  -3 -10    1.53    1.01
 -10   3  10    2.86    1.34
  10   3 -10    4.18    1.05
 -10  -3 -10    3.10    0.91
 -10   3 -10    2.01    0.77
 -10   3 -10    4.19    1.21
  10   3  10    3.52    0.93
 -10  -3  10    4.09    1.20
  10  -3 -10    2.62    0.86
  10  -3  11    3.06    0.86
 -10  -3 -11    3.72    1.21
 -10   3  11    3.05    1.59
  10   3 -11    2.79    1.05
 -10  -3 -11    2.20    0.82
 -10  -3  11    2.16    1.17
  10  -3 -11    3.96    0.98
  10   3  11    3.25    1.00
 -10   3 -11    1.77    1.11
 -11   3   0    0.02    0.38
 -11   3   0   -0.06    0.17
  11  -3   0    0.02    0.37
  11   3   0   -0.13    0.33
  11  -3   0    0.06    0.25
 -11  -3   0    0.07    0.35
  11  -3   1   89.21    3.56
  11   3  -1   75.34    3.38
  11   3  -1   87.82    3.58
 -11  -3  -1   89.68    3.62
 -11   3   1   83.91    3.29
  11   3  -1   86.04    3.74
 -11   3   1   89.79    3.59
 -11   3  -1   87.36    3.33
 -11   3  -1   87.49    3.56
 -11  -3   1   89.13    3.60
  11   3   1   84.73    3.56
  11  -3  -1   85.99    3.33
  11  -3  -1   87.75    3.58
 -11  -3  -2   26.36    1.45
  11  -3   2   25.99    1.36
  11   3  -2   26.94    1.50
  11   3  -2   28.85    1.47
 -11   3   2   25.95    1.49
 -11   3  -2   28.11    1.39
  11   3   2   25.20    1.41
  11  -3  -2   28.48    1.19
  11  -3  -2   27.47    1.48
 -11   3  -2   25.71    1.69
 -11  -3   2   25.07    1.41
 -11   3  -2   27.26    1.21
  11  -3  -2   27.41    1.29
  11   3  -3    7.50    0.76
  11   3  -3    8.87    0.86
  11  -3   3    8.70    0.77
 -11  -3  -3    7.27    0.80
 -11   3   3    6.95    0.80
 -11  -3   3    6.11    0.73
  11  -3  -3    8.41    0.58
 -11   3  -3    7.22    0.75
 -11   3  -3    6.73    0.97
  11  -3  -3    8.01    0.82
  11   3   3    6.80    0.74
 -11   3  -3    7.31    0.59
  11  -3  -3    7.09    0.65
  11   3  -4   18.59    1.19
  11  -3   4   18.07    1.11
 -11  -3  -4   17.38    1.21
 -11  -3  -4   17.56    1.50
  11   3  -4   17.27    1.16
  11   3  -4   17.99    1.14
 -11   3   4   17.65    1.26
 -11   3  -4   15.79    1.48
  11  -3  -4   18.27    1.06
  11   3   4   20.27    1.19
 -11   3  -4   17.60    1.13
  11  -3  -4   17.69    0.99
  11  -3  -4   17.97    1.24
 -11  -3   4   19.76    1.26
  11  -3   5   12.77    0.95
 -11  -3  -5   12.62    1.16
  11   3  -5   15.49    1.09
  11   3  -5   14.64    1.13
 -11   3   5   11.68    1.19
 -11  -3  -5   14.39    1.41
  11   3  -5   16.76    1.14
  11  -3  -5   15.23    1.25
 -11   3  -5   14.42    1.19
 -11   3  -5   14.40    1.00
  11   3   5   14.79    1.09
 -11   3  -5   16.93    1.60
  11  -3  -5   14.77    0.93
 -11  -3   5   16.24    1.23
  11  -3  -5   14.73    1.02
 -11  -3  -6    8.91    1.01
 -11   3   6    9.67    1.15
  11  -3   6    9.72    0.88
 -11  -3  -6    7.36    1.24
  11   3  -6    8.73    1.19
  11   3  -6   11.56    1.07
  11   3  -6   10.51    1.07
  11  -3  -6    8.67    1.09
 -11   3  -6    8.61    1.40
 -11   3  -6    9.89    1.06
 -11  -3   6   11.54    1.16
  11  -3  -6    8.09    0.84
  11   3   6    9.54    0.98
 -11  -3  -7   38.09    2.18
 -11   3   7   37.20    2.32
  11  -3   7   39.61    1.97
  11   3  -7   38.74    2.13
  11   3  -7   38.07    2.04
 -11  -3  -7   39.35    2.53
 -11   3  -7   36.63    2.11
 -11   3  -7   41.30    1.86
 -11   3  -7   38.96    2.72
  11   3   7   41.15    2.14
  11  -3  -7   40.20    2.03
 -11  -3   7   38.03    2.24
  11  -3  -7   39.05    2.28
  11   3  -8    0.33    0.72
 -11   3   8   -0.19    0.97
  11  -3   8   -0.19    0.55
 -11  -3  -8    0.59    0.79
  11   3  -8   -0.45    0.70
 -11  -3  -8    1.14    0.72
  11  -3  -8   -0.21    0.56
 -11   3  -8   -1.24    1.03
  11   3   8   -0.57    0.56
 -11   3  -8    0.46    0.53
 -11   3  -8    0.48    0.74
 -11  -3   8    0.34    0.77
 -11  -3  -9    4.40    1.07
  11   3  -9    7.59    1.11
  11   3  -9    6.33    1.02
  11  -3   9    6.42    0.92
 -11   3   9    5.03    1.26
  11   3   9    5.68    0.97
 -11   3  -9    8.70    1.73
 -11   3  -9    5.89    1.22
  11  -3  -9    8.71    1.12
 -11  -3   9    4.84    1.19
 -11   3  -9    5.07    0.88
  11   3 -10    3.13    0.95
 -11  -3 -10    1.99    0.82
 -11  -3 -10    3.15    1.10
 -11   3  10    2.20    1.38
  11  -3  10    4.60    0.87
 -11   3 -10    4.33    1.61
 -11  -3  10    3.09    1.19
  11   3  10    2.72    0.94
  11  -3 -10    2.37    0.87
 -11   3 -10    3.72    1.21
 -11   3  11   -0.38    1.41
 -11  -3 -11    0.48    0.84
  11  -3  11    0.61    0.77
  11   3 -11    2.29    1.08
 -11  -3 -11   -0.13    1.11
  11  -3 -11    1.92    0.90
 -11  -3  11   -0.20    1.05
  11   3  11   -0.27    0.89
 -11   3 -11    1.03    1.09
 -12   3   0  118.81    4.37
  12   3   0  116.99    4.71
  12   3   0  103.70    4.92
  12  -3   0  116.05    4.67
  12  -3   0  120.44    4.53
 -12   3   0  112.89    4.67
 -12  -3   0  117.48    4.72
  12   3  -1   18.20    1.23
 -12   3   1   16.78    0.73
 -12  -3  -1   15.28    1.13
  12   3  -1   14.38    1.06
 -12   3   1   15.61    1.08
  12  -3   1   15.95    1.02
  12   3  -1   14.49    0.86
  12  -3  -1   15.81    1.06
 -12   3  -1   17.00    1.05
 -12  -3   1   15.85    1.11
 -12   3  -1   16.93    0.79
  12  -3  -1   16.38    0.80
  12   3   1   17.26    1.11
 -12   3   2   38.34    1.98
  12   3  -2   39.71    1.99
 -12  -3  -2   37.86    1.97
  12   3  -2   41.99    2.05
  12  -3   2   42.09    1.94
 -12   3  -2   37.61    2.24
 -12  -3   2   40.81    2.02
  12   3   2   36.84    1.93
  12  -3  -2   42.81    2.00
  12  -3  -2   41.64    1.70
  12  -3  -2   41.77    1.84
 -12   3  -2   42.87    1.72
 -12   3  -2   42.33    1.96
 -12   3   3   47.89    2.24
 -12  -3  -3   41.58    2.13
  12   3  -3   43.57    2.11
  12   3  -3   45.36    2.13
  12  -3   3   42.87    2.03
  12  -3  -3   42.75    1.95
 -12   3  -3   41.24    2.03
  12  -3  -3   45.54    1.86
 -12   3  -3   40.63    2.48
 -12   3  -3   44.97    1.90
  12  -3  -3   46.67    2.20
 -12  -3   3   44.76    2.17
  12   3   3   42.01    2.08
 -12   3   4    0.94    0.61
 -12  -3  -4    1.59    0.81
  12   3  -4    1.18    0.54
  12   3  -4    1.05    0.51
 -12  -3  -4    1.33    0.56
  12  -3   4    0.56    0.41
  12   3  -4    0.81    0.57
  12  -3  -4    0.97    0.39
  12   3   4    1.36    0.53
 -12   3  -4    1.57    0.48
 -12   3  -4    1.07    0.85
  12  -3  -4    1.99    0.64
 -12  -3   4    1.53    0.61
  12  -3  -4    1.42    0.46
  12   3  -5    8.23    0.91
  12   3  -5    6.25    0.86
 -12  -3  -5    5.38    0.87
 -12   3   5    7.11    0.98
  12  -3   5    6.57    0.76
  12   3  -5    7.60    0.94
  12  -3  -5    5.91    0.94
  12  -3  -5    6.69    0.75
 -12  -3   5    7.43    0.97
 -12   3  -5    5.45    0.75
 -12   3  -5    6.62    0.88
  12   3   5    6.98    0.88
  12  -3  -5    7.23    0.71
 -12   3  -5    6.79    1.22
 -12  -3  -6   17.51    1.73
  12   3  -6   18.90    1.37
 -12  -3  -6   18.83    1.46
  12   3  -6   20.18    1.39
  12  -3   6   17.87    1.24
 -12   3   6   19.06    1.60
 -12  -3   6   17.71    1.51
  12  -3  -6   18.81    1.59
  12   3   6   19.06    1.39
  12  -3  -6   19.22    1.22
 -12   3  -6   18.68    1.50
 -12   3  -6   20.03    1.93
 -12   3  -6   20.40    1.43
 -12   3   7    3.69    1.08
 -12  -3  -7    4.47    0.92
  12  -3   7    3.53    0.72
 -12  -3  -7    3.10    1.09
  12   3  -7    3.58    0.76
  12   3  -7    4.15    0.88
  12  -3  -7    3.77    0.95
  12   3   7    2.72    0.79
 -12   3  -7    2.91    0.58
 -12  -3   7    4.27    0.95
  12  -3  -7    4.21    0.72
 -12   3  -7    4.55    1.31
 -12   3  -7    3.54    0.86
  12   3  -8   24.15    1.74
  12   3  -8   26.37    1.77
  12  -3   8   25.70    1.57
 -12   3   8   24.35    2.13
 -12  -3  -8   26.17    1.86
 -12   3  -8   24.85    1.86
 -12  -3   8   23.79    1.88
  12  -3  -8   23.54    1.57
  12   3   8   23.65    1.63
 -12   3  -8   26.46    2.53
  12   3  -9    4.97    1.07
  12  -3   9    5.45    0.92
  12   3  -9    5.61    1.02
 -12  -3  -9    5.44    1.20
 -12   3   9    4.78    1.30
  12  -3  -9    6.55    1.06
 -12   3  -9    8.47    1.85
 -12  -3   9    3.90    1.17
  12   3   9    6.48    1.08
 -12   3  -9    6.45    1.23
  12  -3  10    8.51    1.11
 -12   3  10    7.19    1.62
 -12  -3 -10    9.18    1.47
  12   3 -10   10.85    1.39
 -12  -3 -10   10.19    1.20
 -12  -3  10    8.95    1.53
  12  -3 -10    9.05    1.26
 -12   3 -10    9.33    1.55
  12   3  10    8.63    1.29
  12   3 -11    1.62    0.97
  12  -3  11    0.79    0.85
 -12  -3 -11    0.93    0.86
 -12   3  11    0.35    1.50
 -12  -3 -11   -0.60    1.00
 -12  -3  11    1.62    1.27
 -12   3 -11    1.26    1.28
  12  -3 -11    0.62    0.89
  12   3  11    1.16    0.98
 -13   3   0   -0.27    0.49
 -13  -3   0   -0.29    0.42
  13  -3   0    0.37    0.47
  13  -3   0   -0.13    0.27
 -13   3   0   -0.37    0.18
  13   3   0   -0.57    0.52
  13   3   0   -0.17    0.39
  13   3  -1    3.10    0.62
  13   3  -1    2.77    0.39
  13   3  -1    3.29    0.71
 -13  -3  -1    2.86    0.60
  13  -3   1    3.02    0.55
 -13   3   1    2.67    0.24
 -13   3   1    1.89    0.57
 -13   3  -1    2.38    0.32
  13  -3  -1    2.59    0.36
 -13   3  -1    1.65    0.52
  13   3   1    2.92    0.58
  13  -3  -1    2.09    0.55
 -13  -3  -2   15.87    1.15
  13   3  -2   14.39    1.15
  13  -3   2   14.80    1.03
 -13   3   2   16.55    1.17
  13   3  -2   15.76    1.15
 -13  -3   2   15.28    1.19
 -13   3  -2   15.11    0.82
 -13   3  -2   15.15    1.06
  13  -3  -2   14.66    0.80
  13   3   2   14.81    1.07
  13  -3  -2   15.32    1.12
  13  -3   3    0.30    0.46
  13   3  -3    0.24    0.50
 -13   3   3    0.58    0.58
  13   3  -3    0.59    0.50
 -13  -3  -3    0.12    0.48
 -13  -3   3    0.96    0.55
 -13   3  -3   -0.21    0.48
  13  -3  -3    0.55    0.30
  13  -3  -3    0.15    0.58
  13  -3  -3   -0.07    0.39
  13   3   3    0.54    0.49
 -13   3  -3    0.48    0.86
  13   3  -4   40.15    2.02
 -13  -3  -4   39.17    2.09
 -13  -3  -4   38.27    2.42
 -13   3   4   40.67    2.21
  13  -3   4   40.50    1.96
  13   3  -4   38.55    2.06
 -13   3  -4   40.34    1.98
  13   3   4   40.61    2.03
 -13  -3   4   38.55    2.07
  13  -3  -4   39.93    1.80
 -13   3  -4   39.05    2.40
  13  -3  -4   43.55    2.19
  13  -3  -4   41.18    1.92
  13   3  -5    9.82    1.04
  13   3  -5    8.77    1.04
 -13   3   5   10.54    1.15
 -13  -3  -5    9.55    1.08
 -13  -3  -5   10.34    1.38
  13   3  -5    9.60    1.00
  13  -3   5   11.33    0.99
  13   3   5    9.62    1.03
 -13   3  -5    9.24    0.92
 -13   3  -5    8.54    1.37
 -13  -3   5    9.05    1.04
  13  -3  -5   10.47    0.86
  13  -3  -5    8.53    1.06
  13  -3  -5   10.98    0.95
  13   3  -6    4.50    0.79
 -13   3   6    4.12    0.94
  13  -3   6    4.58    0.74
  13   3  -6    5.10    0.86
 -13  -3  -6    3.79    1.12
 -13  -3  -6    3.72    0.79
  13  -3  -6    3.81    0.86
  13   3   6    3.50    0.75
 -13   3  -6    6.44    1.32
 -13   3  -6    3.68    0.87
 -13  -3   6    5.05    0.96
  13  -3  -6    3.11    0.70
 -13  -3  -7    6.26    1.31
  13   3  -7    6.81    1.01
 -13  -3  -7    7.29    1.06
  13  -3   7    4.04    0.78
 -13   3   7    5.91    1.12
  13   3  -7    7.19    1.02
 -13  -3   7    3.54    0.96
  13  -3  -7    7.45    0.96
 -13   3  -7    3.41    0.91
  13  -3  -7    7.24    1.17
  13   3   7    6.81    0.99
 -13   3  -7    5.09    1.37
  13   3  -8    3.10    0.91
  13  -3   8    2.54    0.74
 -13   3   8    0.33    1.09
  13   3  -8    2.18    0.87
 -13  -3  -8    2.65    1.01
 -13   3  -8    0.57    0.84
 -13  -3   8    1.96    0.97
  13   3   8    0.49    0.76
  13  -3  -8    3.40    0.84
 -13   3  -8    3.74    1.38
  13   3  -9   -0.11    0.75
 -13  -3  -9   -0.07    0.96
  13   3  -9    0.38    0.82
  13  -3   9    0.13    0.69
 -13   3   9   -1.57    1.08
 -13   3  -9   -0.69    1.24
 -13  -3   9   -0.48    0.96
  13  -3  -9    0.69    0.72
  13   3   9    1.01    0.83
 -13   3  -9    0.26    0.88
  13   3 -10    8.15    1.32
 -13  -3 -10    7.64    1.43
  13  -3  10    9.91    1.20
 -13   3  10    4.97    1.61
 -13  -3  10    5.91    1.44
 -13   3 -10    7.52    1.38
  13  -3 -10    7.67    1.26
  13   3  10    8.66    1.28
 -13  -3 -11    0.03    0.95
  13  -3  11    1.49    0.89
 -13  -3 -11    1.95    1.25
  13   3 -11    0.90    1.07
 -13   3  11    2.11    1.64
 -13  -3  11    1.62    1.29
  13  -3 -11    3.58    1.04
 -13   3 -11    2.29    1.21
  13   3  11    2.47    1.03
  14   3   0   65.26    3.19
  14  -3   0   69.36    2.96
  14   3   0   62.58    2.90
 -14   3   0   64.39    2.52
  14  -3   0   67.01    2.71
 -14   3   0   63.16    2.94
 -14  -3   0   64.96    2.95
 -14   3   1    9.88    0.98
  14   3  -1   15.71    1.35
 -14  -3  -1   11.35    1.05
  14   3  -1    9.91    0.98
  14  -3   1   11.83    1.05
  14   3   1   12.24    1.05
 -14   3  -1   12.28    0.64
  14  -3  -1   10.11    0.68
  14  -3  -1   13.66    1.10
 -14   3  -1   12.21    1.07
  14   3  -2   49.46    2.39
 -14   3   2   51.14    2.39
 -14  -3  -2   47.99    2.37
  14  -3   2   52.06    2.32
  14   3  -2   51.35    2.39
  14  -3  -2   45.87    2.00
 -14  -3   2   47.47    2.35
  14  -3  -2   47.18    2.34
  14   3   2   44.45    2.30
 -14  -3  -3   24.30    1.54
 -14   3   3   24.75    1.58
  14  -3   3   25.34    1.47
  14   3  -3   23.24    1.50
  14   3  -3   23.83    1.47
 -14  -3   3   25.92    1.63
  14  -3  -3   22.58    1.52
 -14   3  -3   25.22    1.51
  14   3   3   25.18    1.50
  14  -3  -3   24.73    1.20
  14  -3  -3   25.70    1.38
 -14   3  -3   24.25    1.90
  14  -3   4    8.58    0.89
 -14  -3  -4    6.71    1.26
 -14  -3  -4    9.16    1.02
 -14   3   4    9.49    1.15
  14   3  -4    9.95    1.05
  14   3  -4    9.81    1.01
  14  -3  -4   10.23    0.78
 -14  -3   4    7.68    1.03
 -14   3  -4    8.80    1.29
  14  -3  -4    7.88    0.82
 -14   3  -4    8.30    0.96
  14  -3  -4    9.19    1.11
  14   3   4   10.14    1.02
 -14  -3  -5    0.44    0.61
 -14   3   5    1.96    0.85
  14   3  -5    0.64    0.61
 -14  -3  -5    0.53    0.94
  14   3  -5    0.36    0.58
  14   3  -5    0.52    0.57
  14  -3   5    2.00    0.64
 -14  -3   5    1.74    0.78
  14  -3  -5    0.66    0.47
 -14   3  -5    1.48    0.91
  14  -3  -5    1.50    0.77
 -14   3  -5    0.58    0.59
  14  -3  -5    1.98    0.60
  14   3   5    1.20    0.61
 -14  -3  -6   42.70    2.71
  14   3  -6   38.29    2.10
 -14   3   6   39.31    2.41
  14   3  -6   40.79    2.18
 -14  -3  -6   38.67    2.25
  14  -3   6   39.60    2.05
  14  -3  -6   40.52    2.05
 -14   3  -6   36.35    2.70
 -14   3  -6   35.12    2.14
  14   3   6   39.72    2.17
 -14  -3   6   35.11    2.23
  14  -3  -6   43.39    2.41
  14   3  -7    8.32    1.05
 -14  -3  -7    3.25    1.22
  14   3  -7    7.00    1.05
  14  -3   7    6.55    0.93
 -14   3   7    7.81    1.23
 -14  -3  -7    4.96    0.97
 -14  -3   7    5.45    1.10
 -14   3  -7    5.46    1.47
  14   3   7    4.90    0.89
 -14   3  -7    5.11    1.07
  14  -3  -7    6.48    1.16
  14  -3  -7    5.22    0.85
 -14  -3  -8   26.11    2.04
  14  -3   8   28.71    1.75
  14   3  -8   26.98    1.88
  14   3  -8   30.02    1.87
 -14   3   8   27.78    2.36
 -14  -3   8   22.48    2.06
 -14   3  -8   22.89    2.50
  14  -3  -8   28.66    1.85
 -14   3  -8   27.68    1.97
  14   3   8   30.45    1.84
  14   3  -9    4.92    1.08
  14  -3   9    2.26    0.85
  14   3  -9    4.82    1.03
 -14   3   9    3.88    1.43
 -14  -3  -9    3.13    1.20
 -14   3  -9    3.58    1.10
  14   3   9    6.04    1.10
 -14  -3   9    4.10    1.23
 -14   3  -9    4.60    1.63
  14  -3  -9    4.58    1.01
  14  -3  10    4.88    1.01
 -14  -3 -10    1.98    1.12
  14   3 -10    3.83    1.06
 -14   3  10    4.70    1.54
 -14  -3  10    2.36    1.22
  14   3  10    4.81    1.15
  14  -3 -10    3.00    0.95
 -14   3 -10    4.23    1.23
  15   3   0   -0.52    0.65
 -15  -3   0    0.48    0.56
  15  -3   0    0.27    0.34
  15  -3   0    0.06    0.55
  15   3   0    0.03    0.51
 -15   3   0   -0.03    0.62
  15  -3   1   16.77    1.23
 -15  -3  -1   15.15    1.30
  15   3  -1   16.07    1.31
 -15   3   1   18.07    1.36
  15   3  -1   16.10    1.21
  15  -3  -1   13.85    0.84
  15   3   1   17.50    1.36
  15  -3  -1   16.05    1.27
 -15   3  -1   16.21    1.26
 -15  -3   1   14.65    1.26
 -15  -3  -2    2.06    0.65
  15   3  -2    1.63    0.64
 -15   3   2    1.32    0.65
  15   3  -2    0.76    0.58
  15  -3   2    1.10    0.52
  15   3   2    0.76    0.55
  15  -3  -2    0.54    0.58
  15  -3  -2    0.98    0.33
 -15  -3   2    0.88    0.60
 -15  -3  -3    2.17    0.67
  15   3  -3    3.45    0.81
  15   3  -3    2.54    0.66
  15  -3   3    3.40    0.71
 -15   3   3    3.68    0.82
 -15  -3   3    2.39    0.80
  15   3   3    2.65    0.67
 -15   3  -3    2.99    0.75
 -15   3  -3    3.82    1.07
  15  -3  -3    3.42    0.47
  15  -3  -3    2.72    0.75
 -15  -3  -4    1.28    0.70
  15   3  -4    0.58    0.69
  15   3  -4    0.46    0.59
 -15   3   4    0.53    0.72
  15  -3   4    1.35    0.61
 -15  -3  -4    0.74    0.97
  15   3   4    0.64    0.64
 -15  -3   4    0.78    0.74
  15  -3  -4    0.44    0.65
  15  -3  -4    0.50    0.51
  15  -3  -4    0.95    0.42
 -15   3  -4   -0.29    0.56
 -15   3  -4    0.49    1.00
 -15  -3  -5    1.32    1.00
  15   3  -5    2.07    0.69
 -15   3   5    3.31    0.96
  15  -3   5    1.26    0.65
 -15  -3  -5    1.60    0.72
  15   3  -5    2.25    0.74
 -15  -3   5    0.26    0.67
  15  -3  -5    2.66    0.90
  15  -3  -5    2.07    0.63
  15  -3  -5    2.18    0.58
  15   3   5    1.25    0.65
 -15   3  -5    2.04    0.98
 -15   3  -5    1.34    0.66
 -15  -3  -6   -0.18    0.96
 -15   3   6    1.32    0.85
  15  -3   6    0.95    0.67
  15   3  -6    0.79    0.69
  15   3  -6    1.22    0.70
 -15  -3  -6    0.63    0.68
 -15   3  -6    0.18    1.08
  15  -3  -6    0.70    0.60
 -15  -3   6   -1.55    0.70
  15  -3  -6    0.32    0.73
  15   3   6    0.41    0.63
 -15   3  -6    0.84    0.79
  15  -3   7    7.45    0.99
 -15  -3  -7    7.06    1.11
  15   3  -7    7.35    1.06
  15   3  -7    7.37    1.14
 -15   3   7    6.41    1.32
 -15  -3  -7    6.58    1.43
 -15  -3   7    6.81    1.23
  15   3   7    6.10    0.99
 -15   3  -7    6.26    1.56
 -15   3  -7    6.78    1.13
  15  -3  -7    7.40    1.35
  15  -3  -7    9.15    1.13
  15  -3   8    0.24    0.73
 -15  -3  -8    1.30    0.93
  15   3  -8    0.75    0.79
 -15   3   8    2.21    1.18
  15   3  -8    0.66    0.83
 -15   3  -8   -0.44    1.24
 -15   3  -8    0.83    1.02
  15  -3  -8    0.53    0.80
 -15  -3   8   -0.53    0.93
  15   3   8    1.10    0.84
  15   3  -9    6.54    1.20
  15   3  -9    4.46    1.06
 -15  -3  -9    7.58    1.35
  15  -3   9    6.23    1.08
 -15   3   9    2.83    1.43
 -15   3  -9    7.59    1.93
  15  -3  -9    8.34    1.23
 -15   3  -9    6.43    1.33
  15   3   9    6.57    1.17
 -15  -3   9    6.92    1.44
 -15   3  10    0.57    1.37
  15  -3  10    1.84    0.93
  15   3 -10    1.20    0.95
 -15  -3 -10    1.42    1.29
  15  -3 -10    0.82    0.98
 -15   3 -10    0.41    1.09
 -15  -3  10   -1.30    1.04
  15   3  10    1.63    1.00
  16   3   0    2.60    0.79
 -16  -3   0    2.94    0.72
  16  -3   0    0.56    0.56
 -16   3   0    1.49    0.66
  16   3   0    2.95    0.70
  16   3  -1    0.32    0.63
 -16  -3  -1   -0.17    0.57
  16   3  -1    0.41    0.62
 -16   3   1    0.05    0.60
  16  -3   1    0.47    0.56
  16  -3  -1    0.83    0.59
 -16   3  -1    0.52    0.59
  16   3   1    0.89    0.59
 -16  -3   1   -0.06    0.64
  16  -3   2    7.33    0.93
 -16  -3  -2    6.61    0.94
  16   3  -2    8.15    0.98
  16   3  -2    8.15    1.02
 -16   3   2    6.42    0.95
  16   3   2    6.85    0.92
 -16  -3   2    6.22    0.99
 -16   3  -2    6.62    0.93
  16  -3  -2    6.39    0.93
  16   3  -3    0.89    0.59
  16  -3   3    1.29    0.63
 -16   3   3    1.01    0.73
 -16  -3  -3    0.52    0.71
  16   3  -3    0.05    0.60
  16   3   3    0.84    0.69
  16  -3  -3    1.00    0.68
 -16  -3   3    0.35    0.76
 -16   3  -3    0.84    0.93
 -16   3  -3    0.61    0.64
 -16  -3  -4    0.56    0.91
 -16   3   4    0.28    0.72
  16   3  -4    1.07    0.61
  16   3  -4    0.75    0.77
 -16  -3  -4   -0.21    0.64
  16  -3   4    0.60    0.59
 -16   3  -4    1.32    0.96
  16  -3  -4    0.71    0.57
  16  -3  -4    0.83    0.70
 -16  -3   4    0.12    0.75
 -16   3  -4    1.03    0.66
  16   3   4    0.53    0.62
  16   3  -5    3.21    0.89
  16  -3   5    3.07    0.72
 -16  -3  -5    3.91    0.89
 -16   3   5    4.98    1.01
 -16  -3  -5    4.52    1.25
  16   3  -5    3.73    0.79
  16   3   5    4.71    0.86
  16  -3  -5    3.31    0.73
 -16   3  -5    3.16    0.74
  16  -3  -5    2.81    0.89
 -16   3  -5    2.11    1.07
 -16  -3   5    3.27    0.87
  16   3  -6    4.46    0.85
 -16   3   6    2.19    0.96
 -16  -3  -6    4.33    1.36
  16  -3   6    3.16    0.82
 -16  -3  -6    3.47    0.89
  16  -3  -6    3.70    0.98
 -16   3  -6    2.36    1.01
 -16   3  -6    1.55    1.25
 -16  -3   6    3.19    1.02
  16   3   6    3.34    0.85
  16  -3  -6    3.47    0.77
  16   3  -7    3.07    0.99
 -16  -3  -7    1.32    1.23
 -16   3   7    2.09    1.14
  16   3  -7    4.39    0.95
  16  -3   7    3.80    0.85
 -16  -3  -7    5.07    1.00
 -16  -3   7    2.24    1.07
  16  -3  -7    5.19    1.13
  16   3   7    3.58    0.89
 -16   3  -7    2.42    0.95
 -16   3  -7    2.16    1.38
  16  -3  -7    1.98    0.77
 -16   3   8    6.01    1.47
  16   3  -8    8.47    1.25
  16   3  -8    5.95    1.12
 -16  -3  -8    5.58    1.20
  16  -3   8    8.92    1.15
 -16   3  -8    5.17    1.19
  16   3   8    4.73    1.09
 -16  -3   8    6.21    1.33
  16  -3  -8    6.97    1.15
 -16   3  -8    5.86    1.76
 -16   3   9    1.46    1.23
  16   3  -9    0.96    0.95
  16  -3   9   -0.44    0.79
  16   3  -9    0.51    0.87
 -16  -3  -9    0.62    1.14
 -16   3  -9    1.69    1.55
  16  -3  -9    1.76    0.92
 -16  -3   9   -1.10    0.99
 -16   3  -9    0.24    1.03
  16   3   9   -0.70    0.89
  16  -3  10    1.64    0.98
 -16  -3 -10   -0.16    1.07
  16   3 -10    1.10    1.11
 -16   3  10   -0.29    1.40
  16  -3 -10    1.86    1.03
 -16  -3  10    0.78    1.21
 -16   3 -10    0.19    1.21
  16   3  10    1.72    1.06
 -17   3   0   -0.56    0.61
 -17  -3   0    0.55    0.61
  17   3   0   -0.23    0.55
  17  -3   0    0.23    0.58
  17   3   0    0.31    0.71
  17   3  -1   19.52    1.44
  17   3  -1   17.36    1.48
  17  -3   1   18.32    1.34
 -17  -3  -1   16.55    1.47
 -17   3   1   16.63    1.43
 -17   3  -1   17.80    1.37
 -17  -3   1   16.63    1.43
  17  -3  -1   16.82    1.42
  17   3   1   18.59    1.49
 -17   3   2    1.96    0.79
  17   3  -2    2.48    0.72
  17   3  -2    1.95    0.73
 -17  -3  -2    2.30    0.75
  17  -3   2    2.21    0.66
  17  -3  -2    2.72    0.77
 -17   3  -2    3.52    0.78
 -17  -3   2    1.58    0.75
  17   3   2    1.78    0.74
  17   3  -3   11.88    1.23
  17  -3   3   10.23    1.08
 -17   3   3   12.25    1.35
  17   3  -3    9.86    1.07
 -17  -3  -3    9.31    1.16
  17  -3  -3   10.22    1.26
 -17  -3   3    7.96    1.10
  17   3   3   10.49    1.15
 -17   3  -3    9.51    1.46
 -17  -3  -4    0.84    1.00
  17   3  -4    1.14    0.84
  17  -3   4    1.23    0.64
  17   3  -4    1.12    0.62
 -17  -3  -4    1.81    0.81
 -17   3   4    1.13    0.83
 -17   3  -4   -0.45    1.05
  17  -3  -4    1.64    0.83
 -17  -3   4    1.41    0.85
  17   3   4    1.36    0.77
 -17   3  -4    2.62    0.74
  17   3  -5    0.93    0.89
 -17   3   5    1.14    0.88
  17   3  -5    2.62    0.76
  17  -3   5    2.65    0.79
 -17  -3  -5    0.75    1.11
 -17  -3  -5    1.99    0.89
  17  -3  -5    2.10    0.89
 -17   3  -5    1.40    0.78
  17   3   5    3.16    0.91
  17  -3  -5    2.48    0.73
 -17   3  -5    1.93    1.14
 -17  -3   5    2.89    0.98
 -17   3   6    1.97    1.09
 -17  -3  -6    0.37    0.88
  17   3  -6    1.15    0.73
  17  -3   6    1.89    0.77
 -17  -3  -6    0.70    1.21
  17   3   6    1.76    0.77
 -17   3  -6    1.16    0.97
 -17  -3   6    2.31    1.04
  17  -3  -6    2.09    1.02
  17  -3  -6    2.32    0.74
 -17   3  -6    0.98    1.31
  17   3  -7   19.94    1.67
 -17  -3  -7   19.30    1.75
  17  -3   7   21.01    1.60
 -17  -3  -7   16.77    2.11
 -17   3   7   18.70    2.00
 -17  -3   7   13.07    1.71
  17   3   7   15.34    1.54
  17  -3  -7   18.94    1.96
 -17   3  -7   17.93    2.26
 -17   3  -7   15.63    1.63
  17  -3  -7   17.82    1.61
 -17   3   8    1.29    1.28
 -17  -3  -8    0.63    1.06
  17   3  -8    2.07    0.96
  17  -3   8    3.19    0.94
  17   3  -8    2.46    1.01
  17  -3  -8    1.28    0.89
 -17   3  -8    1.28    1.09
  17   3   8    0.98    0.87
 -17  -3   8    1.64    1.11
 -17   3  -8    0.09    1.47
  17   3  -9   12.87    1.55
  17   3  -9    9.00    1.40
 -17   3   9   12.85    1.98
  17  -3   9   10.51    1.37
 -17  -3  -9    7.60    1.57
 -17   3  -9    9.23    1.65
  17  -3  -9   12.57    1.43
  17   3   9   11.35    1.47
 -17  -3   9    8.45    1.56
 -17   3  -9    8.59    2.08
  18   3   0    2.00    0.71
  18  -3   0    1.09    0.76
  18   3   0    1.04    0.77
 -18   3   0    2.09    0.88
  18  -3   1    1.76    0.70
  18   3  -1   -0.23    0.62
 -18  -3  -1    1.25    0.73
  18   3  -1    1.59    0.72
 -18   3   1    1.45    0.75
  18   3   1    0.29    0.81
  18  -3  -1    1.32    0.71
  18   3   1    1.04    0.67
 -18  -3   1    1.05    0.72
 -18   3  -1    2.33    0.77
  18  -3   2   -0.17    0.56
 -18  -3  -2    0.50    0.68
 -18   3   2    0.87    0.77
  18   3  -2    0.84    0.77
  18   3  -2    0.87    0.65
  18   3   2    0.57    0.67
 -18  -3   2    0.15    0.81
  18  -3  -2    0.01    0.66
 -18   3  -2   -0.05    0.66
  18  -3   3    1.99    0.70
  18   3  -3    1.63    0.79
  18   3  -3    1.54    0.68
 -18   3   3    2.03    0.89
 -18  -3  -3    1.85    0.79
  18  -3  -3    1.64    0.82
 -18  -3   3    1.60    0.81
  18   3   3    0.80    0.69
 -18   3  -3    2.58    1.14
 -18  -3  -4    0.67    0.77
  18   3  -4    0.65    0.64
 -18  -3  -4    1.36    1.19
 -18   3   4    0.27    0.92
  18   3  -4    1.36    0.82
  18  -3   4    0.64    0.62
 -18  -3   4    0.13    0.76
  18  -3  -4    0.23    0.90
 -18   3  -4   -0.21    0.64
 -18   3  -4    0.47    1.15
  18   3   4    1.42    0.75
 -18   3   5    0.84    0.90
  18   3  -5   -0.38    0.64
  18   3  -5    0.89    0.92
  18  -3   5    0.17    0.64
 -18  -3  -5   -1.89    1.09
 -18  -3  -5    1.79    0.84
  18   3   5   -0.05    0.68
 -18   3  -5    0.74    0.72
  18  -3  -5    0.21    0.82
 -18  -3   5   -0.43    0.87
 -18   3  -5   -0.10    1.01
 -18  -3  -6   -0.18    0.87
  18   3  -6    1.15    0.74
  18  -3   6    1.00    0.75
 -18  -3  -6   -1.09    1.11
 -18   3   6    0.91    1.12
  18  -3  -6   -0.44    0.98
  18  -3  -6    1.08    0.78
  18   3   6    0.02    0.82
 -18   3  -6   -0.79    0.85
 -18   3  -6   -0.18    1.22
 -18  -3   6    0.34    0.97
 -18   3   7   -1.04    0.93
 -18  -3  -7    0.08    0.93
  18  -3   7    0.63    0.82
 -18  -3  -7    0.26    1.26
  18   3  -7    0.48    0.79
 -18  -3   7    0.50    1.07
  18  -3  -7    1.66    0.84
  18  -3  -7    0.61    0.97
  18   3   7   -0.16    0.85
 -18   3  -7   -1.17    1.30
 -18   3  -7    0.61    0.93
 -18   3   8   -0.28    1.27
  18  -3   8   -0.29    0.85
 -18   3  -8    2.05    1.62
  18  -3  -8    0.48    0.91
 -18   3  -8    0.15    1.12
  18   3   8    1.27    0.98
 -18  -3   8    0.69    1.12
  18   3  -9   -0.81    0.88
  18  -3   9   -0.65    0.90
 -18   3   9    1.48    1.38
 -18  -3  -9   -0.78    1.16
  18  -3  -9   -0.43    0.89
 -18   3  -9   -2.30    1.56
  18   3   9   -0.01    1.02
 -18   3  -9   -0.26    1.22
 -18  -3   9    0.98    1.16
 -19  -3   0    0.30    0.73
  19   3   0   -0.79    0.67
  19  -3   0    0.23    0.67
 -19   3   0   -0.23    0.74
  19   3   0   -0.25    0.74
 -19  -3  -1   22.52    1.70
  19   3  -1   25.97    1.73
  19  -3   1   23.17    1.65
  19   3  -1   25.73    1.77
 -19   3   1   23.06    1.73
 -19  -3   1   22.96    1.72
  19   3   1   25.99    1.74
  19   3   1   24.84    2.17
  19  -3  -1   21.15    1.65
 -19   3  -1   24.24    1.70
  19  -3   2   21.44    1.62
  19   3  -2   20.39    1.51
 -19   3   2   18.46    1.63
 -19  -3  -2   19.53    1.71
  19   3  -2   21.61    1.65
 -19  -3   2   21.98    1.79
  19   3   2   21.83    1.78
 -19   3  -2   19.34    1.65
  19  -3  -2   18.32    1.63
 -19   3   3    1.34    1.00
  19   3  -3    1.09    0.70
 -19  -3  -3    2.06    0.83
  19  -3   3    2.98    0.76
  19   3  -3    1.08    0.83
  19   3   3    0.99    0.77
 -19  -3   3    0.74    0.80
 -19   3  -3    1.55    0.80
 -19   3  -3    5.08    1.30
  19  -3  -3    1.59    0.95
  19   3  -4   22.66    1.91
 -19  -3  -4   15.64    1.58
 -19  -3  -4   15.38    2.02
  19   3  -4   21.17    1.51
 -19   3   4   16.82    1.71
  19  -3   4   18.33    1.45
 -19  -3   4   17.80    1.74
 -19   3  -4   16.04    1.47
  19  -3  -4   24.14    1.91
 -19   3  -4   16.47    2.07
  19   3   4   18.09    1.61
  19  -3   5    8.61    1.14
 -19  -3  -5    8.97    1.30
 -19   3   5    6.78    1.34
 -19  -3  -5    5.86    1.63
  19   3   5    7.03    1.20
 -19   3  -5    5.76    1.10
  19  -3  -5    6.79    1.33
 -19   3  -5    6.51    1.47
 -19  -3   5    4.46    1.21
  19  -3   6    4.70    1.03
 -19  -3  -6    2.10    1.06
 -19   3   6    6.07    1.43
 -19  -3  -6    3.05    1.45
  19   3   6    3.12    1.01
 -19   3  -6    2.60    1.14
 -19  -3   6    1.55    1.14
  19  -3  -6    3.54    0.92
  19  -3  -6    5.12    1.38
 -19   3  -6    1.25    1.42
  19  -3   7   14.82    1.53
 -19  -3  -7   14.74    2.35
 -19   3   7   12.89    1.83
 -19  -3  -7   14.98    1.69
 -19   3  -7   14.66    2.21
  19  -3  -7   18.21    1.67
  19   3   7   14.77    1.56
 -19   3  -7   11.95    1.60
 -19  -3   7   14.34    1.80
 -19   3   8   -1.35    1.15
  19  -3   8    2.24    1.03
 -19   3  -8    1.08    1.59
  19   3   8    1.49    0.95
 -19   3  -8    0.26    1.07
 -19  -3   8    0.64    1.17
  19  -3  -8    2.34    1.02
 -20   3   0   15.82    1.55
 -20  -3   0   13.90    1.49
  20   3   0   13.77    1.49
  20  -3   0   12.60    1.40
 -20   3   1    5.46    1.06
  20  -3   1    3.96    0.91
  20   3  -1    4.82    1.10
 -20  -3  -1    3.64    0.94
 -20   3  -1    4.02    0.99
  20   3   1    4.83    0.98
  20  -3  -1    3.09    0.93
 -20  -3   1    3.52    1.02
 -20  -3  -2    4.48    0.99
  20   3  -2    3.15    0.98
  20  -3   2    2.85    0.85
 -20   3   2    5.04    1.18
  20   3   2    3.75    0.96
  20  -3  -2    5.65    1.17
 -20  -3   2    3.55    0.98
 -20   3  -2    4.27    0.98
 -20   3  -2    0.55    1.22
  20   3  -3   12.57    1.51
 -20   3   3   11.21    1.47
 -20  -3  -3   12.44    1.49
  20  -3   3   14.48    1.40
 -20   3  -3   14.06    1.46
  20   3   3   12.48    1.47
  20  -3  -3   14.01    1.55
 -20   3  -3   12.50    1.90
 -20  -3   3    8.03    1.36
  20  -3   4   -0.73    0.63
 -20   3   4   -0.54    0.90
  20   3  -4    0.92    0.86
 -20  -3  -4    0.99    1.31
 -20  -3  -4    0.00    0.80
  20   3   4    0.46    0.83
 -20  -3   4    1.75    1.03
 -20   3  -4    2.17    1.40
  20  -3  -4   -0.05    0.88
  20  -3   5    7.93    1.20
 -20  -3  -5    3.09    1.55
 -20   3   5    6.53    1.33
 -20  -3  -5    8.25    1.34
 -20   3  -5    5.44    1.63
  20   3   5    8.38    1.30
 -20  -3   5    6.38    1.35
  20  -3  -5    6.66    1.33
  20  -3   6    2.83    0.96
 -20   3   6    2.80    1.22
 -20  -3  -6    1.06    1.42
 -20  -3  -6    2.42    1.01
 -20   3  -6    2.91    1.25
  20  -3  -6    2.87    1.23
 -20   3  -6    3.55    1.58
  20   3   6    4.28    1.05
 -20  -3   6    3.87    1.17
 -20   3   7    2.01    1.22
  20  -3   7    0.03    0.77
 -20   3  -7   -0.68    1.50
  20   3   7    1.10    1.01
 -20  -3   7   -0.54    1.10
  20  -3  -7    2.38    0.93
 -20   3  -7    0.23    1.03
  20  -3   8    4.38    1.04
 -20   3   8    4.74    1.49
 -20  -3   8    1.63    1.30
  20  -3  -8    6.65    1.23
 -20   3  -8    2.38    1.35
  20   3   8    3.16    1.21
 -20   3  -8    3.30    1.89
 -21  -3   0   -1.27    0.78
  21  -3   0   -0.58    0.79
 -21   3   0    1.59    0.94
  21   3   0    0.60    0.84
  21  -3   1    4.52    1.01
  21   3  -1    6.46    1.22
 -21   3   1    3.85    1.04
 -21  -3   1    5.43    1.21
  21  -3  -1    6.10    1.12
  21   3   1    4.51    1.03
 -21   3  -1    5.03    1.09
 -21   3   2    3.68    1.21
  21   3  -2    4.48    1.09
 -21  -3  -2    4.43    1.02
  21  -3   2    4.63    1.07
  21   3   2    2.95    0.98
 -21   3  -2    5.09    1.06
 -21  -3   2    3.60    1.06
  21  -3  -2    3.35    1.14
 -21   3  -2    3.79    1.56
  21   3  -3   -0.73    0.94
  21  -3   3   -0.47    0.79
 -21   3   3    0.66    1.11
 -21  -3  -3    0.50    0.86
  21   3   3    1.24    0.84
 -21  -3   3   -0.23    0.82
  21  -3  -3    0.81    1.04
 -21   3  -3    0.14    0.91
 -21   3  -3   -0.99    1.14
  21   3  -4    0.93    0.97
 -21  -3  -4   -0.17    0.81
 -21  -3  -4   -0.15    1.35
 -21   3   4   -0.49    1.11
  21  -3   4    1.38    0.81
  21  -3  -4    1.88    1.14
 -21   3  -4    1.61    0.93
  21   3   4    2.00    0.92
 -21   3  -4    1.19    1.37
 -21  -3   4   -0.22    0.90
 -21  -3  -5   -0.38    1.37
  21  -3   5    0.53    0.86
 -21   3   5    1.63    1.13
 -21  -3  -5    1.31    1.06
  21  -3  -5    2.63    1.16
 -21   3  -5    0.19    1.39
 -21  -3   5    1.08    1.05
  21   3   5    4.49    1.15
 -21   3   6    1.52    1.35
 -21  -3  -6    0.23    0.93
 -21  -3  -6    1.65    1.58
  21  -3   6    1.53    0.96
 -21   3  -6   -0.37    1.15
 -21   3  -6    1.09    1.36
 -21  -3   6   -1.81    0.91
  21   3   6   -0.03    0.88
  21  -3  -6    1.32    1.28
  21  -3   7    2.23    1.06
 -21   3   7    2.05    1.31
 -21   3  -7    3.53    1.41
 -21  -3   7    3.65    1.40
  21   3   7    3.92    1.24
 -21   3  -7    1.56    1.66
 -22   3   0   15.44    1.62
  22  -3   0   15.83    1.61
 -22  -3   0   14.99    1.63
  22   3   0   15.30    1.64
  22  -3   1    0.83    0.84
  22   3  -1   -0.46    0.86
 -22   3   1    0.80    1.05
 -22  -3  -1   -0.17    0.92
  22  -3  -1    0.22    1.00
  22   3   1    0.60    0.86
 -22  -3   1   -0.04    0.91
 -22   3  -1   -0.13    0.90
  22  -3   2    5.55    1.17
  22   3  -2    5.63    1.32
 -22   3   2    7.08    1.41
 -22  -3  -2    4.05    1.15
  22   3   2    4.61    1.21
 -22   3  -2    2.99    1.62
  22  -3  -2    5.67    1.28
 -22  -3   2    5.07    1.19
 -22   3  -2    6.16    1.24
  22  -3   3    0.11    0.80
  22   3  -3    2.23    1.05
 -22   3   3    0.01    1.06
 -22  -3  -3    1.45    1.05
 -22   3  -3   -0.19    0.88
 -22  -3   3    1.96    1.01
  22  -3  -3    1.55    1.03
  22   3   3    0.35    0.90
 -22   3  -3   -1.50    1.37
 -22  -3  -4    1.03    1.08
 -22  -3  -4   -0.65    1.44
  22   3  -4    0.24    0.96
  22  -3   4    0.55    0.81
 -22   3   4   -0.11    1.03
 -22   3  -4    0.91    1.33
 -22  -3   4   -0.71    0.92
  22  -3  -4    0.47    1.01
  22   3   4    0.61    1.03
 -22   3  -4    0.60    0.90
  22  -3   5    1.22    0.88
 -22   3   5    0.97    1.20
 -22  -3  -5   -0.07    1.53
 -22  -3  -5    0.04    1.03
  22  -3  -5    1.60    1.17
  22   3   5    1.90    1.13
 -22  -3   5    2.36    1.27
 -22   3  -5    0.29    1.55
  22  -3   6    3.65    1.15
 -22   3   6    4.18    1.43
 -22  -3  -6    4.15    1.19
 -22  -3  -6    5.40    1.85
 -22   3  -6    2.98    1.77
  22  -3  -6    2.56    1.34
 -22   3  -6    2.27    1.39
  22   3   6    1.08    1.01
 -22  -3   6    5.75    1.53
  23  -3   0    0.17    0.87
  23   3   0    0.51    1.08
 -23  -3   0   -0.01    1.04
 -23   3   0   -1.31    0.91
 -23  -3  -1   -0.45    0.94
 -23   3   1   -1.20    0.93
  23   3  -1    0.16    0.94
  23  -3   1    0.25    0.88
  23  -3  -1    0.06    0.94
 -23  -3   1    0.20    1.00
  23   3   1   -1.78    0.82
 -23   3  -1    1.00    0.99
 -23   3   2    8.42    1.46
  23   3  -2    8.76    1.54
  23  -3   2    7.63    1.27
 -23   3  -2    7.51    1.74
  23   3   2    8.35    1.36
 -23  -3   2    7.16    1.47
  23  -3  -2   10.70    1.52
 -23   3  -2    7.77    1.34
  23   3  -3   -0.55    1.10
 -23   3   3   -0.24    1.06
 -23  -3  -3   -0.35    0.90
  23  -3   3    0.16    0.96
 -23  -3   3    2.01    1.22
  23   3   3    1.02    0.98
  23  -3  -3    1.99    1.15
 -23   3  -3    0.41    1.08
 -23   3  -3   -0.26    1.53
 -23  -3  -4   10.56    2.08
  23   3  -4   12.11    1.71
 -23  -3  -4   10.05    1.47
 -23   3   4   12.81    1.80
  23  -3   4   11.14    1.42
  23  -3  -4   13.53    1.85
 -23  -3   4   10.84    1.67
 -23   3  -4    9.79    1.42
  23   3   4   12.37    1.65
 -23   3  -4    9.13    2.03
 -23   3   5   -1.80    1.10
  23  -3   5   -0.72    0.84
 -23  -3  -5    0.71    1.63
 -23  -3  -5   -0.26    0.97
  23  -3  -5   -0.44    1.12
 -23   3  -5   -0.28    1.49
  23   3   5   -0.65    1.06
 -23  -3   5    0.56    1.22
 -23  -3  -6    2.47    1.79
 -23  -3  -6    0.85    1.08
  23  -3   6    2.26    1.14
 -23   3   6    1.74    1.38
 -23  -3   6    1.22    1.37
  23  -3  -6   -0.73    1.22
  23   3   6    1.93    1.13
 -23   3  -6   -0.33    1.21
 -23   3  -6    1.25    1.71
  24   3   0    6.74    1.38
 -24  -3   0    4.80    1.30
  24  -3   0    7.09    1.45
 -24   3   0    7.08    1.52
 -24  -3  -1    0.31    1.04
  24  -3   1    0.84    1.00
 -24   3   1    1.28    1.30
  24   3  -1   -0.86    1.09
  24   3   1   -0.70    0.97
  24  -3  -1   -0.12    1.13
 -24  -3   1    2.38    1.31
 -24   3  -1    0.01    1.03
 -24   3   2   -0.63    1.10
 -24  -3  -2    1.46    1.15
  24   3  -2    0.80    1.22
  24  -3   2   -0.02    1.07
  24   3   2    1.61    1.13
 -24  -3   2    0.84    1.23
 -24   3  -2    1.45    1.24
 -24   3  -2    0.42    1.44
  24  -3  -2   -0.69    1.07
  24   3  -3    5.61    1.38
  24  -3   3    4.78    1.26
 -24   3   3    4.76    1.39
 -24   3  -3    2.44    1.82
  24   3   3    6.07    1.46
 -24  -3   3    5.14    1.42
  24  -3  -3    4.26    1.36
 -24   3  -3    5.63    1.25
 -24  -3  -4    1.39    1.65
  24  -3   4    1.55    1.10
 -24   3   4    0.23    1.19
 -24  -3  -4    1.05    1.08
 -24   3  -4   -0.13    1.35
  24  -3  -4   -0.93    1.13
 -24  -3   4   -0.09    1.30
  24   3   4    2.10    1.13
 -24   3  -4    0.90    1.50
 -24   3   5   -0.56    1.42
 -24  -3  -5    2.12    1.11
 -24  -3  -5    3.07    1.76
  24  -3   5    1.38    1.00
 -24   3  -5    2.03    1.77
  24   3   5    2.81    1.17
 -24  -3   5    2.03    1.29
  24  -3  -5    1.17    1.43
  25  -3   0   -0.34    1.18
 -25  -3   0    1.05    1.33
 -25   3   0    0.20    1.25
  25   3   0   -0.99    1.19
 -25  -3  -1    2.35    1.24
 -25   3   1    0.99    1.21
  25   3  -1    1.81    1.21
  25  -3   1    1.68    1.24
 -25   3  -1    2.09    1.32
 -25  -3   1    0.71    1.13
  25  -3  -1    4.03    1.28
  25   3   1    1.47    1.17
  25  -3   2    1.42    1.06
  25   3  -2   -0.61    1.25
 -25  -3  -2    0.64    1.14
 -25   3   2    1.55    1.38
  25   3   2    0.41    1.11
 -25   3  -2   -0.74    1.06
 -25   3  -2   -1.67    1.68
  25  -3  -2    0.75    1.32
 -25  -3   2    1.20    1.33
  25  -3   3    1.32    1.06
 -25   3   3    0.24    1.27
  25   3  -3   -1.93    1.02
  25  -3  -3   -0.16    1.18
 -25   3  -3    2.13    1.17
  25   3   3   -0.28    1.05
 -25  -3   3   -0.32    1.15
 -25   3  -3    2.45    1.90
  26   3   0    3.40    1.39
 -26   3   0    2.53    1.43
 -26  -3   0    1.83    1.26
  26  -3   0    1.90    1.36
 -26  -3  -1   -1.65    1.12
  26  -3   1   -0.48    1.22
 -26   3   1    0.46    1.23
  26   3  -1    1.47    1.27
 -26   3  -1   -2.05    1.60
 -26   3  -1   -0.59    1.30
 -26  -3   1    0.10    1.20
  26   3   1   -0.84    1.12
  26  -3  -1    1.45    1.21
   0   4   0  499.05   18.36
   0  -4   0  506.06   18.37
   0   4   0  516.88   18.40
   0   4   0  459.04   18.46
   0   4   1    0.38    0.14
   0   4  -1    0.09    0.16
   0   4  -1    0.00    0.16
   0   4   1    1.08    0.26
   0  -4  -1    0.22    0.22
   0   4  -1   -0.12    0.15
   0  -4   1    0.08    0.09
   0   4  -1    0.25    0.18
   0   4   2  943.07   35.23
   0  -4  -2  912.75   35.24
   0   4  -2  939.06   35.60
   0   4  -2  935.72   35.28
   0   4  -2  968.96   35.31
   0   4  -2 1000.00   35.29
   0   4  -3   -0.03    0.27
   0  -4  -3   -0.20    0.34
   0  -4  -3    0.42    0.16
   0   4   3   -0.31    0.36
   0  -4   3   -0.02    0.12
   0   4  -3    0.01    0.18
   0   4  -3    0.25    0.22
   0   4  -3   -0.01    0.23
   0   4  -4   22.45    1.05
   0  -4   4   22.78    0.99
   0   4   4   22.79    1.32
   0   4  -4   23.61    1.18
   0   4  -4   22.58    1.14
   0   4  -4   24.33    1.10
   0  -4  -4   23.60    1.02
   0  -4  -4   19.80    1.28
   0  -4   5    0.43    0.25
   0   4  -5    0.21    0.31
   0   4   5    0.25    0.48
   0   4  -5   -0.06    0.26
   0  -4  -5    0.30    0.45
   0   4  -5    0.42    0.36
   0  -4  -5    0.50    0.28
   0   4  -5   -0.23    0.36
   0   4   6  232.31    9.26
   0  -4  -6  242.39    8.90
   0   4  -6  233.21    9.05
   0  -4   6  233.48    8.86
   0   4  -6  236.19    9.04
   0  -4  -6  224.88    9.27
   0   4  -6  232.44    8.91
   0   4  -7    0.15    0.56
   0  -4  -7    0.62    0.59
   0   4   7   -1.42    0.57
   0   4  -7    0.09    0.39
   0  -4  -7   -0.18    0.41
   0  -4   7    0.23    0.37
   0  -4  -7   -0.59    0.39
   0   4  -8  121.90    4.92
   0  -4  -8  120.82    4.97
   0  -4  -8  116.55    5.33
   0   4  -8  117.51    5.11
   0   4   8  127.38    5.36
   0  -4  -8  124.50    4.97
   0  -4   8  123.61    4.86
   0   4   9    0.22    0.81
   0  -4  -9   -0.15    0.55
   0   4  -9   -1.34    0.60
   0  -4   9    0.12    0.46
   0   4  -9    0.20    0.60
   0  -4  -9    0.23    0.61
   0  -4  10   13.10    1.07
   0  -4 -10   11.53    1.26
   0   4  10   11.23    1.47
   0   4 -10   14.09    1.60
   0   4 -10   12.66    1.17
   0   4 -11   -0.06    1.02
   0  -4  11   -0.21    0.56
   0   4  11   -0.45    0.92
   0  -4 -11   -0.46    0.80
   0   4 -11    0.74    0.70
   0   4 -12    4.79    1.14
   0   4 -12    8.69    1.64
   0   4  12    5.23    1.29
   0  -4 -12    4.41    1.04
  -1   4   0    0.07    0.17
  -1  -4   0    0.33    0.15
  -1   4   0    0.37    0.27
  -1   4   0    0.28    0.13
   1  -4   0    0.49    0.15
   1   4   0    0.33    0.24
   1   4   0    0.35    0.15
  -1   4   1    5.50    0.41
   1  -4   1    4.79    0.25
  -1   4   1    4.36    0.31
  -1  -4  -1    4.87    0.43
   1   4  -1    4.54    0.38
   1   4  -1    4.89    0.38
   1   4  -1    5.05    0.40
   1   4  -1    4.90    0.44
  -1   4  -1    4.87    0.36
  -1   4  -1    4.72    0.31
   1  -4  -1    4.73    0.41
   1   4   1    4.61    0.42
  -1   4  -1    4.55    0.35
  -1  -4   1    4.39    0.24
  -1   4  -1    5.68    0.49
   1   4  -2  684.81   25.23
   1   4  -2  682.98   25.13
   1   4  -2  659.90   25.03
  -1  -4  -2  659.19   25.19
  -1   4   2  684.38   25.16
   1   4  -2  687.94   25.03
   1  -4   2  678.82   25.02
   1  -4  -2  694.56   25.02
   1  -4  -2  677.21   25.18
  -1   4  -2  669.36   25.06
   1   4   2  682.10   25.17
  -1   4  -2  677.91   25.10
  -1   4  -2  680.03   25.05
  -1  -4   2  683.88   25.02
  -1   4  -2  657.06   25.24
  -1   4  -2  663.86   25.04
   1   4  -3    0.21    0.20
   1  -4   3    0.08    0.11
  -1   4   3    0.34    0.43
   1   4  -3   -0.03    0.31
   1   4  -3    0.29    0.22
  -1  -4  -3    0.06    0.34
   1   4  -3    0.06    0.22
   1   4   3   -0.54    0.31
  -1   4  -3    0.24    0.26
  -1   4  -3    0.38    0.29
  -1   4  -3    0.20    0.16
   1  -4  -3    0.25    0.15
  -1   4  -3    0.54    0.39
  -1  -4   3    0.34    0.18
   1  -4  -3    0.86    0.44
  -1   4  -3    0.44    0.24
   1   4  -4  158.21    6.17
   1   4  -4  162.87    6.05
   1   4  -4  156.88    6.05
  -1  -4  -4  155.37    6.32
  -1   4   4  149.84    6.28
  -1  -4  -4  160.43    6.00
   1  -4   4  157.92    5.95
   1   4  -4  155.26    6.12
   1   4   4  159.89    6.29
  -1   4  -4  162.21    6.13
  -1   4  -4  159.32    6.07
  -1  -4   4  163.10    6.01
   1  -4  -4  162.21    5.98
  -1   4  -4  156.14    6.10
   1  -4  -4  150.89    6.29
  -1   4  -4  160.63    6.02
   1   4  -5    1.89    0.38
   1   4  -5    1.93    0.49
  -1   4   5    2.20    0.67
  -1  -4  -5    1.89    0.59
   1   4  -5    2.35    0.50
   1   4  -5    1.84    0.35
  -1  -4  -5    2.49    0.37
   1  -4   5    2.29    0.31
  -1  -4   5    2.74    0.38
  -1   4  -5    2.10    0.52
  -1   4  -5    1.93    0.47
  -1   4  -5    1.71    0.37
   1   4   5    1.06    0.57
   1  -4  -5    2.28    0.37
  -1   4  -5    1.77    0.39
   1  -4  -5    1.11    0.52
   1   4  -6    1.74    0.42
  -1   4   6    2.37    0.77
   1   4  -6    2.39    0.58
   1  -4   6    1.50    0.38
  -1  -4  -6    3.11    0.78
  -1  -4  -6    2.25    0.45
   1   4  -6    2.74    0.67
  -1  -4   6    2.49    0.46
   1  -4  -6    1.70    0.45
   1  -4  -6    2.61    0.47
  -1   4  -6    1.83    0.55
  -1   4  -6    2.77    0.45
   1   4   6    3.25    0.79
   1  -4  -6    2.25    0.67
  -1  -4  -7    7.57    0.80
  -1  -4  -7    8.20    1.03
   1   4  -7    9.14    1.03
  -1  -4  -7    7.57    0.77
  -1   4   7    7.26    1.07
   1  -4   7    7.95    0.68
   1   4  -7    9.01    0.81
  -1   4  -7    7.36    0.91
   1  -4  -7    6.65    1.01
  -1   4  -7    7.21    0.72
   1  -4  -7    9.36    0.83
  -1  -4   7    8.10    0.74
   1   4   7    8.05    1.04
   1  -4  -7    7.72    0.80
  -1  -4  -8   23.59    1.42
  -1   4   8   21.02    1.82
   1   4  -8   21.02    1.60
   1   4  -8   21.80    1.36
  -1  -4  -8   21.98    1.38
   1  -4   8   19.77    1.21
  -1  -4  -8   20.74    1.61
  -1  -4   8   21.62    1.27
   1  -4  -8   21.84    1.37
   1  -4  -8   22.85    1.90
   1   4   8   22.62    1.63
   1  -4  -8   21.51    1.33
  -1   4  -8   21.57    1.32
  -1   4  -8   22.05    1.67
  -1  -4  -9    2.36    0.75
  -1   4   9    4.86    1.12
  -1  -4  -9    3.70    0.81
   1   4  -9    3.20    0.75
   1   4  -9    4.76    0.96
   1  -4   9    3.93    0.62
   1  -4  -9    4.32    0.76
   1  -4  -9    4.38    0.83
  -1  -4   9    4.67    0.68
  -1   4  -9    4.64    0.79
  -1   4  -9    4.39    1.02
   1   4   9    4.05    1.00
   1  -4  10   30.12    1.58
   1   4 -10   27.89    1.77
  -1   4  10   30.15    2.23
   1   4 -10   28.67    2.00
  -1  -4 -10   25.59    1.73
   1  -4 -10   26.58    1.74
   1   4  10   30.72    2.14
  -1   4 -10   35.27    2.15
  -1   4 -10   26.36    1.73
  -1  -4  10   27.64    1.60
  -1  -4 -11   -0.64    0.76
   1   4 -11    0.66    1.03
   1   4 -11    0.44    0.81
   1  -4  11    0.75    0.56
  -1   4  11    1.75    1.04
  -1   4 -11    0.87    0.77
  -1  -4  11    0.54    0.59
   1  -4 -11    0.44    0.83
   1   4  11    1.01    0.96
  -1   4 -11    0.91    1.05
   1   4 -12    4.86    1.42
   1   4 -12    2.85    1.03
  -1   4  12    5.34    1.34
  -1  -4 -12    3.02    1.05
   1  -4 -12    3.15    0.98
  -1   4 -12    2.06    1.25
   1   4  12    4.80    1.27
  -1   4 -12    3.79    1.03
  -2   4   0   38.97    1.51
   2  -4   0   38.42    1.55
  -2   4   0   38.67    1.62
   2   4   0   36.89    1.67
  -2   4   0   38.38    1.56
  -2  -4   0   39.92    1.59
  -2   4   0   39.07    1.55
  -2   4   0   42.13    1.67
  -2   4   1    1.13    0.15
   2   4  -1    1.83    0.34
  -2   4   1    1.36    0.30
   2   4  -1    1.05    0.28
  -2   4   1    0.75    0.23
   2  -4   1    1.40    0.15
   2   4  -1    1.29    0.26
  -2  -4  -1    1.24    0.27
   2   4   1    1.37    0.28
  -2   4  -1    1.01    0.23
  -2   4  -1    0.59    0.29
   2  -4  -1    1.11    0.24
  -2  -4   1    0.94    0.14
  -2   4  -1    1.02    0.16
  -2   4  -1    0.86    0.19
   2  -4   2  109.69    4.17
   2   4  -2  112.03    4.41
   2   4  -2  112.13    4.26
  -2   4   2  112.02    4.38
   2   4  -2  108.61    4.33
  -2  -4  -2  107.52    4.41
  -2   4  -2  111.57    4.28
  -2   4  -2  110.70    4.29
  -2  -4   2  116.68    4.18
   2  -4  -2  113.35    4.39
  -2   4  -2  112.38    4.20
  -2   4  -2  111.93    4.26
   2   4   2  111.96    4.39
  -2   4  -2  113.37    4.48
   2  -4   3    3.33    0.24
   2   4  -3    2.86    0.34
   2   4  -3    3.01    0.39
   2   4  -3    3.67    0.34
  -2   4   3    3.34    0.50
   2   4  -3    3.34    0.50
  -2  -4  -3    3.39    0.31
  -2  -4  -3    2.62    0.47
  -2   4  -3    3.49    0.59
  -2  -4   3    3.03    0.29
  -2   4  -3    3.18    0.41
   2   4   3    3.72    0.51
  -2   4  -3    2.75    0.28
   2  -4  -3    2.84    0.49
  -2   4  -3    3.65    0.41
   2  -4  -3    3.13    0.26
  -2   4  -3    3.62    0.36
   2   4  -4   19.05    0.92
   2   4  -4   19.02    0.91
   2   4  -4   18.38    1.01
  -2  -4  -4   19.33    1.16
  -2   4   4   18.48    1.16
   2  -4   4   17.94    0.80
   2   4  -4   18.71    1.07
   2   4   4   15.38    1.07
  -2   4  -4   18.36    0.99
  -2   4  -4   18.54    0.96
  -2   4  -4   18.08    0.87
  -2   4  -4   17.26    0.97
   2  -4  -4   17.13    0.84
   2  -4  -4   18.89    1.17
  -2  -4   4   18.07    0.90
  -2   4  -4   18.33    1.24
   2   4  -5    7.32    0.76
   2   4  -5    6.11    0.57
   2  -4   5    5.39    0.43
  -2  -4  -5    5.04    0.75
  -2  -4  -5    5.35    0.52
   2   4  -5    6.40    0.65
   2   4  -5    4.30    0.50
  -2   4   5    5.73    0.81
   2  -4  -5    5.52    0.59
  -2   4  -5    4.81    0.53
   2   4   5    6.29    0.81
  -2   4  -5    6.10    0.65
   2  -4  -5    5.68    0.51
  -2   4  -5    5.12    0.50
   2  -4  -5    5.59    0.78
  -2  -4   5    5.68    0.56
   2   4  -6   94.19    3.89
   2   4  -6   89.20    3.95
   2   4  -6   90.05    4.13
   2   4  -6   97.39    3.78
  -2  -4  -6   96.23    3.76
   2  -4   6   90.59    3.65
  -2  -4  -6   87.72    4.06
  -2   4   6   95.05    4.17
  -2   4  -6   92.34    3.72
   2  -4  -6   94.04    4.15
  -2   4  -6   93.17    3.88
   2   4   6   90.34    4.00
  -2  -4   6   99.06    3.80
   2  -4  -6   90.44    3.78
   2  -4  -6   92.97    3.74
  -2   4  -6   95.64    3.75
   2   4  -7    4.71    0.75
   2   4  -7    3.13    0.80
  -2  -4  -7    3.49    0.61
  -2   4   7    1.82    0.89
  -2  -4  -7    3.03    0.76
   2  -4   7    3.03    0.45
   2   4  -7    2.32    0.52
   2  -4  -7    3.28    0.58
   2  -4  -7    1.58    0.79
  -2   4  -7    2.27    0.52
  -2   4  -7    2.45    0.72
  -2  -4   7    2.82    0.57
   2  -4  -7    2.09    0.52
   2   4   7    3.08    0.76
  -2  -4  -8   32.42    2.06
  -2   4   8   32.14    2.14
   2  -4   8   33.66    1.62
  -2  -4  -8   35.55    1.79
  -2  -4  -8   32.29    1.76
   2   4  -8   32.85    1.72
   2   4  -8   35.01    2.04
  -2   4  -8   31.21    1.93
   2   4   8   35.21    2.03
   2  -4  -8   32.52    1.77
   2  -4  -8   37.00    1.85
  -2  -4   8   35.29    1.77
  -2   4  -8   34.25    1.73
   2  -4  -8   32.03    2.16
  -2   4   9    1.00    0.96
   2   4  -9    0.52    0.62
   2   4  -9    0.63    0.82
  -2  -4  -9    1.06    0.66
   2  -4   9    0.56    0.46
  -2  -4  -9    0.45    0.58
  -2   4  -9    1.76    0.78
   2  -4  -9    0.65    0.57
  -2   4  -9   -0.14    0.58
   2   4   9    0.49    0.80
  -2  -4   9    0.30    0.51
   2   4 -10    0.09    0.95
  -2   4  10    0.17    0.97
  -2  -4 -10    1.25    0.90
   2   4 -10    1.83    0.78
  -2  -4 -10    1.07    0.70
   2  -4  10    0.65    0.54
   2   4  10    0.33    0.90
  -2   4 -10    0.97    0.96
  -2   4 -10    0.44    0.66
   2  -4 -10    0.44    0.66
  -2  -4  10    0.75    0.60
  -2  -4 -11    3.34    0.93
   2   4 -11    3.28    0.88
   2   4 -11    4.47    1.26
   2  -4  11    3.58    0.70
  -2   4  11    3.93    1.22
   2  -4 -11    4.57    1.04
   2   4  11    3.09    1.04
  -2  -4  11    4.09    0.79
  -2   4 -11    3.05    0.91
  -2   4 -11    6.08    1.24
  -2  -4 -12    4.95    1.06
  -2   4  12    7.93    1.44
   2   4 -12    6.07    1.11
   2   4 -12    6.96    1.49
   2  -4 -12    4.92    1.16
  -2   4 -12    8.74    1.58
  -2   4 -12    5.53    1.12
   2   4  12    6.61    1.32
  -3   4   0    0.09    0.13
   3   4   0    0.12    0.26
  -3   4   0    0.18    0.14
  -3   4   0    0.29    0.23
  -3   4   0    0.04    0.09
   3  -4   0    0.05    0.14
  -3  -4   0    0.05    0.16
  -3   4   0   -0.02    0.21
   3   4   0    0.19    0.15
   3  -4   1  260.64    9.77
   3   4  -1  254.52    9.96
  -3   4   1  275.54    9.86
   3   4  -1  265.61    9.89
  -3  -4  -1  266.54    9.91
  -3   4   1  257.84    9.89
  -3   4  -1  258.78    9.84
  -3   4  -1  259.47    9.75
  -3   4  -1  264.04    9.80
   3  -4  -1  267.87    9.86
   3   4   1  262.41    9.87
  -3   4  -1  260.98    9.94
  -3  -4   1  263.24    9.79
   3   4  -2  117.30    4.57
   3   4  -2  111.51    4.61
  -3   4   2  118.68    4.57
   3  -4   2  115.95    4.41
   3   4  -2  114.42    4.50
  -3  -4  -2  114.63    4.62
   3   4  -2  117.81    4.46
  -3   4  -2  113.29    4.49
  -3  -4   2  120.48    4.43
   3   4   2  124.98    4.61
   3  -4  -2  120.48    4.58
  -3   4  -2  118.37    4.69
  -3   4  -2  116.36    4.49
  -3   4  -2  116.13    4.46
  -3   4  -2  119.09    4.39
   3   4  -3   66.13    2.56
   3   4  -3   59.72    2.69
   3   4  -3   62.32    2.60
   3  -4   3   63.15    2.44
   3   4  -3   63.49    2.51
  -3  -4  -3   61.43    2.72
  -3  -4  -3   62.86    2.51
  -3   4   3   61.58    2.67
  -3   4  -3   64.51    2.46
  -3   4  -3   63.96    2.54
  -3   4  -3   62.55    2.54
   3   4   3   64.79    2.69
   3  -4  -3   64.32    2.68
  -3   4  -3   61.46    2.56
   3  -4  -3   66.39    2.43
  -3   4  -3   60.70    2.81
  -3  -4   3   64.11    2.47
  -3  -4  -4   76.98    3.11
  -3  -4  -4   82.88    3.37
   3  -4   4   76.10    2.99
   3   4  -4   79.82    3.12
  -3   4   4   78.70    3.32
   3   4  -4   73.48    3.27
   3   4  -4   79.61    3.09
   3   4  -4   77.37    3.18
  -3  -4   4   76.19    3.07
  -3   4  -4   77.84    3.50
   3   4   4   80.43    3.30
   3  -4  -4   76.11    3.30
   3  -4  -4   77.09    3.09
  -3   4  -4   76.78    3.11
  -3   4  -4   72.03    3.14
  -3   4  -4   80.23    3.04
   3  -4  -4   79.59    3.04
  -3  -4  -5   19.77    1.01
   3   4  -5   19.34    1.25
  -3   4   5   18.96    1.35
   3   4  -5   19.88    1.05
  -3  -4  -5   20.77    1.27
   3  -4   5   18.47    0.89
   3   4  -5   19.28    1.13
   3   4  -5   18.33    0.97
  -3   4  -5   15.90    1.32
  -3   4  -5   18.67    1.08
   3  -4  -5   19.79    1.05
  -3  -4   5   18.24    1.05
   3   4   5   19.97    1.21
  -3   4  -5   19.31    1.04
  -3   4  -5   17.26    0.94
   3  -4  -5   18.20    1.32
   3  -4  -5   17.75    0.96
   3   4  -6   11.29    0.86
   3   4  -6   10.37    0.77
   3  -4   6    8.54    0.63
   3   4  -6    8.91    0.87
  -3  -4  -6    8.63    0.99
   3   4  -6   11.87    1.12
  -3  -4  -6    9.52    0.80
  -3   4   6    9.64    1.11
  -3   4  -6   10.66    0.96
  -3   4  -6    9.44    0.72
  -3  -4   6   11.43    0.88
  -3   4  -6   10.09    0.68
   3   4   6    9.06    0.97
   3  -4  -6    9.37    0.79
   3  -4  -6    8.52    1.07
   3  -4  -6    9.77    0.75
  -3   4   7  113.89    5.16
  -3  -4  -7  123.36    4.78
   3   4  -7  119.09    4.76
   3   4  -7  124.89    5.05
   3  -4   7  120.47    4.64
  -3  -4  -7  119.74    5.09
   3   4  -7  116.13    4.89
   3  -4  -7  115.32    5.17
  -3   4  -7  119.57    4.71
  -3  -4   7  119.33    4.82
   3   4   7  117.80    5.00
  -3   4  -7  119.03    4.90
   3  -4  -7  116.36    4.77
   3  -4  -7  110.59    4.74
   3   4  -8    3.21    0.90
   3   4  -8    1.73    0.57
  -3   4   8    3.50    1.07
  -3  -4  -8    2.25    0.62
   3  -4   8    2.66    0.51
  -3  -4  -8    3.99    0.74
  -3  -4  -8    2.06    0.73
  -3   4  -8    3.06    0.76
   3  -4  -8    1.94    0.89
  -3  -4   8    3.09    0.69
   3   4   8    2.67    0.84
   3  -4  -8    2.49    0.66
  -3   4  -8    3.04    0.63
   3  -4  -8    3.22    0.65
  -3   4   9   54.66    3.08
  -3  -4  -9   51.19    2.54
   3  -4   9   55.07    2.37
   3   4  -9   52.03    2.53
   3   4  -9   50.95    2.86
  -3  -4  -9   57.17    2.63
  -3   4  -9   50.83    2.69
   3  -4  -9   51.61    2.55
  -3   4  -9   54.07    2.51
   3   4   9   55.84    2.79
  -3  -4   9   52.52    2.54
   3   4 -10   10.98    1.19
   3  -4  10    9.84    0.90
  -3  -4 -10   10.77    1.22
  -3  -4 -10    8.76    1.06
  -3   4  10   11.35    1.64
   3   4 -10   12.22    1.56
  -3   4 -10    9.06    1.25
  -3  -4  10    9.42    1.03
  -3   4 -10    9.32    1.08
   3  -4 -10    8.40    1.07
   3   4  10    8.71    1.26
   3  -4  11    1.17    0.61
   3   4 -11    1.21    0.85
  -3  -4 -11    0.25    0.70
   3   4 -11    0.71    1.01
  -3   4  11   -0.48    1.01
  -3  -4  11    1.97    0.69
   3   4  11    2.29    0.97
   3  -4 -11    1.17    0.84
  -3   4 -11    1.71    1.09
  -3   4 -11    0.11    0.76
  -3  -4 -12    0.17    0.91
   3   4 -12    2.44    1.03
   3   4 -12    1.93    1.23
  -3   4  12    0.76    1.12
  -3   4 -12    2.76    0.95
   3   4  12    2.56    1.09
   3  -4 -12    3.06    1.08
  -3   4 -12    2.71    1.18
  -4   4   0   63.58    2.47
  -4   4   0   63.28    2.57
   4   4   0   60.95    2.46
  -4  -4   0   62.67    2.49
  -4   4   0   62.80    2.47
   4  -4   0   61.06    2.46
   4   4   0   64.08    2.53
   4  -4   0   63.22    2.34
  -4   4   1   18.66    0.75
   4   4  -1   18.18    1.05
   4  -4   1   18.59    0.83
  -4  -4  -1   19.06    0.96
  -4   4   1   18.90    0.91
   4   4  -1   18.45    0.84
   4   4  -1   18.88    0.95
  -4   4   1   17.41    0.95
  -4   4  -1   18.74    1.05
   4  -4  -1   19.03    0.78
  -4   4  -1   17.74    0.85
  -4   4  -1   19.97    0.84
  -4   4  -1   18.95    0.88
   4  -4  -1   17.95    0.89
  -4  -4   1   18.33    0.85
   4   4   1   19.16    0.91
   4   4  -2    0.97    0.31
   4  -4   2    0.89    0.19
   4   4  -2    0.67    0.25
  -4   4   2    1.01    0.34
  -4  -4  -2    0.55    0.30
   4   4  -2    0.36    0.35
   4   4  -2    0.69    0.19
   4  -4  -2    1.24    0.34
   4   4   2    0.82    0.30
  -4   4  -2    0.60    0.37
  -4   4  -2    0.48    0.22
  -4   4  -2    0.66    0.13
  -4   4  -2    0.41    0.17
   4  -4  -2    0.88    0.20
  -4   4  -2    1.27    0.29
  -4  -4   2    0.65    0.19
   4   4  -3    5.12    0.40
   4   4  -3    6.17    0.58
   4   4  -3    5.05    0.60
   4  -4   3    4.50    0.35
   4   4  -3    5.65    0.49
  -4  -4  -3    5.84    0.48
  -4  -4  -3    4.66    0.59
  -4   4   3    5.86    0.62
  -4   4  -3    5.13    0.45
  -4   4  -3    4.08    0.33
  -4  -4   3    5.04    0.40
  -4   4  -3    4.91    0.48
   4   4   3    6.08    0.62
   4  -4  -3    4.64    0.57
  -4   4  -3    5.85    0.68
   4  -4  -3    5.15    0.44
   4   4  -4    4.99    0.44
   4   4  -4    5.16    0.51
  -4  -4  -4    3.29    0.47
  -4   4   4    3.60    0.60
   4   4  -4    4.42    0.52
   4  -4   4    4.34    0.36
   4   4  -4    4.31    0.63
  -4  -4  -4    3.62    0.57
  -4   4  -4    4.70    0.39
   4  -4  -4    3.49    0.42
  -4   4  -4    3.56    0.36
   4  -4  -4    3.48    0.36
  -4   4  -4    4.08    0.70
   4  -4  -4    3.38    0.58
  -4   4  -4    4.98    0.50
  -4  -4   4    3.50    0.42
  -4   4  -4    3.89    0.54
   4   4   4    3.01    0.53
   4  -4   5   15.79    0.81
  -4  -4  -5   15.38    1.15
   4   4  -5   17.26    0.91
  -4   4   5   17.50    1.27
  -4  -4  -5   15.66    1.01
   4   4  -5   15.97    1.04
   4   4  -5   16.03    0.95
   4   4  -5   15.36    0.95
   4   4  -5   15.57    1.13
  -4   4  -5   15.86    0.94
  -4   4  -5   18.08    1.07
  -4   4  -5   12.57    1.30
   4   4   5   16.38    1.13
  -4   4  -5   17.60    0.85
   4  -4  -5   17.55    1.32
   4  -4  -5   16.42    0.92
  -4   4  -5   14.88    0.84
  -4  -4   5   14.69    0.95
   4  -4  -5   17.52    0.90
   4   4  -6   11.81    0.94
  -4   4   6    9.99    1.13
  -4  -4  -6   13.01    1.19
   4   4  -6   12.76    0.86
   4   4  -6   11.53    1.16
   4   4  -6   13.83    1.03
   4  -4   6   11.87    0.72
  -4  -4  -6   11.72    0.83
  -4   4  -6   10.38    1.26
   4  -4  -6   11.26    0.82
  -4   4  -6   10.47    0.95
   4  -4  -6   11.82    1.19
   4  -4  -6   12.40    0.86
  -4   4  -6   11.62    0.75
  -4  -4   6   12.53    0.96
   4   4   6   14.23    1.16
  -4   4  -6    9.64    0.75
  -4  -4  -7   11.68    1.21
  -4   4   7   11.28    1.38
   4   4  -7   10.56    1.21
   4   4  -7   11.37    0.94
  -4  -4  -7   12.67    1.01
   4   4  -7   12.53    1.14
   4  -4   7    9.18    0.77
   4  -4  -7   14.82    1.03
   4  -4  -7   12.32    0.99
   4   4   7   11.99    1.16
  -4   4  -7   11.53    0.87
  -4   4  -7   13.54    1.13
  -4  -4   7   10.01    1.02
   4  -4  -7   11.28    1.35
  -4   4   8    1.88    0.93
   4   4  -8    2.62    0.80
  -4  -4  -8    2.92    0.69
   4   4  -8    3.86    0.93
   4   4  -8    4.12    0.73
   4  -4   8    2.89    0.51
  -4  -4  -8    2.18    0.73
   4   4   8    2.69    0.75
   4  -4  -8    3.14    0.70
  -4   4  -8    2.74    0.62
   4  -4  -8    3.28    0.79
   4  -4  -8    1.35    0.86
  -4  -4   8    2.93    0.70
  -4   4  -8    1.98    0.74
   4  -4   9    0.90    0.49
  -4  -4  -9    0.37    0.57
   4   4  -9    0.45    0.57
  -4  -4  -9    1.31    0.69
  -4   4   9   -1.11    0.94
   4   4  -9    0.93    0.87
   4  -4  -9    0.46    0.58
  -4  -4   9    0.44    0.68
  -4   4  -9    1.75    0.86
  -4   4  -9    0.45    0.57
   4   4   9    0.14    0.74
  -4  -4 -10    0.31    0.77
   4   4 -10    0.71    0.99
  -4   4  10    0.07    1.01
  -4  -4 -10    0.43    0.74
   4  -4  10    0.30    0.51
   4   4 -10    0.77    0.76
   4  -4 -10    0.28    0.77
  -4   4 -10    0.70    0.66
  -4  -4  10    1.12    0.70
   4   4  10    0.79    0.79
  -4   4 -10    0.57    0.93
   4   4 -11    3.82    1.24
  -4   4  11    4.69    1.37
   4   4 -11    2.67    0.96
  -4  -4 -11    2.76    0.94
   4  -4  11    2.09    0.67
  -4   4 -11    2.78    0.86
  -4  -4  11    3.40    0.82
   4   4  11    3.35    1.06
  -4   4 -11    5.42    1.17
   4  -4 -11    2.91    0.89
  -4   4  12    1.13    1.25
   4   4 -12    0.10    0.81
  -4  -4 -12   -0.02    0.88
   4  -4 -12    2.38    1.03
  -4   4 -12    2.65    1.31
   4   4  12    1.20    1.01
  -4   4 -12    0.93    0.85
   5  -4   0    0.23    0.19
   5   4   0    0.32    0.25
  -5  -4   0    0.20    0.21
   5   4   0    0.15    0.21
  -5   4   0    0.10    0.19
   5  -4   0   -0.02    0.07
  -5   4   1  112.07    4.40
  -5   4   1  110.39    4.22
   5   4  -1  110.90    4.57
  -5   4   1  116.08    4.39
   5   4  -1  112.06    4.35
   5   4  -1  113.03    4.43
   5  -4   1  114.76    4.34
  -5  -4  -1  115.79    4.44
  -5   4  -1  112.01    4.34
   5  -4  -1  113.38    4.26
  -5   4  -1  115.00    4.34
   5   4   1  115.39    4.40
  -5   4  -1  116.74    4.52
   5  -4  -1  112.14    4.38
  -5  -4   1  111.83    4.36
  -5   4   2    1.47    0.34
   5   4  -2    1.15    0.38
   5   4  -2    0.99    0.31
   5   4  -2    1.60    0.26
   5  -4   2    1.56    0.24
   5   4  -2    1.26    0.21
  -5  -4  -2    1.24    0.34
  -5   4  -2    1.44    0.15
   5  -4  -2    0.88    0.21
   5  -4  -2    0.76    0.30
  -5   4  -2    1.55    0.45
  -5   4  -2    1.51    0.31
  -5  -4   2    1.28    0.26
   5   4   2    1.25    0.35
  -5   4  -2    1.06    0.25
   5   4  -3    3.52    0.42
   5   4  -3    3.13    0.48
   5   4  -3    3.09    0.52
   5   4  -3    3.35    0.32
   5  -4   3    3.01    0.32
  -5   4   3    2.69    0.46
  -5  -4  -3    4.62    0.59
  -5  -4  -3    4.77    0.49
   5   4  -3    4.27    0.39
  -5   4  -3    3.20    0.59
  -5  -4   3    3.48    0.37
  -5   4  -3    4.16    0.41
   5   4   3    4.14    0.49
   5  -4  -3    3.46    0.36
   5  -4  -3    3.84    0.50
  -5   4  -3    3.67    0.47
  -5   4  -3    3.74    0.30
  -5   4  -3    3.97    0.36
   5   4  -4    1.85    0.30
   5   4  -4    1.13    0.38
   5  -4   4    1.60    0.27
   5   4  -4    1.65    0.49
  -5   4   4    0.77    0.43
   5   4  -4    2.53    0.39
  -5  -4  -4    0.89    0.40
   5   4  -4    1.22    0.32
  -5  -4  -4    0.73    0.39
  -5   4  -4    1.25    0.27
   5  -4  -4    1.27    0.32
   5  -4  -4    1.41    0.46
  -5   4  -4    0.94    0.37
   5   4   4    1.05    0.41
  -5   4  -4    1.57    0.40
  -5   4  -4    1.16    0.58
  -5   4  -4    1.70    0.27
  -5  -4   4    1.50    0.33
   5   4  -5   22.28    1.14
   5   4  -5   19.37    1.21
  -5  -4  -5   21.63    1.30
   5  -4   5   21.62    1.01
  -5  -4  -5   17.78    1.20
   5   4  -5   20.19    1.30
  -5   4   5   20.04    1.39
   5   4  -5   21.39    1.14
  -5   4  -5   19.51    1.16
   5   4   5   21.65    1.25
  -5   4  -5   20.83    1.12
  -5  -4   5   20.23    1.14
  -5   4  -5   20.74    1.01
   5  -4  -5   21.79    1.13
  -5   4  -5   22.44    1.04
   5  -4  -5   19.68    1.01
   5  -4  -5   22.19    1.40
  -5   4  -5   19.52    1.57
   5   4  -6   13.10    1.04
  -5   4   6   14.20    1.31
   5  -4   6   14.15    0.84
  -5  -4  -6   15.79    1.17
  -5  -4  -6   15.68    1.02
   5   4  -6   15.12    1.06
   5   4  -6   13.89    1.25
  -5  -4  -6   12.90    1.08
   5   4  -6   15.36    1.02
   5   4   6   15.58    1.11
   5  -4  -6   14.91    0.99
  -5   4  -6   18.23    0.91
  -5   4  -6   14.38    1.12
   5  -4  -6   14.09    0.90
  -5  -4   6   15.10    1.12
   5  -4  -6   15.33    1.30
  -5   4  -6   12.65    1.40
  -5   4  -6   13.84    0.87
   5   4  -7   66.50    3.07
   5  -4   7   68.02    2.79
  -5  -4  -7   68.30    3.20
   5   4  -7   68.26    3.22
  -5  -4  -7   65.57    2.95
   5   4  -7   67.47    2.93
  -5   4   7   72.59    3.43
  -5   4  -7   66.97    3.06
   5  -4  -7   61.12    3.26
  -5   4  -7   69.42    2.85
   5   4   7   72.51    3.16
  -5  -4   7   66.78    3.06
   5  -4  -7   66.38    2.92
  -5   4  -7   68.49    3.54
   5  -4  -7   64.70    2.87
  -5   4   8    6.55    1.21
  -5  -4  -8    7.56    1.05
   5   4  -8    7.93    0.87
  -5  -4  -8    7.33    0.94
   5  -4   8    7.79    0.72
   5   4  -8    8.81    1.10
   5   4  -8    7.72    1.16
  -5   4  -8    7.97    0.83
  -5   4  -8    7.64    1.05
   5   4   8    7.16    1.02
   5  -4  -8    9.34    0.98
  -5  -4   8    8.96    1.05
   5  -4  -8    7.85    1.21
  -5  -4  -9   33.95    1.92
  -5  -4  -9   31.43    1.80
   5   4  -9   31.19    1.86
   5   4  -9   31.03    2.05
   5  -4   9   31.29    1.62
  -5   4   9   30.66    2.38
  -5   4  -9   30.66    1.96
   5   4   9   31.68    2.02
  -5   4  -9   33.98    1.75
   5  -4  -9   31.89    1.81
  -5  -4   9   31.50    1.90
   5   4 -10   -0.33    0.89
   5   4 -10    0.84    0.77
  -5   4  10    0.44    1.05
  -5  -4 -10    0.66    0.79
  -5  -4 -10   -0.60    0.62
   5  -4  10    0.31    0.51
  -5   4 -10   -0.04    0.59
   5  -4 -10    0.49    0.76
  -5  -4  10    0.40    0.72
  -5   4 -10    1.56    0.99
   5   4  10    0.66    0.83
   5  -4  11    0.20    0.58
  -5   4  11    0.98    1.19
   5   4 -11    0.50    0.84
  -5  -4 -11   -0.85    0.76
   5   4 -11    1.53    1.09
   5  -4 -11    0.22    0.85
  -5  -4  11    0.09    0.72
  -5   4 -11    1.34    0.78
  -5   4 -11    1.59    1.10
   5   4  11   -0.55    0.83
  -5   4  12    4.00    1.37
   5   4 -12    4.33    1.14
  -5  -4 -12    1.95    1.03
   5  -4 -12    2.73    0.98
   5   4  12    3.51    1.05
  -5   4 -12    1.71    0.91
  -5   4 -12    6.38    1.47
   6   4   0  173.98    6.59
  -6   4   0  177.87    6.59
  -6  -4   0  169.05    6.61
   6  -4   0  175.73    6.43
   6  -4   0  169.14    6.57
   6   4  -1    8.93    0.66
   6   4  -1    8.16    0.55
  -6   4   1    8.51    0.53
   6   4  -1    7.40    0.45
  -6   4   1    7.84    0.56
   6   4  -1    8.21    0.79
  -6   4   1    7.54    0.39
   6  -4   1    7.93    0.50
  -6  -4  -1    9.10    0.61
  -6   4  -1    6.68    0.71
  -6   4  -1    9.23    0.52
   6   4   1    7.87    0.56
   6  -4  -1    7.86    0.56
  -6  -4   1    7.64    0.53
   6  -4  -1    8.08    0.42
  -6   4  -1    9.00    0.55
   6   4  -2   43.81    1.67
  -6  -4  -2   43.72    1.91
  -6   4   2   41.44    1.78
   6  -4   2   42.54    1.74
   6   4  -2   42.02    1.77
   6   4  -2   42.62    1.93
  -6   4  -2   39.73    2.00
  -6   4  -2   41.62    1.75
  -6   4  -2   41.88    1.79
  -6  -4   2   41.72    1.78
   6  -4  -2   41.90    1.70
  -6   4  -2   42.89    1.61
  -6   4  -2   43.28    1.76
   6  -4  -2   40.87    1.83
   6   4   2   39.84    1.83
   6   4  -3   44.30    2.02
  -6   4   3   44.54    2.04
   6   4  -3   46.00    1.93
   6   4  -3   46.28    1.98
  -6  -4  -3   46.02    2.09
   6   4  -3   46.84    1.84
   6  -4   3   45.29    1.88
  -6   4  -3   45.23    1.79
   6  -4  -3   46.43    1.89
  -6   4  -3   43.58    1.92
  -6   4  -3   46.61    1.98
   6  -4  -3   44.80    2.03
  -6   4  -3   47.24    2.24
  -6   4  -3   47.06    1.90
   6   4   3   46.23    2.03
  -6  -4   3   44.82    1.92
  -6  -4  -4    1.06    0.43
  -6  -4  -4    1.76    0.47
   6   4  -4    2.04    0.43
  -6   4   4    1.74    0.55
   6   4  -4    1.34    0.41
   6   4  -4    1.99    0.37
   6  -4   4    1.84    0.31
   6   4  -4    1.59    0.55
   6   4  -4    2.31    0.32
  -6   4  -4    0.41    0.59
  -6   4  -4    1.57    0.36
   6  -4  -4    2.00    0.52
  -6   4  -4    1.45    0.43
  -6   4  -4    1.99    0.28
   6  -4  -4    2.20    0.37
  -6   4  -4    1.85    0.32
  -6  -4   4    1.90    0.38
   6   4   4    1.78    0.44
  -6  -4  -5   75.80    3.41
  -6   4   5   79.24    3.53
   6   4  -5   78.31    3.39
   6  -4   5   79.41    3.20
   6   4  -5   83.05    3.34
   6   4  -5   80.16    3.31
  -6  -4  -5   80.20    3.49
   6   4  -5   77.68    3.50
  -6   4  -5   84.98    3.18
  -6   4  -5   84.57    3.76
   6  -4  -5   78.49    3.51
  -6   4  -5   80.62    3.29
  -6   4  -5   84.21    3.23
   6   4   5   79.28    3.41
   6  -4  -5   78.69    3.26
  -6   4  -5   76.05    3.34
  -6  -4   5   82.55    3.33
   6   4  -6   28.93    1.51
   6   4  -6   28.34    1.75
   6   4  -6   28.94    1.64
  -6  -4  -6   30.76    1.56
  -6  -4  -6   29.02    1.71
   6   4  -6   28.60    1.58
  -6   4   6   31.54    1.91
   6  -4   6   29.23    1.38
  -6   4  -6   33.40    1.67
  -6  -4   6   28.32    1.61
   6  -4  -6   28.35    1.83
  -6   4  -6   30.96    1.43
  -6   4  -6   30.42    1.41
   6   4   6   28.18    1.61
  -6   4  -6   28.98    2.01
   6  -4  -6   29.85    1.41
   6  -4  -6   27.43    1.50
  -6   4   7    3.11    1.01
   6   4  -7    2.81    0.70
   6   4  -7    3.35    0.84
  -6  -4  -7    3.49    0.71
   6  -4   7    2.94    0.48
  -6  -4  -7    2.91    0.75
  -6  -4  -7    3.57    0.72
   6   4  -7    3.48    0.63
  -6   4  -7    2.21    0.69
  -6   4  -7    2.12    0.96
  -6   4  -7    4.05    0.58
   6  -4  -7    3.25    0.86
   6  -4  -7    2.72    0.53
   6   4   7    3.13    0.78
   6  -4  -7    3.04    0.62
  -6  -4   7    3.40    0.77
  -6   4   8   45.43    2.70
   6   4  -8   42.61    2.25
   6   4  -8   38.87    2.34
  -6  -4  -8   43.09    2.15
  -6  -4  -8   42.93    2.34
   6  -4   8   39.65    1.90
   6   4  -8   40.11    2.06
  -6  -4   8   43.10    2.27
  -6   4  -8   41.25    1.97
  -6   4  -8   41.61    2.18
   6   4   8   37.94    2.20
   6  -4  -8   38.81    2.53
   6  -4  -8   41.41    2.06
  -6  -4  -9    5.27    0.91
   6   4  -9    4.76    0.83
  -6   4   9    7.18    1.41
   6   4  -9    3.60    1.01
   6  -4   9    6.74    0.75
  -6   4  -9    4.25    0.75
  -6  -4   9    6.18    1.03
  -6   4  -9    5.00    0.99
   6   4   9    5.10    0.95
   6  -4  -9    5.76    0.92
  -6  -4 -10    8.25    1.21
   6   4 -10    7.73    1.32
  -6  -4 -10    7.95    1.10
   6  -4  10   10.13    0.92
  -6   4  10    9.90    1.64
   6   4 -10    5.85    0.98
   6   4  10    8.91    1.20
  -6  -4  10    8.89    1.15
  -6   4 -10    7.31    1.20
   6  -4 -10    8.47    1.08
  -6   4 -10    7.09    0.97
   6   4 -11    8.97    1.49
   6   4 -11    8.96    1.27
  -6   4  11   10.12    1.75
   6  -4  11   10.18    1.01
  -6  -4 -11    8.37    1.32
  -6  -4 -11    7.77    1.16
   6  -4 -11    8.44    1.18
   6   4  11   10.57    1.37
  -6   4 -11    8.69    1.08
  -6  -4  11    6.30    1.10
  -6   4 -11    7.75    1.35
   6   4 -12   -0.22    0.95
  -6  -4 -12    1.38    0.95
  -6   4  12    1.22    1.33
   6   4  12   -0.08    0.96
  -6   4 -12    0.69    1.22
  -6   4 -12   -0.87    0.76
   6  -4 -12    0.70    0.87
  -7  -4   0   -0.21    0.25
   7  -4   0    0.18    0.23
   7   4   0    0.57    0.27
  -7   4   0   -0.47    0.24
   7   4  -1  110.13    4.19
   7   4  -1  110.58    4.34
   7  -4   1  116.52    4.33
   7   4  -1   99.48    4.35
   7   4  -1  106.06    4.57
  -7   4   1  109.40    4.36
  -7   4   1  113.36    4.23
  -7  -4  -1  109.62    4.39
   7   4   1  112.56    4.37
  -7   4  -1  111.61    4.53
   7  -4  -1  113.41    4.14
  -7   4  -1  113.76    4.33
  -7   4  -1  111.19    4.26
   7  -4  -1  112.85    4.21
  -7  -4   1  112.01    4.36
   7  -4  -1  114.33    4.36
   7   4  -2    8.31    0.60
  -7   4   2    7.44    0.59
  -7  -4  -2    7.27    0.68
   7   4  -2    8.65    0.44
   7  -4   2    8.70    0.57
  -7   4   2    8.22    0.65
   7   4  -2    7.44    0.73
  -7   4  -2    8.54    0.58
  -7   4  -2    7.64    0.83
   7  -4  -2    7.43    0.48
  -7  -4   2    9.36    0.61
   7  -4  -2    7.74    0.66
  -7   4  -2    7.57    0.54
   7   4   2    8.34    0.67
   7   4  -3    1.75    0.41
   7   4  -3    1.28    0.34
  -7   4   3    1.22    0.46
   7   4  -3    1.27    0.23
  -7  -4  -3    0.42    0.35
   7  -4   3    1.02    0.27
   7   4  -3    1.47    0.44
  -7   4  -3    1.15    0.40
  -7   4  -3    1.75    0.21
  -7   4  -3    0.82    0.49
   7   4   3    1.04    0.37
   7  -4  -3    1.84    0.47
   7  -4  -3    1.18    0.29
  -7   4  -3    1.62    0.31
  -7   4  -3    1.29    0.30
  -7  -4   3    2.33    0.40
  -7  -4  -4   15.69    1.06
   7   4  -4   13.63    0.95
  -7  -4  -4   14.38    1.02
   7   4  -4   12.84    0.84
  -7   4   4   12.28    0.97
   7  -4   4   13.55    0.77
   7   4  -4   14.12    0.91
   7  -4  -4   11.81    0.76
  -7  -4   4   14.33    0.86
  -7   4  -4   13.95    0.69
  -7   4  -4   13.63    1.19
  -7   4  -4   15.55    0.93
   7  -4  -4   12.54    0.95
   7   4   4   12.04    0.94
  -7   4  -4   12.99    0.81
  -7   4  -4   12.44    0.77
   7   4  -5    5.42    0.64
  -7  -4  -5    5.48    0.76
  -7  -4  -5    6.42    0.79
   7   4  -5    3.85    0.71
   7  -4   5    5.82    0.54
  -7   4   5    5.49    0.84
   7   4  -5    3.93    0.63
   7   4  -5    5.73    0.69
  -7   4  -5    6.20    1.00
   7  -4  -5    5.16    0.75
  -7   4  -5    6.30    0.65
  -7   4  -5    4.20    0.66
  -7   4  -5    4.92    0.47
  -7   4  -5    5.47    0.54
   7  -4  -5    5.56    0.62
   7   4   5    4.38    0.65
  -7  -4   5    5.57    0.65
   7   4  -6    2.34    0.72
   7  -4   6    1.22    0.38
   7   4  -6    2.81    0.74
   7   4  -6    1.63    0.61
  -7  -4  -6    1.14    0.66
   7   4  -6    1.05    0.51
  -7   4   6    1.78    0.82
  -7  -4  -6    0.95    0.61
  -7   4  -6    1.24    0.42
  -7   4  -6    1.71    0.59
   7  -4  -6    0.57    0.42
   7   4   6    1.60    0.55
  -7   4  -6   -0.52    0.75
  -7  -4   6    0.78    0.55
   7  -4  -6    1.60    0.74
  -7   4  -6    1.38    0.40
   7   4  -7   28.11    1.63
   7  -4   7   30.99    1.47
  -7  -4  -7   25.91    1.81
  -7  -4  -7   27.26    1.65
  -7  -4  -7   32.18    1.86
   7   4  -7   30.47    1.77
  -7   4   7   31.53    2.08
   7   4  -7   30.80    1.86
   7  -4  -7   30.64    2.00
  -7  -4   7   27.53    1.75
  -7   4  -7   29.61    1.45
   7  -4  -7   24.97    1.51
   7   4   7   28.24    1.73
  -7   4  -7   33.74    2.36
  -7   4  -7   27.58    1.67
  -7   4   8    3.18    1.12
   7  -4   8    4.49    0.64
   7   4  -8    5.16    0.87
   7   4  -8    5.56    0.99
  -7  -4  -8    4.50    0.93
  -7  -4  -8    5.41    0.87
   7   4  -8    4.11    0.75
   7  -4  -8    7.74    1.26
   7  -4  -8    5.22    0.78
  -7  -4   8    5.15    0.95
   7   4   8    5.25    0.93
  -7   4  -8    3.17    1.06
  -7   4  -8    4.54    0.68
  -7   4  -8    5.90    1.01
  -7  -4  -9   16.77    1.43
   7   4  -9   16.50    1.67
   7   4  -9   14.24    1.42
   7   4  -9   15.99    1.40
  -7   4   9   13.84    1.84
   7  -4   9   14.75    1.10
  -7   4  -9   13.92    1.18
   7  -4  -9   17.36    1.36
  -7   4  -9   15.26    1.52
   7   4   9   15.46    1.40
  -7  -4   9   16.18    1.55
  -7  -4 -10    5.02    0.98
   7  -4  10    4.51    0.78
   7   4 -10    7.52    1.34
  -7   4  10    5.74    1.45
  -7  -4 -10    6.77    1.17
   7   4 -10    6.50    1.01
  -7   4 -10    8.53    1.26
  -7  -4  10    6.84    1.13
  -7   4 -10    7.48    0.94
   7  -4 -10    7.26    1.03
   7   4  10    5.20    1.07
  -7  -4 -11    0.39    0.81
   7  -4  11    0.44    0.63
  -7  -4 -11    1.76    1.03
  -7   4  11    3.32    1.47
   7   4 -11   -0.01    0.86
   7   4 -11    3.46    1.45
  -7  -4  11    1.14    0.87
  -7   4 -11    0.83    0.75
   7   4  11    1.75    0.95
  -7   4 -11    0.46    1.04
   7  -4 -11    1.99    0.94
  -7  -4 -12    1.28    0.90
  -7   4  12    1.25    1.46
   7   4 -12    0.65    0.93
   7   4  12   -0.17    0.97
  -7   4 -12    2.37    1.31
  -7   4 -12    0.45    0.83
   7  -4 -12    1.60    1.01
   8   4   0  317.06   12.04
   8  -4   0  320.97   12.02
  -8   4   0  316.20   11.92
  -8  -4   0  317.98   12.06
  -8   4   0  327.00   12.03
   8  -4   0  318.14   11.83
   8   4  -1   45.93    2.27
   8   4  -1   40.81    2.00
   8  -4   1   47.63    1.99
  -8   4   1   49.43    2.06
   8   4  -1   47.72    1.82
  -8  -4  -1   45.10    2.06
   8   4  -1   48.94    2.04
   8   4   1   48.24    2.04
   8  -4  -1   48.27    1.88
   8  -4  -1   49.13    2.04
  -8   4  -1   45.52    2.22
  -8   4  -1   45.67    1.99
  -8   4  -1   47.31    1.91
  -8  -4   1   47.66    2.05
   8  -4  -1   47.29    1.79
   8   4  -2   78.69    2.97
   8   4  -2   78.10    3.32
   8   4  -2   77.87    3.18
  -8   4   2   79.51    3.09
  -8  -4  -2   77.65    3.26
   8  -4   2   78.45    3.14
  -8   4   2   77.96    3.23
  -8  -4   2   74.10    3.17
   8  -4  -2   78.45    3.00
   8   4   2   76.05    3.22
  -8   4  -2   83.10    3.17
  -8   4  -2   74.40    3.39
   8  -4  -2   77.25    3.22
   8  -4  -2   81.53    3.06
  -8   4  -2   79.51    3.09
  -8   4   3   70.58    2.94
  -8   4   3   68.45    2.78
   8   4  -3   67.92    2.95
   8   4  -3   67.37    2.85
   8  -4   3   67.02    2.79
   8   4  -3   72.55    2.92
   8   4  -3   70.06    2.67
  -8  -4  -3   67.84    2.97
   8   4   3   70.35    2.92
  -8   4  -3   72.79    3.17
  -8  -4   3   68.75    2.87
   8  -4  -3   66.90    2.92
  -8   4  -3   69.67    2.79
  -8   4  -3   68.50    2.82
   8  -4  -3   68.46    2.77
   8   4  -4    0.48    0.45
   8   4  -4    0.19    0.36
   8   4  -4   -0.04    0.37
  -8  -4  -4   -0.13    0.47
  -8  -4  -4    0.62    0.47
  -8   4   4    0.03    0.42
   8  -4   4    0.89    0.34
  -8   4  -4    0.29    0.30
  -8   4  -4   -0.31    0.31
   8  -4  -4    0.42    0.33
  -8   4  -4    0.65    0.45
  -8   4  -4    0.11    0.23
   8   4   4    0.29    0.39
   8  -4  -4    0.13    0.42
  -8   4  -4   -0.12    0.55
  -8  -4   4    0.63    0.38
  -8  -4  -5   15.70    1.27
   8   4  -5   15.44    1.10
   8  -4   5   14.17    0.88
  -8   4   5   13.33    1.19
   8   4  -5   14.01    1.00
  -8  -4  -5   14.07    1.21
   8   4  -5   13.72    0.98
   8   4   5   13.31    1.02
  -8   4  -5   16.08    1.07
  -8   4  -5   15.92    0.92
   8  -4  -5   16.39    0.98
   8  -4  -5   16.66    1.17
  -8   4  -5   15.09    1.48
  -8   4  -5   13.14    0.93
  -8   4  -5   14.91    0.81
  -8  -4   5   14.71    1.06
   8   4  -6   35.92    1.84
   8  -4   6   39.94    1.74
   8   4  -6   36.41    2.04
  -8  -4  -6   35.89    1.99
   8   4  -6   36.51    1.95
  -8  -4  -6   34.87    2.07
  -8   4   6   39.64    2.20
  -8   4  -6   40.75    1.99
  -8   4  -6   41.91    2.49
  -8  -4   6   37.02    1.94
  -8   4  -6   35.93    1.66
   8  -4  -6   35.33    2.10
   8  -4  -6   36.82    1.81
   8   4   6   38.53    1.94
  -8   4  -6   36.13    2.12
  -8  -4  -7    0.93    0.65
   8   4  -7    0.79    0.60
  -8   4   7    1.34    0.83
   8  -4   7    2.09    0.50
  -8  -4  -7    1.12    0.67
   8   4  -7    0.60    0.59
  -8  -4  -7    1.29    0.76
   8   4  -7    1.90    0.79
   8  -4  -7    1.27    0.59
   8  -4  -7    1.41    0.83
  -8   4  -7    1.25    0.48
  -8   4  -7    1.67    0.76
  -8   4  -7    1.81    0.93
  -8  -4   7    0.81    0.64
   8   4   7    2.07    0.69
   8   4  -8   39.53    2.15
   8   4  -8   40.02    2.30
  -8  -4  -8   42.12    2.30
  -8  -4  -8   40.29    2.15
   8   4  -8   41.46    2.12
   8  -4   8   41.29    1.92
  -8   4   8   39.97    2.60
  -8   4  -8   39.67    2.17
  -8   4  -8   40.21    1.92
  -8   4  -8   34.09    2.57
  -8  -4   8   35.58    2.23
   8  -4  -8   38.42    2.49
   8  -4  -8   36.97    2.00
   8   4   8   38.67    2.17
  -8  -4  -9    5.52    1.02
  -8   4   9    5.64    1.29
   8  -4   9    6.65    0.79
   8   4  -9    9.04    1.27
   8   4  -9    4.00    0.95
   8   4  -9    5.95    0.92
  -8  -4   9    5.70    1.08
   8  -4  -9    6.97    1.01
   8   4   9    5.38    1.01
  -8   4  -9    5.40    0.79
  -8   4  -9    6.87    1.16
   8   4 -10    9.59    1.26
   8   4 -10   12.62    1.53
  -8  -4 -10    8.84    1.32
  -8  -4 -10    8.55    1.14
  -8   4  10    7.65    1.53
   8  -4  10    9.16    0.98
  -8   4 -10    9.52    1.03
   8   4  10    9.74    1.28
  -8  -4  10   10.27    1.34
  -8   4 -10    9.45    1.34
   8  -4 -10   12.05    1.29
  -8   4  11    0.27    1.25
   8  -4  11    0.45    0.65
   8   4 -11   -0.32    0.88
  -8  -4 -11    0.12    0.84
  -8  -4 -11   -0.86    0.95
  -8   4 -11    0.67    0.99
   8   4  11   -0.03    0.85
  -8  -4  11    0.94    0.90
  -8   4 -11    0.12    0.74
   8  -4 -11   -0.34    0.87
  -8   4  12    1.49    1.48
   8   4 -12    0.67    0.93
  -8  -4 -12    0.16    0.92
   8   4  12    2.18    1.07
  -8   4 -12    1.71    1.25
   8  -4 -12    1.76    0.95
   9  -4   0    0.29    0.29
   9   4   0    0.23    0.28
   9  -4   0   -0.22    0.14
  -9   4   0   -0.34    0.28
  -9  -4   0    0.13    0.34
  -9   4   0    0.19    0.20
   9  -4   1    1.90    0.37
   9   4  -1    2.52    0.44
  -9  -4  -1    2.32    0.44
  -9   4   1    2.19    0.45
   9   4  -1    2.20    0.18
   9   4  -1    2.12    0.40
   9   4  -1    2.71    0.63
   9  -4  -1    2.82    0.22
  -9   4  -1    2.58    0.42
   9  -4  -1    2.92    0.33
   9  -4  -1    2.15    0.43
  -9   4  -1    2.23    0.31
  -9  -4   1    2.57    0.43
   9   4   1    2.04    0.41
  -9   4   2  160.36    5.92
   9   4  -2  156.71    6.12
   9   4  -2  161.02    5.86
  -9  -4  -2  161.42    6.21
   9  -4   2  153.49    6.07
   9   4  -2  157.68    6.26
  -9   4   2  155.79    6.15
  -9   4  -2  159.43    6.09
   9  -4  -2  156.16    5.90
  -9  -4   2  152.08    6.12
  -9   4  -2  158.74    5.99
   9  -4  -2  156.75    5.98
   9   4   2  152.44    6.14
   9  -4  -2  153.77    6.14
  -9   4  -2  161.48    6.39
   9  -4   3   11.21    0.76
  -9  -4  -3   11.68    0.90
   9   4  -3   11.24    0.91
   9   4  -3   11.55    0.79
  -9   4   3   12.98    0.91
  -9   4   3   11.35    0.74
  -9   4  -3   12.16    0.74
   9  -4  -3   11.36    0.73
   9   4   3   11.79    0.85
  -9  -4   3   11.46    0.84
   9  -4  -3   11.69    0.65
  -9   4  -3   11.84    1.13
   9  -4  -3   12.08    0.88
  -9   4  -3   11.70    0.79
  -9  -4  -4  141.80    6.02
   9   4  -4  146.97    5.91
   9   4  -4  147.43    5.86
  -9  -4  -4  152.58    6.00
   9   4  -4  149.84    5.87
   9  -4   4  148.13    5.77
  -9   4   4  149.66    5.96
  -9  -4   4  150.71    5.87
  -9   4  -4  153.65    6.23
   9   4   4  151.31    5.92
  -9   4  -4  151.14    5.77
  -9   4  -4  148.02    5.79
   9  -4  -4  150.43    5.76
  -9   4  -4  146.01    5.86
   9  -4  -4  140.66    5.92
  -9  -4  -5    2.53    0.71
   9   4  -5    1.60    0.53
   9   4  -5    1.80    0.56
   9  -4   5    2.52    0.47
  -9   4   5    1.61    0.71
   9   4  -5    2.23    0.53
  -9  -4  -5    2.23    0.60
  -9   4  -5    2.48    0.70
  -9  -4   5    2.26    0.59
   9   4   5    1.34    0.54
  -9   4  -5    1.34    0.77
  -9   4  -5    2.39    0.47
  -9   4  -5    1.92    0.37
  -9   4  -5    1.36    0.46
   9  -4  -5    2.26    0.47
   9  -4  -5    2.91    0.72
  -9  -4  -6   34.39    1.94
  -9   4   6   35.00    2.04
   9  -4   6   36.62    1.69
   9   4  -6   35.72    1.91
   9   4  -6   36.08    1.85
  -9  -4  -6   33.05    2.09
  -9  -4   6   35.71    1.93
  -9   4  -6   39.23    2.44
   9  -4  -6   34.80    1.72
   9  -4  -6   36.24    2.02
  -9   4  -6   31.25    1.83
  -9   4  -6   34.18    1.59
   9   4   6   34.64    1.90
  -9  -4  -7    1.55    0.64
   9   4  -7    0.66    0.65
   9   4  -7    1.49    0.60
  -9  -4  -7    0.87    0.61
   9  -4   7    0.90    0.46
  -9  -4  -7    1.25    0.77
  -9   4   7    0.21    0.89
  -9   4  -7    2.27    0.79
   9  -4  -7    0.07    0.77
  -9   4  -7   -0.31    0.93
   9  -4  -7   -0.22    0.48
  -9  -4   7    0.77    0.66
   9   4   7    1.32    0.61
  -9   4  -7    0.31    0.44
  -9   4   8    3.27    1.16
   9  -4   8    2.00    0.56
  -9  -4  -8    2.16    0.82
   9   4  -8    2.73    0.90
  -9  -4  -8    2.95    0.86
   9   4  -8    1.42    0.75
   9   4  -8    3.29    0.80
   9   4   8    2.61    0.81
  -9   4  -8    3.05    0.63
  -9   4  -8    3.30    0.92
   9  -4  -8    3.25    1.05
  -9  -4   8    2.85    0.88
  -9   4  -8    2.51    1.24
   9  -4  -8    3.61    0.77
   9   4  -9    0.93    0.83
   9  -4   9    0.89    0.58
  -9   4   9    0.06    0.97
   9   4  -9    1.54    0.81
  -9  -4  -9    1.00    0.81
   9   4  -9    1.26    0.81
  -9   4  -9    0.49    0.82
   9  -4  -9    0.86    0.67
   9   4   9    0.40    0.74
  -9   4  -9    0.98    1.16
  -9   4  -9    1.25    0.59
  -9  -4   9    1.36    0.86
   9   4 -10   25.61    2.06
   9  -4  10   22.83    1.48
   9   4 -10   23.17    1.83
  -9  -4 -10   23.87    1.78
  -9  -4 -10   24.04    1.99
  -9   4  10   18.42    2.26
  -9  -4  10   22.41    2.00
   9  -4 -10   23.79    1.83
   9   4  10   19.09    1.77
  -9   4 -10   23.10    1.51
  -9   4 -10   23.88    2.06
   9   4 -11    2.25    1.01
  -9  -4 -11    0.22    0.81
   9  -4  11   -0.25    0.64
  -9   4  11   -1.42    1.28
  -9  -4 -11    0.60    1.06
  -9   4 -11    0.27    1.12
   9  -4 -11    0.95    0.92
  -9  -4  11    1.53    0.98
   9   4  11   -0.70    0.86
  10   4   0  212.94    8.13
  10  -4   0  211.29    8.10
  10  -4   0  207.05    7.89
 -10  -4   0  209.51    8.15
 -10   4   0  216.24    8.12
 -10   4   0  209.39    7.92
  10  -4   1    2.75    0.44
  10   4  -1    2.14    0.44
  10   4  -1    2.75    0.45
 -10  -4  -1    2.77    0.50
 -10   4   1    2.54    0.48
  10   4  -1    2.55    0.65
 -10   4  -1    1.54    0.40
  10   4   1    2.17    0.44
  10  -4  -1    2.68    0.24
  10  -4  -1    2.28    0.45
 -10   4  -1    2.88    0.33
  10  -4  -1    2.46    0.34
 -10  -4   1    1.90    0.44
 -10   4   2   74.97    3.21
  10   4  -2   77.31    3.18
 -10  -4  -2   73.84    3.25
  10  -4   2   77.68    3.14
  10   4  -2   75.14    3.31
 -10   4  -2   75.24    3.01
 -10   4  -2   77.44    3.15
  10  -4  -2   77.21    2.93
 -10  -4   2   78.05    3.21
  10  -4  -2   74.21    3.02
 -10   4  -2   75.77    3.44
  10   4   2   75.72    3.20
  10  -4  -2   76.14    3.20
 -10  -4  -3    0.39    0.47
  10   4  -3    0.98    0.43
 -10   4   3    0.61    0.29
  10  -4   3    0.79    0.34
 -10   4   3    0.56    0.45
  10   4  -3    0.88    0.46
  10   4   3    0.61    0.45
  10  -4  -3    0.88    0.33
 -10   4  -3    0.39    0.58
  10  -4  -3    0.95    0.27
 -10   4  -3    0.34    0.33
  10  -4  -3    0.44    0.44
 -10  -4   3    0.59    0.42
 -10   4  -3    0.92    0.35
  10   4  -4   10.49    0.91
  10   4  -4    9.16    0.85
 -10   4   4    8.97    0.69
  10  -4   4    9.96    0.79
  10   4  -4    9.19    0.88
 -10  -4  -4    9.44    1.05
 -10  -4  -4    8.74    0.90
 -10   4   4    9.38    0.94
  10  -4  -4    9.79    0.75
  10   4   4    9.43    0.88
 -10   4  -4    8.53    1.12
 -10  -4   4    9.10    0.87
 -10   4  -4    9.16    0.91
 -10   4  -4    8.94    0.77
  10  -4  -4    9.39    0.93
 -10   4  -4   10.21    0.76
  10  -4   5    2.02    0.48
 -10  -4  -5    1.89    0.67
 -10  -4  -5    3.10    0.82
 -10   4   5    2.09    0.69
  10   4  -5    2.34    0.62
  10   4  -5    1.53    0.59
  10   4  -5    2.42    0.58
 -10   4  -5    1.24    0.78
  10  -4  -5    1.72    0.63
 -10   4  -5    1.73    0.37
  10  -4  -5    2.09    0.51
 -10   4  -5    1.38    0.61
 -10  -4   5    1.77    0.60
 -10   4  -5    2.42    0.51
  10   4   5    0.94    0.59
 -10  -4  -6   94.53    4.18
  10  -4   6   94.22    3.93
  10   4  -6   96.30    4.11
 -10   4   6   92.27    4.24
 -10  -4  -6   95.43    4.33
  10   4  -6   95.34    4.03
  10  -4  -6   94.72    4.23
 -10   4  -6   98.74    4.13
  10  -4  -6   96.42    3.96
 -10   4  -6   95.99    3.80
 -10   4  -6  103.61    4.66
  10   4   6   93.56    4.08
 -10  -4   6   94.74    4.11
 -10  -4  -7    8.78    1.10
 -10  -4  -7    5.49    1.08
  10   4  -7    6.89    0.87
  10  -4   7    6.70    0.78
  10   4  -7    6.37    0.94
 -10   4   7    6.91    1.24
 -10   4  -7    4.61    1.28
  10   4   7    7.65    1.00
 -10   4  -7    4.23    0.87
  10  -4  -7    7.59    0.86
 -10   4  -7    6.43    0.70
 -10  -4   7    6.01    0.99
  10  -4  -7   10.84    1.28
  10   4  -8   49.00    2.58
  10   4  -8   48.54    2.50
 -10  -4  -8   49.06    2.64
 -10  -4  -8   48.85    2.56
  10  -4   8   47.83    2.31
 -10   4   8   49.45    2.96
  10  -4  -8   53.26    2.92
  10   4   8   50.44    2.56
  10  -4  -8   50.60    2.45
 -10   4  -8   48.93    2.25
 -10   4  -8   44.97    2.51
 -10  -4   8   45.04    2.62
 -10   4  -8   48.60    3.24
  10  -4   9    6.54    0.86
 -10   4   9    5.37    1.40
 -10  -4  -9    5.03    1.10
  10   4  -9    7.12    1.12
  10   4  -9    7.65    1.23
  10  -4  -9    8.49    1.08
 -10   4  -9    7.71    0.87
 -10   4  -9    6.92    1.25
  10   4   9    5.26    0.96
 -10  -4   9    3.95    1.09
 -10   4  -9    6.70    1.58
  10  -4  10    3.91    0.81
 -10   4  10    2.35    1.35
  10   4 -10    2.80    0.90
 -10  -4 -10    2.32    1.01
  10  -4 -10    6.02    1.05
 -10   4 -10    3.48    1.08
 -10  -4  10    2.43    1.10
  10   4  10    2.58    0.96
  10  -4  11   -0.30    0.71
 -10  -4 -11    0.87    1.07
 -10  -4 -11   -0.03    0.83
 -10   4  11   -0.26    1.30
  10   4 -11    0.55    0.98
  10  -4 -11    0.56    0.84
 -10  -4  11    2.43    1.12
  10   4  11    0.44    0.89
 -10   4 -11    1.26    1.19
  11  -4   0    0.28    0.38
  11  -4   0    0.04    0.19
 -11   4   0    0.40    0.22
 -11   4   0   -0.42    0.39
  11   4   0   -0.23    0.37
 -11  -4   0    0.38    0.37
  11  -4   1   41.15    1.91
 -11  -4  -1   44.48    2.04
  11   4  -1   34.70    1.83
  11   4  -1   43.47    1.98
 -11   4   1   43.32    1.97
  11   4  -1   42.75    2.21
  11   4   1   44.54    2.00
 -11   4  -1   41.72    1.73
 -11   4  -1   43.24    1.94
  11  -4  -1   42.17    1.66
  11  -4  -1   41.15    1.95
 -11  -4   1   42.77    1.98
 -11  -4  -2   21.39    1.28
  11   4  -2   20.57    1.23
 -11   4   2   22.22    1.29
  11  -4   2   21.58    1.19
  11   4  -2   20.32    1.34
  11  -4  -2   21.36    1.25
 -11   4  -2   22.10    1.54
  11  -4  -2   20.94    0.94
 -11   4  -2   21.15    1.04
 -11  -4   2   20.62    1.26
  11   4   2   23.34    1.25
  11  -4  -2   21.26    1.07
 -11  -4  -3    2.64    0.58
 -11   4   3    2.42    0.61
  11  -4   3    2.15    0.45
  11   4  -3    1.95    0.50
 -11   4   3    3.37    0.28
  11   4  -3    2.79    0.58
  11  -4  -3    2.22    0.35
 -11  -4   3    1.81    0.51
 -11   4  -3    2.13    0.42
  11  -4  -3    2.61    0.43
  11  -4  -3    2.49    0.58
  11   4   3    2.29    0.53
 -11   4  -3    3.79    0.88
 -11   4  -3    2.51    0.47
 -11  -4  -4   10.06    1.14
 -11   4   4    6.82    0.90
 -11  -4  -4   10.57    1.00
  11   4  -4    9.39    0.88
  11  -4   4    9.03    0.80
  11   4  -4    9.80    0.98
  11   4  -4    7.82    0.82
 -11   4  -4    8.94    1.14
  11  -4  -4    9.29    0.94
 -11  -4   4    7.28    0.83
  11  -4  -4    8.34    0.73
 -11   4  -4    8.96    0.80
 -11   4  -4    9.61    0.75
  11   4   4    9.48    0.91
  11  -4  -4    8.59    0.65
 -11   4   5   24.63    1.70
  11   4  -5   25.16    1.53
 -11  -4  -5   26.13    1.57
 -11  -4  -5   27.75    1.82
  11  -4   5   25.88    1.38
  11   4  -5   23.60    1.48
  11   4  -5   24.54    1.47
  11   4   5   24.35    1.49
  11  -4  -5   26.66    1.68
 -11  -4   5   23.80    1.53
 -11   4  -5   25.34    1.19
  11  -4  -5   25.21    1.38
 -11   4  -5   24.43    1.51
 -11   4  -5   26.42    1.41
 -11   4  -5   25.27    1.99
  11   4  -6    1.01    0.58
 -11  -4  -6    0.34    0.64
 -11   4   6    1.48    0.78
 -11  -4  -6    1.13    0.89
  11   4  -6    0.38    0.63
  11  -4   6    1.08    0.52
 -11   4  -6    0.80    0.97
 -11  -4   6    0.59    0.60
 -11   4  -6    1.13    0.73
  11   4   6    2.06    0.68
  11  -4  -6    1.18    0.54
  11  -4  -6    1.62    0.73
 -11   4  -6    0.61    0.40
 -11  -4  -7   31.18    2.27
  11   4  -7   33.94    1.89
  11  -4   7   35.41    1.78
  11   4  -7   36.31    2.02
 -11  -4  -7   35.53    2.04
 -11   4   7   35.56    2.31
  11  -4  -7   33.22    1.85
  11   4   7   32.13    1.90
  11  -4  -7   35.95    2.23
 -11  -4   7   32.92    2.07
 -11   4  -7   35.03    1.67
 -11   4  -7   33.35    1.97
 -11   4  -7   33.02    2.56
 -11  -4  -8   10.22    1.25
 -11  -4  -8    7.24    1.11
  11   4  -8    9.89    1.16
  11  -4   8    8.97    0.96
  11   4  -8    8.60    1.21
 -11   4   8   12.62    1.62
 -11  -4   8   10.50    1.30
  11   4   8    8.45    1.07
 -11   4  -8   10.80    1.24
 -11   4  -8   10.78    1.73
  11  -4  -8    7.86    1.03
 -11   4  -8   11.12    0.93
  11  -4  -8    9.84    1.46
  11   4  -9    9.06    1.14
 -11   4   9    7.27    1.55
  11   4  -9    8.92    1.20
  11  -4   9    8.06    0.97
 -11  -4  -9    8.98    1.27
 -11  -4   9    5.95    1.24
  11   4   9    8.71    1.16
 -11   4  -9    7.91    1.75
  11  -4  -9    7.11    1.13
 -11   4  -9    7.07    1.30
 -11  -4 -10    9.16    1.35
 -11   4  10    6.44    1.72
  11  -4  10    7.73    1.02
  11   4 -10   10.18    1.33
  11  -4 -10    8.98    1.17
 -11  -4  10   10.12    1.54
 -11   4 -10    8.57    1.36
  11   4  10    7.35    1.22
[truncated: 1,399,867 more chars]
