# Supplementary material for: A Systematic Study of the Effects of Complex Structure on Aryl Iodide Oxidative Addition at Bipyridyl‐Ligated Gold(I) Centers
Source: Angew Chem Int Ed Engl. 2021 Oct 18;60(47):24976–83. doi: 10.1002/anie.202108744 (PMC9298241; doi:10.1002/anie.202108744)
Supplement: Supplementary file 1 — Supporting Information [file ANIE-60-24976-s001.zip › 2e-NTf2.cif]

data_jac146
_audit_creation_date              2017-09-29
_audit_creation_method
;
Olex2 1.2
(compiled 2017.08.10 svn.r3458 for OlexSys, GUI svn.r5381)
;
_shelxl_version_number            2013-4
_publ_contact_author_address      ?
_publ_contact_author_email        ?
_publ_contact_author_id_orcid     ?
_publ_contact_author_name         ''
_publ_contact_author_phone        ?
_publ_section_references
;
Dolomanov, O.V., Bourhis, L.J., Gildea, R.J, Howard, J.A.K. & Puschmann, H.
 (2009), J. Appl. Cryst. 42, 339-341.

Palatinus, L. & Chapuis, G. (2007). J. Appl. Cryst., 40, 786-790;
Palatinus, L. & van der Lee, A. (2008). J. Appl. Cryst. 41, 975-984;
Palatinus, L., Prathapa, S. J. & van Smaalen, S. (2012). J. Appl. Cryst. 45,
 575-580.

Sheldrick, G.M. (2015). Acta Cryst. C71, 3-8.
;
_chemical_name_common             ?
_chemical_name_systematic
;
 ?
;
_chemical_formula_moiety          'C16 H16 Au N2 O4, C2 F6 N O4 S2'
_chemical_formula_sum             'C18 H16 Au F6 N3 O8 S2'
_chemical_formula_weight          777.42
_chemical_melting_point           ?
loop_
  _atom_type_symbol
  _atom_type_description
  _atom_type_scat_dispersion_real
  _atom_type_scat_dispersion_imag
  _atom_type_scat_source
 'C' 'C' 0.0033 0.0016 'International Tables Vol C Tables 4.2.6.8 and 6.1.1.4'
 'H' 'H' 0.0000 0.0000 'International Tables Vol C Tables 4.2.6.8 and 6.1.1.4'
 'Au' 'Au' -2.0133 8.8022
 'International Tables Vol C Tables 4.2.6.8 and 6.1.1.4'
 'F' 'F' 0.0171 0.0103 'International Tables Vol C Tables 4.2.6.8 and 6.1.1.4'
 'N' 'N' 0.0061 0.0033 'International Tables Vol C Tables 4.2.6.8 and 6.1.1.4'
 'O' 'O' 0.0106 0.0060 'International Tables Vol C Tables 4.2.6.8 and 6.1.1.4'
 'S' 'S' 0.1246 0.1234 'International Tables Vol C Tables 4.2.6.8 and 6.1.1.4'

_shelx_space_group_comment
;
The symmetry employed for this shelxl refinement is uniquely defined
by the following loop, which should always be used as a source of
symmetry information in preference to the above space-group names.
They are only intended as comments.
;
_space_group_crystal_system       'monoclinic'
_space_group_IT_number            15
_space_group_name_H-M_alt         'C 1 2/c 1'
_space_group_name_Hall            '-C 2yc'
loop_
  _space_group_symop_operation_xyz
 'x, y, z'
 '-x, y, -z+1/2'
 'x+1/2, y+1/2, z'
 '-x+1/2, y+1/2, -z+1/2'
 '-x, -y, -z'
 'x, -y, z-1/2'
 '-x+1/2, -y+1/2, -z'
 'x+1/2, -y+1/2, z-1/2'

_cell_length_a                    15.7300(3)
_cell_length_b                    13.8004(3)
_cell_length_c                    12.6977(2)
_cell_angle_alpha                 90
_cell_angle_beta                  117.4250(10)
_cell_angle_gamma                 90
_cell_volume                      2446.64(8)
_cell_formula_units_Z             4
_cell_measurement_reflns_used     9287
_cell_measurement_temperature     100
_cell_measurement_theta_max       30.18
_cell_measurement_theta_min       2.27
_shelx_estimated_absorpt_T_max    0.310
_shelx_estimated_absorpt_T_min    0.108
_exptl_absorpt_coefficient_mu     6.279
_exptl_absorpt_correction_T_max   0.3282
_exptl_absorpt_correction_T_min   0.0845
_exptl_absorpt_correction_type    multi-scan
_exptl_absorpt_process_details
'SADABS-2014/5 (Bruker,2014/5) was used for absorption correction. wR2(int) was 0.0799 before and 0.0341 after correction. The Ratio of minimum to maximum transmission is 0.2575. The \l/2 correction factor is Not present.'
_exptl_crystal_colour             'clear colourless'
_exptl_crystal_colour_lustre      clear
_exptl_crystal_colour_modifier    .
_exptl_crystal_colour_primary     colourless
_exptl_crystal_density_diffrn     2.111
_exptl_crystal_density_meas       ?
_exptl_crystal_density_method     ?
_exptl_crystal_description        block
_exptl_crystal_F_000              1496
_exptl_crystal_size_max           0.641
_exptl_crystal_size_mid           0.467
_exptl_crystal_size_min           0.244
_exptl_special_details
;
 ?
;
_exptl_transmission_factor_max    ?
_exptl_transmission_factor_min    ?
_diffrn_reflns_av_R_equivalents   0.0303
_diffrn_reflns_av_unetI/netI      0.0249
_diffrn_reflns_Laue_measured_fraction_full 1.000
_diffrn_reflns_Laue_measured_fraction_max 1.000
_diffrn_reflns_limit_h_max        21
_diffrn_reflns_limit_h_min        -20
_diffrn_reflns_limit_k_max        17
_diffrn_reflns_limit_k_min        -18
_diffrn_reflns_limit_l_max        17
_diffrn_reflns_limit_l_min        -15
_diffrn_reflns_number             12290
_diffrn_reflns_point_group_measured_fraction_full 1.000
_diffrn_reflns_point_group_measured_fraction_max 1.000
_diffrn_reflns_theta_full         25.242
_diffrn_reflns_theta_max          28.697
_diffrn_reflns_theta_min          2.075
_diffrn_ambient_temperature       100(2)
_diffrn_detector                  'Bruker area detector'
_diffrn_detector_area_resol_mean  ?
_diffrn_detector_type             'CCD area detector'
_diffrn_measured_fraction_theta_full 1.000
_diffrn_measured_fraction_theta_max 1.000
_diffrn_measurement_device        'Bruker Apex II kappa CCD area detector'
_diffrn_measurement_device_type   'Bruker Apex II kappa CCD area detector'
_diffrn_measurement_method        '\f and \w scans'
_diffrn_radiation_monochromator   graphite
_diffrn_radiation_type            MoK\a
_diffrn_radiation_wavelength      0.71073
_diffrn_source                    'fine-focus sealed tube'
_diffrn_standards_number          0
_reflns_Friedel_coverage          0.000
_reflns_Friedel_fraction_full     .
_reflns_Friedel_fraction_max      .
_reflns_number_gt                 3032
_reflns_number_total              3159
_reflns_special_details
;
 Reflections were merged by SHELXL according to the crystal
 class for the calculation of statistics and refinement.
 
 _reflns_Friedel_fraction is defined as the number of unique
 Friedel pairs measured divided by the number that would be
 possible theoretically, ignoring centric projections and
 systematic absences.
;
_reflns_threshold_expression      'I > 2\s(I)'
_computing_cell_refinement        'SAINT v8.37A (Bruker, 2015)'
_computing_data_collection        ?
_computing_data_reduction         'SAINT v8.37A (Bruker, 2015)'
_computing_molecular_graphics     'Olex2 (Dolomanov et al., 2009)'
_computing_publication_material   'Olex2 (Dolomanov et al., 2009)'
_computing_structure_refinement   'ShelXL (Sheldrick, 2015)'
_computing_structure_solution
;
Superflip (Palatinus & Chapuis, 2007;Palatinus & van der Lee, 2008;
Palatinus et al., 2012)
;
_refine_diff_density_max          1.367
_refine_diff_density_min          -0.902
_refine_diff_density_rms          0.091
_refine_ls_extinction_coef        .
_refine_ls_extinction_method      none
_refine_ls_goodness_of_fit_ref    1.062
_refine_ls_hydrogen_treatment     constr
_refine_ls_matrix_type            full
_refine_ls_number_parameters      233
_refine_ls_number_reflns          3159
_refine_ls_number_restraints      108
_refine_ls_R_factor_all           0.0191
_refine_ls_R_factor_gt            0.0178
_refine_ls_restrained_S_all       1.055
_refine_ls_shift/su_max           0.001
_refine_ls_shift/su_mean          0.000
_refine_ls_structure_factor_coef  Fsqd
_refine_ls_weighting_details
'w=1/[\s^2^(Fo^2^)+(0.0257P)^2^+0.8143P] where P=(Fo^2^+2Fc^2^)/3'
_refine_ls_weighting_scheme       calc
_refine_ls_wR_factor_gt           0.0435
_refine_ls_wR_factor_ref          0.0441
_refine_special_details
;
 One of the oxygen atoms is disordered and has been modelled in two positions
 with a refined occupancy of 0.799:0.201(11). Due to close proximity, O1 and
 O1A were constrained to have the same ADP and be approximately isotropic.

 The counter ion is disordered over the glide plane, related by the symmetry
 operation is 3/2-X,3/2-Y,2-Z. The occupancy has been constrained to be 0.5.
 Due to the disorder, C-F distances have been restrained to be 1.34 A and S-O
 distances have been restrained to be equal. Atoms of the two components that
 are in close proximity (O4 and O6, C9 and C10) have been constrained to have
 the same ADP.
;
_olex2_refinement_description
;
1. Fixed Uiso
 At 1.2 times of:
  All C(H) groups, All C(H,H) groups
 At 1.5 times of:
  All C(H,H,H) groups
2. Restrained distances
 F4-C10 = F5-C10 = F6-C10 = F1-C9 = F3-C9 = F2-C9
 1.34 with sigma of 0.01
 S2-O6 \\sim S2-O5 \\sim S1-O4 \\sim S1-O3
 with sigma of 0.01
3. Uiso/Uaniso restraints and constraints
C9 \\sim C10 \\sim F1 \\sim F2 \\sim F3 \\sim F4 \\sim F5 \\sim F6 \\sim N2
\\sim O3 \\sim O4 \\sim O5 \\sim O6 \\sim S1 \\sim S2: within 2A with sigma of
0.01 and sigma for terminal atoms of 0.02
Uanis(O1A) \\sim Ueq, Uanis(O1) \\sim Ueq: with sigma of 0.003 and sigma for
terminal atoms of 0.006
Uanis(O1A) = Uanis(O1)
Uanis(O4) = Uanis(O6)
Uanis(C10) = Uanis(C9)
4. Others
 Sof(O1A)=1-FVAR(1)
 Sof(O1)=FVAR(1)
 Fixed Sof: C9(0.5) C10(0.5) F1(0.5) F2(0.5) F3(0.5) F4(0.5) F5(0.5) F6(0.5)
 N2(0.5) O3(0.5) O4(0.5) O5(0.5) O6(0.5) S1(0.5) S2(0.5)
5.a Secondary CH2 refined with riding coordinates:
 C1(H1A,H1B)
5.b Aromatic/amide H refined with riding coordinates:
 C2(H2), C3(H3), C5(H5)
5.c Idealised Me refined as rotating group:
 C8(H8A,H8B,H8C)
;
_atom_sites_solution_hydrogens    geom
_atom_sites_solution_primary      iterative
_atom_sites_solution_secondary    ?
loop_
  _atom_site_label
  _atom_site_type_symbol
  _atom_site_fract_x
  _atom_site_fract_y
  _atom_site_fract_z
  _atom_site_U_iso_or_equiv
  _atom_site_adp_type
  _atom_site_occupancy
  _atom_site_site_symmetry_order
  _atom_site_calc_flag
  _atom_site_refinement_flags_posn
  _atom_site_refinement_flags_adp
  _atom_site_refinement_flags_occupancy
  _atom_site_disorder_assembly
  _atom_site_disorder_group
 Au1 Au 0.5000 0.29558(2) 0.7500 0.01980(5) Uani 1 2 d S T P . .
 C1 C 0.46923(18) 0.15285(17) 0.7764(2) 0.0314(5) Uani 1 1 d . . . . .
 H1A H 0.4969 0.1302 0.8596 0.038 Uiso 1 1 calc R . . . .
 H1B H 0.4029 0.1302 0.7263 0.038 Uiso 1 1 calc R . . . .
 C2 C 0.60279(16) 0.41379(16) 0.63174(18) 0.0235(4) Uani 1 1 d . . . . .
 H2 H 0.6169 0.3514 0.6123 0.028 Uiso 1 1 calc R . . . .
 C3 C 0.63586(15) 0.49465(16) 0.59851(17) 0.0229(4) Uani 1 1 d . . . . .
 H3 H 0.6727 0.4882 0.5570 0.028 Uiso 1 1 calc R . . . .
 C4 C 0.61477(15) 0.58527(15) 0.62640(17) 0.0195(4) Uani 1 1 d . . . . .
 C5 C 0.55829(14) 0.59316(14) 0.68421(16) 0.0178(4) Uani 1 1 d . . . . .
 H5 H 0.5406 0.6549 0.7009 0.021 Uiso 1 1 calc R . . . .
 C6 C 0.52863(13) 0.50899(14) 0.71679(15) 0.0164(4) Uani 1 1 d . . . . .
 C7 C 0.65756(18) 0.67146(18) 0.5970(2) 0.0262(4) Uani 1 1 d . . . . .
 C8 C 0.67003(19) 0.84020(18) 0.5992(2) 0.0322(5) Uani 1 1 d . . . . .
 H8A H 0.6634 0.8412 0.5186 0.048 Uiso 1 1 calc GR . . . .
 H8B H 0.7381 0.8395 0.6568 0.048 Uiso 1 1 calc GR . . . .
 H8C H 0.6397 0.8980 0.6118 0.048 Uiso 1 1 calc GR . . . .
 N1 N 0.55079(12) 0.42121(13) 0.69127(14) 0.0193(3) Uani 1 1 d . . . . .
 O1 O 0.7232(3) 0.6643(2) 0.5721(5) 0.0331(8) Uani 0.799(11) 1 d . U . A 1
 O1A O 0.6875(12) 0.6642(9) 0.5239(16) 0.0331(8) Uani 0.201(11) 1 d . U . A 2
 O2 O 0.62401(11) 0.75428(11) 0.61469(14) 0.0244(3) Uani 1 1 d . . . . .
 C9 C 0.8950(4) 0.6098(4) 1.0818(4) 0.0248(8) Uani 0.5 1 d D U . B -1
 C10 C 0.6349(4) 0.8614(4) 0.9209(5) 0.0248(8) Uani 0.5 1 d D U . B -1
 F1 F 0.9478(2) 0.5573(2) 1.0463(3) 0.0395(7) Uani 0.5 1 d D U . B -1
 F2 F 0.8810(2) 0.5585(2) 1.1604(2) 0.0391(7) Uani 0.5 1 d D U . B -1
 F3 F 0.9442(5) 0.6886(5) 1.1357(6) 0.0387(13) Uani 0.5 1 d D U . B -1
 F4 F 0.6452(2) 0.8537(2) 0.8233(2) 0.0335(6) Uani 0.5 1 d D U . B -1
 F5 F 0.6329(2) 0.9549(2) 0.9441(3) 0.0395(7) Uani 0.5 1 d D U . B -1
 F6 F 0.5506(5) 0.8235(6) 0.8997(6) 0.0361(12) Uani 0.5 1 d D U . B -1
 N2 N 0.7221(3) 0.6919(3) 1.0096(3) 0.0204(7) Uani 0.5 1 d . U . B -1
 O3 O 0.7383(2) 0.5470(2) 0.9117(3) 0.0247(6) Uani 0.5 1 d D U . B -1
 O4 O 0.7894(9) 0.6915(15) 0.8618(10) 0.0252(17) Uani 0.5 1 d D U . B -1
 O5 O 0.8164(2) 0.8505(2) 1.0572(3) 0.0228(6) Uani 0.5 1 d D U . B -1
 O6 O 0.6893(9) 0.8065(15) 1.1233(10) 0.0252(17) Uani 0.5 1 d D U . B -1
 S1 S 0.78095(7) 0.63987(10) 0.95348(9) 0.01876(19) Uani 0.5 1 d D U . B -1
 S2 S 0.73274(8) 0.80209(9) 1.04696(9) 0.0184(2) Uani 0.5 1 d D U . B -1

loop_
  _atom_site_aniso_label
  _atom_site_aniso_U_11
  _atom_site_aniso_U_22
  _atom_site_aniso_U_33
  _atom_site_aniso_U_23
  _atom_site_aniso_U_13
  _atom_site_aniso_U_12
 Au1 0.02120(7) 0.01676(7) 0.02411(6) 0.000 0.01271(5) 0.000
 C1 0.0301(12) 0.0203(11) 0.0498(14) 0.0026(10) 0.0236(11) -0.0006(9)
 C2 0.0271(11) 0.0237(10) 0.0270(10) -0.0025(8) 0.0186(9) 0.0035(8)
 C3 0.0260(11) 0.0269(11) 0.0249(9) 0.0004(8) 0.0194(9) 0.0040(9)
 C4 0.0218(10) 0.0223(10) 0.0212(9) 0.0017(7) 0.0158(8) 0.0016(8)
 C5 0.0198(9) 0.0210(10) 0.0185(8) 0.0003(7) 0.0139(7) 0.0027(7)
 C6 0.0164(9) 0.0213(9) 0.0139(7) -0.0002(7) 0.0092(7) 0.0009(7)
 C7 0.0322(12) 0.0266(11) 0.0317(11) 0.0040(9) 0.0248(10) 0.0035(10)
 C8 0.0366(13) 0.0247(12) 0.0473(13) 0.0061(10) 0.0296(12) -0.0022(10)
 N1 0.0210(8) 0.0207(8) 0.0203(7) -0.0010(6) 0.0131(7) 0.0003(7)
 O1 0.0359(19) 0.0344(10) 0.048(2) 0.0093(13) 0.0352(18) 0.0060(12)
 O1A 0.0359(19) 0.0344(10) 0.048(2) 0.0093(13) 0.0352(18) 0.0060(12)
 O2 0.0281(8) 0.0205(8) 0.0358(8) 0.0036(6) 0.0242(7) 0.0011(6)
 C9 0.020(2) 0.026(2) 0.0258(11) 0.0033(16) 0.0089(16) -0.0001(15)
 C10 0.020(2) 0.026(2) 0.0258(11) 0.0033(16) 0.0089(16) -0.0001(15)
 F1 0.0269(14) 0.0404(17) 0.0525(17) 0.0018(14) 0.0195(14) 0.0116(13)
 F2 0.0381(16) 0.0455(18) 0.0307(14) 0.0185(13) 0.0133(13) 0.0069(14)
 F3 0.024(2) 0.030(2) 0.045(3) -0.003(2) 0.001(2) -0.0012(15)
 F4 0.0361(15) 0.0444(17) 0.0192(11) 0.0058(11) 0.0120(11) 0.0070(13)
 F5 0.0469(19) 0.0218(14) 0.0437(16) 0.0018(12) 0.0158(14) 0.0084(13)
 F6 0.0188(17) 0.044(3) 0.043(3) 0.004(2) 0.011(2) -0.0028(17)
 N2 0.0209(18) 0.0184(16) 0.0281(18) 0.0065(14) 0.0164(15) -0.0009(14)
 O3 0.0244(15) 0.0228(15) 0.0266(14) -0.0009(12) 0.0115(13) -0.0033(12)
 O4 0.018(5) 0.0341(11) 0.030(2) 0.010(2) 0.016(3) 0.002(4)
 O5 0.0220(15) 0.0241(15) 0.0240(14) 0.0005(12) 0.0120(13) -0.0060(13)
 O6 0.018(5) 0.0341(11) 0.030(2) 0.010(2) 0.016(3) 0.002(4)
 S1 0.0181(5) 0.0204(6) 0.0207(4) 0.0031(4) 0.0114(4) -0.0010(4)
 S2 0.0197(5) 0.0197(6) 0.0181(4) 0.0015(4) 0.0107(4) -0.0023(4)

_geom_special_details
;
 All esds (except the esd in the dihedral angle between two l.s. planes)
 are estimated using the full covariance matrix.  The cell esds are taken
 into account individually in the estimation of esds in distances, angles
 and torsion angles; correlations between esds in cell parameters are only
 used when they are defined by crystal symmetry.  An approximate (isotropic)
 treatment of cell esds is used for estimating esds involving l.s. planes.
;
loop_
  _geom_bond_atom_site_label_1
  _geom_bond_atom_site_label_2
  _geom_bond_distance
  _geom_bond_site_symmetry_2
  _geom_bond_publ_flag
 Au1 C1 2.092(2) . ?
 Au1 C1 2.092(2) 2_656 ?
 Au1 N1 2.1793(17) . ?
 Au1 N1 2.1793(17) 2_656 ?
 C1 C1 1.408(5) 2_656 ?
 C1 H1A 0.9900 . ?
 C1 H1B 0.9900 . ?
 C2 H2 0.9500 . ?
 C2 C3 1.377(3) . ?
 C2 N1 1.349(2) . ?
 C3 H3 0.9500 . ?
 C3 C4 1.381(3) . ?
 C4 C5 1.393(2) . ?
 C4 C7 1.496(3) . ?
 C5 H5 0.9500 . ?
 C5 C6 1.384(3) . ?
 C6 C6 1.491(3) 2_656 ?
 C6 N1 1.341(3) . ?
 C7 O1 1.215(3) . ?
 C7 O1A 1.223(12) . ?
 C7 O2 1.321(3) . ?
 C8 H8A 0.9800 . ?
 C8 H8B 0.9800 . ?
 C8 H8C 0.9800 . ?
 C8 O2 1.449(3) . ?
 C9 F1 1.328(5) . ?
 C9 F2 1.321(5) . ?
 C9 F3 1.327(7) . ?
 C9 S1 1.831(5) . ?
 C10 F4 1.325(5) . ?
 C10 F5 1.328(5) . ?
 C10 F6 1.333(7) . ?
 C10 S2 1.825(5) . ?
 N2 S1 1.577(4) . ?
 N2 S2 1.579(4) . ?
 O3 S1 1.430(3) . ?
 O4 S1 1.422(8) . ?
 O5 S2 1.428(3) . ?
 O6 S2 1.421(8) . ?

loop_
  _geom_angle_atom_site_label_1
  _geom_angle_atom_site_label_2
  _geom_angle_atom_site_label_3
  _geom_angle
  _geom_angle_site_symmetry_1
  _geom_angle_site_symmetry_3
  _geom_angle_publ_flag
 C1 Au1 C1 39.34(13) . 2_656 ?
 C1 Au1 N1 162.23(8) . . ?
 C1 Au1 N1 123.09(7) . 2_656 ?
 C1 Au1 N1 123.09(8) 2_656 . ?
 C1 Au1 N1 162.23(8) 2_656 2_656 ?
 N1 Au1 N1 74.58(9) . 2_656 ?
 Au1 C1 H1A 116.6 . . ?
 Au1 C1 H1B 116.6 . . ?
 C1 C1 Au1 70.33(6) 2_656 . ?
 C1 C1 H1A 116.6 2_656 . ?
 C1 C1 H1B 116.6 2_656 . ?
 H1A C1 H1B 113.6 . . ?
 C3 C2 H2 119.3 . . ?
 N1 C2 H2 119.3 . . ?
 N1 C2 C3 121.49(19) . . ?
 C2 C3 H3 120.5 . . ?
 C2 C3 C4 119.07(17) . . ?
 C4 C3 H3 120.5 . . ?
 C3 C4 C5 119.52(19) . . ?
 C3 C4 C7 117.85(17) . . ?
 C5 C4 C7 122.58(18) . . ?
 C4 C5 H5 120.8 . . ?
 C6 C5 C4 118.46(18) . . ?
 C6 C5 H5 120.8 . . ?
 C5 C6 C6 122.94(10) . 2_656 ?
 N1 C6 C5 121.66(16) . . ?
 N1 C6 C6 115.39(10) . 2_656 ?
 O1 C7 C4 122.3(2) . . ?
 O1 C7 O2 124.7(2) . . ?
 O1A C7 C4 119.9(7) . . ?
 O1A C7 O2 121.6(6) . . ?
 O2 C7 C4 112.64(18) . . ?
 H8A C8 H8B 109.5 . . ?
 H8A C8 H8C 109.5 . . ?
 H8B C8 H8C 109.5 . . ?
 O2 C8 H8A 109.5 . . ?
 O2 C8 H8B 109.5 . . ?
 O2 C8 H8C 109.5 . . ?
 C2 N1 Au1 122.94(14) . . ?
 C6 N1 Au1 117.31(12) . . ?
 C6 N1 C2 119.75(17) . . ?
 C7 O2 C8 114.93(18) . . ?
 F1 C9 S1 109.3(3) . . ?
 F2 C9 F1 108.1(4) . . ?
 F2 C9 F3 108.1(5) . . ?
 F2 C9 S1 110.9(3) . . ?
 F3 C9 F1 108.4(5) . . ?
 F3 C9 S1 111.9(5) . . ?
 F4 C10 F5 108.1(4) . . ?
 F4 C10 F6 108.6(4) . . ?
 F4 C10 S2 111.6(3) . . ?
 F5 C10 F6 107.6(5) . . ?
 F5 C10 S2 109.7(3) . . ?
 F6 C10 S2 111.0(5) . . ?
 S1 N2 S2 124.8(2) . . ?
 N2 S1 C9 103.9(2) . . ?
 O3 S1 C9 103.1(2) . . ?
 O3 S1 N2 107.6(2) . . ?
 O4 S1 C9 114.8(6) . . ?
 O4 S1 N2 115.9(7) . . ?
 O4 S1 O3 110.5(8) . . ?
 N2 S2 C10 103.8(2) . . ?
 O5 S2 C10 103.9(2) . . ?
 O5 S2 N2 116.4(2) . . ?
 O6 S2 C10 95.9(6) . . ?
 O6 S2 N2 103.2(9) . . ?
 O6 S2 O5 129.0(8) . . ?

loop_
  _geom_torsion_atom_site_label_1
  _geom_torsion_atom_site_label_2
  _geom_torsion_atom_site_label_3
  _geom_torsion_atom_site_label_4
  _geom_torsion
  _geom_torsion_site_symmetry_1
  _geom_torsion_site_symmetry_2
  _geom_torsion_site_symmetry_3
  _geom_torsion_site_symmetry_4
  _geom_torsion_publ_flag
 C2 C3 C4 C5 -1.9(3) . . . . ?
 C2 C3 C4 C7 175.6(2) . . . . ?
 C3 C2 N1 Au1 -178.33(16) . . . . ?
 C3 C2 N1 C6 1.5(3) . . . . ?
 C3 C4 C5 C6 2.9(3) . . . . ?
 C3 C4 C7 O1 -14.7(4) . . . . ?
 C3 C4 C7 O1A 19.2(11) . . . . ?
 C3 C4 C7 O2 172.61(19) . . . . ?
 C4 C5 C6 C6 177.5(2) . . . 2_656 ?
 C4 C5 C6 N1 -1.8(3) . . . . ?
 C4 C7 O2 C8 174.02(19) . . . . ?
 C5 C4 C7 O1 162.8(4) . . . . ?
 C5 C4 C7 O1A -163.3(10) . . . . ?
 C5 C4 C7 O2 -9.9(3) . . . . ?
 C5 C6 N1 Au1 179.43(14) . . . . ?
 C5 C6 N1 C2 -0.4(3) . . . . ?
 C6 C6 N1 Au1 0.1(3) 2_656 . . . ?
 C6 C6 N1 C2 -179.7(2) 2_656 . . . ?
 C7 C4 C5 C6 -174.51(19) . . . . ?
 N1 C2 C3 C4 -0.3(3) . . . . ?
 O1 C7 O2 C8 1.5(5) . . . . ?
 O1A C7 O2 C8 -33.1(11) . . . . ?
 F1 C9 S1 N2 174.2(3) . . . . ?
 F1 C9 S1 O3 62.1(4) . . . . ?
 F1 C9 S1 O4 -58.2(10) . . . . ?
 F2 C9 S1 N2 55.1(4) . . . . ?
 F2 C9 S1 O3 -57.1(4) . . . . ?
 F2 C9 S1 O4 -177.4(10) . . . . ?
 F3 C9 S1 N2 -65.7(4) . . . . ?
 F3 C9 S1 O3 -177.9(4) . . . . ?
 F3 C9 S1 O4 61.8(10) . . . . ?
 F4 C10 S2 N2 -63.4(4) . . . . ?
 F4 C10 S2 O5 58.7(4) . . . . ?
 F4 C10 S2 O6 -168.6(9) . . . . ?
 F5 C10 S2 N2 176.8(3) . . . . ?
 F5 C10 S2 O5 -61.1(4) . . . . ?
 F5 C10 S2 O6 71.5(9) . . . . ?
 F6 C10 S2 N2 57.9(4) . . . . ?
 F6 C10 S2 O5 180.0(4) . . . . ?
 F6 C10 S2 O6 -47.3(9) . . . . ?
 S1 N2 S2 C10 97.6(3) . . . . ?
 S1 N2 S2 O5 -15.8(4) . . . . ?
 S1 N2 S2 O6 -162.8(6) . . . . ?
 S2 N2 S1 C9 82.0(3) . . . . ?
 S2 N2 S1 O3 -169.1(3) . . . . ?
 S2 N2 S1 O4 -44.9(8) . . . . ?

_shelx_res_file
;
TITL testm1_a.res in C2/c
REM Old TITL testmc5 in Cc
REM SHELXT solution in C2/c
REM R1 0.128, Rweak 0.016, Alpha 0.037, Orientation as input
REM Formula found by SHELXT: C30 Au F3 N4 O8
CELL 0.71073 15.73 13.8004 12.6977 90 117.425 90
ZERR 4 0.0003 0.0003 0.0002 0 0.001 0
LATT 7
SYMM -X,+Y,0.5-Z
SFAC C H Au F N O S
UNIT 72 64 4 24 12 32 8
DFIX 1.34 0.01 F4 C10 F5 C10 F6 C10 F1 C9 F3 C9 F2 C9
SADI 0.01 S2 O6 S2 O5 S1 O4 S1 O3
SIMU 0.01 0.02 2 C9 > S2
ISOR 0.003 0.006 O1A O1
EADP O1A O1
EADP O4 O6
EADP C10 C9

L.S. 8
PLAN  5
SIZE 0.244 0.467 0.641
TEMP -173(2)
BOND $H
list 4
CONF
fmap 2
acta
REM <olex2.extras>
REM <HklSrc "%.\\JAC146.hkl">
REM </olex2.extras>

WGHT    0.025700    0.814300
FVAR       0.14109   0.79870
AU1   3    0.500000    0.295580    0.750000    10.50000    0.02120    0.01676 =
         0.02411    0.00000    0.01271    0.00000
C1    1    0.469226    0.152850    0.776375    11.00000    0.03008    0.02032 =
         0.04980    0.00259    0.02356   -0.00058
AFIX  23
H1A   2    0.496861    0.130226    0.859603    11.00000   -1.20000
H1B   2    0.402853    0.130226    0.726349    11.00000   -1.20000
AFIX   0
C2    1    0.602786    0.413792    0.631742    11.00000    0.02706    0.02372 =
         0.02702   -0.00250    0.01864    0.00350
AFIX  43
H2    2    0.616900    0.351376    0.612320    11.00000   -1.20000
AFIX   0
C3    1    0.635858    0.494647    0.598505    11.00000    0.02603    0.02692 =
         0.02486    0.00036    0.01942    0.00399
AFIX  43
H3    2    0.672662    0.488192    0.556971    11.00000   -1.20000
AFIX   0
C4    1    0.614768    0.585274    0.626405    11.00000    0.02179    0.02225 =
         0.02123    0.00165    0.01581    0.00159
C5    1    0.558295    0.593163    0.684211    11.00000    0.01981    0.02098 =
         0.01853    0.00027    0.01385    0.00265
AFIX  43
H5    2    0.540552    0.654877    0.700885    11.00000   -1.20000
AFIX   0
C6    1    0.528629    0.508988    0.716793    11.00000    0.01639    0.02133 =
         0.01390   -0.00025    0.00915    0.00088
C7    1    0.657562    0.671465    0.597048    11.00000    0.03217    0.02663 =
         0.03167    0.00398    0.02481    0.00350
C8    1    0.670025    0.840196    0.599204    11.00000    0.03665    0.02473 =
         0.04727    0.00612    0.02955   -0.00221
AFIX 137
H8A   2    0.663371    0.841172    0.518582    11.00000   -1.50000
H8B   2    0.738119    0.839485    0.656760    11.00000   -1.50000
H8C   2    0.639710    0.898039    0.611795    11.00000   -1.50000
AFIX   0
N1    5    0.550792    0.421213    0.691265    11.00000    0.02104    0.02066 =
         0.02031   -0.00097    0.01309    0.00027
PART 1
O1    6    0.723180    0.664290    0.572066    21.00000    0.03591    0.03438 =
         0.04759    0.00931    0.03519    0.00597
PART 0
PART 2
O1A   6    0.687471    0.664155    0.523925   -21.00000    0.03591    0.03438 =
         0.04759    0.00931    0.03519    0.00597
PART 0
O2    6    0.624007    0.754280    0.614691    11.00000    0.02805    0.02049 =
         0.03578    0.00359    0.02423    0.00114

PART -1
C9    1    0.895005    0.609835    1.081840    10.50000    0.02030    0.02624 =
         0.02579    0.00325    0.00889   -0.00010
C10   1    0.634921    0.861368    0.920856    10.50000    0.02030    0.02624 =
         0.02579    0.00325    0.00889   -0.00010
F1    4    0.947805    0.557262    1.046315    10.50000    0.02686    0.04045 =
         0.05252    0.00184    0.01953    0.01162
F2    4    0.881002    0.558547    1.160363    10.50000    0.03813    0.04546 =
         0.03065    0.01846    0.01329    0.00689
F3    4    0.944182    0.688608    1.135664    10.50000    0.02431    0.02950 =
         0.04457   -0.00308    0.00079   -0.00124
F4    4    0.645158    0.853702    0.823305    10.50000    0.03611    0.04441 =
         0.01916    0.00581    0.01198    0.00702
F5    4    0.632899    0.954899    0.944050    10.50000    0.04690    0.02184 =
         0.04373    0.00177    0.01576    0.00837
F6    4    0.550617    0.823451    0.899747    10.50000    0.01883    0.04352 =
         0.04255    0.00354    0.01132   -0.00275
N2    5    0.722090    0.691852    1.009551    10.50000    0.02085    0.01840 =
         0.02806    0.00651    0.01642   -0.00094
O3    6    0.738303    0.547023    0.911716    10.50000    0.02438    0.02283 =
         0.02656   -0.00091    0.01150   -0.00328
O4    6    0.789383    0.691541    0.861827    10.50000    0.01776    0.03407 =
         0.03026    0.00986    0.01650    0.00205
O5    6    0.816411    0.850532    1.057220    10.50000    0.02196    0.02410 =
         0.02399    0.00049    0.01204   -0.00601
O6    6    0.689346    0.806527    1.123343    10.50000    0.01776    0.03407 =
         0.03026    0.00986    0.01650    0.00205
S1    7    0.780955    0.639867    0.953483    10.50000    0.01808    0.02042 =
         0.02067    0.00308    0.01140   -0.00102
S2    7    0.732740    0.802087    1.046960    10.50000    0.01968    0.01973 =
         0.01814    0.00150    0.01074   -0.00230
HKLF 4

REM  testm1_a.res in C2/c
REM R1 =  0.0178 for    3032 Fo > 4sig(Fo)  and  0.0191 for all    3159 data
REM    233 parameters refined using    108 restraints

END

WGHT      0.0257      0.8143

REM Highest difference peak  1.367,  deepest hole -0.902,  1-sigma level  0.091
Q1    1   0.4834  0.2345  0.7160  11.00000  0.05    1.37
Q2    1   0.4826  0.3526  0.7167  11.00000  0.05    1.27
Q3    1   0.4416  0.2949  0.7161  11.00000  0.05    0.86
Q4    1   0.5000  0.1171  0.7500  10.50000  0.05    0.52
Q5    1   0.5093  0.1736  0.8127  11.00000  0.05    0.48
;
_shelx_res_checksum               94578
_shelx_hkl_file
;
   2   0   0  987.00   30.40
   4   0   0 1076.29   33.40
   6   0   0  774.92   24.60
  -8   0   0 1122.09   33.50
   8   0   0 1099.79   36.10
  -8   0   0 1051.99   33.50
   8   0   0 1122.29   35.30
  10   0   0  206.08   10.00
 -10   0   0  231.98    7.40
  10   0   0  217.78    8.40
 -10   0   0  216.78    7.40
 -12   0   0   56.29    2.80
  12   0   0   61.79    4.40
  12   0   0   64.39    6.70
 -14   0   0  296.17   10.00
  14   0   0  289.07   11.70
  14   0   0  283.37   13.40
 -16   0   0  181.38    6.90
  16   0   0  186.08   12.60
  16   0   0  172.48    9.00
  18   0   0  275.67   12.80
   1  -1   0  297.97    9.20
  -1  -1   0  341.77   10.70
   1  -1   0  277.77    9.50
  -1  -1   0  356.46   10.70
   3  -1   0  285.37   10.20
  -3  -1   0  281.27    8.60
  -3  -1   0  275.77    8.50
   3  -1   0  305.97    9.80
   3   1   0  301.97    9.60
  -5  -1   0   71.19    2.40
  -5  -1   0   69.59    2.30
   5  -1   0   70.99    4.20
   5  -1   0   79.59    3.40
   5   1   0   75.79    3.10
   7  -1   0   57.59    4.30
   7  -1   0   61.89    3.20
  -7  -1   0   58.19    2.20
  -7  -1   0   59.59    2.10
   7   1   0   63.49    3.10
   9  -1   0   34.90    4.30
  -9  -1   0   33.80    1.40
  -9  -1   0   32.20    1.70
   9  -1   0   34.70    2.80
   9   1   0   35.00    2.70
  11  -1   0   70.59    4.40
  11  -1   0   60.39    6.60
 -11  -1   0   73.79    3.10
 -11  -1   0   71.99    2.70
  11   1   0   70.69    6.20
  11   1   0   72.19    4.30
 -11   1   0   66.89    3.10
 -11   1   0   75.49    3.10
  13  -1   0   13.20    2.60
 -13  -1   0   12.70    1.40
  13  -1   0   11.00    3.90
  13   1   0   12.50    2.50
 -13   1   0   12.40    1.50
  13   1   0   12.90    4.20
  15  -1   0   14.20    3.00
 -15  -1   0   11.50    1.60
  15  -1   0   16.00    4.00
  15   1   0   13.10    4.60
 -15   1   0   13.50    1.70
  15   1   0   10.40    2.70
 -17  -1   0   13.20    2.00
  17  -1   0   16.70    3.60
 -17   1   0   17.10    2.10
  17   1   0   15.10    3.50
   0  -2   0 1983.40   61.49
   0  -2   0 1925.91   61.09
   0  -2   0 2002.90   60.39
  -2  -2   0  109.89    3.60
  -2  -2   0  116.09    3.60
   2  -2   0  100.39    4.30
   2  -2   0   98.49    3.90
   4  -2   0 1457.25   52.49
  -4  -2   0 1687.83   51.59
   4  -2   0 1737.63   51.89
   4   2   0 1799.52   51.39
  -6  -2   0  836.42   25.50
   6  -2   0  868.51   26.70
  -6  -2   0  829.82   25.70
   6  -2   0  737.73   27.50
   6   2   0  871.91   26.20
  -8  -2   0  379.46   12.00
   8  -2   0  417.16   14.20
  -8  -2   0  398.86   12.30
   8  -2   0  376.96   15.50
   8   2   0  417.46   13.70
 -10  -2   0  464.85   14.50
 -10  -2   0  471.65   14.80
  10  -2   0  463.35   18.30
  10  -2   0  471.75   16.60
  10   2   0  475.95   16.10
 -12  -2   0  330.97   10.70
  12  -2   0  310.07   13.80
  12  -2   0  310.67   12.20
 -12   2   0  319.07   10.80
  12   2   0  309.07   11.70
  12   2   0  320.67   13.50
  14  -2   0  270.87   11.50
  14  -2   0  279.77   12.60
 -14  -2   0  279.27    9.50
 -14   2   0  275.97    9.60
  14   2   0  259.27   13.30
  14   2   0  264.27   10.90
 -16  -2   0  127.59    5.30
  16  -2   0  111.89    7.40
  16  -2   0  131.59    8.20
  16   2   0  112.59    7.00
 -16   2   0  121.99    5.40
  18  -2   0  117.89    8.20
  18   2   0  125.89    7.90
   1  -3   0   74.39    3.10
   1  -3   0   75.79    3.00
  -1  -3   0   77.39    2.60
  -1  -3   0   76.09    2.60
   3  -3   0  690.83   22.70
   3  -3   0  714.63   23.20
  -3  -3   0  796.92   23.80
  -3  -3   0  751.72   23.80
   5  -3   0  277.27   10.90
  -5  -3   0  295.97    9.30
   5  -3   0  277.67   10.10
   7  -3   0  645.54   21.10
   7  -3   0  597.34   22.10
  -7  -3   0  657.83   20.40
   7   3   0  637.94   20.30
  -9  -3   0  316.77   10.20
   9  -3   0  313.17   11.70
   9  -3   0  302.57   13.00
   9   3   0  306.27   10.90
  11  -3   0  598.24   22.00
 -11  -3   0  618.04   19.50
  11  -3   0  594.64   20.90
  11   3   0  591.24   20.00
  13  -3   0  160.48    9.00
  13  -3   0  168.78    8.20
 -13  -3   0  177.08    6.30
  13   3   0  158.28    9.70
  13   3   0  160.68    7.40
 -13   3   0  172.78    6.60
 -15  -3   0  197.28    7.20
  15  -3   0  185.98    9.40
  15  -3   0  191.98    9.80
  15   3   0  184.48    8.70
 -15   3   0  197.68    7.40
 -17  -3   0  111.89    5.00
  17  -3   0  110.19    7.60
  17  -3   0   87.99    7.20
  17   3   0  103.09    6.90
 -17   3   0  102.69    5.20
   0  -4   0   42.70    1.70
   0  -4   0   44.60    1.90
   0  -4   0   38.70    2.00
   2  -4   0  343.97   11.80
  -2  -4   0  355.86   10.90
   2  -4   0  347.47   11.70
  -2  -4   0  342.87   10.90
   4  -4   0  129.09    5.70
   4  -4   0  139.49    6.10
  -4  -4   0  141.99    4.60
  -4  -4   0  135.39    4.50
   6  -4   0  171.28    7.40
   6  -4   0  178.08    8.00
  -6  -4   0  176.58    5.80
   8  -4   0  349.27   13.10
  -8  -4   0  357.66   11.40
   8  -4   0  352.06   14.00
   8   4   0  352.26   12.10
  10  -4   0   61.09    5.60
  10  -4   0   58.29    4.40
 -10  -4   0   59.49    2.60
  10   4   0   59.59    3.70
  12  -4   0   64.99    5.10
 -12  -4   0   68.39    3.10
  12  -4   0   73.69    6.10
  12   4   0   77.59    7.60
  12   4   0   71.39    4.50
 -14  -4   0   34.80    2.60
  14  -4   0   31.80    4.10
  14  -4   0   42.00    4.90
 -14   4   0   32.50    2.70
  14   4   0   39.10    4.20
 -16  -4   0   71.69    3.90
  16  -4   0   58.89    6.00
  16  -4   0   85.59    6.70
  16   4   0   67.09    5.80
 -16   4   0   80.39    4.20
  18  -4   0    2.30    2.90
  18  -4   0   -5.60    2.50
  18   4   0    2.90    3.10
  -1  -5   0  706.13   21.20
  -1  -5   0  670.23   21.00
   1  -5   0  686.33   22.10
   1  -5   0  703.73   22.20
  -1  -5   0  662.43   21.40
  -3  -5   0  929.81   28.40
  -3  -5   0  909.71   28.30
   3  -5   0  865.01   29.10
   3  -5   0  934.11   29.10
   5  -5   0 1166.58   36.20
  -5  -5   0 1131.99   35.00
   5  -5   0 1056.29   35.80
  -5  -5   0 1145.59   35.00
   7  -5   0 1419.16   47.50
   7  -5   0 1538.85   47.90
  -7  -5   0 1510.65   46.40
   9  -5   0  730.83   24.80
   9  -5   0  676.83   24.40
  -9  -5   0  706.63   22.10
  11  -5   0  486.55   17.80
  11  -5   0  439.06   17.30
 -11  -5   0  480.75   15.40
  13  -5   0  366.36   14.50
 -13  -5   0  356.96   11.80
  13  -5   0  336.67   14.50
  15  -5   0  199.88    9.80
  15  -5   0  170.88    9.60
 -15  -5   0  198.58    7.30
  17  -5   0   32.20    5.00
  17  -5   0   45.90    5.30
 -17  -5   0   45.40    3.40
   0  -6   0  587.54   18.20
   0  -6   0  553.64   18.40
   2  -6   0  159.48    6.20
  -2  -6   0  152.68    5.10
  -2  -6   0  151.88    5.10
   2  -6   0  153.78    6.20
  -4  -6   0  395.66   12.40
  -4  -6   0  388.76   12.40
   4  -6   0  384.66   13.70
   4  -6   0  384.06   13.80
  -6  -6   0  257.57    8.50
   6  -6   0  245.28   10.30
  -6  -6   0  266.77    8.50
   6  -6   0  279.47   10.50
   8  -6   0   -0.10    1.70
  -8  -6   0    1.00    0.70
   8  -6   0    1.00    1.70
  10  -6   0    3.10    2.20
 -10  -6   0    2.30    0.90
  10  -6   0   -0.60    1.90
 -12  -6   0   14.70    1.50
  12  -6   0   15.20    3.30
  12  -6   0   18.90    3.40
  14  -6   0   32.20    4.20
 -14  -6   0   29.80    2.20
  14  -6   0   25.50    4.20
  16  -6   0    6.00    3.30
 -16  -6   0   13.30    1.90
  16  -6   0   13.40    3.40
  -1  -7   0  974.80   31.30
   1  -7   0  979.90   32.10
  -1  -7   0  976.10   30.60
  -1  -7   0 1020.40   30.90
   1  -7   0 1040.50   32.00
   3  -7   0  913.21   30.00
   3  -7   0  929.21   30.00
  -3  -7   0  894.71   27.70
  -3  -7   0  891.11   27.70
   5  -7   0  524.05   18.50
   5  -7   0  513.75   18.20
  -5  -7   0  504.95   15.90
   5  -7   0  533.45   16.80
  -5  -7   0  508.25   15.90
   7  -7   0  424.96   15.40
   7  -7   0  413.16   15.60
  -7  -7   0  411.06   13.10
  -9  -7   0  409.76   13.20
   9  -7   0  388.86   15.50
   9  -7   0  411.36   15.30
  11  -7   0  282.97   11.50
  11  -7   0  248.78   11.70
 -11  -7   0  274.67    9.20
  13  -7   0  212.58   10.90
 -13  -7   0  238.18    8.30
  13  -7   0  230.58   10.40
 -15  -7   0  131.39    5.40
  15  -7   0  111.99    8.20
  15  -7   0  138.59    7.90
 -17  -7   0   95.49    4.80
  17  -7   0  103.39    7.20
  17  -7   0   65.29    7.20
   0  -8   0 1053.09   32.20
   0  -8   0  985.80   32.40
  -2  -8   0  242.08    8.10
   2  -8   0  245.28    9.30
  -2  -8   0  239.68    8.70
   2  -8   0  250.47    9.20
  -2  -8   0  243.88    8.00
   4  -8   0  665.23   22.30
  -4  -8   0  641.44   19.90
   4  -8   0  641.84   22.00
  -4  -8   0  628.94   19.90
   6  -8   0   81.59    4.90
  -6  -8   0   82.59    3.30
  -6  -8   0   80.69    3.10
   6  -8   0   89.59    3.70
   6  -8   0   87.69    5.40
  -8  -8   0   91.09    3.60
   8  -8   0   92.49    5.40
   8  -8   0   80.89    5.70
  10  -8   0   81.99    5.40
  10  -8   0   69.39    5.80
 -10  -8   0   82.39    3.50
  12  -8   0  148.39    7.80
  12  -8   0  134.69    8.40
 -12  -8   0  141.99    5.40
  14  -8   0   59.39    5.40
  14  -8   0   49.10    5.70
 -14  -8   0   58.89    3.30
  16  -8   0   98.99    7.00
  16  -8   0   67.39    7.10
 -16  -8   0   83.19    4.30
   1  -9   0  590.24   18.80
  -1  -9   0  586.84   18.60
   1  -9   0  542.55   18.90
  -1  -9   0  569.04   19.10
  -3  -9   0  306.07   10.00
   3  -9   0  313.47   11.50
  -3  -9   0  307.97   10.10
  -3  -9   0  309.47   10.90
   3  -9   0  305.67   11.60
   5  -9   0  111.39    6.20
  -5  -9   0  105.79    4.00
  -5  -9   0  102.59    3.80
   5  -9   0  111.79    5.70
  -7  -9   0  206.08    7.10
   7  -9   0  227.98   10.10
   7  -9   0  224.58    9.50
   9  -9   0   45.60    4.80
  -9  -9   0   48.20    2.60
   9  -9   0   48.00    4.20
 -11  -9   0   42.80    2.70
  11  -9   0   43.40    4.50
  11  -9   0   42.10    4.90
 -13  -9   0   19.30    1.90
  13  -9   0   15.70    4.00
  13  -9   0   25.10    3.80
 -15  -9   0   66.69    3.80
  15  -9   0   65.99    6.00
  15  -9   0   45.80    5.90
   0 -10   0  405.76   13.40
   0 -10   0  384.96   13.90
   2 -10   0  738.13   24.00
  -2 -10   0  746.83   24.10
  -2 -10   0  720.53   23.00
   2 -10   0  715.33   24.20
  -2 -10   0  730.43   23.30
  -4 -10   0  710.13   22.80
  -4 -10   0  749.92   23.90
   4 -10   0  755.72   25.10
  -4 -10   0  716.63   22.80
   4 -10   0  716.63   24.80
   6 -10   0  247.68   10.20
   6 -10   0  256.77   10.90
  -6 -10   0  251.57    8.50
   8 -10   0  288.07   11.80
   8 -10   0  303.07   12.50
  -8 -10   0  283.67    9.60
  10 -10   0  293.77   12.90
 -10 -10   0  280.97    9.60
  10 -10   0  287.37   12.00
  12 -10   0  248.48   11.10
  12 -10   0  250.67   12.10
 -12 -10   0  243.58    8.70
  14 -10   0  120.79    8.80
 -14 -10   0  125.29    5.40
  14 -10   0  131.09    7.80
   1 -11   0  122.89    5.30
   1 -11   0  113.99    5.80
  -1 -11   0  115.49    5.60
  -1 -11   0  119.29    4.90
   3 -11   0   12.40    2.30
  -3 -11   0   19.80    2.40
   3 -11   0   21.60    2.60
  -3 -11   0   17.90    1.60
  -3 -11   0   18.50    1.60
  -5 -11   0   12.50    2.10
  -5 -11   0    9.30    1.30
   5 -11   0    6.20    1.90
   5 -11   0   12.10    2.60
  -7 -11   0   12.00    1.50
   7 -11   0   10.00    2.80
   7 -11   0   10.00    2.30
  -9 -11   0    7.60    1.50
   9 -11   0    8.70    3.00
   9 -11   0   12.30    2.80
  11 -11   0   25.80    4.30
 -11 -11   0   24.90    2.20
  11 -11   0   28.40    4.00
  13 -11   0   -2.10    3.00
 -13 -11   0    2.50    1.50
  13 -11   0    0.60    2.40
  15 -11   0   -5.90    3.10
 -15 -11   0   -1.10    1.60
  15 -11   0    1.80    2.70
   0 -12   0  154.88    7.10
   0 -12   0  156.38    6.40
   2 -12   0  181.78    8.10
  -2 -12   0  183.48    6.80
   2 -12   0  180.48    7.60
  -2 -12   0  182.38    7.90
  -4 -12   0  617.54   20.60
   4 -12   0  611.24   21.70
  -4 -12   0  588.84   19.30
   4 -12   0  612.94   21.30
   6 -12   0  225.78    9.80
   6 -12   0  234.98   10.50
  -6 -12   0  225.58    8.00
  -6 -12   0  230.88    9.30
   8 -12   0  320.57   13.10
  -8 -12   0  315.37   10.70
   8 -12   0  340.07   13.90
  10 -12   0  261.97   12.00
 -10 -12   0  250.37    8.90
  10 -12   0  234.78   10.80
  12 -12   0  224.48   10.70
  12 -12   0  243.38   12.00
 -12 -12   0  220.68    8.20
  14 -12   0  189.18   11.00
  14 -12   0  180.28    9.50
 -14 -12   0  176.38    7.10
  -1 -13   0   32.00    2.50
  -1 -13   0   31.10    3.60
   1 -13   0   27.30    3.20
   1 -13   0   33.60    2.80
   3 -13   0  146.09    7.40
   3 -13   0  143.49    6.80
  -3 -13   0  151.98    7.20
   5 -13   0  117.49    6.30
   5 -13   0  125.59    7.20
  -5 -13   0  123.19    6.30
  -5 -13   0  120.19    5.00
   7 -13   0  136.79    8.00
  -7 -13   0  141.99    7.00
  -7 -13   0  135.69    5.50
   7 -13   0  137.59    7.20
   9 -13   0   71.79    6.20
   9 -13   0   65.09    5.30
  -9 -13   0   56.19    3.40
  11 -13   0   86.99    6.20
  11 -13   0   86.19    7.20
 -11 -13   0   71.49    4.00
  13 -13   0   60.99    7.10
  13 -13   0   65.29    5.90
 -13 -13   0   57.19    3.90
   0 -14   0  224.88    9.70
   0 -14   0  213.78    8.60
  -2 -14   0  132.79    6.90
   2 -14   0  124.29    6.90
   2 -14   0  127.09    6.20
  -4 -14   0  189.08    8.60
   4 -14   0  179.28    8.30
   4 -14   0  182.08    9.00
   6 -14   0  128.09    7.70
  -6 -14   0  124.29    6.80
  -6 -14   0  130.39    5.30
   6 -14   0  124.39    6.70
  -8 -14   0   88.69    4.40
  -8 -14   0   97.69    6.00
   8 -14   0   92.19    6.00
   8 -14   0   93.99    7.00
 -10 -14   0   71.09    4.00
  10 -14   0   83.19    7.00
  10 -14   0   76.69    5.90
 -12 -14   0   26.40    2.60
  12 -14   0   28.80    4.80
  12 -14   0   27.70    4.00
   1 -15   0  210.28    8.80
  -1 -15   0  226.88   10.10
   1 -15   0  218.68    9.90
   3 -15   0  314.77   13.00
  -3 -15   0  320.07   12.90
   3 -15   0  299.57   12.00
  -5 -15   0  132.99    7.20
   5 -15   0  116.99    6.60
   5 -15   0  128.49    7.70
  -7 -15   0  321.97   11.50
  -7 -15   0  340.67   13.40
   7 -15   0  328.87   14.20
   7 -15   0  327.17   13.20
  -9 -15   0   86.29    4.50
   9 -15   0   97.09    7.30
   9 -15   0   85.09    6.00
  -9 -15   0   86.09    6.20
  11 -15   0  163.48    8.80
  11 -15   0  175.18   10.10
 -11 -15   0  160.78    6.70
   0 -16   0    2.20    2.40
  -2 -16   0   14.20    3.10
   2 -16   0    9.90    2.30
   2 -16   0   11.20    3.00
   4 -16   0    3.70    2.60
   4 -16   0    1.40    1.90
  -4 -16   0   -0.50    2.30
   6 -16   0    9.30    3.20
   6 -16   0    7.10    2.50
  -6 -16   0    6.70    2.80
  -8 -16   0    2.20    1.70
   8 -16   0    0.20    2.10
  -8 -16   0    0.40    2.50
   8 -16   0   -1.30    2.70
   1 -17   0  237.78   11.20
  -1 -17   0  233.48   11.00
   3 -17   0  231.98   11.00
  -3 -17   0  234.18   10.90
   3 -17   0  210.78    9.70
   5 -17   0   68.79    6.40
  -5 -17   0   73.59    6.20
   5 -17   0   59.59    5.00
  -7 -17   0  132.79    8.00
   7 -17   0  121.79    7.40
   7 -17   0  145.09    8.80
   0 -18   0  115.29    7.70
   2 -18   0    7.50    3.20
  -2 -18   0   10.50    3.30
  -4 -18   0   45.50    5.10
   4 -18   0   44.10    5.30
   4 -18   0   40.10    4.50
  18   0  -1    0.20    2.70
  16   0  -1    6.20    4.00
  16   0  -1    0.90    2.30
 -16   0   1   -0.90    1.20
 -14   0   1   -0.30    1.00
  14   0  -1    0.60    3.40
  14   0  -1    2.90    1.90
 -12   0   1   -0.20    0.80
  12   0  -1   -1.70    2.60
 -12   0   1    1.20    0.70
  12   0  -1    0.80    1.50
  10   0  -1    0.60    1.20
 -10   0   1    0.40    0.70
 -10   0   1    1.90    0.60
   8   0  -1    0.70    0.90
  -8   0   1    1.80    0.50
  -8   0   1    0.60    0.50
   6   0  -1    0.70    0.70
  -6   0   1    0.20    0.30
  -6   0   1    1.70    0.40
   4   0  -1    1.30    0.50
  -4   0   1    1.60    0.30
   2   0  -1    4.40    0.40
  -2   0   1    2.60    0.20
   0   0   1    0.40    0.10
   0   0  -1    0.50    0.10
   0   0   1    0.90    0.20
   2   0   1    2.00    0.60
   4   0   1   -1.50    1.40
   4   0   1    0.90    0.60
   6   0   1    0.00    0.80
   6   0   1    0.80    1.70
  -8   0  -1    0.30    0.60
   8   0   1    0.70    1.10
   8   0   1    1.40    2.30
  10   0   1   -1.40    2.70
 -10   0  -1    1.10    0.70
  10   0   1    1.90    1.40
 -10   0  -1    0.60    0.90
  12   0   1   -1.20    2.60
  12   0   1    0.70    1.70
 -12   0  -1   -0.60    1.00
  14   0   1    0.30    2.70
 -14   0  -1   -0.50    1.20
  14   0   1    1.40    2.10
 -16   0  -1   -0.90    1.50
  16   0   1    2.70    2.60
 -18   0  -1   -2.20    1.80
  18   0   1   -1.70    2.90
  19  -1  -1   81.99    7.20
  19   1  -1   89.29    7.20
  17  -1  -1  158.28   10.00
  17  -1  -1  158.78    8.80
  17   1  -1  158.58    8.50
  15  -1  -1  165.18   10.30
  15  -1  -1  171.78    8.50
 -15  -1   1  178.78    6.40
 -15   1   1  173.98    6.50
  15   1  -1  174.68    8.30
  15   1  -1  158.98   10.00
 -13  -1   1  507.55   16.40
  13  -1  -1  460.35   19.10
  13  -1  -1  505.45   17.70
 -13   1   1  518.05   16.50
  13   1  -1  495.75   18.70
  13   1  -1  505.05   17.50
 -13   1   1  517.45   16.40
  11  -1  -1  605.94   21.70
 -11  -1   1  604.04   19.10
 -11  -1   1  606.24   19.00
  11  -1  -1  607.44   20.50
  11   1  -1  590.14   20.20
 -11   1   1  611.54   19.20
 -11   1   1  621.94   19.30
  -9  -1   1 1058.19   32.90
   9  -1  -1 1069.89   34.00
  -9  -1   1 1044.80   32.80
  -9   1   1 1100.49   33.10
   9   1  -1 1051.29   33.70
   7  -1  -1  591.44   19.10
  -7  -1   1  555.54   17.30
  -7  -1   1  550.54   17.30
  -7   1   1  571.34   17.50
   7   1  -1  573.94   18.80
  -5  -1   1  723.33   22.30
  -5  -1   1  731.93   22.30
   5  -1  -1  782.72   24.70
   5   1  -1  778.12   24.50
  -3  -1   1 3414.16  108.49
  -3  -1   1 3581.44  107.59
  -3  -1   1 3562.74  107.79
   3   1  -1 3833.62  118.59
   1  -1  -1  221.18    7.30
  -1  -1   1  231.48    7.40
   1  -1  -1  233.48    7.00
  -1  -1   1  240.18    7.30
  -1   1   1  240.58    7.40
  -1   1   1  234.58    7.30
   1  -1   1 1986.10   61.39
  -1  -1  -1 1936.41   59.29
   1  -1   1 1798.62   59.89
   1  -1   1 1940.91   60.89
   1   1   1 2096.19   60.29
   3  -1   1 1576.24   53.49
  -3  -1  -1 1609.04   49.20
   3  -1   1 1799.92   52.99
   3   1   1 1770.72   52.79
   5  -1   1 3540.85   99.59
  -5  -1  -1 3224.88   98.59
   5  -1   1 3010.40  100.29
   5   1   1 2893.51   99.89
   5   1   1 3480.25   99.29
   7  -1   1  469.65   17.30
   7  -1   1  518.05   16.20
  -7  -1  -1  498.25   15.30
  -7  -1  -1  493.65   15.50
   7   1   1  486.85   15.90
   7   1   1  441.56   17.00
   9  -1   1  760.82   24.60
   9  -1   1  747.23   25.90
  -9  -1  -1  735.83   22.40
  -9  -1  -1  714.63   22.60
   9   1   1  742.93   24.30
   9   1   1  721.83   26.00
 -11  -1  -1  551.34   17.50
  11  -1   1  557.54   19.30
  11  -1   1  573.84   20.60
  11   1   1  542.15   19.00
  11   1   1  553.84   20.80
 -11   1  -1  548.05   17.50
  13  -1   1  205.38   10.00
 -13  -1  -1  195.88    7.10
  13  -1   1  195.48    9.10
 -13   1  -1  200.08    7.20
  13   1   1  193.68    8.70
  13   1   1  204.98   10.10
 -15  -1  -1  173.78    6.70
  15  -1   1  184.18    9.20
  15  -1   1  159.88    8.60
 -15   1  -1  177.58    6.80
  15   1   1  161.28    8.30
 -17  -1  -1   50.99    3.70
  17  -1   1   48.60    5.70
  17   1   1   55.19    5.80
 -17   1  -1   49.90    3.80
  18  -2  -1   36.70    5.40
  18  -2  -1   33.60    4.70
  18   2  -1   41.00    4.60
 -16  -2   1   68.09    3.60
  16  -2  -1   69.39    5.80
  16  -2  -1   67.69    7.10
  16   2  -1   70.89    5.50
 -16   2   1   78.19    3.80
  14  -2  -1   72.59    7.30
  14  -2  -1   68.89    5.20
 -14  -2   1   76.99    3.40
  14   2  -1   75.09    4.90
  14   2  -1   65.79    6.50
 -14   2   1   71.79    4.00
 -14   2   1   78.89    3.50
  12  -2  -1   15.60    2.50
  12  -2  -1   14.90    3.90
 -12  -2   1   17.00    1.40
 -12   2   1   18.70    1.70
  12   2  -1   19.20    2.40
  10  -2  -1  373.76   15.00
 -10  -2   1  385.96   12.40
 -10  -2   1  400.56   12.60
  10  -2  -1  397.66   14.00
  10   2  -1  383.96   13.40
 -10   2   1  407.56   12.90
  -8  -2   1  138.99    4.60
   8  -2  -1  156.48    7.10
  -8  -2   1  138.49    4.50
   8  -2  -1  152.78    6.30
   8   2  -1  145.49    5.90
  -6  -2   1  718.63   21.80
  -6  -2   1  698.73   21.70
   6  -2  -1  728.83   23.60
   6   2  -1  728.63   23.10
  -4  -2   1   27.10    1.10
  -4  -2   1   26.10    1.20
   4  -2  -1   26.40    1.90
  -4  -2   1   26.70    1.00
   2  -2  -1 2179.68   67.19
  -2  -2   1 2405.06   75.49
  -2  -2   1 2482.65   74.79
   0  -2  -1  350.86   12.20
   0  -2   1  427.46   13.80
   0  -2   1  440.96   13.80
   0  -2  -1  418.66   11.80
   0  -2   1  447.06   13.70
   0   2   1  449.56   13.70
   2  -2   1  120.39    4.90
  -2  -2  -1  136.19    4.30
   2  -2   1  135.29    4.80
   4  -2   1   30.80    2.80
   4  -2   1   38.00    2.40
  -4  -2  -1   40.30    1.60
   4   2   1   39.10    1.90
  -6  -2  -1   81.39    2.90
   6  -2   1   85.69    5.10
   6  -2   1   91.99    4.30
   6   2   1   89.59    3.80
   6   2   1   99.69    4.60
  -8  -2  -1  356.26   11.40
   8  -2   1  369.06   14.10
   8  -2   1  382.26   13.20
   8   2   1  348.67   13.80
   8   2   1  371.26   12.60
 -10  -2  -1    4.10    0.90
  10  -2   1    4.60    2.70
  10  -2   1    5.10    1.80
  10   2   1    7.70    3.40
  10   2   1    4.90    1.60
  12  -2   1  295.77   12.40
 -12  -2  -1  296.47    9.90
  12  -2   1  279.17   11.50
  12   2   1  272.27   10.90
  12   2   1  297.17   12.90
  14  -2   1   66.29    5.50
 -14  -2  -1   71.69    3.60
  14  -2   1   72.99    6.10
 -14   2  -1   71.89    3.70
  14   2   1   75.69    5.30
  16  -2   1   91.79    6.80
  16  -2   1   71.29    6.40
 -16  -2  -1   86.29    4.40
 -16   2  -1   95.19    4.60
  16   2   1   83.79    6.20
  18  -2   1   35.60    5.00
 -18  -2  -1   41.90    3.20
  18   2   1   36.40    4.70
  19  -3  -1   25.20    4.60
  19  -3  -1   37.80    5.10
  19   3  -1   35.00    4.70
  17  -3  -1   70.19    6.30
  17  -3  -1   89.59    7.50
 -17  -3   1   85.79    5.10
  17   3  -1   76.79    6.10
 -15  -3   1  116.89    4.70
  15  -3  -1   98.99    7.70
  15  -3  -1   98.49    6.60
  15   3  -1   96.69    5.90
 -15   3   1  114.09    4.80
  13  -3  -1  129.49    6.90
  13  -3  -1  118.69    8.60
 -13  -3   1  141.69    5.10
  13   3  -1  130.89    6.30
 -13   3   1  138.39    5.60
  11  -3  -1  279.17   13.20
  11  -3  -1  306.97   11.80
 -11  -3   1  319.67   10.30
  11   3  -1  304.37   11.00
   9  -3  -1  459.35   18.00
  -9  -3   1  477.35   15.40
  -9  -3   1  518.95   15.60
   9  -3  -1  505.15   17.20
   9   3  -1  499.15   16.40
  -7  -3   1  267.07    8.40
  -7  -3   1  271.07    8.50
   7  -3  -1  269.57    9.90
   7  -3  -1  255.87   10.60
  -5  -3   1  381.86   12.00
   5  -3  -1  367.26   13.00
  -5  -3   1  385.06   12.20
   5  -3  -1  390.56   13.60
  -5  -3   1  392.26   11.90
  -3  -3   1  948.01   29.30
   3  -3  -1  857.11   28.10
   3  -3  -1  909.11   28.50
  -3  -3   1  963.80   29.40
   1  -3  -1 1083.49   38.00
   1  -3  -1 1284.37   37.20
   1  -3  -1 1277.67   37.60
  -1  -3   1 1262.07   38.80
   1  -3   1  286.97    9.10
  -1  -3  -1  262.57    8.30
   1  -3   1  274.97    9.20
  -1  -3  -1  272.67    8.30
   1  -3   1  278.97    8.70
   1   3   1  254.97    8.80
  -3  -3  -1   46.60    1.70
   3  -3   1   46.70    2.80
   3  -3   1   45.20    2.80
  -5  -3  -1  717.03   22.20
   5  -3   1  720.53   23.60
   5  -3   1  698.43   24.00
   5   3   1  742.13   22.90
  -7  -3  -1  484.45   15.20
   7  -3   1  486.65   17.30
   7  -3   1  486.15   16.70
   7   3   1  476.15   15.90
   9  -3   1  212.18    8.70
  -9  -3  -1  200.18    6.70
   9  -3   1  225.28    9.60
   9   3   1  193.68    9.30
   9   3   1  195.88    7.80
  11  -3   1  122.89    6.60
  11  -3   1  128.29    7.20
 -11  -3  -1  120.69    4.60
  11   3   1  122.09    5.80
  11   3   1  124.29    8.20
  13  -3   1  178.98    8.80
  13  -3   1  162.78    8.40
 -13  -3  -1  180.48    6.60
  13   3   1  164.78    7.60
 -15  -3  -1   99.99    4.60
  15  -3   1   86.19    6.70
  15  -3   1  105.39    7.00
  15   3   1   96.09    6.10
 -15   3  -1  106.49    4.90
  17  -3   1   73.49    6.90
 -17  -3  -1   77.29    4.40
  17  -3   1   82.29    6.60
  17   3   1   67.79    6.30
 -17   3  -1   79.79    4.60
  18  -4  -1  109.99    7.80
  18  -4  -1   98.19    7.70
  18   4  -1  109.19    7.50
 -16  -4   1  193.68    7.10
  16  -4  -1  159.28    9.20
  16  -4  -1  182.48   10.00
  16   4  -1  180.28    8.70
 -16   4   1  192.78    7.30
  14  -4  -1  379.16   15.30
  14  -4  -1  397.66   16.40
 -14  -4   1  414.46   13.40
  14   4  -1  385.56   14.40
 -14   4   1  406.46   13.90
  12  -4  -1  195.78   10.60
  12  -4  -1  217.78    9.50
 -12  -4   1  229.08    7.70
  12   4  -1  204.68    8.40
 -10  -4   1  496.35   15.10
 -10  -4   1  457.95   14.70
  10  -4  -1  464.15   17.10
  10  -4  -1  465.55   18.40
  10   4  -1  482.55   16.10
  -8  -4   1  355.46   11.20
   8  -4  -1  340.27   14.10
   8  -4  -1  350.16   13.10
  -8  -4   1  368.46   11.50
   8   4  -1  365.86   12.10
  -6  -4   1 1753.52   52.99
   6  -4  -1 1632.24   51.09
  -6  -4   1 1694.23   52.79
   6  -4  -1 1582.34   51.69
  -4  -4   1  653.53   19.80
  -4  -4   1  616.04   19.60
   4  -4  -1  584.14   19.40
   4  -4  -1  576.44   20.00
   2  -4  -1 1736.53   50.89
  -2  -4   1 1675.93   52.49
   2  -4  -1 1534.45   51.29
  -2  -4   1 1719.33   51.89
   0  -4  -1  508.75   16.70
   0  -4  -1  532.65   16.40
   0  -4  -1  551.74   16.70
   0  -4   1  537.75   17.50
   0  -4   1  568.94   17.50
   0   4   1  550.84   17.10
   2  -4   1 1294.47   40.30
  -2  -4  -1 1222.58   38.30
  -2  -4  -1 1278.27   38.30
   2  -4   1 1304.07   39.60
   2  -4   1 1251.87   40.40
   4  -4   1 1111.99   34.60
  -4  -4  -1 1144.19   35.20
   4  -4   1 1029.00   34.30
  -6  -4  -1  204.88    6.70
   6  -4   1  191.88    8.10
   6  -4   1  201.68    8.30
   8  -4   1  713.03   24.60
  -8  -4  -1  733.33   22.90
   8  -4   1  743.33   24.90
   8   4   1  716.53   23.50
  10  -4   1  180.28    8.30
  10  -4   1  182.38    8.70
 -10  -4  -1  175.98    6.10
  10   4   1  171.98    7.20
  10   4   1  172.28    8.90
 -12  -4  -1  563.94   18.00
  12  -4   1  531.25   19.80
  12  -4   1  569.14   20.00
  12   4   1  522.65   18.70
  14  -4   1  114.49    7.40
  14  -4   1  130.99    7.60
 -14  -4  -1  132.19    5.30
  14   4   1  118.29    6.60
  16  -4   1  190.28   10.60
  16  -4   1  220.88   10.40
 -16  -4  -1  217.48    8.20
 -16   4  -1  226.88    8.50
  16   4   1  207.18    9.80
  17  -5  -1   -0.70    2.80
 -17  -5   1    2.90    1.50
  17  -5  -1    4.10    3.20
  15  -5  -1   12.00    3.50
 -15  -5   1   10.70    1.50
  15  -5  -1    7.40    2.80
 -15   5   1   10.20    2.10
  13  -5  -1    4.00    3.00
 -13  -5   1    5.20    1.10
  13  -5  -1    0.20    2.10
  11  -5  -1   87.09    6.70
  11  -5  -1   87.19    5.70
 -11  -5   1   94.89    3.70
   9  -5  -1   37.80    3.80
  -9  -5   1   42.40    2.00
   9  -5  -1   47.00    5.00
  -7  -5   1    2.30    0.60
   7  -5  -1    8.50    2.50
  -5  -5   1   50.89    2.00
  -5  -5   1   51.69    2.10
   5  -5  -1   49.50    4.00
   5  -5  -1   46.10    3.30
  -3  -5   1    3.10    0.50
   3  -5  -1    1.90    1.40
   3  -5  -1    2.50    1.00
  -3  -5   1    2.50    0.50
  -1  -5   1    1.40    0.50
  -1  -5   1    1.50    0.70
   1  -5  -1    2.10    0.80
   1  -5  -1    1.90    0.50
   1  -5  -1    4.00    0.90
   1  -5   1   11.20    1.20
  -1  -5  -1   10.90    0.80
   1  -5   1    8.90    1.20
  -1  -5  -1   12.50    0.80
  -3  -5  -1    2.20    0.40
  -3  -5  -1    1.90    0.50
   3  -5   1    2.40    1.00
   3  -5   1    2.60    1.20
   3  -5   1    3.30    0.80
   5  -5   1   33.40    3.10
   5  -5   1   37.00    3.00
  -5  -5  -1   37.60    1.70
   7  -5   1   15.10    2.50
  -7  -5  -1   13.90    1.10
   7  -5   1   10.50    2.20
   9  -5   1    5.40    2.20
   9  -5   1    4.50    2.20
  -9  -5  -1    3.70    0.90
  11  -5   1   -1.00    2.00
  11  -5   1   -1.20    1.90
 -11  -5  -1    0.90    1.00
  13  -5   1   43.10    5.00
 -13  -5  -1   51.69    3.00
  13  -5   1   52.39    5.20
  15  -5   1   -1.60    2.60
  15  -5   1    1.80    2.50
 -15  -5  -1    0.20    1.50
  17  -5   1   -2.90    2.90
  17  -5   1    6.20    3.10
 -17  -5  -1    4.20    1.80
 -17   5  -1    3.90    2.10
  18  -6  -1  206.28   10.30
  18  -6  -1  167.78   10.60
  16  -6  -1  160.78    9.10
 -16  -6   1  156.68    6.10
  16  -6  -1  134.69    8.80
 -16   6   1  159.78    8.20
  14  -6  -1  212.08   11.00
  14  -6  -1  246.08   11.30
 -14  -6   1  234.88    8.10
 -12  -6   1  278.07    9.30
  12  -6  -1  256.97   11.70
  12  -6  -1  249.58   11.40
  10  -6  -1  322.77   13.20
  10  -6  -1  298.57   12.70
 -10  -6   1  326.17   10.60
   8  -6  -1  648.44   23.30
  -8  -6   1  699.43   21.80
   8  -6  -1  697.33   23.90
   6  -6  -1  784.12   26.40
  -6  -6   1  827.12   25.20
  -6  -6   1  789.12   25.10
   6  -6  -1  767.62   26.00
   4  -6  -1  990.40   32.60
  -4  -6   1 1010.10   30.80
   4  -6  -1 1021.40   32.80
  -4  -6   1  976.30   30.60
  -2  -6   1 2245.78   67.89
   2  -6  -1 2258.07   68.69
  -2  -6   1 2205.48   68.89
   2  -6  -1 2168.98   70.09
  -2  -6   1 2200.88   68.39
   0  -6  -1 1215.88   39.10
   0  -6  -1 1317.77   39.00
   0  -6   1 1290.37   39.60
   0  -6   1 1251.07   39.70
   0  -6  -1 1229.68   38.60
  -2  -6  -1 1288.67   39.10
   2  -6   1 1332.97   42.50
   2  -6   1 1354.76   42.40
  -2  -6  -1 1255.97   39.10
  -4  -6  -1  657.03   21.10
   4  -6   1  665.93   22.70
  -4  -6  -1  699.43   20.90
   4  -6   1  683.93   22.80
   4  -6   1  673.93   21.50
  -6  -6  -1  525.75   16.50
   6  -6   1  550.04   17.60
   6  -6   1  510.25   18.40
   6  -6   1  517.15   18.60
   8  -6   1  327.77   13.10
  -8  -6  -1  331.67   10.70
   8  -6   1  334.57   12.80
 -10  -6  -1  454.95   14.60
  10  -6   1  470.25   17.00
  10  -6   1  437.36   17.30
  12  -6   1  218.58    9.80
 -12  -6  -1  205.58    7.30
  12  -6   1  187.78    9.90
  14  -6   1  217.58   11.50
 -14  -6  -1  247.68    8.80
  14  -6   1  264.07   11.20
  16  -6   1  171.48   10.60
  16  -6   1  211.08   10.10
 -16  -6  -1  202.58    7.70
  17  -7  -1    9.10    3.70
 -17  -7   1    9.10    1.90
  17  -7  -1   17.30    3.70
  15  -7  -1  107.59    7.80
  15  -7  -1  125.89    7.80
 -15  -7   1  122.79    5.10
 -13  -7   1  102.39    4.20
  13  -7  -1   85.89    6.70
  13  -7  -1  101.99    6.80
 -11  -7   1   69.09    3.10
  11  -7  -1   63.99    5.40
  11  -7  -1   68.09    5.50
   9  -7  -1   85.79    5.70
   9  -7  -1   88.89    5.90
  -9  -7   1   84.59    3.40
   7  -7  -1  209.18    9.10
  -7  -7   1  199.98    6.80
   7  -7  -1  195.28    8.80
  -7  -7   1  204.88    6.90
  -5  -7   1   29.80    1.60
   5  -7  -1   28.60    3.00
  -5  -7   1   31.50    1.70
   5  -7  -1   29.90    3.10
   3  -7  -1   51.59    3.20
   3  -7  -1   54.59    3.30
  -3  -7   1   50.69    2.20
  -3  -7   1   48.60    2.20
   1  -7  -1    6.50    1.10
  -1  -7   1    8.70    1.00
   1  -7  -1    5.70    1.20
  -1  -7   1    6.70    1.20
  -1  -7  -1  410.36   12.80
   1  -7   1  424.56   14.00
  -1  -7  -1  395.26   12.60
  -1  -7  -1  392.06   13.20
   1  -7   1  410.96   14.20
  -3  -7  -1  186.98    6.10
  -3  -7  -1  184.18    6.20
   3  -7   1  189.78    7.80
   3  -7   1  190.48    7.60
   5  -7   1  235.18    9.50
  -5  -7  -1  229.68    7.20
  -5  -7  -1  222.58    7.40
   5  -7   1  218.58    9.10
   5  -7   1  227.08    8.00
  -7  -7  -1   61.49    2.70
   7  -7   1   64.29    4.30
   7  -7   1   61.29    3.60
   7  -7   1   52.89    4.60
   9  -7   1  236.08   10.70
   9  -7   1  245.58   10.30
  -9  -7  -1  247.48    8.30
  11  -7   1   71.99    5.30
 -11  -7  -1   63.29    3.10
  11  -7   1   55.59    5.60
  13  -7   1   -0.40    2.60
  13  -7   1    6.40    2.70
 -13  -7  -1    2.90    1.40
  15  -7   1   11.60    3.90
 -15  -7  -1   18.10    2.10
  15  -7   1   17.90    5.70
  15  -7   1   20.80    3.80
  16  -8  -1   13.20    4.00
 -16  -8   1   19.80    2.10
  16  -8  -1   19.40    3.80
 -16   8   1   28.80    3.10
 -14  -8   1   90.79    4.10
  14  -8  -1   79.49    6.90
  14  -8  -1   97.49    6.80
  12  -8  -1  206.38   10.70
 -12  -8   1  228.48    7.90
  12  -8  -1  244.28   10.70
  10  -8  -1  162.88    8.10
  10  -8  -1  157.08    8.40
 -10  -8   1  164.88    5.90
   8  -8  -1  319.87   12.60
   8  -8  -1  314.17   12.80
  -8  -8   1  315.27   10.30
  -8  -8   1  310.27   10.20
  -6  -8   1  291.37    9.60
   6  -8  -1  312.47   11.90
   6  -8  -1  301.67   12.00
  -6  -8   1  295.07    9.60
   4  -8  -1  674.13   23.00
   4  -8  -1  693.13   22.90
  -4  -8   1  667.63   20.90
  -4  -8   1  657.93   20.80
  -2  -8   1  456.35   15.10
   2  -8  -1  468.05   15.70
   2  -8  -1  453.75   15.70
  -2  -8   1  447.26   14.60
   0  -8   1  632.84   20.10
   0  -8   1  605.04   20.30
   0  -8  -1  600.24   19.10
   0  -8  -1  610.44   19.90
   0  -8  -1  618.24   19.60
  -2  -8  -1  707.13   22.20
   2  -8   1  728.13   24.30
   2  -8   1  744.33   24.20
  -2  -8  -1  715.33   23.00
  -2  -8  -1  716.63   22.30
  -4  -8  -1  653.73   20.10
   4  -8   1  671.63   22.90
   4  -8   1  680.03   23.20
  -4  -8  -1  638.14   20.20
   6  -8   1  329.27   12.70
   6  -8   1  342.67   11.40
  -6  -8  -1  329.47   10.70
   6  -8   1  334.57   13.20
  -8  -8  -1  237.88    8.00
   8  -8   1  256.07    9.20
   8  -8   1  231.78   10.70
   8  -8   1  233.78   10.10
  10  -8   1  338.87   14.40
  10  -8   1  344.47   13.70
 -10  -8  -1  338.07   11.20
  10  -8   1  355.26   12.80
 -12  -8  -1   85.29    3.90
  12  -8   1   63.29    6.20
  12  -8   1   78.89    5.80
  14  -8   1   75.79    6.10
  14  -8   1   51.89    5.90
 -14  -8  -1   65.69    3.70
 -16  -8  -1   57.69    3.80
  16  -8   1   38.40    5.50
  17  -9  -1   79.29    7.80
 -17  -9   1   88.19    4.70
  17  -9  -1   89.69    6.90
 -17   9   1   87.09    5.50
  15  -9  -1  151.78    9.60
 -15  -9   1  164.38    6.50
  15  -9  -1  167.18    9.00
  13  -9  -1  123.49    8.20
  13  -9  -1  128.39    7.50
 -13  -9   1  130.39    5.20
  11  -9  -1  248.88   11.50
  11  -9  -1  242.18   10.80
 -11  -9   1  239.38    8.30
  -9  -9   1  350.16   11.50
   9  -9  -1  356.16   14.20
   9  -9  -1  343.67   13.60
  -7  -9   1  448.86   14.50
  -7  -9   1  452.35   14.50
   7  -9  -1  480.45   17.40
   7  -9  -1  489.55   17.90
  -5  -9   1  287.77    9.50
   5  -9  -1  297.47   11.80
  -5  -9   1  286.77    9.50
   5  -9  -1  298.77   11.40
   3  -9  -1  264.67   10.20
  -3  -9   1  280.17    9.90
  -3  -9   1  274.07    9.10
   3  -9  -1  273.67   10.20
  -3  -9   1  270.07    9.30
   1  -9  -1  502.05   17.50
  -1  -9   1  511.05   17.30
   1  -9  -1  543.15   17.40
  -1  -9   1  522.85   16.90
   1  -9   1  702.03   23.50
   1  -9   1  724.63   23.30
  -1  -9  -1  690.43   21.70
  -1  -9  -1  683.43   22.60
  -1  -9  -1  704.53   22.00
  -3  -9  -1  273.07    9.80
  -3  -9  -1  269.07    8.80
   3  -9   1  280.67   10.70
   3  -9   1  280.97   10.90
  -3  -9  -1  266.17    8.90
   5  -9   1  665.83   23.40
  -5  -9  -1  646.34   20.30
   5  -9   1  707.23   23.90
   7  -9   1  355.66   13.90
   7  -9   1  338.47   13.30
  -7  -9  -1  341.17   11.20
   9  -9   1  307.77   13.00
   9  -9   1  301.67   12.30
  -9  -9  -1  292.77    9.80
 -11  -9  -1  171.18    6.40
  11  -9   1  174.18    8.60
  11  -9   1  163.48    9.30
 -13  -9  -1  159.38    6.20
  13  -9   1  167.98    8.60
  13  -9   1  142.89    9.30
  15  -9   1   43.20    5.80
  15  -9   1   66.79    6.00
 -15  -9  -1   60.89    3.80
 -16 -10   1   16.80    2.20
  16 -10  -1   11.50    4.10
  16 -10  -1   15.10    3.60
 -14 -10   1   44.40    3.20
  14 -10  -1   47.80    5.30
  14 -10  -1   37.70    5.30
 -12 -10   1   32.60    2.30
  12 -10  -1   36.50    4.30
  12 -10  -1   26.50    4.40
  10 -10  -1   40.50    4.20
  10 -10  -1   36.70    4.60
 -10 -10   1   38.20    2.60
   8 -10  -1   46.90    4.60
   8 -10  -1   39.10    3.90
  -8 -10   1   44.00    2.60
  -6 -10   1   49.90    2.60
   6 -10  -1   55.29    4.10
  -6 -10   1   50.29    2.50
   6 -10  -1   53.89    4.50
   4 -10  -1    8.90    1.90
  -4 -10   1    8.30    1.10
  -4 -10   1    7.80    1.20
  -4 -10   1   12.60    1.90
   4 -10  -1    7.60    2.00
   2 -10  -1    2.40    1.50
   2 -10  -1    1.90    1.20
  -2 -10   1    2.20    1.30
  -2 -10   1    2.80    0.90
   0 -10   1   29.10    2.90
   0 -10  -1   29.40    2.00
   0 -10   1   29.50    2.30
   0 -10  -1   26.50    2.70
   2 -10   1   16.20    2.40
  -2 -10  -1   16.20    1.40
  -2 -10  -1   18.40    1.40
   2 -10   1   18.20    2.30
  -2 -10  -1   19.10    2.20
   2  10   1   17.20    1.70
   4 -10   1   24.30    2.90
   4 -10   1   24.40    3.20
  -4 -10  -1   22.50    2.00
  -4 -10  -1   21.00    1.60
   6 -10   1   63.49    5.10
  -6 -10  -1   59.99    2.90
   6 -10   1   61.29    4.50
   8 -10   1   77.89    5.20
  -8 -10  -1   82.39    3.70
   8 -10   1   83.49    6.10
  10 -10   1   27.70    3.70
 -10 -10  -1   27.50    2.10
  10 -10   1   20.20    3.90
  12 -10   1   10.80    3.80
 -12 -10  -1   14.90    1.90
  12 -10   1   17.10    3.30
  14 -10   1   10.90    3.20
 -14 -10  -1    6.70    1.80
  14 -10   1    3.20    3.60
  15 -11  -1  145.19    9.70
  15 -11  -1  147.39    8.40
 -15 -11   1  150.58    6.30
  13 -11  -1  225.58   11.50
 -13 -11   1  214.28    7.90
  13 -11  -1  219.18   10.40
  11 -11  -1  273.37   12.50
 -11 -11   1  255.77    9.00
  11 -11  -1  266.97   11.60
  -9 -11   1  357.86   11.90
   9 -11  -1  378.26   14.60
   9 -11  -1  379.26   15.30
  -7 -11   1  579.44   18.50
   7 -11  -1  645.94   22.70
   7 -11  -1  617.64   22.00
   5 -11  -1  524.55   19.10
  -5 -11   1  518.55   16.80
  -5 -11   1  519.75   16.70
   5 -11  -1  532.15   18.60
  -5 -11   1  516.15   17.80
  -3 -11   1  351.06   12.70
   3 -11  -1  348.37   12.80
  -3 -11   1  348.17   11.80
   3 -11  -1  348.27   13.10
   1 -11  -1  229.58    9.30
  -1 -11   1  246.38    8.90
  -1 -11   1  246.28    9.60
   1 -11  -1  242.68    8.80
   1 -11   1  898.31   30.10
  -1 -11  -1  879.31   28.00
   1 -11   1  934.21   29.80
  -1 -11  -1  908.91   28.30
  -1 -11  -1  888.31   29.10
   3 -11   1  114.09    5.70
  -3 -11  -1  113.19    4.40
   3 -11   1  114.09    6.20
  -3 -11  -1  121.39    5.60
  -3 -11  -1  110.99    4.40
  -5 -11  -1  374.16   12.30
   5 -11   1  385.16   14.70
   5 -11   1  363.46   14.10
   7 -11   1  291.97   12.10
   7 -11   1  315.37   12.90
  -7 -11  -1  277.77    9.50
  -9 -11  -1  370.86   12.40
   9 -11   1  392.76   15.50
   9 -11   1  421.66   16.50
 -11 -11  -1  207.88    7.70
  11 -11   1  219.48   11.10
  11 -11   1  211.08   10.00
  13 -11   1  190.48   11.00
  13 -11   1  194.08    9.80
 -13 -11  -1  188.48    7.30
  14 -12  -1   12.60    3.30
 -14 -12   1    7.70    1.90
  14 -12  -1    7.30    3.90
 -12 -12   1   28.00    2.40
  12 -12  -1   33.40    4.90
  12 -12  -1   36.70    4.40
  10 -12  -1    7.10    3.00
  10 -12  -1    7.80    2.50
 -10 -12   1    9.10    1.60
   8 -12  -1   39.70    4.00
   8 -12  -1   35.50    4.30
  -8 -12   1   36.40    2.60
  -6 -12   1   33.40    2.50
   6 -12  -1   32.50    3.80
  -6 -12   1   33.50    3.50
   6 -12  -1   36.30    3.60
  -4 -12   1   72.59    3.50
  -4 -12   1   76.79    4.60
   4 -12  -1   75.49    5.10
   4 -12  -1   74.39    4.60
  -2 -12   1   66.89    4.40
   2 -12  -1   67.39    4.50
   2 -12  -1   69.59    4.00
  -2 -12   1   67.29    3.50
   0 -12   1   12.80    2.30
   0 -12  -1   14.30    1.70
   0 -12   1   13.20    1.80
   0 -12  -1   15.00    2.30
   2 -12   1   40.50    3.90
   2 -12   1   44.10    3.30
  -2 -12  -1   44.90    2.60
  -2 -12  -1   44.30    2.50
  -2 -12  -1   44.00    3.70
  -4 -12  -1   50.79    3.90
  -4 -12  -1   56.89    2.90
   4 -12   1   61.99    5.00
   4 -12   1   50.49    4.10
   6 -12   1   12.30    2.50
  -6 -12  -1    9.60    1.40
   6 -12   1   13.00    3.00
   8 -12   1   14.90    3.30
  -8 -12  -1   10.10    1.60
   8 -12   1   11.70    2.70
  10 -12   1   62.79    6.30
 -10 -12  -1   54.49    3.40
  10 -12   1   60.29    5.30
 -12 -12  -1   10.50    1.90
  12 -12   1   10.30    3.80
  12 -12   1   10.20    3.10
  13 -13  -1  156.88    9.60
  13 -13  -1  141.89    8.30
 -13 -13   1  140.09    6.00
  11 -13  -1   97.69    7.40
  11 -13  -1   96.19    6.50
 -11 -13   1   89.79    4.40
   9 -13  -1  110.49    6.60
  -9 -13   1  104.49    4.70
   9 -13  -1  122.89    7.60
   7 -13  -1  214.48    9.40
   7 -13  -1  212.98   10.20
  -7 -13   1  195.38    7.40
  -7 -13   1  206.88    8.90
   5 -13  -1  266.47   11.60
  -5 -13   1  278.07   11.00
   5 -13  -1  278.87   11.00
   3 -13  -1  354.36   13.70
  -3 -13   1  365.66   13.70
  -3 -13   1  365.86   12.60
   3 -13  -1  358.36   13.20
  -1 -13   1  112.09    5.10
  -1 -13   1  112.09    6.00
   1 -13  -1  111.79    5.30
   1 -13  -1  119.29    6.30
  -1 -13  -1  743.93   24.30
   1 -13   1  766.12   25.40
  -1 -13  -1  759.02   25.40
   1 -13   1  758.42   25.90
   3 -13   1  185.98    8.80
   3 -13   1  184.28    8.20
  -3 -13  -1  177.28    6.80
  -3 -13  -1  195.98    8.30
  -5 -13  -1  273.87   10.80
   5 -13   1  265.07   11.30
  -5 -13  -1  264.27    9.30
   5 -13   1  296.47   12.30
   7 -13   1  144.69    8.10
  -7 -13  -1  124.09    5.10
   7 -13   1  121.69    7.00
   9 -13   1  177.88    9.10
  -9 -13  -1  176.58    6.80
   9 -13   1  201.68   10.20
  11 -13   1   81.59    6.30
  11 -13   1   98.79    7.70
 -11 -13  -1   98.09    4.80
 -12 -14   1   52.79    3.60
  12 -14  -1   59.29    5.50
  12 -14  -1   56.79    6.50
  10 -14  -1  110.79    7.70
  10 -14  -1  108.39    6.80
 -10 -14   1   96.89    4.70
  -8 -14   1  107.39    6.50
   8 -14  -1  113.39    7.50
   8 -14  -1  115.19    6.60
  -8 -14   1  115.69    5.00
  -6 -14   1  189.68    8.70
   6 -14  -1  190.88    8.60
   6 -14  -1  178.38    9.30
   4 -14  -1  147.99    7.90
   4 -14  -1  150.58    7.10
  -4 -14   1  152.88    7.60
   2 -14  -1  444.56   15.80
  -2 -14   1  453.95   15.80
  -2 -14   1  467.45   16.90
   2 -14  -1  445.26   16.50
   0 -14   1  220.38    9.60
   0 -14   1  213.58    8.70
   0 -14  -1  208.48    8.30
   0 -14  -1  220.28    9.40
   2 -14   1  190.98    9.00
   2 -14   1  189.18    8.30
  -2 -14  -1  198.78    8.90
   4 -14   1  184.98    8.70
  -4 -14  -1  197.18    8.80
   4 -14   1  198.18    9.50
  -4 -14  -1  188.68    7.20
   6 -14   1  145.09    7.60
  -6 -14  -1  149.49    7.40
   6 -14   1  148.49    8.50
  -6 -14  -1  136.99    5.70
  -8 -14  -1  125.89    7.00
   8 -14   1  141.69    8.40
   8 -14   1  127.49    7.40
  10 -14   1   64.19    5.60
 -10 -14  -1   61.79    3.80
  10 -14   1   69.39    6.80
  11 -15  -1    9.90    3.00
 -11 -15   1    6.40    1.90
  11 -15  -1    8.30    3.50
  -9 -15   1   30.80    2.70
   9 -15  -1   30.90    4.40
  -9 -15   1   31.90    4.00
   9 -15  -1   27.80    3.70
   7 -15  -1   34.50    4.50
   7 -15  -1   32.30    3.80
  -7 -15   1   32.30    3.80
   5 -15  -1   47.40    5.20
   5 -15  -1   42.00    4.00
  -5 -15   1   44.70    4.70
   3 -15  -1   55.49    4.20
   3 -15  -1   53.89    5.00
  -3 -15   1   58.29    5.10
  -1 -15   1   83.59    5.80
   1 -15  -1   89.89    5.90
  -1 -15   1   77.99    4.50
   1 -15  -1   82.49    6.40
   1 -15   1   77.19    5.70
   1 -15   1   75.09    4.70
  -1 -15  -1   75.69    5.50
   3 -15   1   49.70    4.30
  -3 -15  -1   52.79    4.80
   3 -15   1   50.99    5.20
  -5 -15  -1    9.60    1.80
  -5 -15  -1   11.80    2.90
   5 -15   1    7.00    2.40
   5 -15   1    7.90    3.00
  -7 -15  -1   26.90    2.40
  -7 -15  -1   28.20    3.70
   7 -15   1   26.90    3.70
   7 -15   1   31.80    4.50
   9 -15   1   26.70    4.40
  -9 -15  -1   26.70    2.50
   9 -15   1   24.60    3.80
  -9 -15  -1   26.00    3.80
 -10 -16   1  171.68    7.20
 -10 -16   1  179.68    9.20
  10 -16  -1  187.58   10.20
  10 -16  -1  173.78    9.10
   8 -16  -1   86.39    7.00
   8 -16  -1   81.19    5.70
  -8 -16   1   87.69    6.50
   6 -16  -1  269.07   12.20
  -6 -16   1  269.37   11.70
   6 -16  -1  254.07   11.00
  -4 -16   1  139.69    7.80
   4 -16  -1  121.49    6.60
   4 -16  -1  130.29    7.80
  -2 -16   1  226.88   10.40
   2 -16  -1  214.68   10.20
   0 -16  -1  190.28    9.30
   0 -16   1  193.78    9.40
   0 -16   1  184.28    8.20
  -2 -16  -1  245.68   10.90
   2 -16   1  240.98   11.00
   2 -16   1  234.28   10.10
   4 -16   1  233.68   11.10
   4 -16   1  215.18    9.90
  -4 -16  -1  241.88   10.80
  -6 -16  -1  117.49    7.20
  -6 -16  -1  118.79    5.40
   6 -16   1  103.19    6.70
   6 -16   1  130.19    8.10
   8 -16   1  184.88    9.60
   8 -16   1  223.38   11.00
  -8 -16  -1  204.58    8.20
  -8 -16  -1  216.68   10.10
   7 -17  -1    2.90    2.20
  -7 -17   1    1.70    2.70
   7 -17  -1    4.70    2.90
   5 -17  -1    0.80    1.90
  -5 -17   1    3.50    2.70
   5 -17  -1    1.10    2.70
  -3 -17   1   11.90    3.20
   3 -17  -1   13.60    3.40
  -1 -17   1    5.60    2.80
   1 -17  -1    2.40    2.50
   1 -17   1   37.90    4.10
   1 -17   1   36.80    4.50
  -1 -17  -1   46.70    5.40
   3 -17   1   12.50    3.40
  -3 -17  -1   16.20    3.50
   3 -17   1   10.00    2.70
   5 -17   1   24.80    3.70
  -5 -17  -1   20.90    3.70
   5 -17   1   25.00    4.30
   7 -17   1    1.70    3.00
  -7 -17  -1    0.20    1.70
   7 -17   1    1.80    2.30
  -7 -17  -1    0.70    2.60
   4 -18  -1  122.09    8.20
  -4 -18   1  131.29    8.20
   2 -18  -1  117.79    7.80
  -2 -18   1  136.99    8.40
   0 -18  -1   95.89    7.10
   0 -18   1   99.69    7.30
   2 -18   1   94.19    7.20
  -2 -18  -1  102.89    7.30
   4 -18   1  104.79    7.70
   4 -18   1   86.59    6.20
  -4 -18  -1   96.89    7.20
  18   0  -2   73.49    6.40
  18   0  -2   82.69    8.40
  16   0  -2  349.27   13.70
  16   0  -2  327.97   15.20
 -14   0   2  149.09    5.40
  14   0  -2  139.19    6.90
 -12   0   2  496.05   15.70
 -12   0   2  497.25   15.70
  12   0  -2  480.95   16.80
 -10   0   2  264.87    8.60
  10   0  -2  259.57    9.60
 -10   0   2  266.57    8.50
   8   0  -2 1227.28   38.60
  -8   0   2 1202.08   36.70
  -8   0   2 1185.28   36.60
   6   0  -2 1357.36   42.20
  -6   0   2 1263.07   39.30
  -6   0   2 1297.67   39.10
  -4   0   2 2913.61   89.69
   4   0  -2 3211.28   99.89
  -2   0   2 3093.29   96.49
   2   0  -2 3232.68   99.49
  -2   0   2 3101.79   96.09
   0   0   2  540.15   16.10
   0   0   2  518.15   16.20
   0   0   2  512.95   16.40
   2   0   2 9059.39  292.57
   2   0   2 9999.00  289.57
   2   0   2 9241.68  289.97
   4   0   2  407.76   13.70
   4   0   2  419.16   13.40
   6   0   2 1330.27   44.70
   6   0   2 1478.65   44.00
   8   0   2  240.58   10.20
   8   0   2  261.57    9.30
  -8   0  -2  249.08    8.20
  10   0   2  713.93   23.90
 -10   0  -2  702.13   22.10
  10   0   2  716.83   24.80
 -12   0  -2  309.17   10.40
  12   0   2  308.87   12.60
  12   0   2  298.17   11.80
  14   0   2  179.08    8.70
 -14   0  -2  207.88    7.70
  16   0   2  140.49    8.20
 -16   0  -2  152.98    6.40
  19  -1  -2   22.70    4.10
  19  -1  -2   28.00    5.60
  19   1  -2   24.20    4.00
  17  -1  -2   29.90    5.50
  17  -1  -2   37.20    4.40
  17   1  -2   34.40    4.10
  17   1  -2   34.90    5.50
  15  -1  -2   60.39    4.90
 -15  -1   2   58.59    3.00
  15  -1  -2   54.69    6.00
 -15   1   2   63.39    3.00
  15   1  -2   56.39    5.90
  15   1  -2   58.69    4.70
 -13  -1   2  104.09    3.90
 -13  -1   2  100.79    3.80
  13  -1  -2  103.99    6.90
  13  -1  -2  106.59    5.70
 -13   1   2  106.49    4.00
  13   1  -2  102.19    5.50
 -13   1   2  106.89    4.10
  11  -1  -2    0.80    1.30
 -11  -1   2    1.80    0.70
 -11  -1   2    2.50    0.70
 -11   1   2    4.40    0.80
 -11   1   2    2.40    0.80
  11   1  -2    3.80    1.40
  -9  -1   2    8.90    0.80
   9  -1  -2   10.20    1.50
  -9  -1   2   11.10    0.80
  -9   1   2   12.60    1.10
   9   1  -2   11.80    1.50
  -7  -1   2   54.09    2.00
  -7  -1   2   52.09    1.90
   7  -1  -2   55.29    2.90
  -7   1   2   54.29    2.20
   7   1  -2   54.29    2.70
  -5  -1   2  183.38    5.80
   5  -1  -2  199.78    6.90
  -5  -1   2  186.98    5.90
  -5   1   2  187.08    6.00
   5   1  -2  192.08    6.60
  -3  -1   2  318.17   10.10
   3  -1  -2  341.27   11.00
  -3  -1   2  323.97    9.90
   3   1  -2  344.37   10.80
  -3   1   2  311.97    9.90
  -1  -1   2  116.09    3.80
  -1  -1   2  107.79    3.70
  -1  -1   2  109.79    3.60
   1  -1  -2  112.99    3.50
   1  -1  -2  110.59    3.60
  -1   1   2  112.69    3.80
  -1   1   2  110.89    3.60
  -1   1   2  109.49    3.50
   1  -1   2 1429.96   43.70
   1  -1   2 1394.66   43.30
  -1  -1  -2 1346.77   41.10
   1  -1   2 1382.86   43.50
   1   1   2 1450.85   43.10
   1   1   2 1448.36   43.00
   1   1   2 1391.16   43.50
   1   1   2 1350.46   43.20
   3  -1   2 2774.52   80.29
   3  -1   2 2492.45   80.69
  -3  -1  -2 2369.46   72.39
   3  -1   2 2545.75   81.69
   3   1   2 2659.63   80.39
   3   1   2 2572.54   80.79
   5  -1   2   31.00    2.60
   5  -1   2   29.70    2.10
  -5  -1  -2   27.50    1.40
   5   1   2   28.80    2.40
   5   1   2   31.60    1.90
   7  -1   2   -0.10    1.50
   7  -1   2    2.30    1.10
  -7  -1  -2    3.00    0.70
   7   1   2    0.70    1.70
   7   1   2    3.20    1.10
  -9  -1  -2   91.49    3.60
  -9  -1  -2   92.89    3.20
   9  -1   2   96.29    5.00
   9  -1   2   91.59    5.80
   9   1   2   93.39    5.90
   9   1   2   99.09    4.70
 -11  -1  -2    4.20    1.20
  11  -1   2    7.00    2.10
  11  -1   2    9.10    2.70
  11   1   2    8.40    2.00
  11   1   2    6.60    2.60
 -11   1  -2    8.30    1.40
  13  -1   2    4.10    2.30
 -13  -1  -2    2.10    1.30
  13  -1   2    2.30    2.30
  13   1   2    4.20    2.20
 -13   1  -2    0.90    1.30
  15  -1   2   -1.60    2.30
 -15  -1  -2   -0.10    1.50
  15   1   2   -0.10    2.40
 -15   1  -2    0.20    1.60
 -17  -1  -2    6.80    2.10
 -17   1  -2    6.70    2.10
  18  -2  -2   47.80    5.60
  18  -2  -2   45.70    6.10
  18   2  -2   51.29    5.50
  16  -2  -2  233.18   12.70
 -16  -2   2  267.67    9.20
  16  -2  -2  225.88   10.70
  16   2  -2  246.88   10.40
  16   2  -2  245.78   11.90
  14  -2  -2  196.38    9.00
  14  -2  -2  193.08   10.50
 -14  -2   2  211.18    7.20
  14   2  -2  201.38    8.60
 -14   2   2  209.48    7.50
 -14   2   2  208.98    7.30
  12  -2  -2  406.86   14.80
  12  -2  -2  403.16   15.80
 -12  -2   2  410.56   13.30
 -12  -2   2  430.56   13.40
  12   2  -2  401.76   14.30
 -12   2   2  425.66   13.80
 -10  -2   2  265.77    8.70
  10  -2  -2  262.97   10.10
 -10  -2   2  273.17    8.70
 -10   2   2  277.97    9.10
  10   2  -2  264.77    9.60
  -8  -2   2 1129.79   35.50
   8  -2  -2 1177.48   37.50
  -8  -2   2 1144.59   35.50
  -8   2   2 1196.88   35.90
   8   2  -2 1176.78   37.00
   6  -2  -2 1177.68   36.80
  -6  -2   2 1107.69   33.80
  -6  -2   2 1091.49   33.70
   6   2  -2 1156.28   36.40
  -6   2   2 1105.79   34.00
  -4  -2   2 1809.12   53.99
  -4  -2   2 1781.82   54.39
  -4  -2   2 1756.42   54.39
   4  -2  -2 1775.12   56.19
   4   2  -2 1851.71   55.79
  -4   2   2 1734.53   54.19
  -2  -2   2 1072.69   34.90
   2  -2  -2 1141.59   33.50
  -2  -2   2 1141.69   34.80
   2  -2  -2 1049.99   34.00
  -2   2   2 1126.69   34.50
  -2   2   2 1162.68   34.60
   0  -2  -2  426.06   13.20
   0  -2   2  417.56   13.60
   0  -2   2  430.96   13.50
   0  -2   2  445.36   13.50
   0  -2  -2  432.56   13.20
   0   2   2  433.46   13.60
   0   2   2  415.26   13.20
   2  -2   2 1801.32   53.29
   2  -2   2 1718.53   53.29
   2  -2   2 1633.54   53.39
  -2  -2  -2 1636.74   49.99
   2   2   2 1732.43   53.59
   4  -2   2   41.00    2.50
   4  -2   2   39.70    2.60
  -4  -2  -2   40.10    1.60
   4   2   2   39.80    2.10
   4   2   2   41.20    2.00
  -6  -2  -2  627.54   19.50
   6  -2   2  660.83   21.00
   6  -2   2  593.04   21.50
   6   2   2  642.64   20.50
   6   2   2  652.03   21.30
  -8  -2  -2  236.48    7.80
   8  -2   2  241.38    9.00
   8  -2   2  226.08    9.60
   8   2   2  236.68    8.50
   8   2   2  208.98    9.40
  10  -2   2  475.45   17.20
 -10  -2  -2  465.35   14.90
  10  -2   2  463.75   16.50
  10   2   2  452.55   16.00
  10   2   2  459.85   17.00
 -12  -2  -2  219.08    7.70
  12  -2   2  218.48    9.90
  12  -2   2  220.08    9.60
  12   2   2  204.98    8.90
  14  -2   2  221.58   10.30
 -14  -2  -2  231.58    8.40
  14  -2   2  229.18   10.40
 -14   2  -2  239.98    8.60
  14   2   2  212.98    9.80
  16  -2   2  100.19    7.30
 -16  -2  -2  122.09    5.60
  16   2   2  106.79    6.90
 -16   2  -2  123.99    5.70
  19  -3  -2   89.99    7.60
  19  -3  -2  108.39    8.70
  19   3  -2  111.89    7.60
  17  -3  -2  194.28   11.50
  17  -3  -2  212.78   10.50
  17   3  -2  217.58    9.80
  15  -3  -2  179.88    8.80
  15  -3  -2  171.08   10.60
 -15  -3   2  189.78    6.70
  15   3  -2  174.28    8.10
 -15   3   2  194.98    6.90
 -15   3   2  185.08    7.10
 -13  -3   2  437.66   14.20
  13  -3  -2  385.46   16.50
  13  -3  -2  414.06   15.30
 -13   3   2  454.35   14.80
  13   3  -2  413.36   14.60
 -11  -3   2  499.15   15.70
 -11  -3   2  483.45   15.60
  11  -3  -2  482.75   17.40
  11  -3  -2  497.65   18.30
  11   3  -2  483.75   16.60
 -11   3   2  516.75   16.20
   9  -3  -2  556.94   18.80
  -9  -3   2  536.85   17.00
  -9  -3   2  543.45   17.00
  -9   3   2  562.34   17.60
   9   3  -2  537.65   18.00
   7  -3  -2  531.95   17.90
  -7  -3   2  515.35   15.90
  -7  -3   2  510.85   15.90
   7   3  -2  526.95   17.20
   5  -3  -2  247.48    9.00
  -5  -3   2  257.97    8.30
  -5  -3   2  257.67    8.00
  -5  -3   2  251.37    8.00
   3  -3  -2  249.48    8.80
  -3  -3   2  273.97    8.50
  -3  -3   2  268.97    8.70
  -1  -3   2  807.72   25.70
   1  -3  -2  812.42   25.10
   1  -3  -2  803.82   24.80
  -1  -3   2  869.71   25.70
  -1  -3   2  808.82   25.70
  -1   3   2  824.02   25.50
  -1  -3  -2  112.39    3.70
   1  -3   2  120.29    4.40
   1  -3   2  115.69    4.70
   1  -3   2  124.29    4.30
   1   3   2  126.39    4.60
   1   3   2  117.49    3.90
   3  -3   2  815.82   28.40
   3  -3   2  930.41   28.30
  -3  -3  -2  877.51   27.00
   3  -3   2  910.61   28.20
   5  -3   2  576.14   20.10
   5  -3   2  597.64   19.90
  -5  -3  -2  587.24   18.30
   5   3   2  603.54   19.10
   5   3   2  597.74   19.00
  -7  -3  -2  225.78    7.40
   7  -3   2  244.98    9.10
   7  -3   2  211.08    9.20
   7   3   2  214.98    8.90
   7   3   2  231.48    8.20
  -9  -3  -2  500.75   15.90
   9  -3   2  508.85   17.30
   9  -3   2  507.05   17.60
   9   3   2  429.46   17.00
   9   3   2  481.45   16.30
  11  -3   2   66.69    4.80
 -11  -3  -2   67.29    3.20
  11  -3   2   57.19    5.00
  11   3   2   63.29    4.20
  13  -3   2  218.98   10.00
  13  -3   2  213.48   10.00
 -13  -3  -2  220.08    7.90
  13   3   2  207.98    9.10
  15  -3   2   66.89    6.10
  15  -3   2   81.89    6.30
 -15  -3  -2   77.59    4.20
 -15   3  -2   81.29    4.40
  15   3   2   72.19    5.70
 -17  -3  -2   94.49    5.10
  17  -3   2   87.39    8.50
 -17   3  -2  105.19    5.40
  18  -4  -2   13.10    3.60
  18  -4  -2   19.00    4.60
  18   4  -2   16.70    3.50
  16  -4  -2    1.40    3.40
  16  -4  -2    0.20    2.20
 -16  -4   2    0.50    1.20
  16   4  -2    1.70    2.30
  14  -4  -2  103.89    8.40
 -14  -4   2  116.39    4.50
  14  -4  -2  116.39    6.90
 -14   4   2  120.39    5.20
  14   4  -2  116.39    6.10
 -12  -4   2   39.50    2.10
  12  -4  -2   39.80    5.20
  12  -4  -2   43.90    4.10
 -12   4   2   41.70    2.80
  12   4  -2   40.70    3.50
  10  -4  -2  156.58    7.40
 -10  -4   2  164.78    5.50
 -10  -4   2  158.08    5.20
  10  -4  -2  159.48    8.40
  10   4  -2  164.88    6.60
   8  -4  -2   29.80    3.40
  -8  -4   2   26.50    1.40
   8  -4  -2   27.90    2.80
  -8  -4   2   26.80    1.20
  -6  -4   2  712.33   22.40
   6  -4  -2  660.33   23.70
  -6  -4   2  727.23   22.30
  -6  -4   2  734.63   22.70
   6  -4  -2  778.82   24.20
  -4  -4   2  458.55   14.50
  -4  -4   2  461.25   14.30
   4  -4  -2  420.86   14.40
   2  -4  -2   17.50    1.50
   2  -4  -2   15.10    0.90
  -2  -4   2   14.60    1.00
   2  -4  -2   17.30    1.90
  -2   4   2   15.20    0.90
   0  -4  -2  224.68    8.20
   0  -4  -2  245.68    7.60
   0  -4   2  283.67    8.80
   0  -4   2  274.17    9.00
   0  -4   2  262.57    9.10
   0  -4  -2  253.07    8.00
   0   4   2  266.27    8.80
  -2  -4  -2  107.79    3.60
   2  -4   2  103.59    4.80
   2  -4   2  111.79    4.50
   2  -4   2  116.69    4.20
  -4  -4  -2  243.08    7.80
   4  -4   2  222.18    9.00
   4  -4   2  242.28    8.70
   4  -4   2  242.58    9.00
   6  -4   2   27.90    3.10
   6  -4   2   27.30    3.00
   6  -4   2   30.30    2.90
  -6  -4  -2   28.10    1.60
   8  -4   2  148.29    7.20
  -8  -4  -2  158.48    5.50
   8  -4   2  148.99    7.20
   8   4   2  151.28    6.10
  10  -4   2  182.88    8.60
  10  -4   2  187.18    8.60
 -10  -4  -2  201.68    7.00
  10   4   2  182.68    7.60
  12  -4   2   44.50    4.70
  12  -4   2   52.19    4.90
 -12  -4  -2   47.90    2.90
  12   4   2   48.00    4.10
  14  -4   2   15.20    3.50
 -14  -4  -2   17.50    2.00
  14  -4   2   21.60    3.70
  14   4   2   18.00    3.10
  16  -4   2   17.50    3.70
  16  -4   2   23.40    4.70
 -16  -4  -2   20.80    2.40
  16  -4   2   10.70    3.60
 -16   4  -2   16.30    2.50
  19  -5  -2   67.39    7.10
  19  -5  -2   52.49    6.10
  17  -5  -2  138.89    8.80
  17  -5  -2  146.09    9.20
 -15  -5   2   91.69    4.00
  15  -5  -2   80.49    7.50
  15  -5  -2   75.39    6.10
 -15   5   2   93.19    4.80
  13  -5  -2  457.05   17.20
  13  -5  -2  428.66   18.10
 -13  -5   2  486.45   15.50
 -13   5   2  483.65   16.30
  11  -5  -2  674.53   25.20
 -11  -5   2  739.83   23.10
  11  -5  -2  705.93   24.40
  -9  -5   2  528.35   16.60
   9  -5  -2  487.85   18.50
  -7  -5   2  697.93   21.90
   7  -5  -2  652.43   22.50
   7  -5  -2  665.03   23.10
  -7  -5   2  714.33   22.20
   5  -5  -2 1221.78   38.70
  -5  -5   2 1305.57   40.10
  -5  -5   2 1307.57   40.40
   5  -5  -2 1188.48   39.10
   3  -5  -2 1550.24   46.30
   3  -5  -2 1398.36   46.90
  -3  -5   2 1567.04   47.30
  -3  -5   2 1516.25   47.50
   1  -5  -2 1377.76   45.10
   1  -5  -2 1475.05   44.20
   1  -5  -2 1472.75   44.80
  -1  -5   2 1529.55   46.60
  -1  -5   2 1475.55   46.70
  -1   5   2 1519.25   46.20
  -1  -5  -2  485.85   14.60
   1  -5   2  504.55   16.40
  -1  -5  -2  451.75   14.60
   1  -5   2  513.35   15.90
   1  -5   2  481.05   16.50
   1   5   2  504.05   16.10
  -3  -5  -2 1033.30   31.80
   3  -5   2 1072.09   33.10
   3  -5   2 1030.30   34.10
   3  -5   2 1065.09   33.80
   5  -5   2  778.42   25.20
  -5  -5  -2  802.02   24.90
   5  -5   2  807.32   26.10
   5  -5   2  738.53   25.80
   7  -5   2 1037.80   32.60
   7  -5   2  983.30   33.20
   7  -5   2  974.00   33.00
  -7  -5  -2 1020.20   31.60
   9  -5   2  680.83   23.00
  -9  -5  -2  675.53   21.30
   9  -5   2  632.74   23.10
  11  -5   2  231.08   10.70
  11  -5   2  237.58   10.50
 -11  -5  -2  246.48    8.50
  13  -5   2  171.38    9.60
 -13  -5  -2  204.68    7.50
  13  -5   2  199.28    9.50
  13  -5   2  213.88    9.90
  15  -5   2  160.08    9.20
  15  -5   2  128.19    8.80
 -15  -5  -2  168.08    6.70
  15  -5   2  160.88    8.70
  18  -6  -2   -2.80    2.90
  18  -6  -2    6.50    3.40
  16  -6  -2    3.40    3.10
  16  -6  -2   -0.90    2.50
 -16  -6   2   -0.10    1.30
 -16   6   2    1.60    1.80
  14  -6  -2   58.39    6.50
  14  -6  -2   49.60    5.30
 -14  -6   2   60.09    3.10
 -14   6   2   70.89    4.20
  12  -6  -2   18.20    3.20
 -12  -6   2   18.80    1.50
  12  -6  -2   20.10    4.00
  10  -6  -2    6.20    3.00
  10  -6  -2    6.70    2.30
 -10  -6   2    6.40    0.90
   8  -6  -2   62.59    4.40
   8  -6  -2   65.29    5.60
  -8  -6   2   69.89    2.80
  -8  -6   2   69.29    3.00
  -6  -6   2    2.60    0.70
   6  -6  -2    1.50    2.00
   6  -6  -2   -0.20    1.20
  -6  -6   2    5.40    0.70
  -4  -6   2  506.65   16.40
   4  -6  -2  482.35   17.80
   4  -6  -2  528.45   17.30
  -4  -6   2  525.65   16.20
  -2  -6   2  469.35   15.20
   2  -6  -2  469.15   16.30
   2  -6  -2  488.45   15.90
   2  -6  -2  485.55   15.10
  -2  -6   2  476.05   15.40
   0  -6   2   36.10    2.10
   0  -6   2   39.30    1.80
   0  -6   2   34.30    2.30
   0  -6  -2   35.80    1.80
   0  -6  -2   35.50    1.60
   0  -6  -2   36.40    2.10
   0   6   2   34.40    1.80
  -2  -6  -2  114.19    3.90
   2  -6   2  122.59    5.50
   2  -6   2  120.99    5.20
   2  -6   2  125.49    4.60
   2   6   2  133.09    5.30
   4  -6   2  125.59    5.80
  -4  -6  -2  120.59    4.20
   4  -6   2  126.89    5.00
   4  -6   2  121.09    6.00
  -6  -6  -2  129.49    4.60
   6  -6   2  118.29    6.10
   6  -6   2  131.09    5.60
   6  -6   2  120.99    6.40
   8  -6   2   30.40    3.50
  -8  -6  -2   28.30    1.90
   8  -6   2   25.00    3.50
   8  -6   2   32.50    3.40
  10  -6   2   29.40    3.60
  10  -6   2   24.60    3.60
  10  -6   2   24.50    3.70
 -10  -6  -2   24.10    1.80
 -12  -6  -2    2.60    1.30
  12  -6   2   -2.00    2.30
  12  -6   2    6.70    2.60
  12  -6   2    2.40    2.50
 -14  -6  -2   20.50    2.10
  14  -6   2   17.40    4.00
  14  -6   2   26.50    4.00
  14  -6   2   25.10    4.10
 -16  -6  -2    2.10    1.80
  16  -6   2    7.10    3.20
  16  -6   2    5.10    3.50
  16  -6   2   -0.20    3.20
  17  -7  -2  254.17   13.10
  17  -7  -2  292.57   13.00
 -17   7   2  321.37   11.90
  15  -7  -2  275.57   12.70
  15  -7  -2  263.37   12.60
 -15  -7   2  286.87   10.20
 -15   7   2  315.37   11.20
  13  -7  -2  223.38   11.00
  13  -7  -2  205.48   10.50
 -13  -7   2  223.98    7.70
  11  -7  -2  225.08   10.80
 -11  -7   2  237.18    8.00
  11  -7  -2  218.88   10.30
  -9  -7   2  431.56   13.90
  -9  -7   2  439.16   14.20
   9  -7  -2  395.66   15.70
   9  -7  -2  389.76   15.10
  -7  -7   2  477.35   15.10
   7  -7  -2  460.25   16.60
   7  -7  -2  454.05   17.20
  -7  -7   2  477.35   15.30
   5  -7  -2  386.66   14.60
  -5  -7   2  402.76   12.70
   5  -7  -2  397.86   14.30
  -5  -7   2  394.56   12.90
   3  -7  -2  363.96   12.90
  -3  -7   2  364.56   11.80
   3  -7  -2  377.56   13.20
  -3  -7   2  357.56   12.10
   1  -7  -2 1225.18   38.20
  -1  -7   2 1266.77   38.90
   1  -7  -2 1235.88   39.00
   1  -7  -2 1260.17   39.00
  -1  -7   2 1220.68   39.00
  -1  -7  -2 1054.19   33.70
   1  -7   2 1071.29   35.10
   1  -7   2 1115.99   35.00
  -1  -7  -2 1072.89   33.00
  -1  -7  -2 1082.69   33.10
   1   7   2 1124.99   34.40
   3  -7   2 1146.69   37.20
   3  -7   2 1182.38   35.70
  -3  -7  -2 1072.29   33.10
   3  -7   2 1107.19   36.80
   5  -7   2  671.93   21.50
   5  -7   2  636.94   22.70
   5  -7   2  678.53   22.90
  -5  -7  -2  668.43   20.90
  -7  -7  -2  456.05   14.60
   7  -7   2  440.46   16.60
   7  -7   2  470.55   15.80
   7  -7   2  464.75   17.20
   9  -7   2  107.29    5.60
  -9  -7  -2  105.19    4.20
   9  -7   2   98.49    6.10
   9  -7   2   97.69    6.50
  11  -7   2  249.28   10.80
  11  -7   2  254.47   10.30
 -11  -7  -2  241.18    8.40
  11  -7   2  221.98   11.30
  13  -7   2  159.58    8.60
 -13  -7  -2  156.18    6.10
  13  -7   2  165.48    8.20
  13  -7   2  137.69    8.90
 -15  -7  -2   69.89    4.00
  15  -7   2   51.99    6.10
  15  -7   2   78.49    6.40
  18  -8  -2   59.49    7.00
  18  -8  -2   82.09    6.90
  16  -8  -2  101.49    7.80
  16  -8  -2  113.99    7.90
 -16  -8   2  112.69    5.20
 -16   8   2  136.49    6.30
  14  -8  -2   69.29    6.30
  14  -8  -2   65.29    6.20
 -14  -8   2   68.99    3.40
  12  -8  -2   71.99    5.90
  12  -8  -2   61.19    5.60
 -12  -8   2   73.29    3.40
  10  -8  -2  443.16   17.00
 -10  -8   2  434.96   14.00
  10  -8  -2  427.16   16.70
  -8  -8   2  292.87    9.60
  -8  -8   2  292.37    9.80
   8  -8  -2  305.47   12.30
   8  -8  -2  302.47   12.50
  -6  -8   2  209.78    7.20
   6  -8  -2  215.58    9.30
   6  -8  -2  222.98    9.50
  -6  -8   2  210.98    7.10
  -4  -8   2  400.06   13.10
   4  -8  -2  429.96   15.00
  -4  -8   2  404.06   12.90
   4  -8  -2  413.96   14.90
   2  -8  -2  565.74   18.50
  -2  -8   2  559.14   18.30
  -2  -8   2  555.54   18.00
   2  -8  -2  541.75   18.40
   0  -8  -2  202.18    7.00
   0  -8  -2  196.48    7.40
   0  -8   2  199.68    7.70
   0  -8  -2  195.98    6.60
   0  -8   2  200.78    7.40
   0   8   2  200.18    6.60
   2  -8   2  242.58    9.30
  -2  -8  -2  225.98    8.30
  -2  -8  -2  229.38    7.40
   2  -8   2  242.78    9.50
  -2  -8  -2  231.08    7.60
   2   8   2  256.67    8.80
   4  -8   2   34.10    2.30
   4  -8   2   31.40    3.00
  -4  -8  -2   32.60    1.90
   4  -8   2   28.50    3.30
  -6  -8  -2  315.17   10.30
   6  -8   2  303.97   12.30
   6  -8   2  318.17   12.80
   6  -8   2  334.37   11.20
  -8  -8  -2   89.89    3.70
   8  -8   2   85.89    6.10
   8  -8   2   88.69    5.60
   8  -8   2   93.89    4.80
  10  -8   2  125.69    7.10
  10  -8   2  134.69    6.40
 -10  -8  -2  125.49    5.00
  10  -8   2  120.79    7.70
  12  -8   2  102.19    6.60
  12  -8   2   80.59    7.10
 -12  -8  -2   95.69    4.30
  14  -8   2  134.59    9.00
  14  -8   2  142.69    8.20
 -14  -8  -2  145.29    6.00
  17  -9  -2    9.30    4.00
  17  -9  -2   18.50    3.80
 -17   9   2   21.10    2.90
  15  -9  -2   14.60    3.90
  15  -9  -2   20.30    3.80
 -15  -9   2   27.60    2.30
 -13  -9   2   27.90    2.10
  13  -9  -2   28.30    3.90
  13  -9  -2   24.40    4.10
  11  -9  -2   78.79    6.10
 -11  -9   2   80.69    3.60
  11  -9  -2   80.79    5.90
   9  -9  -2  228.98   10.10
  -9  -9   2  219.98    7.70
   9  -9  -2  226.08   10.30
  -9  -9   2  222.08    7.60
  -7  -9   2  120.49    4.60
   7  -9  -2  123.99    6.60
  -7  -9   2  121.59    4.60
   7  -9  -2  129.09    6.80
  -5  -9   2  310.17   10.40
   5  -9  -2  305.27   12.10
   5  -9  -2  320.07   11.90
  -5  -9   2  307.67   10.20
   3  -9  -2  270.67   10.10
  -3  -9   2  271.57    9.80
   3  -9  -2  268.87   10.20
  -3  -9   2  273.97    9.40
  -1  -9   2  317.37   11.40
  -1  -9   2  319.97   11.00
   1  -9  -2  332.27   11.10
   1  -9  -2  319.57   10.40
   1  -9  -2  310.77   11.40
  -1  -9  -2  220.58    8.30
  -1  -9  -2  219.48    7.40
   1  -9   2  232.88    8.60
  -1  -9  -2  224.78    7.50
   1  -9   2  225.38    8.90
   1   9   2  225.28    7.80
   3  -9   2  120.89    6.20
   3  -9   2  115.39    5.70
  -3  -9  -2  113.49    3.90
  -3  -9  -2  112.79    4.20
   3   9   2  124.09    5.50
   5  -9   2  190.08    8.70
   5  -9   2  212.18    9.20
  -5  -9  -2  195.68    6.70
   7  -9   2  106.39    6.10
  -7  -9  -2   99.69    4.00
   7  -9   2  110.09    6.60
  -9  -9  -2  103.69    4.30
   9  -9   2  106.09    7.10
   9  -9   2  104.59    6.40
  11  -9   2   78.69    6.70
 -11  -9  -2   70.59    3.60
  11  -9   2   72.89    5.70
  13  -9   2   78.49    6.10
 -13  -9  -2   75.79    4.00
  13  -9   2   58.39    6.70
  15  -9   2    8.10    4.10
 -15  -9  -2   16.50    2.20
  15  -9   2   21.70    4.00
  16 -10  -2  141.89    9.40
 -16 -10   2  140.39    6.20
  16 -10  -2  144.49    8.60
 -16  10   2  169.58    7.30
 -14 -10   2  235.08    8.50
  14 -10  -2  234.98   10.90
  14 -10  -2  226.48   11.80
  12 -10  -2  225.38   10.40
 -12 -10   2  224.38    8.00
  12 -10  -2  225.38   11.10
  10 -10  -2  294.37   12.60
  10 -10  -2  282.47   12.00
 -10 -10   2  272.47    9.30
   8 -10  -2  277.77   11.30
  -8 -10   2  261.77    9.00
  -8 -10   2  265.37    8.90
   8 -10  -2  268.37   11.60
   6 -10  -2  562.74   20.30
   6 -10  -2  576.34   19.90
  -6 -10   2  521.45   17.00
  -6 -10   2  538.05   17.20
   4 -10  -2  548.05   18.70
   4 -10  -2  534.95   18.90
  -4 -10   2  524.75   17.30
  -4 -10   2  541.05   18.00
   2 -10  -2  397.86   13.50
  -2 -10   2  389.66   13.60
  -2 -10   2  386.16   13.10
   2 -10  -2  368.86   13.60
   0 -10   2  744.93   25.20
   0 -10   2  784.82   25.00
   0 -10  -2  759.42   25.30
   0 -10  -2  782.02   24.20
   0 -10  -2  776.42   24.60
   2 -10   2  783.92   26.90
  -2 -10  -2  765.82   24.20
  -2 -10  -2  770.82   24.20
  -2 -10  -2  783.02   25.30
   2 -10   2  813.12   26.70
   2  10   2  820.12   25.60
  -4 -10  -2  399.06   12.90
   4 -10   2  421.66   15.60
   4 -10   2  401.96   15.10
   4  10   2  411.16   14.40
   6 -10   2  363.16   14.70
   6 -10   2  425.06   15.50
  -6 -10  -2  391.66   12.80
   8 -10   2  204.88    9.80
  -8 -10  -2  190.18    6.90
   8 -10   2  186.28    9.00
  10 -10   2  297.07   13.20
  10 -10   2  283.37   12.20
 -10 -10  -2  270.17    9.40
  12 -10   2  105.79    8.10
 -12 -10  -2  116.39    5.10
  12 -10   2  112.09    7.20
 -14 -10  -2  117.99    5.40
  14 -10   2  122.19    8.90
  14 -10   2  117.39    7.60
  15 -11  -2    2.10    2.50
 -15 -11   2   -0.30    1.60
  15 -11  -2   -3.30    2.90
 -13 -11   2   -0.10    1.40
  13 -11  -2   -5.60    2.50
  13 -11  -2    4.00    2.40
 -11 -11   2    3.60    1.40
  11 -11  -2    1.40    2.00
  11 -11  -2    1.50    2.70
   9 -11  -2   15.70    3.20
   9 -11  -2   21.90    3.20
  -9 -11   2   15.60    1.60
   7 -11  -2    1.10    1.90
  -7 -11   2    0.80    0.90
   7 -11  -2   -0.10    1.50
  -7 -11   2   -0.10    1.10
  -5 -11   2   25.20    2.00
   5 -11  -2   26.90    3.30
  -5 -11   2   22.30    2.50
   5 -11  -2   26.90    3.00
   3 -11  -2    0.40    1.30
  -3 -11   2    0.70    1.40
   3 -11  -2   -0.40    1.40
  -3 -11   2    1.30    0.90
  -1 -11   2    7.30    1.40
  -1 -11   2    3.40    1.70
   1 -11  -2    6.90    1.80
   1 -11  -2    9.20    1.50
   1 -11   2   51.99    3.40
   1 -11   2   51.59    4.00
  -1 -11  -2   58.09    2.80
  -1 -11  -2   55.99    2.70
  -1 -11  -2   50.69    3.70
   3 -11   2   79.69    4.80
  -3 -11  -2   80.89    4.50
   3 -11   2   83.09    5.30
  -3 -11  -2   81.49    3.50
   5 -11   2   15.10    3.00
   5 -11   2   12.70    2.60
  -5 -11  -2   11.60    1.40
   5  11   2   12.80    2.70
   7 -11   2    1.60    2.40
  -7 -11  -2    0.30    1.10
   7 -11   2   -0.80    1.70
   9 -11   2    2.90    2.80
   9 -11   2    3.20    2.20
  -9 -11  -2    3.70    1.40
 -11 -11  -2    1.30    1.50
  11 -11   2    1.30    2.40
  11 -11   2    0.80    3.00
 -13 -11  -2    2.70    1.80
  13 -11   2    0.20    3.50
  13 -11   2    5.50    2.90
 -14 -12   2  109.89    5.10
  14 -12  -2  118.19    7.40
  14 -12  -2  112.49    8.40
  12 -12  -2  256.27   11.30
 -12 -12   2  245.48    8.80
  12 -12  -2  254.17   12.20
  10 -12  -2  426.66   16.80
  10 -12  -2  407.96   15.90
 -10 -12   2  392.86   13.10
  -8 -12   2  335.27   11.30
   8 -12  -2  348.37   13.50
   8 -12  -2  344.27   14.10
  -6 -12   2  281.17    9.80
  -6 -12   2  291.47   11.00
   6 -12  -2  295.07   11.50
   6 -12  -2  284.17   12.00
  -6 -12   2  275.67    9.70
   4 -12  -2  311.77   11.70
  -4 -12   2  301.67   10.70
  -4 -12   2  313.97   11.70
   4 -12  -2  299.57   12.10
  -2 -12   2  859.41   28.30
   2 -12  -2  829.32   27.20
  -2 -12   2  846.92   27.60
   2 -12  -2  832.82   27.80
   0 -12   2  206.28    8.80
   0 -12  -2  198.08    8.50
   0 -12  -2  207.98    7.60
   0 -12   2  204.88    8.20
   2 -12   2   75.59    5.10
  -2 -12  -2   78.49    4.60
   2 -12   2   78.09    4.60
  -2 -12  -2   76.49    3.50
  -4 -12  -2  165.68    6.10
   4 -12   2  166.48    8.40
   4 -12   2  160.88    7.80
  -4 -12  -2  165.38    7.30
   6 -12   2  551.94   20.80
   6 -12   2  612.04   21.50
  -6 -12  -2  554.24   17.90
   8 -12   2  156.38    8.20
   8 -12   2  174.68    9.10
  -8 -12  -2  152.98    6.00
  10 -12   2  182.18   10.00
 -10 -12  -2  165.88    6.50
  10 -12   2  166.18    8.80
 -12 -12  -2  166.38    6.70
  12 -12   2  170.28   10.00
  12 -12   2  162.78    8.70
  12  12   2  121.39    9.70
  13 -13  -2   53.29    5.50
 -13 -13   2   39.10    2.90
  13 -13  -2   48.30    5.60
  11 -13  -2   81.79    6.80
 -11 -13   2   81.79    4.20
  11 -13  -2   85.29    6.00
   9 -13  -2  136.99    7.30
   9 -13  -2  136.09    8.00
  -9 -13   2  123.79    5.20
  -7 -13   2   74.29    3.70
   7 -13  -2   73.99    5.00
  -7 -13   2   72.89    4.90
   7 -13  -2   73.69    5.70
  -5 -13   2  132.19    5.60
  -5 -13   2  142.19    6.80
   5 -13  -2  141.49    6.80
   5 -13  -2  137.09    7.40
   3 -13  -2   54.99    3.70
  -3 -13   2   56.19    4.30
  -3 -13   2   53.99    3.30
   3 -13  -2   54.19    4.40
  -1 -13   2  220.08    9.20
   1 -13  -2  205.18    8.00
   1 -13  -2  208.08    8.90
  -1 -13   2  207.08    8.40
  -1 -13  -2   57.79    4.30
   1 -13   2   56.59    3.90
   1 -13   2   53.79    4.60
  -1 -13  -2   55.19    3.00
  -3 -13  -2   78.49    5.00
  -3 -13  -2   75.39    3.60
   3 -13   2   76.59    4.90
   3 -13   2   76.49    5.60
  -5 -13  -2   54.59    4.40
   5 -13   2   50.89    4.50
  -5 -13  -2   53.49    3.10
   5 -13   2   58.69    5.50
   7 -13   2  138.19    7.60
   7 -13   2  151.88    8.50
  -7 -13  -2  134.99    5.50
   9 -13   2   46.00    5.00
  -9 -13  -2   55.79    3.60
   9 -13   2   52.39    6.10
 -11 -13  -2   30.70    2.70
  11 -13   2   34.50    5.10
  11 -13   2   36.70    4.60
  12 -14  -2   84.09    7.10
  12 -14  -2   72.99    6.00
 -12 -14   2   77.69    4.30
  10 -14  -2   38.30    4.30
  10 -14  -2   38.20    4.90
 -10 -14   2   42.30    3.20
   8 -14  -2  122.59    7.60
  -8 -14   2  134.69    7.20
   8 -14  -2  131.99    6.90
  -6 -14   2   86.69    5.60
   6 -14  -2   82.29    5.20
   6 -14  -2   78.79    6.00
  -4 -14   2   61.59    3.70
  -4 -14   2   66.49    4.90
   4 -14  -2   62.59    4.20
   4 -14  -2   61.99    5.10
  -2 -14   2  236.18   10.00
  -2 -14   2  226.98    9.00
   2 -14  -2  215.08    9.40
   2 -14  -2  209.58    8.50
   0 -14  -2  160.18    7.80
   0 -14   2  156.18    7.00
   0 -14   2  153.98    7.80
   2 -14   2  214.58    9.40
   2 -14   2  234.38   10.20
  -2 -14  -2  225.18    9.60
  -2 -14  -2  220.98    8.00
  -4 -14  -2  134.49    7.00
  -4 -14  -2  129.39    5.40
   4 -14   2  127.79    7.20
   4 -14   2  151.18    8.20
   6 -14   2  150.38    8.10
  -6 -14  -2  162.28    7.90
   6 -14   2  175.38    9.20
  -6 -14  -2  164.38    6.40
   8 -14   2   69.89    5.70
  -8 -14  -2   66.29    5.30
  -8 -14  -2   75.09    4.00
   8 -14   2   79.79    6.70
  10 -14   2   56.59    5.50
  10 -14   2   58.79    6.70
 -10 -14  -2   61.69    3.90
 -11 -15   2   83.89    4.50
  11 -15  -2   81.39    6.10
  11 -15  -2   88.79    7.10
   9 -15  -2  171.58    8.60
  -9 -15   2  181.18    8.90
   9 -15  -2  188.48    9.80
   7 -15  -2  102.29    6.20
   7 -15  -2  112.29    7.30
  -7 -15   2  115.69    6.80
   5 -15  -2  411.36   15.20
  -5 -15   2  452.55   17.00
   5 -15  -2  406.76   16.20
  -3 -15   2  122.29    8.00
  -3 -15   2  139.39    7.40
   3 -15  -2  123.69    6.20
   3 -15  -2  127.49    7.20
  -1 -15   2  332.07   12.70
  -1 -15   2  355.96   13.80
   1 -15  -2  339.77   13.50
   1 -15   2  172.08    7.90
  -1 -15  -2  169.08    8.30
   1 -15   2  166.48    8.60
  -3 -15  -2  278.67    9.90
   3 -15   2  300.97   12.60
  -3 -15  -2  284.07   11.70
   3 -15   2  275.47   11.80
   5 -15   2  200.78   10.10
  -5 -15  -2  187.58    7.30
   5 -15   2  187.98    9.20
  -5 -15  -2  195.38    9.10
  -7 -15  -2  121.49    5.40
  -7 -15  -2  116.69    7.00
   7 -15   2  122.79    8.10
   7 -15   2  110.99    7.00
  -9 -15  -2  198.08    7.80
   9 -15   2  203.38   10.20
   9 -15   2  228.48   11.40
  -9 -15  -2  198.68    9.60
  10 -16  -2    4.60    2.40
  10 -16  -2    3.80    3.10
 -10 -16   2    4.00    2.80
  -8 -16   2    3.80    2.70
   8 -16  -2    5.90    3.00
   8 -16  -2    4.80    2.40
  -6 -16   2    0.40    2.40
   6 -16  -2    1.40    2.40
   6 -16  -2   -0.90    1.70
   4 -16  -2    1.00    1.70
  -4 -16   2    1.20    2.40
   4 -16  -2    1.80    2.40
   2 -16  -2    2.80    2.40
  -2 -16   2    3.50    2.50
   0 -16   2   15.50    2.60
   0 -16   2   21.20    3.50
   0 -16  -2   14.60    3.10
   2 -16   2    8.30    2.40
  -2 -16  -2   12.10    3.00
   2 -16   2   10.30    3.10
  -4 -16  -2   32.60    2.70
   4 -16   2   34.90    4.20
   4 -16   2   35.80    4.70
  -4 -16  -2   37.50    4.20
   6 -16   2    0.30    2.90
  -6 -16  -2    1.70    1.60
  -6 -16  -2    1.70    2.50
   6 -16   2   -0.60    2.10
  -8 -16  -2    3.90    2.80
   8 -16   2    3.00    2.60
   8 -16   2    6.50    3.40
  -8 -16  -2    2.30    1.80
   7 -17  -2  146.69    7.70
   7 -17  -2  148.99    8.90
  -7 -17   2  149.49    8.60
  -5 -17   2  209.78   10.20
   5 -17  -2  189.48   10.10
   3 -17  -2   76.59    6.40
  -3 -17   2   84.39    6.50
   1 -17  -2  234.48   10.90
  -1 -17   2  229.08   10.90
  -1 -17  -2  140.99    8.10
   1 -17   2  128.89    7.00
   1 -17   2  138.99    8.10
   3 -17   2  175.68    9.00
  -3 -17  -2  195.98    9.80
   3 -17   2  197.68   10.20
   5 -17   2  153.48    8.90
   5 -17   2  121.89    7.60
  -5 -17  -2  147.39    8.40
   4 -18  -2   -0.20    2.70
  -4 -18   2    4.80    3.10
   2 -18  -2   38.10    4.70
  -2 -18   2   38.70    4.80
   0 -18  -2   17.00    3.60
   0 -18   2   20.00    3.80
  -2 -18  -2  109.79    7.50
   2 -18   2  100.69    6.50
   2 -18   2  112.89    7.90
  20   0  -3    0.60    2.90
  18   0  -3    2.10    2.50
  18   0  -3   -0.60    3.60
  16   0  -3    3.10    2.10
 -14   0   3   -0.60    0.80
 -14   0   3    0.00    0.80
  14   0  -3    2.20    1.70
 -12   0   3    0.40    0.70
  12   0  -3    0.70    1.30
 -12   0   3    0.00    0.60
 -10   0   3    1.40    0.50
 -10   0   3    0.40    0.60
  10   0  -3    0.70    1.00
  -8   0   3    0.50    0.30
  -8   0   3    0.50    0.50
   8   0  -3    1.00    0.80
   6   0  -3    1.20    0.60
  -6   0   3    1.30    0.40
   4   0  -3    2.40    0.50
  -4   0   3    2.70    0.40
  -4   0   3    2.00    0.50
  -2   0   3    1.90    0.60
  -2   0   3    0.40    0.30
  -2   0   3    0.70    0.30
   0   0   3    1.50    0.40
   0   0   3    1.90    0.30
   0   0   3    3.00    0.80
   2   0   3    1.40    1.00
   2   0   3    0.90    0.50
   2   0   3    2.10    0.50
   4   0   3    0.20    0.70
   4   0   3    1.40    0.70
   4   0   3   -0.70    1.30
   6   0   3    0.60    1.00
   6   0   3    1.00    0.90
   8   0   3    0.10    1.30
   8   0   3    0.60    1.70
  -8   0  -3   -0.20    0.80
  10   0   3   -0.30    1.50
  10   0   3    2.10    2.10
 -10   0  -3   -0.90    1.00
 -12   0  -3    0.30    1.30
  12   0   3    0.90    2.00
  12   0   3    0.20    1.80
 -14   0  -3   -0.70    1.50
  14   0   3   -0.80    2.30
 -16   0  -3   -4.00    1.70
  16   0   3    5.30    4.80
  19  -1  -3  245.68   11.80
  19  -1  -3  235.28   13.50
  19   1  -3  256.27   11.70
  17  -1  -3  184.38   11.10
  17  -1  -3  203.98    9.80
  17   1  -3  213.98   11.00
  17   1  -3  212.38    9.70
  15  -1  -3  351.66   13.80
 -15  -1   3  349.87   12.60
 -15   1   3  369.86   12.00
  15   1  -3  351.76   13.50
 -13  -1   3  251.77    8.10
 -13  -1   3  241.68    8.20
  13  -1  -3  241.28    9.80
  13   1  -3  244.98    9.60
 -13   1   3  252.27    8.40
 -13   1   3  247.38    8.10
 -11  -1   3  476.05   14.80
  11  -1  -3  467.15   16.20
 -11  -1   3  468.85   14.90
 -11   1   3  474.05   15.10
  11   1  -3  466.25   15.90
 -11   1   3  471.25   14.80
  -9  -1   3  524.25   16.50
  -9  -1   3  535.65   16.70
   9  -1  -3  540.15   17.90
   9   1  -3  538.35   17.70
  -9   1   3  544.05   16.90
   7  -1  -3 1143.69   35.60
  -7  -1   3 1076.89   33.20
  -7  -1   3 1100.49   33.50
   7   1  -3 1119.99   35.40
  -7   1   3 1085.29   33.50
   5  -1  -3 1024.20   31.30
  -5  -1   3  924.31   28.80
  -5  -1   3  944.11   28.50
   5   1  -3  980.60   31.10
  -5   1   3  911.31   28.50
   3  -1  -3  559.24   17.50
  -3  -1   3  506.05   16.00
  -3  -1   3  507.65   16.30
  -3  -1   3  535.65   15.80
  -3   1   3  499.75   16.00
  -3   1   3  517.15   16.20
  -3   1   3  497.65   15.80
  -1  -1   3 4222.98  131.59
  -1  -1   3 4329.47  131.89
   1  -1  -3 4239.98  129.69
  -1  -1   3 4219.38  130.39
  -1   1   3 4087.09  131.69
  -1   1   3 4275.07  130.29
  -1   1   3 4341.27  130.79
   1  -1   3 2563.24   79.29
  -1  -1  -3 2350.36   71.89
   1  -1   3 2648.33   77.99
   1  -1   3 2479.55   78.69
   1   1   3 2638.24   77.99
   1   1   3 2447.16   78.29
   1   1   3 2467.65   78.39
   1   1   3 2566.74   77.79
   3  -1   3 1298.57   39.30
   3  -1   3 1303.67   39.40
   3  -1   3 1210.48   39.90
  -3  -1  -3 1169.58   35.90
   3   1   3 1263.77   38.90
   3   1   3 1273.97   39.10
   3   1   3 1221.98   40.10
   5  -1   3  473.55   17.60
   5  -1   3  499.35   16.40
  -5  -1  -3  463.15   14.60
   5  -1   3  506.35   16.70
   5   1   3  511.35   16.20
   5   1   3  496.25   16.20
   7  -1   3 1328.07   42.40
  -7  -1  -3 1232.38   38.10
   7  -1   3 1309.57   41.60
   7   1   3 1344.57   41.80
   7   1   3 1269.57   41.30
   9  -1   3  158.68    8.10
  -9  -1  -3  166.08    5.90
   9  -1   3  175.58    7.40
   9   1   3  166.58    7.00
   9   1   3  174.98    7.90
 -11  -1  -3  291.97   10.00
  11  -1   3  296.27   11.30
  11  -1   3  281.17   11.90
  11   1   3  291.07   11.00
  11   1   3  261.57   11.40
 -11   1  -3  297.87   10.10
  13  -1   3  100.19    6.60
 -13  -1  -3  123.29    5.20
  13  -1   3  113.59    6.60
  13   1   3  110.99    6.40
 -13   1  -3  117.59    5.20
  15  -1   3  149.19   10.40
 -15  -1  -3  128.69    5.80
 -15   1  -3  141.99    6.10
  20  -2  -3   21.30    5.40
  20  -2  -3   12.10    3.70
  20   2  -3   20.40    3.90
  18  -2  -3   85.19    8.40
  18  -2  -3   92.59    6.80
  18   2  -3   94.69    6.50
  16  -2  -3   60.59    6.90
  16  -2  -3   72.99    5.60
  16   2  -3   81.89    5.40
  14  -2  -3  115.39    6.30
 -14  -2   3  127.69    4.70
 -14   2   3  131.89    4.70
 -14   2   3  129.19    5.10
  12  -2  -3  223.98    9.10
 -12  -2   3  225.98    7.40
 -12  -2   3  223.88    7.40
 -12   2   3  224.98    7.80
  12   2  -3  219.78    8.70
 -10  -2   3  284.97    9.00
 -10  -2   3  285.77    9.10
  10  -2  -3  284.27   10.50
 -10   2   3  281.57    9.40
  10   2  -3  278.37   10.10
  -8  -2   3  621.24   19.70
  -8  -2   3  646.04   19.80
   8  -2  -3  662.63   21.70
   8   2  -3  659.93   21.30
  -8   2   3  649.04   20.10
  -6  -2   3  210.58    7.20
   6  -2  -3  225.88    8.10
  -6  -2   3  211.18    6.70
  -6  -2   3  213.08    6.80
  -6   2   3  218.38    7.00
  -4  -2   3 1382.56   41.80
   4  -2  -3 1365.16   42.50
  -4  -2   3 1346.37   42.00
  -4   2   3 1353.76   41.80
  -2  -2   3    7.70    0.80
  -2  -2   3    7.70    0.60
   2  -2  -3    7.00    0.50
  -2  -2   3    7.70    0.90
   2  -2  -3    6.30    0.80
  -2   2   3   10.10    0.70
  -2   2   3    9.80    0.90
   0  -2  -3  552.34   17.00
   0  -2   3  560.54   17.40
   0  -2   3  505.75   17.40
   0  -2   3  541.55   17.20
   0   2   3  555.54   16.80
   0   2   3  551.84   17.40
   0   2   3  563.24   16.90
   2  -2   3  117.79    4.70
   2  -2   3  126.09    4.60
   2  -2   3  120.89    4.90
  -2  -2  -3  119.39    4.00
   2   2   3  116.59    3.90
   2   2   3  118.79    5.10
   2   2   3  124.79    3.80
   4  -2   3  644.94   22.20
   4  -2   3  685.23   21.80
  -4  -2  -3  640.94   19.90
   4  -2   3  688.53   21.70
   4   2   3  677.63   22.70
   4   2   3  660.33   20.80
   4   2   3  662.23   21.20
   6  -2   3  218.58    9.70
  -6  -2  -3  222.58    7.30
   6  -2   3  248.98    9.30
   6  -2   3  242.88    8.80
   6   2   3  229.28    8.10
   6   2   3  231.08    8.30
   8  -2   3   85.59    4.70
   8  -2   3   82.99    5.40
  -8  -2  -3   88.79    3.50
   8   2   3   88.09    4.40
   8   2   3   90.99    4.30
 -10  -2  -3  206.48    7.20
  10  -2   3  182.28    9.00
  10  -2   3  208.48    8.70
  10   2   3  203.38    8.10
  10   2   3  189.58    8.50
 -12  -2  -3   59.19    3.20
  12  -2   3   58.99    5.20
  12  -2   3   62.49    5.00
 -12   2  -3   56.39    3.40
  12   2   3   58.29    4.50
  14  -2   3  140.49    9.30
 -14  -2  -3  145.49    6.00
  14  -2   3  138.89    8.10
  14  -2   3  150.38    9.60
 -14   2  -3  149.88    6.30
  14   2   3  130.39    9.90
 -16  -2  -3   13.70    2.20
  16  -2   3   22.10    5.30
  16   2   3   15.10    5.50
 -16   2  -3   10.50    2.30
  19  -3  -3   52.49    6.00
  19  -3  -3   57.89    6.90
  19   3  -3   61.69    6.00
  17  -3  -3   49.00    5.20
  17  -3  -3   38.70    5.90
  17   3  -3   55.39    5.10
  15  -3  -3  141.89    9.30
 -15  -3   3  174.18    6.00
  15  -3  -3  158.48    8.00
 -15   3   3  166.28    6.50
  15   3  -3  161.48    7.50
  13  -3  -3  246.28   10.20
  13  -3  -3  241.68   11.10
 -13  -3   3  252.87    8.10
 -13  -3   3  216.58    8.40
 -13   3   3  262.47    8.70
 -11  -3   3  358.16   11.40
 -11  -3   3  353.86   11.40
  11  -3  -3  349.47   13.20
  11   3  -3  357.06   12.50
 -11   3   3  368.46   12.00
   9  -3  -3  572.04   19.50
  -9  -3   3  548.85   17.40
  -9  -3   3  558.54   17.50
  -9   3   3  578.64   18.00
   7  -3  -3  281.07   10.20
  -7  -3   3  265.57    8.50
  -7  -3   3  267.77    9.00
  -7  -3   3  271.67    8.60
  -7   3   3  273.37    8.90
   7   3  -3  276.67    9.50
  -5  -3   3  258.77    8.20
  -5  -3   3  253.07    8.50
   5  -3  -3  241.58    8.80
  -5  -3   3  257.17    8.10
  -5   3   3  266.07    8.50
   3  -3  -3  840.52   24.70
  -3  -3   3  863.21   27.00
  -3  -3   3  870.11   26.70
   3  -3  -3  773.12   25.60
  -3   3   3  880.61   27.00
  -3   3   3  858.11   26.80
  -1  -3   3  559.14   17.70
  -1  -3   3  585.74   17.80
   1  -3  -3  553.44   17.20
   1  -3  -3  547.75   17.00
  -1  -3   3  557.94   17.70
  -1   3   3  553.24   17.70
  -1   3   3  554.24   17.40
   1  -3   3  278.87   10.20
  -1  -3  -3  297.07    9.30
   1  -3   3  297.07    9.90
   1  -3   3  302.67    9.80
   1   3   3  291.07    9.10
   1   3   3  302.27   10.00
   3  -3   3  444.96   15.20
   3  -3   3  434.36   15.30
   3  -3   3  463.35   15.20
  -3  -3  -3  430.36   13.50
   3   3   3  477.65   15.80
   5  -3   3  326.07   12.50
   5  -3   3  355.66   12.40
  -5  -3  -3  322.47   10.30
   5  -3   3  348.87   12.20
   5   3   3  330.77   10.80
   5   3   3  344.17   11.40
   7  -3   3  469.55   16.70
  -7  -3  -3  450.85   14.30
   7  -3   3  470.95   16.70
   7  -3   3  469.65   16.00
   7   3   3  446.46   15.20
   7   3   3  420.06   14.70
   9  -3   3  106.69    6.40
   9  -3   3  119.49    6.10
   9  -3   3  122.89    6.90
  -9  -3  -3  107.89    4.20
   9   3   3  111.29    5.30
  11  -3   3  132.19    7.10
  11  -3   3  141.09    7.50
  11  -3   3  146.39    8.20
 -11  -3  -3  130.99    5.10
  11   3   3  132.19    6.40
 -13  -3  -3   67.79    3.70
  13  -3   3   73.29    7.00
  13  -3   3   58.39    5.60
  13  -3   3   64.69    5.60
  13   3   3   65.69    5.00
 -15  -3  -3   87.09    4.50
  15  -3   3   96.69    8.50
 -15   3  -3   81.49    4.80
  18  -4  -3   86.19    8.30
  18  -4  -3   73.19    6.60
  18   4  -3   81.49    6.40
  16  -4  -3  135.29    9.70
  16  -4  -3  155.18    8.50
  16   4  -3  164.88    7.80
 -16   4   3  178.68    7.10
  14  -4  -3  269.07   11.70
 -14  -4   3  290.27    9.80
  14  -4  -3  264.47   12.80
 -14   4   3  305.07   10.50
  14   4  -3  294.67   11.00
  12  -4  -3  373.66   15.00
  12  -4  -3  371.36   14.30
 -12  -4   3  358.66   11.90
 -12  -4   3  374.46   12.00
 -12   4   3  396.56   12.70
  12   4  -3  370.96   13.30
 -10  -4   3  525.55   16.90
  10  -4  -3  530.95   18.90
 -10  -4   3  536.05   17.00
 -10   4   3  570.54   17.70
  10   4  -3  541.65   17.90
  -8  -4   3 1202.58   37.20
   8  -4  -3 1182.38   38.20
  -8  -4   3 1198.88   36.70
  -8  -4   3 1178.18   36.70
  -8   4   3 1198.18   37.30
  -6  -4   3 1553.14   48.80
  -6  -4   3 1619.94   48.40
   6  -4  -3 1455.75   46.30
  -6  -4   3 1569.44   48.40
   4  -4  -3 1234.08   39.10
  -4  -4   3 1327.87   41.10
  -2  -4   3  604.24   19.40
   2  -4  -3  608.94   18.90
   2  -4  -3  616.84   19.50
  -2  -4   3  596.84   19.40
  -2  -4   3  628.74   19.60
  -2   4   3  631.04   19.30
  -2   4   3  619.64   19.20
   0  -4   3 1847.92   57.49
   0  -4   3 1837.52   57.39
   0  -4  -3 1727.83   52.79
   0  -4   3 1929.31   57.29
   0   4   3 1827.02   57.19
   0   4   3 1843.42   56.79
   2  -4   3  127.09    5.80
  -2  -4  -3  137.59    4.60
   2  -4   3  140.09    5.30
   2  -4   3  150.18    5.50
   2   4   3  138.89    4.40
   2   4   3  142.09    5.70
   4  -4   3  549.65   18.50
   4  -4   3  517.55   18.80
  -4  -4  -3  556.44   17.40
   4  -4   3  577.34   18.80
   4   4   3  580.24   19.40
  -6  -4  -3  307.37    9.90
   6  -4   3  317.87   12.00
   6  -4   3  309.77   11.70
   6  -4   3  306.87   11.80
   8  -4   3  320.47   12.20
   8  -4   3  310.77   12.00
  -8  -4  -3  317.07   10.40
   8  -4   3  282.37   12.00
 -10  -4  -3  456.15   14.80
  10  -4   3  483.15   17.20
  10  -4   3  438.26   16.70
  10  -4   3  433.36   16.70
  10   4   3  435.86   15.50
  12  -4   3  194.98    9.70
  12  -4   3  217.88   10.00
 -12  -4  -3  219.68    7.90
  12  -4   3  222.98   10.60
  12   4   3  203.28    8.90
 -14  -4  -3  265.37    9.50
  14  -4   3  248.08   11.90
  14  -4   3  246.88   11.30
  14  -4   3  216.68   11.40
 -16  -4  -3   59.79    4.10
  16  -4   3   57.29    6.50
 -16   4  -3   61.79    4.50
  16   4   3   49.50    7.70
  19  -5  -3    6.50    3.90
  19  -5  -3   -1.40    2.80
  17  -5  -3   22.60    4.00
  17  -5  -3   29.30    5.20
 -17   5   3   35.80    3.10
  15  -5  -3   12.80    3.10
  15  -5  -3   13.60    4.30
 -15  -5   3   14.80    1.50
 -15   5   3   15.00    2.10
 -13  -5   3    2.40    0.90
  13  -5  -3    3.00    3.00
  13  -5  -3    3.30    2.00
 -13   5   3    5.20    1.60
  11  -5  -3    9.70    3.00
 -11  -5   3    7.50    0.90
 -11  -5   3    6.90    0.70
  11  -5  -3    5.00    1.90
 -11   5   3    7.30    1.60
  -9  -5   3  260.57    8.50
   9  -5  -3  268.97   10.90
  -9  -5   3  267.87    9.10
   9  -5  -3  242.48   10.40
  -9  -5   3  267.17    8.60
  -7  -5   3   25.30    1.70
  -7  -5   3   26.30    1.40
   7  -5  -3   25.10    2.70
  -5  -5   3   41.10    1.80
   5  -5  -3   38.70    2.90
  -5  -5   3   40.60    2.00
   3  -5  -3  142.19    4.80
   3  -5  -3  148.39    5.70
  -3  -5   3  140.29    5.10
  -3   5   3  143.79    4.90
   1  -5  -3   10.30    1.60
  -1  -5   3    8.20    1.10
   1  -5  -3    8.50    1.00
  -1  -5   3   12.60    1.30
   1  -5  -3    8.20    0.70
  -1  -5   3    8.20    1.00
  -1   5   3   11.10    1.20
  -1  -5  -3    7.00    0.70
   1  -5   3    7.90    1.10
   1  -5   3    6.20    1.30
   1  -5   3    8.90    1.20
   1   5   3    6.20    0.70
   1   5   3    9.20    1.30
   3  -5   3    8.20    1.40
   3  -5   3    2.70    1.40
   3  -5   3    5.30    1.20
  -3  -5  -3    5.80    0.70
   3   5   3    5.40    1.80
   3   5   3    7.30    0.60
   5  -5   3    6.00    1.60
   5  -5   3    0.80    1.50
  -5  -5  -3    2.20    0.70
   5  -5   3    3.10    1.40
   7  -5   3    2.70    1.70
   7  -5   3   -0.60    1.50
   7  -5   3    1.40    1.90
  -7  -5  -3   -0.40    0.80
   9  -5   3   40.40    4.20
   9  -5   3   31.80    3.90
   9  -5   3   30.00    3.70
  -9  -5  -3   32.70    2.30
  11  -5   3    3.30    2.50
  11  -5   3    1.70    2.20
  11  -5   3   -0.90    2.10
 -11  -5  -3    3.10    1.30
  13  -5   3    5.60    2.90
  13  -5   3    6.90    2.90
 -13  -5  -3   11.10    1.80
  13  -5   3    9.40    3.40
  15  -5   3   15.10    4.10
 -15  -5  -3   12.90    2.10
  15  -5   3   14.50    3.50
  18  -6  -3   82.89    7.70
  18  -6  -3   78.89    7.10
  16  -6  -3  234.88   12.30
  16  -6  -3  222.88   11.40
 -16   6   3  279.57   10.60
 -14  -6   3  192.18    6.70
  14  -6  -3  172.48    9.00
  14  -6  -3  159.98    9.90
 -14   6   3  189.48    7.80
 -12  -6   3  726.03   22.60
  12  -6  -3  616.04   23.90
  12  -6  -3  666.23   23.30
 -12   6   3  712.83   23.50
 -10  -6   3  580.74   18.20
  10  -6  -3  535.75   20.20
  10  -6  -3  537.75   19.60
   8  -6  -3  593.84   21.00
  -8  -6   3  608.54   19.30
   8  -6  -3  570.84   20.40
  -8  -6   3  627.54   19.70
  -6  -6   3  949.51   29.10
   6  -6  -3  909.01   29.90
  -6  -6   3  931.51   29.40
   6  -6  -3  903.61   30.30
  -4  -6   3  929.61   29.10
   4  -6  -3  901.81   30.40
   4  -6  -3  941.71   29.90
   2  -6  -3  669.83   23.60
   2  -6  -3  729.73   22.90
  -2  -6   3  720.93   23.10
  -2  -6   3  730.13   23.00
   2  -6  -3  735.03   22.10
  -2   6   3  730.23   22.60
   0  -6   3 1049.70   32.70
   0  -6  -3  968.30   30.90
   0  -6   3 1011.90   32.80
   0  -6   3 1062.29   32.30
   0  -6  -3  996.30   30.80
   0  -6  -3  990.20   30.40
   0   6   3 1017.20   32.20
   2  -6   3  589.64   19.90
   2  -6   3  600.34   18.90
   2  -6   3  569.94   19.40
   2   6   3  569.64   18.20
   2   6   3  599.14   19.20
  -4  -6  -3  980.10   30.30
   4  -6   3 1012.30   33.30
   4  -6   3  991.10   32.60
   4  -6   3  999.30   33.60
   4   6   3 1099.69   33.60
  -6  -6  -3  345.97   11.20
   6  -6   3  340.77   13.30
   6  -6   3  343.87   12.40
   6  -6   3  348.17   13.30
   8  -6   3  615.74   22.50
  -8  -6  -3  652.83   20.60
   8  -6   3  642.34   21.50
   8  -6   3  628.74   22.20
  10  -6   3  268.57   11.00
  10  -6   3  258.57   11.20
 -10  -6  -3  268.87    9.20
  10  -6   3  253.47   11.60
 -12  -6  -3  268.37    9.40
  12  -6   3  284.77   11.80
  12  -6   3  240.88   12.10
  12  -6   3  270.97   11.80
  14  -6   3  113.09    7.40
  14  -6   3  119.19    7.90
 -14  -6  -3  119.79    5.40
  17  -7  -3    6.90    3.30
  17  -7  -3   14.30    4.00
 -17   7   3   17.70    2.70
  15  -7  -3   40.00    5.00
  15  -7  -3   52.99    6.10
 -15  -7   3   51.29    3.00
 -15   7   3   61.29    4.30
  13  -7  -3  170.28    9.00
  13  -7  -3  175.28    9.90
 -13  -7   3  189.88    6.90
 -13   7   3  209.08    8.10
 -11  -7   3   32.00    2.00
  11  -7  -3   28.30    4.50
  11  -7  -3   25.70    3.50
  -9  -7   3   15.40    1.30
   9  -7  -3   17.70    3.60
   9  -7  -3   12.90    2.50
  -9  -7   3   14.40    1.60
   7  -7  -3   58.29    4.10
  -7  -7   3   55.49    2.50
  -7  -7   3   56.89    2.70
   7  -7  -3   49.50    5.00
  -5  -7   3  307.77   10.40
   5  -7  -3  313.87   11.70
  -5  -7   3  319.17   10.20
   5  -7  -3  306.37   12.40
   3  -7  -3   64.59    3.50
   3  -7  -3   61.99    4.20
  -3  -7   3   61.69    2.80
  -3  -7   3   64.29    3.10
   3  -7  -3   65.89    2.50
  -1  -7   3  179.58    6.90
   1  -7  -3  182.58    5.90
   1  -7  -3  173.58    6.60
   1  -7  -3  171.58    6.70
  -1  -7   3  183.58    6.70
  -1   7   3  183.08    6.20
   1  -7   3  322.67   10.50
   1  -7   3  299.47   11.30
  -1  -7  -3  308.47   10.60
   1  -7   3  319.57   11.10
  -1  -7  -3  316.97    9.90
  -1  -7  -3  304.97    9.90
   1   7   3  322.67   10.70
   3  -7   3  270.67    9.70
  -3  -7  -3  256.87    8.40
   3  -7   3  270.37   10.90
   3  -7   3  277.77   10.50
   3   7   3  281.97    8.90
   3   7   3  293.77   10.50
   5  -7   3  128.69    6.90
  -5  -7  -3  133.89    4.80
   5  -7   3  139.69    5.90
   5  -7   3  139.59    6.70
   5   7   3  141.29    7.30
  -7  -7  -3   66.79    3.00
   7  -7   3   65.49    4.80
   7  -7   3   64.29    5.20
   7  -7   3   66.99    4.20
   9  -7   3    4.30    2.00
   9  -7   3    0.50    2.20
  -9  -7  -3    2.80    1.20
   9  -7   3    2.90    2.10
  11  -7   3   47.40    5.00
  11  -7   3   55.69    4.80
  11  -7   3   42.80    5.00
 -11  -7  -3   49.50    3.10
  13  -7   3   19.40    3.60
  13  -7   3   20.60    3.60
 -13  -7  -3   21.10    2.20
  13  -7   3    7.90    3.50
  15  -7   3    8.70    3.40
 -15  -7  -3    5.40    1.90
  15   7   3    5.40    5.50
  18  -8  -3   39.30    5.50
  18  -8  -3   51.49    5.90
 -18   8   3   64.89    4.50
  16  -8  -3  132.49    8.80
  16  -8  -3  153.08    9.20
 -16   8   3  175.98    7.70
  14  -8  -3   48.60    5.50
  14  -8  -3   57.89    6.40
 -14  -8   3   61.89    3.20
 -14   8   3   71.09    4.50
  12  -8  -3  113.29    7.00
  12  -8  -3  107.59    7.50
 -12  -8   3  125.59    4.80
  10  -8  -3  126.09    7.90
 -10  -8   3  144.89    5.20
  10  -8  -3  137.49    7.40
 -10  -8   3  141.39    5.50
   8  -8  -3  196.28    8.80
  -8  -8   3  196.78    7.00
   8  -8  -3  193.98    9.70
  -8  -8   3  193.88    6.70
  -6  -8   3  572.34   18.70
  -6  -8   3  597.34   18.50
   6  -8  -3  569.04   20.40
   6  -8  -3  558.64   19.70
  -4  -8   3  258.77    9.20
   4  -8  -3  271.27   10.50
  -4  -8   3  257.17    8.90
   4  -8  -3  255.57   10.00
  -2  -8   3  766.82   24.30
   2  -8  -3  764.32   23.90
  -2  -8   3  749.23   24.50
   2  -8  -3  763.82   24.90
   2  -8  -3  775.02   25.00
   0  -8  -3  486.05   15.60
   0  -8   3  498.35   17.00
   0  -8   3  514.35   16.80
   0  -8  -3  509.75   15.90
   0  -8  -3  488.55   16.40
   0   8   3  498.45   16.10
   2  -8   3  722.83   24.30
  -2  -8  -3  723.23   22.60
   2  -8   3  735.63   24.70
   2  -8   3  738.43   23.40
   2   8   3  749.03   23.80
  -4  -8  -3  337.77   10.90
   4  -8   3  348.67   13.50
   4  -8   3  355.76   12.00
   4  -8   3  336.37   13.00
   4   8   3  360.66   13.00
   4   8   3  352.06   11.10
  -6  -8  -3  295.87    9.80
   6  -8   3  295.87   12.10
   6  -8   3  291.57   11.80
   6  -8   3  296.97   10.50
   6   8   3  270.67   11.80
   8  -8   3  288.87   12.20
   8  -8   3  309.87   11.30
  -8  -8  -3  286.57    9.60
   8  -8   3  304.07   12.90
  10  -8   3  103.39    5.90
  10  -8   3   94.19    7.00
  10  -8   3  100.39    6.50
 -10  -8  -3   96.29    4.20
 -12  -8  -3  102.09    4.70
  12  -8   3   89.69    7.40
  12  -8   3  111.19    7.10
 -14  -8  -3   64.79    4.00
  14  -8   3   70.59    6.30
  14   8   3   39.50    7.20
  17  -9  -3   92.09    7.20
  17  -9  -3   70.89    7.10
 -17   9   3  103.39    5.80
  15  -9  -3  163.18    9.60
 -15  -9   3  173.68    6.70
  15  -9  -3  160.78    9.30
 -15   9   3  182.28    7.80
  13  -9  -3  227.08   11.20
 -13  -9   3  241.98    8.40
  13  -9  -3  234.78   11.30
  11  -9  -3  142.09    8.20
 -11  -9   3  153.28    5.70
  11  -9  -3  147.49    8.10
  -9  -9   3  337.37   11.40
   9  -9  -3  323.57   13.80
  -9  -9   3  341.57   11.20
   9  -9  -3  351.16   13.70
  -7  -9   3  241.68    8.20
   7  -9  -3  241.98   10.50
   7  -9  -3  236.68   10.10
  -7  -9   3  241.18    8.40
   5  -9  -3  434.56   15.80
   5  -9  -3  443.66   16.00
  -5  -9   3  401.96   13.30
   3  -9  -3  621.34   21.20
   3  -9  -3  648.04   21.30
  -3  -9   3  620.94   20.90
  -3  -9   3  653.53   20.70
   1  -9  -3  339.77   11.40
   1  -9  -3  329.37   11.70
  -1  -9   3  329.57   11.40
  -1  -9   3  321.47   11.60
   1  -9  -3  320.87   10.70
  -1  -9  -3  509.35   16.70
  -1  -9  -3  492.65   15.70
   1  -9   3  498.25   16.20
   1  -9   3  514.85   17.50
   1  -9   3  504.65   17.20
  -1  -9  -3  484.45   15.70
   1   9   3  507.15   16.40
  -3  -9  -3  755.42   23.70
   3  -9   3  740.73   25.50
   3  -9   3  756.62   25.90
   3  -9   3  777.02   24.20
   3   9   3  772.92   24.80
   5  -9   3  354.86   13.60
  -5  -9  -3  331.87   10.90
   5  -9   3  325.77   13.20
   5   9   3  348.57   13.00
   7  -9   3  268.77   11.50
   7  -9   3  293.67   12.10
  -7  -9  -3  276.57    9.30
   7   9   3  266.17   11.80
   9  -9   3   93.29    6.20
   9  -9   3   94.09    6.80
  -9  -9  -3  101.39    4.30
  11  -9   3  176.78    9.10
 -11  -9  -3  182.78    6.90
  11  -9   3  175.38   10.00
  13  -9   3   68.69    6.10
  13  -9   3   59.19    7.90
 -13  -9  -3   76.79    4.20
  13   9   3   50.69    7.20
  16 -10  -3    1.60    3.20
  16 -10  -3    6.50    3.10
 -16  10   3   12.00    2.70
  14 -10  -3   19.80    4.00
  14 -10  -3   19.00    3.70
 -14 -10   3   17.40    1.90
  12 -10  -3   32.70    4.20
  12 -10  -3   32.70    4.30
 -12 -10   3   37.30    2.60
  10 -10  -3   14.70    3.00
  10 -10  -3   16.70    3.20
 -10 -10   3   13.40    1.50
   8 -10  -3   17.70    3.10
  -8 -10   3   17.90    1.90
  -8 -10   3   19.70    1.70
   8 -10  -3   19.80    3.20
   6 -10  -3   30.50    3.50
  -6 -10   3   24.00    2.00
   6 -10  -3   27.60    3.30
   4 -10  -3  137.89    6.50
   4 -10  -3  137.09    6.30
  -4 -10   3  140.29    6.10
  -4 -10   3  137.29    5.50
   2 -10  -3   35.60    2.10
   2 -10  -3   32.60    3.00
   2 -10  -3   35.20    2.70
  -2 -10   3   37.60    2.50
  -2 -10   3   38.10    3.10
   0 -10   3   10.10    2.00
   0 -10  -3   12.50    1.40
   0 -10   3   15.70    2.00
   0 -10  -3   14.10    2.00
   0 -10  -3   14.30    1.30
  -2 -10  -3   86.49    4.50
   2 -10   3   83.49    4.60
   2 -10   3   86.19    5.20
  -2 -10  -3   87.69    3.60
   2  10   3   87.69    4.20
   4 -10   3   45.10    3.90
   4 -10   3   50.19    4.60
  -4 -10  -3   47.00    2.50
   4  10   3   50.09    4.00
  -6 -10  -3   12.40    1.40
   6 -10   3   10.10    2.50
   6 -10   3   10.40    2.80
   6  10   3    7.40    2.90
   8 -10   3    0.40    1.90
   8 -10   3   -1.50    2.30
  -8 -10  -3   -1.00    1.10
   8  10   3   -2.30    3.10
  10 -10   3   30.00    4.70
  10 -10   3   35.30    4.40
 -10 -10  -3   28.40    2.30
  10  10   3   21.90    4.80
 -12 -10  -3    7.80    1.80
  12 -10   3    6.60    3.70
  12 -10   3    8.50    3.10
  12  10   3    5.40    4.50
  15 -11  -3  230.58   11.20
  15 -11  -3  241.78   12.20
 -15 -11   3  233.28    8.90
 -15  11   3  266.67   10.10
 -13 -11   3  231.38    8.30
  13 -11  -3  246.88   11.90
  13 -11  -3  237.88   11.20
 -11 -11   3  388.16   12.90
  11 -11  -3  406.96   15.90
  11 -11  -3  409.66   16.40
  -9 -11   3  438.76   14.40
   9 -11  -3  449.76   17.20
   9 -11  -3  472.55   17.60
   7 -11  -3  435.06   15.90
   7 -11  -3  423.86   16.20
  -7 -11   3  407.96   13.70
  -5 -11   3  413.96   13.90
   5 -11  -3  422.26   15.70
   5 -11  -3  426.26   15.30
  -5 -11   3  413.56   14.60
  -3 -11   3  696.23   22.80
   3 -11  -3  717.23   23.10
  -3 -11   3  704.63   23.40
   3 -11  -3  662.33   23.20
  -1 -11   3  300.87   10.80
   1 -11  -3  294.07   10.20
   1 -11  -3  283.37   10.90
  -1 -11   3  292.17   11.20
   1 -11  -3  288.37    9.60
   1 -11   3  205.38    8.30
  -1 -11  -3  207.18    8.20
   1 -11   3  198.08    8.60
  -1 -11  -3  192.78    6.90
  -3 -11  -3  573.94   19.40
  -3 -11  -3  567.14   18.20
   3 -11   3  609.64   21.00
   3 -11   3  563.74   20.40
   5 -11   3  153.18    7.90
   5 -11   3  131.49    7.20
  -5 -11  -3  133.29    5.10
   5  11   3  139.09    6.80
  -7 -11  -3  302.27   10.30
   7 -11   3  300.37   12.70
   7 -11   3  333.27   13.40
   7  11   3  292.07   12.40
   9 -11   3  156.98    8.40
   9 -11   3  184.38    9.50
  -9 -11  -3  168.78    6.50
   9  11   3  143.49    9.00
 -11 -11  -3  242.28    8.80
  11 -11   3  237.38   11.00
  11 -11   3  263.47   12.40
  11  11   3  196.48   11.80
 -13 -11  -3  121.99    5.60
  13 -11   3  108.29    7.20
  13  11   3   82.39    9.10
 -14 -12   3   -0.40    1.50
  14 -12  -3    3.40    2.40
  14 -12  -3   -0.80    2.90
 -12 -12   3   11.10    1.70
  12 -12  -3   10.90    3.30
  12 -12  -3   12.80    3.00
  10 -12  -3   14.90    3.30
 -10 -12   3   12.00    1.70
  10 -12  -3   12.10    2.70
   8 -12  -3   32.60    3.70
   8 -12  -3   33.90    4.00
  -6 -12   3  158.28    6.30
   6 -12  -3  157.08    8.00
  -6 -12   3  162.18    7.20
   6 -12  -3  167.38    7.50
  -4 -12   3   32.50    2.50
   4 -12  -3   33.50    3.10
  -4 -12   3   30.60    3.40
   4 -12  -3   29.50    3.50
  -2 -12   3   61.39    4.30
   2 -12  -3   63.79    3.60
   2 -12  -3   59.39    4.30
  -2 -12   3   66.19    3.70
   0 -12   3   30.00    2.90
   0 -12   3   32.60    3.60
   0 -12  -3   30.60    2.20
   0 -12  -3   29.90    3.30
  -2 -12  -3   13.50    2.30
   2 -12   3   13.90    2.40
   2 -12   3   12.90    2.60
  -2 -12  -3   13.10    1.50
  -4 -12  -3   16.10    2.50
   4 -12   3   18.80    3.10
   4 -12   3   13.70    3.00
  -4 -12  -3   15.60    1.70
  -6 -12  -3    1.80    1.30
   6 -12   3    2.40    2.00
   6 -12   3    2.60    2.60
   8 -12   3   44.90    4.70
   8 -12   3   40.50    4.90
  -8 -12  -3   44.50    3.10
  10 -12   3    4.10    3.40
  10 -12   3    3.90    2.60
 -10 -12  -3    8.90    1.90
  10  12   3    1.10    3.90
  12 -12   3   21.50    3.90
 -12 -12  -3   30.70    2.80
  12  12   3   20.50    5.00
 -13 -13   3   68.69    4.00
  13 -13  -3   80.89    6.20
  13 -13  -3   83.39    7.10
  11 -13  -3  211.78   10.50
 -11 -13   3  183.08    7.10
  11 -13  -3  204.38    9.60
   9 -13  -3  101.89    6.10
   9 -13  -3  101.09    6.80
  -7 -13   3  264.47   10.70
   7 -13  -3  254.97   11.40
   7 -13  -3  273.67   10.90
   5 -13  -3  243.18   10.60
  -5 -13   3  260.77   10.40
   5 -13  -3  250.77   10.00
  -5 -13   3  249.38    9.40
   3 -13  -3  250.27   10.50
  -3 -13   3  262.57    9.90
  -3 -13   3  265.57   10.70
   3 -13  -3  255.57    9.90
   1 -13  -3  255.27   10.40
  -1 -13   3  265.97   10.90
  -1 -13   3  267.67   10.30
  -1 -13  -3  190.58    7.00
   1 -13   3  192.48    8.40
  -1 -13  -3  199.48    8.50
   1 -13   3  200.18    9.00
   3 -13   3  438.56   16.70
  -3 -13  -3  450.05   16.10
   3 -13   3  470.25   17.40
  -3 -13  -3  441.06   14.60
  -5 -13  -3   87.19    4.10
   5 -13   3   83.49    5.90
  -5 -13  -3   87.79    5.40
   5 -13   3  102.09    6.90
  -7 -13  -3  206.78    7.70
   7 -13   3  198.08    9.80
   7 -13   3  215.78   10.50
   9 -13   3  115.19    8.00
  -9 -13  -3  102.89    4.90
   9 -13   3   92.99    6.70
  11 -13   3  107.69    8.80
 -11 -13  -3  103.39    5.10
  11 -13   3   95.59    6.90
  12 -14  -3  159.28    9.10
 -12 -14   3  132.19    5.80
  12 -14  -3  134.69    7.80
  10 -14  -3   94.69    6.90
  10 -14  -3   91.39    6.00
   8 -14  -3  148.79    7.40
   8 -14  -3  137.29    8.00
  -8 -14   3  148.79    7.60
   6 -14  -3  126.69    6.40
  -6 -14   3  132.69    7.00
   6 -14  -3  118.19    7.20
  -4 -14   3  235.38    9.20
  -4 -14   3  245.88   10.20
   4 -14  -3  245.28    9.90
   4 -14  -3  243.48   10.60
  -2 -14   3  150.68    6.70
   2 -14  -3  141.99    7.30
  -2 -14   3  151.38    7.60
   0 -14  -3  286.37   11.60
   0 -14   3  292.27   11.70
   0 -14   3  266.67   10.90
   2 -14   3  102.69    6.00
  -2 -14  -3  110.99    6.20
  -2 -14  -3  106.99    4.70
   2 -14   3  114.09    6.90
   4 -14   3  226.88   10.60
   4 -14   3  258.97   11.50
  -4 -14  -3  242.58   10.30
  -4 -14  -3  248.18    8.70
   6 -14   3  129.69    8.00
  -6 -14  -3  126.89    6.80
   6 -14   3  118.39    7.20
  -6 -14  -3  116.99    5.20
   8 -14   3  123.29    7.70
   8 -14   3  149.99    8.90
  -8 -14  -3  118.19    5.40
  -8 -14  -3  122.89    7.00
 -10 -14  -3   81.89    4.60
  10 -14   3   77.09    6.40
  10 -14   3   99.69    7.90
  11 -15  -3   55.39    6.00
  11 -15  -3   54.59    5.20
 -11 -15   3   50.09    5.30
  -9 -15   3   12.90    3.00
   9 -15  -3    6.50    2.30
   9 -15  -3   10.20    3.20
  -7 -15   3   46.80    4.80
   7 -15  -3   41.50    4.10
   7 -15  -3   45.00    4.80
   5 -15  -3   74.19    5.90
  -5 -15   3   83.39    5.80
   5 -15  -3   82.59    5.00
  -3 -15   3   32.10    3.20
   3 -15  -3   35.00    4.00
  -3 -15   3   43.10    4.60
  -1 -15   3   25.30    3.50
   1 -15  -3   23.60    3.40
  -1 -15   3   22.80    2.90
   1 -15   3   21.00    3.40
  -1 -15  -3   22.00    3.30
   1 -15   3   14.50    2.70
  -3 -15  -3   61.09    5.10
   3 -15   3   49.10    4.70
  -3 -15  -3   61.09    3.60
   3 -15   3   71.69    6.10
  -5 -15  -3   46.00    4.90
   5 -15   3   34.60    4.10
  -5 -15  -3   43.60    3.30
   5 -15   3   43.80    5.10
  -7 -15  -3   14.20    2.00
   7 -15   3   14.50    3.80
   7 -15   3   17.90    3.40
  -7 -15  -3   11.80    3.00
  -9 -15  -3   15.80    2.30
  -9 -15  -3   15.70    3.40
   9 -15   3   20.40    4.40
   9 -15   3   13.30    3.30
 -10 -16   3  167.38    8.90
  10 -16  -3  166.28    9.30
  10 -16  -3  150.58    8.10
  -8 -16   3  221.78   10.40
   8 -16  -3  212.48   10.70
   8 -16  -3  212.18    9.60
   6 -16  -3   91.39    6.80
  -6 -16   3  108.39    6.90
   6 -16  -3   94.69    5.60
  -4 -16   3  245.68   11.00
   4 -16  -3  225.58   10.60
  -2 -16   3  156.28    7.50
   2 -16  -3  146.79    8.00
  -2 -16   3  180.88    8.90
   0 -16   3  308.97   12.80
   0 -16  -3  293.67   12.40
   0 -16   3  280.57   11.70
  -2 -16  -3  150.68    8.10
   2 -16   3  136.99    7.50
   2 -16   3  148.19    8.40
  -4 -16  -3  180.58    7.40
   4 -16   3  169.28    8.90
   4 -16   3  185.18    9.90
  -4 -16  -3  195.48    9.30
   6 -16   3  156.68    9.20
  -6 -16  -3  143.49    6.20
  -6 -16  -3  142.69    8.10
   6 -16   3  140.79    8.10
   7 -17  -3    2.10    2.00
   7 -17  -3    1.20    2.70
  -7 -17   3    1.10    2.70
   5 -17  -3    4.50    2.80
  -5 -17   3    2.60    2.80
   3 -17  -3    2.90    2.60
  -3 -17   3    5.00    2.80
  -1 -17   3   -0.60    1.80
  -1 -17   3    2.30    2.60
   1 -17  -3    3.40    2.60
   1 -17   3   -0.70    2.00
  -1 -17  -3    0.30    2.40
   1 -17   3    3.40    2.80
  -3 -17  -3   50.49    5.50
   3 -17   3   41.40    4.70
   3 -17   3   56.09    6.20
  -5 -17  -3    2.90    2.80
   5 -17   3    7.60    3.40
   5 -17   3   -0.30    2.50
  -5 -17  -3    4.00    1.90
  -4 -18   3  202.48   10.40
   4 -18  -3  177.78    9.70
  -2 -18   3  125.99    8.10
   2 -18  -3  104.69    7.40
   0 -18   3  151.28    8.70
   0 -18  -3  135.69    8.20
   0 -18   3  120.89    7.20
  20   0  -4   87.19    7.00
  20   0  -4   58.99    7.30
  18   0  -4  185.78    9.30
  16   0  -4  146.79    7.50
  14   0  -4  964.90   31.80
 -14   0   4 1032.50   32.20
 -12   0   4  427.16   13.50
 -12   0   4  413.66   13.20
  12   0  -4  415.26   14.60
 -10   0   4 1256.87   38.80
  10   0  -4 1253.27   39.70
   8   0  -4  109.89    4.50
  -8   0   4  103.49    3.70
   6   0  -4  638.24   20.20
  -6   0   4  593.24   18.50
   4   0  -4 1446.56   44.40
  -4   0   4 1342.07   40.70
  -4   0   4 1334.37   40.90
  -4   0   4 1298.37   41.20
  -2   0   4 1852.01   56.19
  -2   0   4 1841.02   56.29
  -2   0   4 1806.92   56.59
   0   0   4   69.89    3.20
   0   0   4   71.19    2.70
   0   0   4   69.99    2.50
   2   0   4 1238.88   39.10
   2   0   4 1306.27   39.10
   2   0   4 1249.28   40.00
   4   0   4 4458.05  141.79
   4   0   4 4671.23  142.29
   4   0   4 4636.24  140.49
   6   0   4  905.51   28.50
   6   0   4  893.81   28.40
   6   0   4  863.31   30.30
  -8   0  -4  709.13   22.40
   8   0   4  717.83   23.10
   8   0   4  655.93   25.30
   8   0   4  721.53   23.40
  10   0   4  148.69    7.20
 -10   0  -4  161.28    6.10
  10   0   4  146.69    9.40
  10   0   4  167.18    7.20
  12   0   4  420.36   18.30
 -12   0  -4  462.25   15.30
  14   0   4   62.19    7.50
 -14   0  -4   71.29    4.30
  16   0   4   46.40    7.20
 -16   0  -4   43.80    3.40
  19  -1  -4    0.60    4.00
  19  -1  -4    1.90    2.60
  19   1  -4   -3.70    3.60
  19   1  -4    2.80    2.60
  17  -1  -4   28.00    3.70
  17   1  -4   28.30    3.60
 -15  -1   4   59.59    2.80
  15  -1  -4   57.99    4.60
 -15   1   4   59.39    3.00
  15   1  -4   60.99    4.50
 -13  -1   4   16.60    1.40
 -13  -1   4   13.80    1.10
  13  -1  -4   15.40    2.30
 -13   1   4   16.20    1.50
 -13   1   4   16.60    1.10
  13   1  -4   14.70    2.20
  11  -1  -4  118.39    5.40
 -11  -1   4  109.99    3.80
 -11  -1   4  108.59    4.00
  11   1  -4  116.79    5.20
 -11   1   4  113.09    3.80
 -11   1   4  114.29    4.20
   9  -1  -4    8.90    1.40
  -9  -1   4    7.60    0.80
  -9   1   4   13.00    1.10
   9   1  -4    8.30    1.20
   7  -1  -4   25.70    1.80
  -7  -1   4   23.10    1.20
  -7   1   4   25.60    1.30
   7   1  -4   23.30    1.70
  -5  -1   4   50.99    1.90
   5  -1  -4   54.09    2.40
  -5  -1   4   48.70    2.20
  -5   1   4   51.49    2.00
   5   1  -4   54.69    2.20
  -3  -1   4  293.67    9.90
   3  -1  -4  305.97    9.40
  -3  -1   4  293.17    9.60
  -3  -1   4  299.07    9.40
  -3   1   4  295.17    9.40
  -3   1   4  299.27    9.90
  -3   1   4  302.57    9.60
  -1  -1   4    7.50    0.70
  -1  -1   4    8.50    0.90
   1  -1  -4    8.50    0.60
  -1  -1   4    8.20    1.20
  -1   1   4    9.40    0.80
  -1   1   4    8.10    1.10
  -1   1   4    9.20    0.70
   1  -1   4  177.68    6.80
   1  -1   4  179.18    6.30
  -1  -1  -4  168.58    5.40
   1  -1   4  194.78    6.30
   1   1   4  187.58    6.10
   1   1   4  184.08    6.90
   1   1   4  188.98    6.10
   1   1   4  190.18    5.90
   3  -1   4  118.29    4.50
   3  -1   4  116.79    4.40
   3  -1   4  109.59    5.20
  -3  -1  -4  106.59    3.70
   3   1   4  111.99    4.00
   3   1   4  113.39    4.20
   3   1   4  111.89    5.40
   5  -1   4  369.36   14.30
  -5  -1  -4  363.06   11.60
   5  -1   4  405.46   13.00
   5  -1   4  403.96   13.20
   5   1   4  367.26   14.40
   5   1   4  378.36   12.60
   5   1   4  374.06   12.70
  -7  -1  -4   49.90    2.50
   7  -1   4   48.10    5.00
   7  -1   4   53.79    3.50
   7  -1   4   62.89    3.90
   7   1   4   57.89    3.30
   7   1   4   58.29    3.10
   7   1   4   54.69    5.90
   9  -1   4    7.50    3.10
   9  -1   4    5.00    2.00
   9  -1   4    4.80    1.70
  -9  -1  -4    4.40    1.20
   9   1   4    6.70    1.80
   9   1   4    6.00    1.50
   9   1   4    4.00    3.40
  11  -1   4   21.70    3.40
  11  -1   4   25.90    3.20
 -11  -1  -4   25.30    2.10
  11  -1   4   27.10    4.80
  11   1   4   26.60    3.10
 -11   1  -4   23.10    2.10
  11   1   4   23.10    5.00
 -13  -1  -4    7.60    1.80
  13  -1   4   12.00    4.30
 -13   1  -4    5.00    1.80
  13   1   4    9.50    4.80
  15  -1   4   21.90    5.30
 -15  -1  -4   15.00    2.30
  15   1   4   18.90    5.80
 -15   1  -4    9.60    2.30
  20  -2  -4   74.49    6.70
  20  -2  -4   62.69    7.70
  20   2  -4   83.69    6.70
  18  -2  -4  168.68    9.00
  18  -2  -4  154.98   10.30
  18   2  -4  170.18    8.60
  16  -2  -4   76.29    5.50
  16   2  -4   77.79    5.30
 -16   2   4   76.39    3.80
 -14  -2   4  392.16   12.70
 -14  -2   4  370.76   13.30
  14  -2  -4  387.06   14.60
 -14   2   4  424.56   13.20
  12  -2  -4  264.57   10.30
 -12  -2   4  267.07    8.70
 -12  -2   4  264.87    8.60
 -12   2   4  266.97    8.60
  12   2  -4  263.17    9.90
 -12   2   4  272.37    9.10
 -10  -2   4  967.40   29.80
 -10  -2   4  948.51   29.60
  10  -2  -4  991.80   31.80
 -10   2   4  975.90   30.10
  10   2  -4  971.30   31.30
   8  -2  -4 1157.98   35.90
  -8  -2   4 1072.29   33.40
  -8   2   4 1096.59   33.60
   8   2  -4 1103.69   35.50
  -6  -2   4 1099.39   34.80
  -6  -2   4 1137.79   34.50
   6  -2  -4 1200.58   36.90
   6   2  -4 1152.98   36.50
  -6   2   4 1120.49   34.60
  -4  -2   4 1150.88   34.40
   4  -2  -4 1150.38   35.80
  -4  -2   4 1114.79   34.70
  -4   2   4 1110.09   34.90
  -4   2   4 1101.79   34.50
   2  -2  -4 1302.37   39.80
  -2  -2   4 1268.37   38.50
  -2  -2   4 1238.28   38.50
  -2  -2   4 1233.48   38.80
  -2  -2   4 1292.57   39.10
  -2   2   4 1233.88   38.90
  -2   2   4 1272.67   38.60
  -2   2   4 1243.18   38.50
   0  -2   4  472.05   17.10
   0  -2   4  551.34   17.40
   0  -2  -4  517.75   16.00
   0  -2   4  545.25   17.10
   0   2   4  541.05   17.40
   0   2   4  558.04   16.60
   0   2   4  554.24   16.70
   2  -2   4  206.78    7.70
  -2  -2  -4  197.58    6.40
   2  -2   4  209.88    7.20
   2  -2   4  211.58    7.30
   2   2   4  203.78    7.80
   2   2   4  200.08    6.60
   2   2   4  204.58    6.50
  -4  -2  -4  485.35   15.20
   4  -2   4  502.45   17.70
   4  -2   4  530.65   17.00
   4  -2   4  543.35   17.10
   4   2   4  512.55   16.50
   4   2   4  484.05   16.00
   4   2   4  502.05   18.00
   6  -2   4  114.29    5.20
   6  -2   4  128.09    5.60
   6  -2   4  104.09    6.20
  -6  -2  -4  109.79    4.10
   6   2   4  113.49    4.80
   6   2   4  111.39    4.30
   6   2   4  110.89    7.10
   8  -2   4  525.85   17.80
  -8  -2  -4  525.85   16.80
   8  -2   4  498.25   19.00
   8  -2   4  546.65   18.60
   8   2   4  513.25   17.20
   8   2   4  481.85   16.80
  10  -2   4  159.38    8.90
  10  -2   4  169.18    8.50
  10  -2   4  158.38    7.50
 -10  -2  -4  159.78    5.90
  10   2   4  145.69   10.30
  10   2   4  153.68    7.00
 -12  -2  -4  285.37   10.10
  12  -2   4  307.87   13.50
  12  -2   4  260.77   12.00
 -12   2  -4  299.47   10.40
  12   2   4  275.87   14.90
  14  -2   4   82.49    8.10
 -14  -2  -4   69.99    4.20
 -14   2  -4   74.89    4.50
  14   2   4   58.29    8.00
  19  -3  -4   63.29    6.20
  19  -3  -4   58.99    7.30
  19   3  -4   63.79    5.90
  17  -3  -4  172.98    9.00
  17  -3  -4  158.28   10.20
  17   3  -4  177.48    8.40
 -17   3   4  197.58    7.60
  15  -3  -4  330.07   13.30
 -15   3   4  364.16   12.40
  15   3  -4  329.67   12.60
 -13  -3   4  289.77    9.30
 -13  -3   4  280.17    9.40
  13  -3  -4  272.97   10.90
 -13   3   4  297.47   10.00
  13   3  -4  268.57   10.30
 -11  -3   4  508.05   16.10
  11  -3  -4  519.05   18.20
 -11  -3   4  496.65   16.00
 -11   3   4  534.25   16.60
  -9  -3   4  349.17   11.10
   9  -3  -4  361.06   12.70
  -9  -3   4  341.27   10.90
   9   3  -4  346.27   12.00
  -9   3   4  354.66   11.40
  -7  -3   4  467.25   14.60
  -7  -3   4  453.55   15.00
   7  -3  -4  481.35   16.20
  -7  -3   4  469.55   14.50
  -7   3   4  470.05   14.80
  -5  -3   4 1308.97   39.80
   5  -3  -4 1226.78   38.70
  -5  -3   4 1286.77   40.20
  -5   3   4 1290.37   39.90
  -3  -3   4  433.26   14.00
   3  -3  -4  393.56   13.40
  -3  -3   4  430.66   13.40
   3  -3  -4  418.06   12.50
  -3  -3   4  426.46   13.70
  -3   3   4  425.96   13.80
  -3   3   4  422.26   13.40
  -1  -3   4  574.14   18.30
  -1  -3   4  601.74   18.50
  -1  -3   4  566.14   18.30
   1  -3  -4  576.44   17.50
   1  -3  -4  556.04   17.70
  -1   3   4  560.24   17.80
  -1   3   4  573.24   18.40
   1  -3   4 1356.66   41.50
   1  -3   4 1367.06   41.70
  -1  -3  -4 1314.97   40.30
   1  -3   4 1189.38   41.70
   1   3   4 1352.26   41.80
   1   3   4 1360.26   40.80
   1   3   4 1359.66   40.70
   3  -3   4  202.88    7.40
  -3  -3  -4  183.78    6.00
   3  -3   4  188.18    7.60
   3  -3   4  190.28    7.50
   3   3   4  202.98    8.00
   5  -3   4  287.07   10.20
  -5  -3  -4  261.27    8.50
   5  -3   4  258.57   10.50
   5  -3   4  272.87   10.00
   5   3   4  262.47    9.20
   5   3   4  269.87   11.20
   5   3   4  254.97    8.50
  -7  -3  -4  173.08    6.00
   7  -3   4  165.58    8.20
   7  -3   4  174.68    7.50
   7  -3   4  180.48    7.90
   7   3   4  174.48    6.80
   7   3   4  172.68    6.00
   7   3   4  167.68    9.70
   9  -3   4  108.59    6.90
   9  -3   4  102.69    6.50
   9  -3   4  117.89    6.00
  -9  -3  -4  113.29    4.50
   9   3   4  108.59    5.30
   9   3   4  111.39    9.40
  11  -3   4   99.39    7.20
  11  -3   4   86.99    6.40
 -11  -3  -4  106.79    4.60
  11  -3   4  101.29    6.10
  11   3   4   93.59    9.50
  11   3   4   93.09    7.00
  13  -3   4   42.60    4.90
 -13  -3  -4   48.70    3.40
  13  -3   4   48.60    5.70
 -13   3  -4   41.70    3.20
  13   3   4   53.19    7.50
  15  -3   4  142.09    9.80
 -15  -3  -4  140.69    6.20
 -15   3  -4  141.09    6.50
  15   3   4  129.19   11.30
  20  -4  -4   11.00    3.60
  20  -4  -4   14.90    4.90
  18  -4  -4   65.09    6.00
  18  -4  -4   64.49    7.30
  18   4  -4   72.59    5.80
  16  -4  -4   10.60    3.90
  16  -4  -4    9.90    2.70
 -16   4   4    9.20    1.80
  16   4  -4   12.90    2.70
 -14  -4   4    2.10    0.90
  14  -4  -4    2.00    1.80
  14  -4  -4    2.80    2.70
 -14   4   4    2.20    1.40
  14   4  -4    1.60    1.70
 -12  -4   4  248.18    8.10
 -12  -4   4  241.88    8.10
  12  -4  -4  237.98   10.10
 -12   4   4  260.67    8.90
  12   4  -4  246.68    9.30
  10  -4  -4   53.29    3.80
 -10  -4   4   52.99    2.20
 -10  -4   4   53.09    2.20
 -10   4   4   52.29    2.90
  -8  -4   4  165.68    5.50
  -8  -4   4  163.78    5.50
  -8  -4   4  165.58    6.00
  -8   4   4  167.08    6.00
  -6  -4   4  101.29    3.50
  -6  -4   4   97.39    3.90
   6  -4  -4   87.19    4.40
  -6   4   4  100.29    3.80
   4  -4  -4  584.84   17.50
  -4  -4   4  610.14   18.80
  -4  -4   4  607.04   19.20
   4  -4  -4  548.75   18.70
  -4   4   4  608.14   19.00
  -4   4   4  594.54   19.10
   2  -4  -4  394.96   12.40
  -2  -4   4  412.26   13.30
  -2  -4   4  405.46   13.40
   2  -4  -4  402.46   12.90
  -2  -4   4  427.56   13.60
  -2   4   4  410.76   13.30
  -2   4   4  408.46   13.00
   0  -4   4  176.28    6.20
   0  -4  -4  168.38    5.50
   0  -4   4  171.58    6.50
   0  -4   4  179.38    6.40
   0   4   4  168.78    6.30
   0   4   4  165.08    5.50
   2  -4   4  176.08    6.60
   2  -4   4  160.28    6.90
   2  -4   4  173.68    6.70
   2   4   4  176.18    6.90
   2   4   4  175.38    5.50
   4  -4   4   34.90    2.60
   4  -4   4   28.50    2.90
  -4  -4  -4   28.30    1.60
   4  -4   4   28.90    2.90
   4   4   4   31.00    3.40
   6  -4   4  136.39    6.80
   6  -4   4  145.99    6.70
  -6  -4  -4  139.79    5.00
   6  -4   4  134.29    6.60
   6   4   4  151.98    8.40
   8  -4   4   31.20    3.70
  -8  -4  -4   31.60    2.20
   8  -4   4   37.30    3.70
   8  -4   4   34.00    4.10
   8   4   4   31.50    5.40
  10  -4   4   93.59    5.90
  10  -4   4   92.19    6.30
  10  -4   4   77.69    5.90
 -10  -4  -4   85.49    3.90
  10   4   4   77.99    8.90
 -12  -4  -4   43.90    3.10
  12  -4   4   47.20    5.40
  12  -4   4   38.70    4.80
  12   4   4   37.30    6.80
 -14  -4  -4   31.10    2.70
  14  -4   4   43.50    5.60
  14  -4   4   35.90    4.90
  14   4   4   30.30    6.60
  19  -5  -4  166.08   11.10
  19  -5  -4  163.38    9.80
  17  -5  -4  164.98    9.20
  17  -5  -4  164.08   10.50
 -17   5   4  192.08    7.70
  15  -5  -4  231.78   11.80
  15  -5  -4  231.58   10.80
 -15   5   4  285.07   10.40
 -13  -5   4   65.89    2.90
  13  -5  -4   60.29    5.70
  13  -5  -4   59.79    4.80
 -13   5   4   69.89    3.80
 -11  -5   4  531.75   16.60
 -11  -5   4  514.25   16.60
  11  -5  -4  508.75   18.50
 -11   5   4  542.65   17.40
  -9  -5   4  667.23   20.70
  -9  -5   4  651.53   20.70
  -9  -5   4  670.83   21.30
   9  -5  -4  623.54   21.70
  -9   5   4  664.93   21.30
  -7  -5   4  629.44   20.70
  -7  -5   4  651.63   20.20
  -7  -5   4  667.93   20.30
   7  -5  -4  574.54   19.80
  -7   5   4  648.64   20.70
   5  -5  -4 1021.90   33.00
  -5  -5   4 1101.69   34.60
  -5   5   4 1115.19   34.50
   3  -5  -4 1530.55   48.00
   3  -5  -4 1548.05   47.10
  -3  -5   4 1508.85   48.10
  -3  -5   4 1558.74   48.20
  -3   5   4 1557.14   48.00
  -3   5   4 1598.54   48.00
  -1  -5   4 2052.99   63.29
   1  -5  -4 1966.60   60.49
  -1  -5   4 2051.79   63.89
  -1  -5   4 2122.49   63.29
   1  -5  -4 1987.60   60.99
  -1   5   4 2005.10   62.69
  -1   5   4 1994.00   62.99
   1  -5   4 1313.57   40.40
  -1  -5  -4 1243.38   38.20
   1  -5   4 1240.78   40.80
   1  -5   4 1333.67   40.30
   1   5   4 1239.78   39.30
   1   5   4 1290.37   40.30
   3  -5   4  511.15   17.10
  -3  -5  -4  495.25   15.60
   3  -5   4  528.65   17.40
   3  -5   4  470.65   17.50
   3   5   4  511.55   15.70
   3   5   4  531.25   17.60
   5  -5   4  616.34   22.40
  -5  -5  -4  660.63   20.70
   5  -5   4  677.53   22.30
   5  -5   4  632.24   22.00
   5   5   4  693.73   23.10
   7  -5   4  188.38    8.70
   7  -5   4  178.98    8.50
   7  -5   4  179.28    8.20
  -7  -5  -4  185.08    6.50
   7   5   4  192.88   10.40
   9  -5   4  383.86   14.90
   9  -5   4  359.56   14.90
   9  -5   4  408.36   14.80
  -9  -5  -4  398.86   13.10
   9   5   4  362.46   16.90
  11  -5   4  237.78   11.10
  11  -5   4  250.27   11.40
 -11  -5  -4  264.27    9.20
  11  -5   4  267.97   11.20
  11   5   4  209.28   13.50
 -13  -5  -4  183.78    7.10
  13  -5   4  165.78    9.10
  13  -5   4  182.08    9.50
  13   5   4  141.79   11.90
 -15  -5  -4  119.19    5.70
  15  -5   4  122.99    8.50
  15  -5   4  106.89    8.00
  15   5   4   87.29    9.80
  18  -6  -4    1.80    3.70
  18  -6  -4   -0.30    2.60
 -18   6   4    3.50    2.00
  16  -6  -4    1.90    2.50
  16  -6  -4    1.20    3.50
 -16   6   4    7.00    2.00
  14  -6  -4    0.00    2.00
 -14  -6   4    2.20    1.00
  14  -6  -4    0.50    2.80
 -14   6   4    0.70    1.60
 -12  -6   4  115.49    4.20
  12  -6  -4  103.59    6.40
  12  -6  -4  101.99    7.10
 -12  -6   4  110.09    4.00
 -12   6   4  116.79    5.30
 -10  -6   4  135.59    5.30
  10  -6  -4  117.69    6.70
 -10  -6   4  132.09    4.70
  10  -6  -4  137.89    7.40
 -10   6   4  131.09    5.50
   8  -6  -4   97.89    5.40
  -8  -6   4  109.99    3.90
  -8  -6   4  102.49    4.20
  -8   6   4  102.09    4.50
   6  -6  -4   17.70    2.30
  -6  -6   4   14.60    1.40
  -6   6   4   15.00    1.60
  -4  -6   4    3.70    0.80
   4  -6  -4    3.80    1.20
   4  -6  -4    4.50    0.60
  -4   6   4    4.00    0.80
  -4   6   4    3.10    0.90
  -2  -6   4  292.57   10.20
  -2  -6   4  288.37   10.10
   2  -6  -4  309.67   10.80
   2  -6  -4  302.27   10.30
   2  -6  -4  293.57    9.60
  -2  -6   4  306.17   10.20
  -2   6   4  305.57    9.80
  -2   6   4  297.97    9.80
   0  -6  -4   74.89    3.60
   0  -6  -4   80.89    2.90
   0  -6   4   81.09    3.70
   0  -6   4   79.49    4.00
   0  -6   4   88.29    3.80
   0  -6  -4   82.29    3.40
   0   6   4   84.49    3.10
   0   6   4   84.49    3.70
  -2  -6  -4    2.90    0.70
   2  -6   4    3.80    1.10
   2  -6   4    2.20    1.50
   2  -6   4    2.60    1.20
   2   6   4    3.60    0.60
   2   6   4    3.20    1.60
   4  -6   4   12.60    2.10
   4  -6   4   13.80    2.10
   4  -6   4    9.40    2.20
  -4  -6  -4   11.20    1.10
   4   6   4   12.90    2.80
   6  -6   4   20.60    3.10
   6  -6   4   20.50    2.70
  -6  -6  -4   17.00    1.40
   6  -6   4   16.20    2.90
   6   6   4   13.50    3.60
   8  -6   4  102.29    6.50
   8  -6   4   94.69    6.20
  -8  -6  -4  107.89    4.30
   8  -6   4  115.69    6.10
   8   6   4   91.59    7.90
  10  -6   4   29.40    3.90
 -10  -6  -4   32.00    2.30
  10  -6   4   35.20    4.00
  10  -6   4   25.70    4.00
  10   6   4   29.30    5.80
 -12  -6  -4   34.40    2.60
  12  -6   4   34.20    4.60
  12  -6   4   30.00    4.20
  12   6   4   31.70    6.70
  14  -6   4    0.40    2.80
  14  -6   4    3.50    3.20
 -14  -6  -4    2.00    1.80
  14   6   4    2.00    5.20
  19  -7  -4   95.79    8.00
  19  -7  -4  117.79    9.00
  17  -7  -4   85.79    8.10
  17  -7  -4   64.59    6.40
 -17   7   4   87.19    5.10
  15  -7  -4  375.66   16.80
  15  -7  -4  380.66   15.90
 -15   7   4  441.96   15.60
 -13  -7   4  346.97   11.30
  13  -7  -4  271.87   13.40
  13  -7  -4  311.67   13.00
 -13   7   4  344.07   12.50
 -11  -7   4  356.36   12.00
  11  -7  -4  314.07   13.90
 -11  -7   4  356.36   11.40
  11  -7  -4  332.17   13.40
 -11   7   4  341.37   12.40
  -9  -7   4  344.17   11.10
  -9  -7   4  343.47   11.60
   9  -7  -4  328.27   13.60
   9  -7  -4  324.37   12.90
   7  -7  -4  691.03   23.70
  -7  -7   4  721.43   22.30
  -7  -7   4  698.73   22.60
   7  -7  -4  700.43   24.30
  -5  -7   4  563.14   18.20
   5  -7  -4  578.74   19.60
   5  -7  -4  561.64   20.00
   3  -7  -4  447.16   13.60
   3  -7  -4  444.86   14.70
   3  -7  -4  398.76   15.30
  -3  -7   4  448.06   14.60
  -3  -7   4  445.76   14.70
  -3   7   4  436.96   14.10
   1  -7  -4  559.34   17.70
  -1  -7   4  583.34   18.40
   1  -7  -4  519.65   17.90
  -1  -7   4  559.54   18.70
   1  -7  -4  539.15   16.90
  -1  -7   4  570.74   18.60
  -1   7   4  568.04   18.00
  -1   7   4  559.04   18.10
   1  -7   4  658.33   21.10
   1  -7   4  653.03   21.60
   1  -7   4  644.84   21.90
  -1  -7  -4  623.64   20.20
  -1  -7  -4  627.14   19.50
   1   7   4  653.93   21.10
   1   7   4  660.03   20.40
   3  -7   4  577.74   19.80
   3  -7   4  579.44   19.20
   3  -7   4  579.94   20.20
  -3  -7  -4  554.84   17.50
   3   7   4  604.74   19.70
   3   7   4  561.54   17.90
   5  -7   4  636.14   22.90
  -5  -7  -4  635.64   20.00
   5  -7   4  667.33   23.30
   5  -7   4  661.33   22.20
   5   7   4  702.63   23.30
   7  -7   4  164.78    8.50
   7  -7   4  179.68    8.80
  -7  -7  -4  174.68    6.20
   7  -7   4  183.68    7.80
   7   7   4  180.38    9.60
   9  -7   4  292.47   12.50
   9  -7   4  290.77   12.80
  -9  -7  -4  302.87   10.20
   9  -7   4  319.47   11.90
   9   7   4  276.07   13.80
  11  -7   4   84.19    5.90
 -11  -7  -4   89.49    4.20
  11  -7   4   80.89    6.20
  11   7   4   61.29    7.60
  13  -7   4  114.49    7.50
 -13  -7  -4  126.49    5.60
  13  -7   4  127.99    7.60
  13   7   4   79.29    9.20
  18  -8  -4   66.29    6.80
  18  -8  -4   90.19    7.80
 -18   8   4   92.39    5.40
  16  -8  -4   96.49    8.00
  16  -8  -4   81.29    6.90
 -16   8   4  104.39    5.70
  14  -8  -4  267.07   13.10
 -14  -8   4  298.77   10.20
  14  -8  -4  268.37   12.40
 -14   8   4  311.37   11.50
  12  -8  -4  218.08   10.20
  12  -8  -4  205.78   11.00
 -12  -8   4  233.48    7.80
 -12   8   4  218.58    8.90
  10  -8  -4  160.18    8.10
 -10  -8   4  164.18    5.90
 -10  -8   4  166.48    6.30
  10  -8  -4  158.88    9.10
  -8  -8   4  435.56   14.80
   8  -8  -4  398.96   16.40
   8  -8  -4  429.46   15.60
  -8  -8   4  464.85   14.50
   6  -8  -4  238.78   10.80
   6  -8  -4  250.57   10.00
  -6  -8   4  253.87    8.90
  -4  -8   4  106.99    4.80
  -4  -8   4  115.29    4.60
   4  -8  -4  108.19    5.30
   4  -8  -4  111.59    6.20
  -2  -8   4  196.08    7.50
   2  -8  -4  193.48    6.50
   2  -8  -4  192.98    7.50
   2  -8  -4  199.58    7.80
  -2  -8   4  192.98    7.20
  -2   8   4  196.08    6.70
   0  -8   4  168.08    6.80
   0  -8   4  172.48    7.10
   0  -8  -4  164.18    6.50
   0  -8  -4  170.38    5.80
   0  -8   4  166.88    6.30
   0  -8  -4  172.48    6.00
   0   8   4  174.28    6.10
   0   8   4  171.28    6.30
   2  -8   4  285.07   10.90
   2  -8   4  280.47   11.40
  -2  -8  -4  275.67    9.00
   2  -8   4  299.97   10.30
   2   8   4  295.27    9.50
   2   8   4  303.07   10.60
   4  -8   4  168.58    6.90
   4  -8   4  160.28    7.50
   4  -8   4  167.48    8.10
  -4  -8  -4  170.38    6.00
   4   8   4  179.98    7.80
   6  -8   4  187.88    7.70
   6  -8   4  174.58    8.50
   6  -8   4  186.98    9.00
  -6  -8  -4  179.98    6.40
   6   8   4  179.08    9.00
  -8  -8  -4  251.37    8.60
   8  -8   4  238.68   11.00
   8  -8   4  223.48   10.50
   8  -8   4  258.47    9.80
   8   8   4  218.88   11.40
  10  -8   4   58.59    6.10
  10  -8   4   78.49    5.90
 -10  -8  -4   63.49    3.40
  10  -8   4   69.69    5.60
  10   8   4   56.89    6.80
 -12  -8  -4   47.10    3.30
  12  -8   4   44.80    5.00
  12   8   4   35.00    6.40
 -14  -8  -4   31.10    2.80
  14  -8   4   22.10    4.00
  14   8   4   14.80    6.00
  17  -9  -4   26.20    4.60
  17  -9  -4   35.30    5.10
 -17   9   4   51.79    4.40
  15  -9  -4   13.40    3.60
  15  -9  -4   22.50    4.40
 -15   9   4   26.90    3.20
 -13  -9   4  119.89    4.90
  13  -9  -4  100.29    6.90
  13  -9  -4   96.09    7.50
 -13   9   4  129.19    6.20
  11  -9  -4   85.59    6.00
 -11  -9   4   86.39    3.70
  11  -9  -4   78.39    6.60
 -11  -9   4   81.59    3.90
  -9  -9   4  122.59    4.50
   9  -9  -4  101.19    7.20
  -9  -9   4  107.19    4.70
   9  -9  -4  110.59    6.30
   7  -9  -4  102.89    6.60
  -7  -9   4   98.99    4.30
   7  -9  -4  102.49    5.80
  -5  -9   4   76.79    4.00
   5  -9  -4   73.59    5.30
  -5  -9   4   79.09    3.60
   5  -9  -4   73.49    4.60
   3  -9  -4  241.38    9.40
  -3  -9   4  248.08    8.70
  -3  -9   4  227.28    8.80
   3  -9  -4  239.88    9.20
   3  -9  -4  236.48    7.90
   1  -9  -4  156.28    5.50
  -1  -9   4  154.38    6.70
  -1  -9   4  162.88    6.40
   1  -9  -4  160.08    6.10
   1  -9  -4  159.98    6.50
  -1   9   4  155.98    5.70
   1  -9   4  192.38    6.90
   1  -9   4  189.98    7.70
  -1  -9  -4  189.18    7.20
  -1  -9  -4  177.68    6.30
   1  -9   4  181.38    8.00
   1   9   4  189.38    6.70
   1   9   4  189.98    7.10
   3  -9   4  216.58    9.40
   3  -9   4  210.98    7.80
  -3  -9  -4  202.98    7.00
   3  -9   4  198.18    8.60
   3   9   4  204.78    8.30
   3   9   4  206.88    7.00
   5  -9   4  243.88   10.60
   5  -9   4  267.77   11.00
  -5  -9  -4  240.28    8.20
   5   9   4  247.28   10.40
   7  -9   4  128.99    7.30
  -7  -9  -4  138.29    5.30
   7  -9   4  143.99    8.00
   7   9   4  136.19    8.00
  -9  -9  -4   92.79    4.20
   9  -9   4   91.29    6.90
   9  -9   4   87.79    6.20
   9   9   4   86.89    7.60
 -11  -9  -4   47.00    3.30
  11  -9   4   42.10    5.00
  11   9   4   32.20    5.60
  13  -9   4   21.40    4.00
 -13  -9  -4   24.30    2.50
  13   9   4   15.80    5.50
  16 -10  -4  123.29    8.40
  16 -10  -4  134.19    8.80
 -16  10   4  137.29    6.90
  14 -10  -4  217.38   11.10
 -14 -10   4  218.98    8.00
  14 -10  -4  223.38   11.20
 -14  10   4  228.08    9.20
  12 -10  -4  282.17   12.70
 -12 -10   4  297.67   10.10
  12 -10  -4  291.97   13.00
  10 -10  -4  290.87   12.30
 -10 -10   4  277.67    9.40
  10 -10  -4  284.77   12.60
 -10 -10   4  270.07    9.70
   8 -10  -4  703.53   25.10
   8 -10  -4  715.83   24.80
  -8 -10   4  655.53   21.20
   6 -10  -4  458.35   17.00
   6 -10  -4  466.35   16.90
  -6 -10   4  453.75   15.00
  -6 -10   4  446.56   15.50
   4 -10  -4  489.05   16.80
  -4 -10   4  485.35   16.40
   4 -10  -4  466.65   16.80
  -4 -10   4  467.65   15.90
   2 -10  -4  345.47   12.40
   2 -10  -4  334.27   11.10
   2 -10  -4  347.07   12.10
  -2 -10   4  347.77   12.60
  -2 -10   4  347.27   12.20
   0 -10   4  440.86   15.30
   0 -10  -4  429.46   13.90
   0 -10  -4  425.66   15.00
   0 -10   4  430.96   15.50
   0 -10  -4  445.66   14.60
   0  10   4  438.96   14.30
   2 -10   4  400.06   15.20
  -2 -10  -4  397.86   13.80
   2 -10   4  397.86   14.80
  -2 -10  -4  387.66   12.70
   2  10   4  409.86   14.00
   2  10   4  431.96   13.40
   4 -10   4  439.36   16.20
  -4 -10  -4  413.46   13.40
   4 -10   4  414.26   15.70
   4  10   4  413.76   14.90
  -6 -10  -4  298.97   10.10
   6 -10   4  284.77   12.50
   6 -10   4  332.17   13.10
   6  10   4  296.47   12.10
   8 -10   4  277.17   12.20
   8 -10   4  319.77   13.00
  -8 -10  -4  292.07   10.00
   8  10   4  255.47   12.30
 -10 -10  -4  118.59    5.10
  10 -10   4  117.19    7.20
  10  10   4   95.59    8.30
 -12 -10  -4  161.88    6.60
  12 -10   4  159.98    8.70
  12  10   4  131.09   10.20
  15 -11  -4    9.70    3.40
  15 -11  -4   10.50    3.50
 -15  11   4   14.30    2.80
  13 -11  -4    0.70    2.40
  13 -11  -4   -0.20    2.50
 -13 -11   4    0.90    1.40
 -13  11   4    6.50    2.30
  11 -11  -4    0.60    2.20
  11 -11  -4   -0.40    2.10
 -11 -11   4   -0.10    1.20
   9 -11  -4   12.40    2.70
  -9 -11   4   13.00    1.70
   9 -11  -4   11.40    2.80
   7 -11  -4   58.59    4.70
  -7 -11   4   54.79    3.90
   7 -11  -4   60.69    4.60
  -7 -11   4   60.79    3.30
  -5 -11   4   11.20    2.10
   5 -11  -4   15.10    2.60
  -5 -11   4   13.60    1.80
   5 -11  -4   14.40    2.40
   3 -11  -4    4.00    1.50
  -3 -11   4    4.30    1.70
  -3 -11   4    6.10    1.40
   3 -11  -4    5.60    1.80
   1 -11  -4   10.40    1.50
  -1 -11   4   12.50    2.00
  -1 -11   4    9.70    2.10
   1 -11  -4   11.40    1.30
   1 -11  -4   10.70    2.00
  -1 -11  -4    7.80    1.90
   1 -11   4    7.10    1.80
   1 -11   4    8.80    2.20
  -1 -11  -4    8.70    1.20
   3 -11   4   92.79    6.10
   3 -11   4   90.29    5.40
  -3 -11  -4   92.59    5.00
  -3 -11  -4   92.19    3.90
   3  11   4   92.69    6.90
   5 -11   4   58.19    4.90
   5 -11   4   66.49    5.50
  -5 -11  -4   62.29    3.20
   5  11   4   62.59    4.90
   7 -11   4    5.50    2.50
  -7 -11  -4    6.30    1.50
   7 -11   4    2.80    2.70
   7  11   4    0.60    2.80
  -9 -11  -4   -1.50    1.40
   9 -11   4   -2.50    2.80
   9 -11   4   -0.90    2.10
   9  11   4   -1.00    3.40
  11 -11   4    2.50    2.70
 -11 -11  -4    2.40    1.70
  11  11   4   -0.40    4.10
  16 -12  -4   84.99    7.50
  16 -12  -4   81.99    6.80
 -16  12   4   93.49    5.70
  14 -12  -4  166.18    9.60
 -14 -12   4  154.08    6.50
  14 -12  -4  165.18    9.00
 -14  12   4  178.68    7.80
 -12 -12   4  169.08    6.60
  12 -12  -4  170.98    9.30
  12 -12  -4  172.28    8.90
  10 -12  -4  295.57   12.60
  10 -12  -4  287.47   12.20
   8 -12  -4  409.86   15.30
   8 -12  -4  398.76   15.70
  -8 -12   4  390.36   13.50
  -8 -12   4  401.86   14.50
  -6 -12   4  548.65   18.30
   6 -12  -4  539.85   19.90
   6 -12  -4  559.54   19.30
  -6 -12   4  548.75   19.00
  -4 -12   4  325.27   12.20
  -4 -12   4  317.67   11.50
   4 -12  -4  327.97   12.00
   4 -12  -4  315.77   12.40
  -2 -12   4  277.07   10.40
  -2 -12   4  273.17   10.80
   2 -12  -4  272.97    9.90
   2 -12  -4  264.37    9.10
   2 -12  -4  264.57   10.60
   0 -12   4  610.04   20.70
   0 -12  -4  586.34   18.90
   0 -12   4  595.94   21.00
   0 -12  -4  596.84   20.30
   2 -12   4  296.37   11.90
  -2 -12  -4  298.27   10.10
   2 -12   4  304.77   12.30
  -2 -12  -4  298.57   11.40
  -4 -12  -4   80.69    4.90
  -4 -12  -4   74.59    3.70
   4 -12   4   74.29    5.40
   4 -12   4   91.89    6.20
  -6 -12  -4   66.89    3.50
   6 -12   4   61.79    5.30
   6 -12   4   77.49    6.20
  -8 -12  -4  270.67    9.60
   8 -12   4  244.08   11.50
   8 -12   4  277.67   12.50
  10 -12   4  105.99    7.10
 -10 -12  -4  112.79    5.30
  10  12   4   85.39    8.80
  15 -13  -4   33.70    5.10
  15 -13  -4   31.30    4.30
 -15  13   4   29.60    3.40
  13 -13  -4   22.80    4.30
  13 -13  -4   20.70    3.40
 -13 -13   4   19.50    2.20
  11 -13  -4   70.49    5.30
  11 -13  -4   64.39    5.90
  -9 -13   4   77.19    5.20
   9 -13  -4   88.49    5.60
   9 -13  -4   84.09    6.10
   7 -13  -4  120.89    7.10
  -7 -13   4  119.39    5.30
  -7 -13   4  117.59    6.30
   7 -13  -4  127.49    6.50
  -5 -13   4   49.00    3.40
   5 -13  -4   53.49    4.60
  -5 -13   4   55.79    4.40
   5 -13  -4   54.89    3.90
  -3 -13   4  192.98    8.50
   3 -13  -4  191.28    8.50
  -3 -13   4  188.88    7.80
   3 -13  -4  186.08    7.80
  -1 -13   4  177.98    8.20
   1 -13  -4  170.08    7.80
  -1 -13   4  175.08    7.70
   1 -13  -4  165.58    6.20
   1 -13   4  150.58    7.20
   1 -13   4  139.89    7.50
  -1 -13  -4  142.99    7.00
  -1 -13  -4  144.19    5.50
   3 -13   4   22.10    3.30
   3 -13   4   20.20    3.50
  -3 -13  -4   21.50    2.90
  -3 -13  -4   20.10    2.00
   5 -13   4   68.39    5.70
  -5 -13  -4   75.39    5.10
   5 -13   4   84.49    6.50
  -5 -13  -4   70.39    3.80
  -7 -13  -4   12.80    1.90
   7 -13   4   12.10    3.20
   7 -13   4   14.40    3.70
   9 -13   4   74.59    6.20
  -9 -13  -4   78.09    4.30
  12 -14  -4   16.10    3.10
  12 -14  -4   26.60    4.30
  10 -14  -4  104.19    6.40
 -10 -14   4  103.99    6.40
  10 -14  -4  106.29    7.10
  -8 -14   4   31.20    3.60
   8 -14  -4   31.60    3.60
   8 -14  -4   36.20    4.30
  -6 -14   4   91.89    4.80
  -6 -14   4   99.59    5.90
   6 -14  -4   87.99    5.20
   6 -14  -4   87.59    6.10
  -4 -14   4  131.29    6.80
   4 -14  -4  113.09    6.60
  -4 -14   4  118.29    5.80
   4 -14  -4  120.49    6.80
  -2 -14   4  148.09    6.90
   2 -14  -4  147.59    7.50
  -2 -14   4  155.18    7.70
   0 -14   4  212.68    9.30
   0 -14   4  227.58   10.00
   0 -14  -4  214.58    9.30
   0 -14  -4  206.58    7.60
   2 -14   4   94.89    6.60
  -2 -14  -4   95.19    4.40
   2 -14   4   91.59    5.80
  -2 -14  -4   94.49    5.80
  -4 -14  -4  175.98    6.80
   4 -14   4  164.48    8.80
  -4 -14  -4  181.68    8.40
   4 -14   4  192.58    9.60
   6 -14   4   69.79    5.80
  -6 -14  -4   77.89    5.50
  -6 -14  -4   67.59    4.00
   6 -14   4   83.29    6.80
   8 -14   4   95.19    6.80
  -8 -14  -4  102.69    5.00
  -8 -14  -4   95.19    6.30
 -11 -15   4  123.79    7.40
  11 -15  -4  127.79    7.20
  11 -15  -4  116.29    8.00
   9 -15  -4  127.89    6.90
   9 -15  -4  122.69    7.80
  -9 -15   4  125.39    7.20
   7 -15  -4  221.78    9.50
  -7 -15   4  234.38   10.40
   7 -15  -4  210.18   10.30
  -5 -15   4  134.19    6.30
   5 -15  -4  126.19    7.40
  -5 -15   4  137.59    7.40
  -3 -15   4  378.26   14.60
   3 -15  -4  333.97   13.50
  -3 -15   4  366.06   13.70
  -1 -15   4  121.29    7.10
   1 -15  -4  111.09    6.60
  -1 -15   4  118.39    6.30
  -1 -15  -4  338.37   13.30
   1 -15   4  330.57   13.30
   1 -15   4  339.57   13.90
  -1 -15  -4  328.67   11.50
  -3 -15  -4  108.89    6.60
  -3 -15  -4  108.19    4.90
   3 -15   4  108.09    7.40
   3 -15   4   96.59    6.50
   5 -15   4  188.18    9.90
  -5 -15  -4  209.38    8.00
  -5 -15  -4  215.48    9.80
   5 -15   4  234.18   11.10
   7 -15   4   83.29    6.50
  -7 -15  -4   91.39    4.80
  -7 -15  -4   98.29    6.50
  10 -16  -4   -0.10    2.00
 -10 -16   4    1.60    2.60
  10 -16  -4    3.50    2.90
   8 -16  -4    2.80    2.00
   8 -16  -4    5.40    2.80
  -8 -16   4    5.70    2.70
  -6 -16   4    7.30    2.70
   6 -16  -4    4.90    2.70
  -4 -16   4    0.60    2.20
   4 -16  -4    2.50    2.40
  -4 -16   4   -0.10    1.60
  -2 -16   4   -1.90    1.70
   2 -16  -4    0.50    2.20
  -2 -16   4    3.20    2.50
   0 -16   4    4.20    2.20
   0 -16  -4    6.90    2.60
   0 -16   4    8.20    2.80
  -2 -16  -4   14.30    3.20
   2 -16   4   21.40    3.80
   2 -16   4   12.70    3.00
  -2 -16  -4   16.10    2.10
  -4 -16  -4    4.60    2.70
   4 -16   4    3.10    2.90
   4 -16   4    0.50    2.30
  -4 -16  -4    1.70    1.70
  -6 -16  -4    6.10    1.90
  -6 -16  -4    6.50    3.00
   6 -16   4    2.90    2.70
  -7 -17   4  189.18    9.80
   7 -17  -4  174.08    9.50
   5 -17  -4  150.68    8.70
  -5 -17   4  164.68    9.00
  -3 -17   4  185.78    9.40
  -3 -17   4  151.38   10.20
   3 -17  -4  172.38    9.10
  -1 -17   4   54.09    5.80
  -1 -17   4   45.00    4.50
   1 -17  -4   43.80    5.10
   1 -17   4  205.68   10.40
  -1 -17  -4  207.78   10.10
   1 -17   4  188.48    9.40
   3 -17   4  108.49    7.70
  -3 -17  -4  109.29    5.30
  -3 -17  -4  112.09    7.30
   3 -17   4   88.89    6.70
   4 -18  -4   42.20    5.10
  -4 -18   4   42.80    5.10
  -2 -18   4    6.20    3.20
   2 -18  -4    7.30    3.00
  20   0  -5    2.10    2.80
  20   0  -5   -5.00    3.70
  18   0  -5    1.70    2.30
 -16   0   5    0.30    1.00
  16   0  -5    1.70    1.90
  14   0  -5    1.60    1.50
 -14   0   5   -0.80    0.90
 -12   0   5    0.40    0.70
  12   0  -5    1.40    1.20
  10   0  -5    0.60    1.00
 -10   0   5    0.60    0.60
   8   0  -5    0.00    0.70
  -8   0   5    0.70    0.50
  -6   0   5    0.50    0.60
   6   0  -5    0.50    0.50
  -6   0   5    0.80    0.50
  -4   0   5    0.80    0.40
  -4   0   5    1.70    0.60
  -4   0   5    2.00    0.90
  -2   0   5    2.70    0.60
  -2   0   5    2.80    0.50
  -2   0   5    0.90    0.80
   0   0   5    1.20    0.40
   0   0   5    0.30    0.50
   0   0   5    1.90    1.00
   2   0   5    1.10    1.30
   2   0   5    0.40    0.60
   2   0   5    0.60    0.60
   4   0   5    0.20    1.70
   4   0   5    0.50    0.90
   4   0   5    2.20    0.80
   6   0   5   -1.20    2.00
   6   0   5   -0.10    1.10
   6   0   5    1.60    1.00
  -6   0  -5    0.00    0.90
  -8   0  -5   -0.70    1.00
   8   0   5    0.70    1.50
   8   0   5    0.40    2.80
   8   0   5    1.70    1.30
 -10   0  -5   -3.20    1.20
  10   0   5    0.90    3.10
  12   0   5    2.00    3.80
 -12   0  -5   -1.20    1.50
  14   0   5    2.10    4.50
 -14   0  -5   -1.20    1.90
  19  -1  -5   77.39    6.30
  19   1  -5   82.69    6.20
  17  -1  -5  413.66   15.90
  17   1  -5  407.76   15.60
 -17   1   5  428.66   14.80
 -15  -1   5  160.48    5.80
  15  -1  -5  152.28    7.40
 -15   1   5  161.78    6.00
  15   1  -5  157.68    7.30
 -13  -1   5  698.73   22.20
  13  -1  -5  695.13   23.50
  13   1  -5  702.83   23.30
 -13   1   5  712.83   22.40
  11  -1  -5  211.78    8.20
 -11  -1   5  214.38    7.20
 -11   1   5  210.98    7.30
  11   1  -5  212.38    8.10
  -9  -1   5  617.04   19.40
   9  -1  -5  653.63   21.20
   9   1  -5  649.04   21.00
  -9   1   5  623.64   19.50
   7  -1  -5 1208.88   37.70
  -7  -1   5 1159.58   36.00
  -7  -1   5 1155.78   36.40
   7   1  -5 1210.28   37.60
  -7   1   5 1186.18   36.10
  -5  -1   5 1505.35   45.10
  -5  -1   5 1467.95   45.50
   5  -1  -5 1574.14   47.60
  -5   1   5 1446.86   45.10
  -5   1   5 1467.35   45.50
  -5   1   5 1452.35   45.70
   5   1  -5 1514.15   47.40
  -3  -1   5 1461.75   45.90
   3  -1  -5 1462.35   44.70
  -3  -1   5 1467.15   45.50
  -3  -1   5 1491.45   45.20
  -3   1   5 1496.15   45.50
  -3   1   5 1453.35   45.80
  -3   1   5 1466.25   45.20
  -1  -1   5  788.92   24.40
  -1  -1   5  780.52   25.20
   1  -1  -5  739.13   22.80
  -1  -1   5  759.62   24.70
  -1   1   5  807.72   24.60
  -1   1   5  812.82   24.40
  -1   1   5  786.42   25.20
   1  -1   5 1672.03   50.09
   1  -1   5 1587.94   50.29
  -1  -1  -5 1511.15   46.30
   1  -1   5 1606.84   50.99
   1   1   5 1606.64   50.99
   1   1   5 1661.23   49.90
   1   1   5 1641.94   49.99
   1   1   5 1622.34   50.09
  -3  -1  -5  682.23   21.20
   3  -1   5  735.33   23.20
   3  -1   5  733.03   23.00
   3  -1   5  729.03   24.20
   3   1   5  709.53   22.80
   3   1   5  733.43   22.90
   3   1   5  722.03   24.20
  -5  -1  -5  308.47   10.00
   5  -1   5  325.77   11.10
   5  -1   5  312.87   12.60
   5  -1   5  342.47   11.20
   5   1   5  313.87   12.80
   5   1   5  313.47   10.60
   5   1   5  311.77   10.90
   7  -1   5  270.67    9.80
  -7  -1  -5  249.88    8.50
   7  -1   5  239.78   11.40
   7  -1   5  259.47    9.60
   7   1   5  247.38   12.00
   7   1   5  255.97    9.00
   7   1   5  256.47    9.40
  -9  -1  -5  548.95   17.90
   9  -1   5  522.35   17.90
   9  -1   5  499.05   19.70
   9   1   5  489.85   20.40
  -9   1  -5  564.04   18.00
 -11  -1  -5   79.09    4.00
  11  -1   5   81.79    7.60
  11   1   5   87.19    8.30
 -11   1  -5   75.49    4.10
  13  -1   5  237.28   12.90
 -13  -1  -5  238.78    8.90
 -13   1  -5  237.68    9.00
  13   1   5  226.88   13.60
 -15  -1  -5   95.69    5.00
  15  -1   5   90.29    9.00
 -15   1  -5   78.99    5.10
  15   1   5   79.39    9.00
  20  -2  -5   65.69    6.20
  20  -2  -5   61.29    7.30
  20   2  -5   73.29    6.20
  18  -2  -5   53.99    5.30
  18   2  -5   58.69    5.20
  16  -2  -5  236.38   10.20
  16   2  -5  225.18    9.70
 -16   2   5  247.88    8.80
 -14  -2   5  153.48    5.60
  14  -2  -5  151.88    7.20
 -14   2   5  167.28    6.10
  14   2  -5  154.98    6.90
  12  -2  -5  265.17   10.20
 -12  -2   5  259.77    8.70
  12   2  -5  257.67    9.70
 -12   2   5  270.87    9.10
 -10  -2   5  152.88    5.30
  10  -2  -5  161.68    6.60
  10   2  -5  156.58    6.20
 -10   2   5  156.58    5.60
   8  -2  -5  356.66   11.70
  -8  -2   5  318.77   10.80
  -8  -2   5  323.67   10.30
  -8   2   5  324.47   10.50
   8   2  -5  320.07   11.20
   6  -2  -5  461.75   15.00
  -6  -2   5  413.36   13.60
  -6  -2   5  420.16   13.20
  -6   2   5  417.36   13.20
   4  -2  -5   92.89    3.40
  -4  -2   5   85.69    3.80
  -4  -2   5   83.09    3.40
  -4  -2   5   84.09    3.00
   4  -2  -5   86.19    2.90
  -4   2   5   87.89    3.60
  -4   2   5   83.49    3.10
  -2  -2   5  734.93   22.70
   2  -2  -5  740.73   22.80
  -2  -2   5  740.43   23.50
  -2  -2   5  719.93   23.10
  -2   2   5  739.03   22.90
  -2   2   5  736.23   22.70
  -2   2   5  724.93   23.30
   0  -2   5   13.30    1.20
   0  -2   5   13.30    1.70
   0  -2  -5   13.00    0.90
   0  -2   5   12.50    1.30
   0   2   5   16.90    1.80
   0   2   5   15.10    0.90
   0   2   5   14.20    1.00
   2  -2   5  653.03   21.80
   2  -2   5  661.73   21.20
  -2  -2  -5  624.04   19.40
   2  -2   5  663.03   21.10
   2   2   5  658.13   20.60
   2   2   5  658.13   21.90
   2   2   5  667.43   20.40
  -4  -2  -5   84.09    3.20
   4  -2   5   74.09    4.90
   4  -2   5   90.09    4.10
   4  -2   5   82.39    3.90
   4   2   5   80.89    3.50
   4   2   5   80.69    5.20
   4   2   5   85.19    3.20
   6  -2   5  281.37    9.80
   6  -2   5  252.37    9.30
  -6  -2  -5  246.98    8.30
   6  -2   5  237.48   10.80
   6   2   5  244.28   11.30
   6   2   5  241.78    8.40
   6   2   5  244.28    8.90
   8  -2   5   76.79    4.80
  -8  -2  -5   66.19    3.20
   8  -2   5   70.29    4.40
   8  -2   5   59.79    5.60
   8   2   5   64.79    4.40
   8   2   5   61.19    7.00
  10  -2   5   95.49    6.00
 -10  -2  -5   87.29    4.10
  10  -2   5   92.59    7.00
  10   2   5   78.39    8.20
  12  -2   5   44.80    5.80
 -12  -2  -5   49.20    3.40
 -12   2  -5   48.70    3.60
  12   2   5   50.89    7.20
 -14  -2  -5   13.40    2.30
  14  -2   5   23.60    5.00
  14   2   5   17.70    6.00
 -14   2  -5   16.90    2.60
  19  -3  -5   35.00    4.60
  19  -3  -5   34.00    5.70
  19   3  -5   36.80    4.30
  17  -3  -5  113.49    6.90
 -17   3   5  117.69    5.20
  17   3  -5  108.39    6.40
  15  -3  -5   89.09    5.70
 -15   3   5   93.59    4.40
  15   3  -5   91.49    5.20
  13  -3  -5  195.48    8.50
 -13  -3   5  195.78    6.80
 -13   3   5  207.38    7.40
  13   3  -5  193.78    7.90
 -11  -3   5  173.68    5.90
 -11  -3   5  175.08    5.70
  11  -3  -5  170.48    7.40
 -11   3   5  175.48    6.30
  11   3  -5  173.18    6.80
  -9  -3   5  234.18    8.30
  -9  -3   5  241.28    7.50
  -9  -3   5  231.18    7.70
   9  -3  -5  248.28    9.10
   9   3  -5  228.48    8.40
  -9   3   5  234.98    8.00
  -7  -3   5  866.01   26.30
   7  -3  -5  885.61   28.40
  -7  -3   5  833.42   26.80
  -7   3   5  844.12   26.50
  -5  -3   5  443.36   13.40
   5  -3  -5  404.36   13.50
  -5  -3   5  415.66   13.70
  -5   3   5  409.96   13.80
  -5   3   5  419.56   13.40
   3  -3  -5  546.65   15.90
  -3  -3   5  565.14   17.10
  -3  -3   5  546.05   17.50
  -3  -3   5  553.44   17.80
   3  -3  -5  484.65   16.60
  -3  -3   5  530.15   17.20
  -3   3   5  541.55   17.10
  -3   3   5  546.35   17.60
  -1  -3   5  467.05   15.20
   1  -3  -5  471.35   14.30
  -1  -3   5  464.15   15.30
  -1  -3   5  489.25   15.60
   1  -3  -5  449.46   14.50
  -1   3   5  460.65   15.40
  -1   3   5  463.35   14.60
  -1   3   5  470.95   14.70
   1  -3   5  688.63   23.50
  -1  -3  -5  719.13   22.30
   1  -3   5  742.53   23.40
   1  -3   5  734.83   23.80
   1   3   5  748.93   22.60
   1   3   5  747.63   23.80
   1   3   5  725.23   22.60
   3  -3   5  332.37   12.40
   3  -3   5  350.76   12.00
   3  -3   5  358.36   12.00
  -3  -3  -5  323.77   10.40
   3   3   5  341.27   10.70
   3   3   5  333.17   10.80
   3   3   5  346.47   12.70
   5  -3   5  164.88    7.70
   5  -3   5  168.08    6.90
   5  -3   5  187.78    7.10
  -5  -3  -5  153.58    5.40
   5   3   5  151.38    5.50
   5   3   5  153.38    8.10
   7  -3   5   86.79    4.80
   7  -3   5   87.99    5.20
   7  -3   5   76.59    5.70
  -7  -3  -5   78.39    3.40
   7   3   5   88.59    7.20
   7   3   5   73.79    4.10
   9  -3   5  140.39    7.60
  -9  -3  -5  123.69    4.90
   9  -3   5  132.89    7.90
  11  -3   5   86.59    7.00
  11  -3   5   69.49    6.30
 -11  -3  -5   76.79    3.90
  11   3   5   67.59    8.40
 -13  -3  -5   71.99    4.30
  13  -3   5   78.99    7.40
 -13   3  -5   73.89    4.60
  13   3   5   51.09    7.60
  20  -4  -5  144.79   10.90
  20  -4  -5  133.99    8.80
  18  -4  -5   90.29    8.20
  18  -4  -5   88.79    6.70
  18   4  -5  108.09    6.50
 -18   4   5  109.89    5.30
  16  -4  -5  207.78   10.00
  16  -4  -5  223.88   11.10
  16   4  -5  213.38    9.30
 -16   4   5  229.58    8.60
 -14  -4   5  232.58    7.90
  14  -4  -5  231.18   10.10
  14   4  -5  227.88    9.20
 -14   4   5  244.18    8.70
 -12  -4   5  691.73   22.40
 -12  -4   5  730.73   22.30
  12  -4  -5  699.23   24.00
 -12   4   5  724.03   23.00
 -10  -4   5  891.21   28.20
 -10  -4   5  941.71   28.10
 -10  -4   5  890.91   28.90
  10  -4  -5  900.01   29.80
 -10   4   5  914.21   28.70
   8  -4  -5  958.10   31.20
  -8  -4   5  917.91   29.40
  -8  -4   5  934.11   28.90
  -8   4   5  945.11   29.20
  -6  -4   5  710.33   22.70
  -6  -4   5  718.33   22.30
   6  -4  -5  658.93   21.80
  -6   4   5  718.13   22.50
   4  -4  -5  626.34   21.40
  -4  -4   5  709.53   22.70
  -4  -4   5  727.53   22.30
  -4  -4   5  721.73   23.10
   4  -4  -5  692.53   20.30
  -4   4   5  703.83   22.60
  -4   4   5  709.53   22.30
  -2  -4   5  775.72   24.50
  -2  -4   5  771.92   24.70
  -2  -4   5  795.32   24.90
   2  -4  -5  762.92   23.40
   2  -4  -5  754.42   23.90
  -2   4   5  772.82   24.10
  -2   4   5  774.72   24.70
   0  -4   5  245.68    8.70
   0  -4   5  221.98    8.60
   0  -4  -5  242.78    7.80
   0  -4   5  236.98    8.30
   0   4   5  237.98    7.60
   0   4   5  244.38    8.60
   2  -4   5  899.81   28.70
   2  -4   5  820.52   28.70
   2  -4   5  907.11   28.50
  -2  -4  -5  870.71   27.00
   2   4   5  914.31   28.90
   2   4   5  892.01   27.30
   4  -4   5  300.97   11.60
  -4  -4  -5  298.67    9.70
   4  -4   5  297.87   11.70
   4  -4   5  329.67   11.50
   4   4   5  325.27   12.40
   6  -4   5  712.23   23.00
   6  -4   5  653.33   22.60
   6  -4   5  613.44   22.90
  -6  -4  -5  637.54   20.10
   6   4   5  685.03   24.20
  -8  -4  -5  207.48    7.30
   8  -4   5  203.98    9.20
   8  -4   5  212.68    9.70
   8  -4   5  214.28    9.70
   8   4   5  207.98   11.60
 -10  -4  -5  316.77   10.80
  10  -4   5  326.37   13.70
  10  -4   5  323.17   14.00
  10   4   5  317.47   16.70
 -12  -4  -5  116.19    5.20
  12  -4   5  124.29    8.10
  12  -4   5   97.09    7.40
  12   4   5   90.99   10.30
 -14  -4  -5   85.19    4.80
  14  -4   5  100.99    8.20
 -14   4  -5   92.59    5.40
  14   4   5   57.79    8.30
  19  -5  -5   -3.20    2.10
  19  -5  -5   -3.20    3.70
  17  -5  -5    3.30    3.50
  17  -5  -5    1.70    2.30
 -17   5   5    3.50    1.80
  15  -5  -5   86.69    6.00
  15  -5  -5   91.89    7.20
 -15   5   5  102.69    4.90
 -13  -5   5   16.20    1.30
  13  -5  -5   13.30    2.50
 -13  -5   5   15.90    1.30
 -13   5   5   16.20    2.00
  11  -5  -5   25.70    3.10
 -11  -5   5   36.80    1.90
 -11  -5   5   28.20    1.60
 -11   5   5   27.00    2.40
  -9  -5   5   54.59    2.30
  -9  -5   5   57.19    3.00
   9  -5  -5   52.79    3.90
  -9  -5   5   60.99    2.50
  -9   5   5   56.99    3.00
  -7  -5   5  120.59    4.20
  -7  -5   5  122.49    4.80
   7  -5  -5   98.79    5.10
  -7   5   5  116.69    4.60
   5  -5  -5    5.80    0.60
   5  -5  -5    6.30    1.50
  -5  -5   5    7.00    1.00
  -5   5   5    7.40    1.10
  -5   5   5    6.50    1.00
   3  -5  -5  127.19    5.10
  -3  -5   5  135.39    5.30
   3  -5  -5  133.29    4.30
  -3  -5   5  126.59    5.00
  -3  -5   5  123.69    4.90
  -3   5   5  131.39    4.90
  -3   5   5  135.39    4.60
   1  -5  -5   22.30    1.60
   1  -5  -5   21.00    1.20
  -1  -5   5   25.00    2.20
  -1  -5   5   23.80    2.10
  -1  -5   5   26.80    1.90
  -1   5   5   28.90    2.20
  -1   5   5   25.10    1.40
   1  -5   5    9.10    1.40
  -1  -5  -5    7.00    0.80
   1  -5   5    6.50    1.50
   1  -5   5    6.40    1.60
   1   5   5   16.50    2.10
   1   5   5    7.40    0.70
  -3  -5  -5   39.50    2.00
   3  -5   5   39.90    3.40
   3  -5   5   44.20    3.00
   3  -5   5   42.70    3.50
   3   5   5   38.40    3.90
   3   5   5   39.30    1.60
   5  -5   5    3.10    1.90
   5  -5   5    3.40    1.60
   5  -5   5    2.50    1.90
  -5  -5  -5    2.80    0.90
   5   5   5    2.90    2.70
  -7  -5  -5   14.90    1.50
   7  -5   5   13.80    2.80
   7  -5   5   21.70    3.30
   7  -5   5   19.40    3.00
   7   5   5   14.90    4.00
  -9  -5  -5    0.30    1.20
   9  -5   5    0.20    2.20
   9  -5   5   -0.30    2.20
   9   5   5   -0.70    4.00
  11  -5   5   51.89    5.60
 -11  -5  -5   49.90    3.30
  11  -5   5   36.50    4.70
  11   5   5   42.50    7.10
 -13  -5  -5    4.90    1.90
  13  -5   5    7.60    3.60
  13  -5   5    3.50    3.10
  13   5   5    0.30    5.00
  18  -6  -5  162.38   11.10
  18  -6  -5  175.28    9.80
 -18   6   5  216.08    8.80
  16  -6  -5  141.29    8.20
  16  -6  -5  128.69    9.00
 -16   6   5  162.28    7.00
  14  -6  -5  480.75   18.40
  14  -6  -5  438.56   17.60
 -14   6   5  501.75   17.00
 -12  -6   5  315.57   10.40
  12  -6  -5  304.37   12.60
 -12  -6   5  326.07   10.50
 -12   6   5  322.97   11.40
  10  -6  -5  820.62   28.10
 -10  -6   5  875.61   27.90
 -10  -6   5  890.41   28.60
 -10  -6   5  942.31   28.00
 -10   6   5  886.41   28.70
  -8  -6   5  334.57   11.30
   8  -6  -5  302.57   11.70
  -8   6   5  331.37   11.30
  -6  -6   5  739.43   23.80
   6  -6  -5  723.03   24.20
  -6   6   5  753.12   23.70
   4  -6  -5  891.01   28.80
  -4  -6   5  881.51   28.10
  -4  -6   5  873.71   28.00
   4  -6  -5  889.91   27.50
  -4   6   5  874.81   27.80
  -4   6   5  916.71   27.80
  -2  -6   5  537.65   17.20
   2  -6  -5  508.25   16.70
   2  -6  -5  515.05   16.00
  -2  -6   5  513.15   17.10
  -2  -6   5  502.25   17.10
  -2   6   5  531.45   16.90
  -2   6   5  524.65   16.50
   0  -6  -5  921.11   29.00
   0  -6   5  943.31   30.70
   0  -6   5  981.50   30.40
   0  -6  -5  940.01   28.50
   0  -6   5  942.51   30.40
   0  -6  -5  900.61   29.00
   0   6   5  935.01   29.40
   0   6   5  952.00   30.20
   2  -6   5  626.74   21.00
  -2  -6  -5  599.94   18.80
   2  -6   5  651.73   20.90
   2  -6   5  611.24   21.40
   2   6   5  613.14   19.40
   2   6   5  638.04   21.00
   4  -6   5  425.76   16.30
   4  -6   5  460.05   16.10
   4  -6   5  447.36   15.90
  -4  -6  -5  440.86   14.10
   4   6   5  474.15   16.60
   6  -6   5  687.93   23.70
   6  -6   5  664.93   24.30
   6  -6   5  704.23   24.20
  -6  -6  -5  684.63   21.60
   6   6   5  733.33   25.10
   8  -6   5  207.68   10.10
  -8  -6  -5  217.18    7.60
   8  -6   5  221.48    9.50
   8  -6   5  200.08   12.60
   8   6   5  199.78   11.20
  10  -6   5  196.28   10.00
  10  -6   5  231.58    9.90
 -10  -6  -5  236.88    8.50
  10   6   5  183.88   11.90
  12  -6   5   77.39    6.70
 -12  -6  -5   96.19    4.70
  12  -6   5  100.49    7.10
  12   6   5   74.19    9.00
  14  -6   5  111.59    7.80
 -14  -6  -5  127.59    5.90
  14  -6   5  131.49    8.50
  14   6   5   86.29    9.90
  19  -7  -5    4.20    3.20
  19  -7  -5    9.20    4.40
 -19   7   5    8.60    2.30
  17  -7  -5   75.39    8.00
  17  -7  -5   69.69    6.30
 -17   7   5   82.79    5.00
  15  -7  -5   -0.60    2.10
  15  -7  -5    4.90    3.30
 -15   7   5    2.60    1.90
 -13  -7   5   55.69    2.80
  13  -7  -5   52.59    4.90
  13  -7  -5   58.89    5.90
 -13   7   5   55.19    3.80
 -11  -7   5  170.08    6.50
 -11  -7   5  167.78    5.90
  11  -7  -5  155.38    8.10
  11  -7  -5  168.18    8.70
 -11   7   5  159.28    6.80
  -9  -7   5  166.28    6.40
   9  -7  -5  160.58    7.90
   9  -7  -5  179.58    8.50
  -9   7   5  169.88    6.70
   7  -7  -5   85.09    5.00
  -7  -7   5   83.99    3.70
  -7   7   5   84.19    4.00
   5  -7  -5   99.69    3.50
   5  -7  -5   98.49    5.10
  -5  -7   5   95.39    4.10
  -5   7   5   99.89    4.20
  -3  -7   5  391.26   13.30
   3  -7  -5  423.96   14.50
   3  -7  -5  401.06   13.90
   3  -7  -5  403.56   12.90
  -3  -7   5  386.46   13.30
  -3   7   5  400.26   12.90
  -3   7   5  402.76   12.90
  -1  -7   5   98.69    4.60
   1  -7  -5   97.29    4.10
  -1  -7   5   99.69    4.40
  -1  -7   5   96.59    4.40
   1  -7  -5   96.49    3.40
   1  -7  -5   81.59    4.60
  -1   7   5  100.09    3.80
  -1   7   5   97.99    4.30
  -1  -7  -5   75.19    3.50
  -1  -7  -5   73.69    3.00
   1  -7   5   75.19    4.60
   1  -7   5   74.29    4.00
   1   7   5   79.69    4.30
   1   7   5   80.09    2.90
  -3  -7  -5  109.39    4.10
   3  -7   5  110.79    5.50
   3  -7   5  113.19    5.40
   3  -7   5  112.99    6.10
   3   7   5  109.09    3.80
   3   7   5  119.89    6.00
  -5  -7  -5   41.70    2.40
   5  -7   5   36.60    3.70
   5  -7   5   35.60    3.60
   5  -7   5   32.90    3.80
   5   7   5   33.30    4.20
   7  -7   5   44.00    4.10
   7  -7   5   39.40    4.40
  -7  -7  -5   47.80    2.70
   7  -7   5   44.90    4.70
   7   7   5   54.39    6.20
  -9  -7  -5   30.70    2.30
   9  -7   5   30.70    3.80
   9  -7   5   24.80    3.80
   9   7   5   25.30    5.10
  11  -7   5   16.70    3.40
  11  -7   5   12.80    3.40
 -11  -7  -5   14.40    1.90
  11   7   5    5.00    4.80
  13  -7   5   40.10    5.00
 -13  -7  -5   42.80    3.10
  13  -7   5   49.90    6.40
  13   7   5   29.90    6.70
  18  -8  -5   77.79    7.10
  18  -8  -5   95.09    8.50
 -18   8   5  103.89    5.80
  16  -8  -5   88.39    8.00
  16  -8  -5   90.79    7.00
 -16   8   5  102.89    5.70
  14  -8  -5  156.78    9.70
  14  -8  -5  153.88    8.70
 -14   8   5  166.28    7.40
 -12  -8   5   66.89    3.60
 -12  -8   5   64.89    3.10
  12  -8  -5   52.59    5.90
  12  -8  -5   57.59    5.00
 -12   8   5   58.59    4.10
 -10  -8   5  293.47    9.50
  10  -8  -5  270.27   11.50
 -10  -8   5  279.67    9.90
  10  -8  -5  275.47   12.30
 -10   8   5  264.47   10.30
  -8  -8   5  155.28    5.90
   8  -8  -5  148.69    7.30
   8  -8  -5  156.68    8.20
  -8   8   5  143.19    6.20
   6  -8  -5  305.47   12.50
   6  -8  -5  317.17   12.00
  -6  -8   5  304.07   10.50
  -6   8   5  301.77   10.60
  -4  -8   5  569.54   18.50
  -4  -8   5  566.74   18.40
   4  -8  -5  568.94   17.40
   4  -8  -5  574.64   18.90
   4  -8  -5  518.45   19.50
  -4   8   5  541.15   17.80
  -4   8   5  562.14   18.20
  -2  -8   5  204.18    7.60
   2  -8  -5  199.18    6.60
   2  -8  -5  185.38    8.10
  -2  -8   5  191.18    7.60
   2  -8  -5  202.98    7.60
  -2   8   5  197.78    7.10
  -2   8   5  202.58    7.10
   0  -8   5  619.94   19.90
   0  -8   5  593.94   20.20
   0  -8  -5  563.74   18.40
   0  -8  -5  583.04   19.10
   0  -8   5  599.44   20.40
   0  -8  -5  599.64   18.30
   0   8   5  605.54   19.70
   0   8   5  602.44   19.10
  -2  -8  -5  283.37    9.30
   2  -8   5  287.77   11.10
   2  -8   5  299.17   11.70
   2  -8   5  299.47   10.60
   2   8   5  280.77    9.40
   2   8   5  299.67   10.80
   4  -8   5  269.67   11.30
  -4  -8  -5  267.67    8.90
   4  -8   5  290.77   11.80
   4  -8   5  293.27   10.80
   4   8   5  291.47   11.50
   6  -8   5  254.77   11.10
   6  -8   5  256.07   11.30
  -6  -8  -5  251.97    8.60
   6  -8   5  271.47   10.30
   6   8   5  243.38   11.30
  -8  -8  -5  134.29    5.30
   8  -8   5  113.89    7.30
   8  -8   5  143.59    6.80
   8   8   5  114.79    8.50
  10  -8   5  130.39    7.70
 -10  -8  -5  148.79    5.90
  10   8   5  121.19    9.40
  12  -8   5   64.59    6.10
 -12  -8  -5   67.29    4.00
  12   8   5   47.50    6.90
  17  -9  -5  197.88   11.00
  17  -9  -5  212.48   11.90
 -17   9   5  235.98    9.70
  15  -9  -5  120.39    8.70
  15  -9  -5  116.49    7.80
 -15   9   5  130.19    6.50
  13  -9  -5  206.08   11.50
 -13  -9   5  248.18    8.50
  13  -9  -5  244.98   11.10
 -13   9   5  233.48    9.70
  11  -9  -5  239.18   10.50
 -11  -9   5  242.58    8.10
  11  -9  -5  210.58   11.30
 -11  -9   5  240.38    8.60
 -11   9   5  208.38    9.10
   9  -9  -5  199.18    9.00
   9  -9  -5  181.68    9.80
  -9  -9   5  196.68    7.10
  -9   9   5  167.88    7.50
   7  -9  -5  471.05   16.70
  -7  -9   5  450.65   14.60
   7  -9  -5  432.86   17.40
  -7   9   5  416.06   14.90
   5  -9  -5  293.27   11.10
  -5  -9   5  295.57   10.20
   5  -9  -5  276.17   11.90
  -5  -9   5  297.07   10.50
  -5   9   5  270.27   10.20
   3  -9  -5  582.04   19.90
  -3  -9   5  581.74   19.50
  -3  -9   5  587.24   19.30
   3  -9  -5  576.34   18.10
   3  -9  -5  570.24   19.40
  -3   9   5  588.44   19.00
  -3   9   5  578.34   18.60
   1  -9  -5  428.16   14.30
  -1  -9   5  432.76   15.00
   1  -9  -5  414.56   13.20
   1  -9  -5  397.46   13.80
  -1  -9   5  428.66   14.60
  -1  -9   5  427.56   15.20
  -1   9   5  448.16   14.20
  -1   9   5  437.06   14.30
   1  -9   5  336.97   12.00
   1  -9   5  345.37   12.70
  -1  -9  -5  346.07   11.20
  -1  -9  -5  343.27   12.10
   1  -9   5  351.26   13.10
   1   9   5  355.76   11.30
   1   9   5  346.97   12.10
  -3  -9  -5  287.47    9.60
   3  -9   5  298.07   11.70
   3  -9   5  303.87   12.20
   3  -9   5  299.37   10.90
   3   9   5  301.77   11.40
   5  -9   5  228.78   10.40
   5  -9   5  236.28   10.50
   5  -9   5  218.58   10.00
  -5  -9  -5  226.38    7.80
   5   9   5  238.38   10.10
  -7  -9  -5  171.08    6.30
   7  -9   5  155.68    8.40
   7   9   5  159.78    8.90
   9  -9   5  126.69    7.70
  -9  -9  -5  138.99    5.60
   9   9   5  119.79    8.60
 -11  -9  -5   88.69    4.40
  11  -9   5   77.89    6.40
  11   9   5   61.69    7.20
  16 -10  -5    5.90    3.30
  16 -10  -5    6.60    3.60
 -16  10   5    8.50    2.40
 -14 -10   5    9.00    2.60
  14 -10  -5    4.80    3.20
  14 -10  -5    7.60    3.00
 -14  10   5    6.90    2.30
 -12 -10   5   13.50    1.70
  12 -10  -5   11.30    3.60
  12 -10  -5    8.70    2.80
 -12 -10   5   10.40    1.80
 -12  10   5    8.50    2.30
 -10 -10   5   41.50    2.90
  10 -10  -5   42.60    4.50
  10 -10  -5   42.90    5.30
 -10  10   5   34.60    3.30
   8 -10  -5   61.19    4.70
  -8 -10   5   62.39    3.40
   8 -10  -5   54.49    5.50
  -6 -10   5   71.29    3.70
   6 -10  -5   65.49    5.30
   6 -10  -5   67.89    4.70
  -6 -10   5   68.69    4.10
   4 -10  -5   29.60    3.20
  -4 -10   5   29.00    2.90
   4 -10  -5   30.00    1.90
  -4 -10   5   27.90    2.40
   4 -10  -5   30.50    3.30
   2 -10  -5  114.09    5.50
  -2 -10   5  116.79    5.30
   2 -10  -5  110.09    5.00
   2 -10  -5  110.99    4.20
  -2 -10   5  112.79    5.60
  -2  10   5  114.99    5.00
   0 -10  -5   32.20    2.10
   0 -10  -5   32.60    3.00
   0 -10   5   35.60    3.00
   0 -10   5   26.40    3.00
   0  10   5   32.60    2.80
   0  10   5   28.50    2.40
   2 -10   5   25.40    3.00
  -2 -10  -5   20.40    1.60
   2 -10   5   21.60    3.10
  -2 -10  -5   18.70    2.30
   2  10   5   15.70    2.50
  -4 -10  -5    5.20    1.20
   4 -10   5    7.80    2.20
   4 -10   5    8.80    2.70
   4  10   5    7.90    2.60
   6 -10   5    3.90    2.40
   6 -10   5    0.20    2.40
  -6 -10  -5    3.90    1.30
   6  10   5    1.30    2.90
  -8 -10  -5   10.00    1.70
   8 -10   5    7.30    2.80
   8  10   5   10.50    3.80
  10 -10   5    0.10    2.40
 -10 -10  -5    0.60    1.60
  10  10   5   -2.20    3.70
 -12 -10  -5   23.20    2.50
  12 -10   5   16.10    3.70
  12  10   5   15.70    5.20
  17 -11  -5  167.78    9.90
  17 -11  -5  168.78   10.10
 -17  11   5  199.88    8.80
  15 -11  -5   97.49    7.50
  15 -11  -5  109.19    7.90
 -15  11   5  118.69    6.40
  13 -11  -5  302.87   13.70
 -13 -11   5  324.27   11.30
  13 -11  -5  318.37   13.70
 -13  11   5  337.67   12.60
  11 -11  -5  257.77   12.10
  11 -11  -5  272.67   11.90
 -11 -11   5  267.07    9.90
 -11  11   5  278.17   10.80
  -9 -11   5  397.26   13.60
   9 -11  -5  444.66   16.50
   9 -11  -5  412.06   16.70
  -7 -11   5  312.47   11.10
   7 -11  -5  313.17   12.70
   7 -11  -5  324.77   12.90
  -7 -11   5  309.47   11.60
   5 -11  -5  490.65   17.20
   5 -11  -5  470.95   17.30
  -5 -11   5  481.55   16.20
  -5 -11   5  469.05   16.50
   3 -11  -5  606.54   20.90
   3 -11  -5  617.54   20.50
   3 -11  -5  605.74   19.40
  -3 -11   5  604.04   20.70
  -3 -11   5  610.84   20.40
   1 -11  -5  644.64   20.40
  -1 -11   5  636.04   21.90
   1 -11  -5  639.94   21.60
  -1 -11   5  627.04   21.60
  -1  11   5  656.43   20.90
   1 -11   5  195.38    8.50
   1 -11   5  194.98    9.00
  -1 -11  -5  198.08    7.00
  -1 -11  -5  197.48    8.10
   1  11   5  209.48    7.30
  -3 -11  -5  196.48    7.00
  -3 -11  -5  198.18    8.10
   3 -11   5  191.88    8.90
   3 -11   5  212.98    9.60
   3  11   5  193.18    9.20
   5 -11   5  340.77   14.40
  -5 -11  -5  352.36   11.80
   5 -11   5  384.16   14.80
   5  11   5  352.06   13.60
   7 -11   5   91.79    6.50
  -7 -11  -5  111.49    4.80
   7  11   5   91.09    6.70
   9 -11   5   95.69    6.80
  -9 -11  -5  102.49    4.80
   9  11   5   87.39    7.60
  11 -11   5   74.09    6.30
 -11 -11  -5   78.69    4.40
  11  11   5   49.80    6.30
  16 -12  -5   18.10    4.00
  16 -12  -5    9.50    3.70
 -16  12   5   11.80    2.70
  14 -12  -5   15.20    3.80
  14 -12  -5   22.00    4.00
 -14  12   5   23.30    3.20
  12 -12  -5    3.20    2.50
  12 -12  -5    0.80    2.30
 -12  12   5    6.20    2.40
 -10 -12   5   53.39    3.40
  10 -12  -5   58.99    5.30
  10 -12  -5   60.39    5.20
  -8 -12   5   22.30    2.80
   8 -12  -5   24.60    3.40
  -8 -12   5   21.60    2.30
   8 -12  -5   19.60    3.20
   6 -12  -5   35.40    4.10
  -6 -12   5   34.80    3.60
   6 -12  -5   39.40    3.80
  -6 -12   5   37.10    3.00
  -4 -12   5   60.69    3.70
  -4 -12   5   57.49    4.30
   4 -12  -5   59.29    3.80
   4 -12  -5   54.49    4.30
   2 -12  -5    0.40    1.60
  -2 -12   5    0.50    1.30
   2 -12  -5    0.90    1.00
  -2 -12   5   -0.40    1.70
  -2  12   5   -2.60    1.70
   0 -12  -5   79.29    3.60
   0 -12  -5   82.79    4.90
   0 -12   5   77.19    5.20
   0 -12   5   80.09    4.80
   0  12   5   81.79    4.20
  -2 -12  -5   24.60    3.00
  -2 -12  -5   18.40    1.80
   2 -12   5   23.70    3.60
   2 -12   5   22.90    3.20
   4 -12   5    6.20    2.50
  -4 -12  -5    5.10    2.00
  -4 -12  -5    4.80    1.40
   4 -12   5    3.40    2.60
  -6 -12  -5   33.70    2.50
   6 -12   5   26.60    3.90
   8 -12   5    4.50    2.80
  -8 -12  -5    1.40    1.60
 -10 -12  -5   27.60    2.70
  10 -12   5   24.20    4.00
  15 -13  -5   41.70    4.80
  15 -13  -5   34.20    5.00
 -15  13   5   44.50    4.10
  13 -13  -5  213.88   10.80
  13 -13  -5  208.38   10.30
 -13  13   5  215.08    9.20
  11 -13  -5  127.69    7.40
  11 -13  -5  134.29    7.90
 -11  13   5  140.49    7.00
   9 -13  -5  356.56   13.90
   9 -13  -5  346.17   14.30
  -9 -13   5  320.07   12.30
  -9 -13   5  350.76   13.00
   7 -13  -5   88.59    6.10
  -7 -13   5   89.29    4.70
   7 -13  -5   91.89    5.40
  -7 -13   5   92.99    5.60
   5 -13  -5  206.78    9.50
  -5 -13   5  211.78    8.50
  -5 -13   5  214.78    9.20
   5 -13  -5  212.78    8.70
   3 -13  -5  130.29    6.70
  -3 -13   5  134.19    6.40
  -3 -13   5  139.29    6.90
  -1 -13   5  278.17   11.00
   1 -13  -5  267.77    9.30
  -1 -13   5  268.67   10.60
   1 -13  -5  272.97   10.90
  -1  13   5  244.28    9.70
   1 -13   5  138.19    7.10
  -1 -13  -5  139.39    6.90
   1 -13   5  142.39    7.70
  -1 -13  -5  142.99    5.50
  -3 -13  -5  166.08    6.40
   3 -13   5  154.48    8.30
   3 -13   5  185.18    9.20
  -3 -13  -5  166.58    7.80
  -5 -13  -5  299.87   10.30
  -5 -13  -5  290.57   11.70
   5 -13   5  261.27   11.80
  -7 -13  -5   81.59    5.60
   7 -13   5   85.89    6.50
  -7 -13  -5   91.49    4.40
   9 -13   5  117.09    7.80
  -9 -13  -5  133.19    5.90
  14 -14  -5   80.59    6.20
  14 -14  -5   83.09    7.00
 -14  14   5   95.29    6.00
  12 -14  -5   56.79    5.00
  12 -14  -5   57.79    5.90
 -12  14   5   63.39    5.00
 -10 -14   5  160.18    8.00
  10 -14  -5  153.68    7.90
  10 -14  -5  157.18    8.60
  -8 -14   5   77.49    5.40
   8 -14  -5   77.39    5.90
   8 -14  -5   82.49    5.30
  -6 -14   5  197.18    8.20
  -6 -14   5  203.58    9.10
   6 -14  -5  184.98    9.30
   6 -14  -5  196.98    8.40
  -4 -14   5  115.19    5.90
   4 -14  -5  109.69    6.50
  -4 -14   5  123.79    6.70
   2 -14  -5  142.49    7.30
  -2 -14   5  149.29    7.60
  -2 -14   5  141.79    6.90
   0 -14   5  147.19    7.40
   0 -14  -5  149.79    7.50
   0 -14   5  152.28    7.90
   0 -14  -5  149.49    5.90
  -2 -14  -5  236.58    8.70
  -2 -14  -5  250.47   10.40
   2 -14   5  239.68   10.90
   2 -14   5  267.67   11.70
  -4 -14  -5   83.99    5.70
   4 -14   5   75.59    6.00
  -4 -14  -5   83.19    4.20
   6 -14   5  138.79    8.20
  -6 -14  -5  157.58    8.00
  -6 -14  -5  158.38    6.50
  -8 -14  -5   64.79    4.20
  -8 -14  -5   59.99    5.40
   8 -14   5   59.99    6.00
 -11 -15   5   17.70    3.50
  11 -15  -5   16.70    3.00
  11 -15  -5   21.30    4.00
 -11  15   5   25.90    3.40
  -9 -15   5   41.20    4.80
   9 -15  -5   42.50    4.90
   9 -15  -5   42.30    4.30
  -7 -15   5   21.60    3.40
   7 -15  -5   20.50    3.50
   7 -15  -5   15.90    2.70
   5 -15  -5   25.90    3.70
  -5 -15   5   25.60    3.50
  -5 -15   5   23.10    2.90
   3 -15  -5   35.50    4.10
  -3 -15   5   35.90    3.60
  -3 -15   5   37.30    4.10
  -1 -15   5   33.60    3.80
   1 -15  -5   41.10    4.30
  -1 -15   5   34.10    4.10
  -1 -15  -5   40.50    3.10
   1 -15   5   39.00    4.50
   1 -15   5   35.20    4.20
  -1 -15  -5   39.20    4.20
  -3 -15  -5   18.30    2.10
  -3 -15  -5   21.10    3.40
   3 -15   5   17.90    3.50
  -5 -15  -5   53.49    5.20
  -5 -15  -5   49.90    3.60
   5 -15   5   36.50    4.60
 -10 -16   5  190.38    9.70
  10 -16  -5  172.28    8.60
  10 -16  -5  179.48    9.60
 -10  16   5  196.58    8.90
  -8 -16   5  204.68   10.00
   8 -16  -5  183.18    9.60
  -6 -16   5  241.98   11.00
   6 -16  -5  217.58   10.60
  -4 -16   5  122.39    7.30
  -4 -16   5  107.99    6.10
   4 -16  -5  107.89    7.00
   2 -16  -5  250.47   11.20
  -2 -16   5  247.88   10.50
  -2 -16   5  276.67   11.40
  -2  16   5  192.38   10.50
   0 -16  -5   80.49    6.00
   0 -16   5   91.19    6.70
   0 -16   5   80.09    5.80
  -2 -16  -5  187.88    7.50
  -2 -16  -5  198.98    9.50
   2 -16   5  188.18    9.50
  -4 -16  -5   83.69    4.60
  -4 -16  -5   89.69    6.40
   4 -16   5   76.49    6.30
   7 -17  -5    5.00    2.90
  -7 -17   5    4.80    2.80
   5 -17  -5    4.40    2.70
  -5 -17   5    0.50    2.60
  -3 -17   5    2.70    2.70
   3 -17  -5    3.90    2.70
  -3 -17   5    1.10    2.10
  -3  17   5    4.10    2.30
  -1 -17   5    4.20    2.40
  -1 -17   5    8.00    4.10
   1 -17  -5    5.50    2.80
  -1 -17  -5    6.40    2.80
   1 -17   5    2.50    2.50
  20   0  -6  111.19    7.40
  18   0  -6  194.78    9.40
  16   0  -6  347.17   13.40
 -16   0   6  362.06   12.10
 -14   0   6  140.99    5.30
  14   0  -6  132.09    6.30
 -12   0   6 1326.87   41.20
  12   0  -6 1306.27   41.50
 -10   0   6  332.57   10.80
  10   0  -6  336.77   11.60
  -8   0   6 1530.45   47.20
   8   0  -6 1585.24   49.20
  -6   0   6   39.90    1.80
  -6   0   6   40.00    2.20
   6   0  -6   44.30    2.00
  -4   0   6  474.25   15.40
  -4   0   6  480.25   15.80
  -4   0   6  480.55   15.10
  -2   0   6 1378.06   42.70
  -2   0   6 1400.76   42.30
  -2   0   6 1349.36   43.20
   0   0   6 1635.84   51.69
   0   0   6 1683.83   50.49
   0   0   6 1619.34   50.89
   2   0   6  170.88    5.90
   2   0   6  167.68    6.10
   2   0   6  180.68    7.40
   4   0   6  844.82   26.60
   4   0   6  841.32   26.60
   4   0   6  837.82   28.40
  -6   0  -6 1322.27   41.00
   6   0   6 1407.76   43.20
   6   0   6 1339.57   45.50
   8   0   6  320.57   11.30
  -8   0  -6  323.77   10.90
   8   0   6  304.47   14.20
 -10   0  -6  320.87   11.10
  10   0   6  288.57   14.10
  12   0   6   48.70    6.80
 -12   0  -6   66.59    4.30
 -14   0  -6  144.69    6.70
  14   0   6  142.69   11.10
  21  -1  -6    3.70    2.90
  21  -1  -6    0.20    4.30
  21   1  -6    5.00    3.00
  19  -1  -6   11.20    3.00
  19   1  -6    9.90    2.80
  17  -1  -6    0.60    1.80
  17   1  -6    3.70    2.10
 -17   1   6    1.20    1.20
  15  -1  -6   56.89    4.30
 -15  -1   6   54.19    2.80
  15   1  -6   54.59    4.10
 -15   1   6   57.79    3.00
 -13  -1   6  114.09    4.40
  13  -1  -6  125.19    5.80
 -13   1   6  114.89    4.50
  13   1  -6  117.49    5.60
  11  -1  -6  114.59    5.20
 -11  -1   6  106.29    4.10
  11   1  -6  114.09    5.00
 -11   1   6  114.49    4.30
  -9  -1   6  131.69    4.70
   9  -1  -6  145.39    5.50
   9   1  -6  134.29    5.30
  -9   1   6  130.49    4.70
   7  -1  -6    6.90    1.00
  -7  -1   6    6.90    1.10
  -7  -1   6    5.80    0.80
   7   1  -6    6.90    0.90
  -7   1   6    8.10    0.90
  -5  -1   6   29.20    2.30
  -5  -1   6   27.30    1.80
  -5  -1   6   29.60    1.50
  -5   1   6   29.50    1.50
  -5   1   6   28.00    1.80
  -5   1   6   26.60    2.10
  -3  -1   6    5.90    0.90
  -3  -1   6    6.20    0.70
  -3  -1   6    6.70    1.30
   3  -1  -6    5.20    0.50
  -3   1   6    8.90    1.00
  -3   1   6    7.20    1.30
  -3   1   6    6.20    0.70
   1  -1  -6   80.99    2.80
  -1  -1   6   83.09    3.10
  -1  -1   6   82.89    3.50
  -1  -1   6   83.89    4.10
  -1   1   6   88.19    4.10
  -1   1   6   89.89    3.10
  -1   1   6   85.89    3.40
  -1  -1  -6   10.30    0.90
   1  -1   6   12.20    1.40
   1  -1   6   11.60    1.20
   1  -1   6   14.80    2.10
   1   1   6   13.60    1.00
   1   1   6   14.50    2.10
   1   1   6   13.00    1.20
  -3  -1  -6   27.50    1.70
   3  -1   6   28.70    3.10
   3  -1   6   29.80    2.10
   3  -1   6   27.20    2.00
   3   1   6   32.40    3.40
   3   1   6   30.10    1.90
   3   1   6   29.30    1.80
  -5  -1  -6   91.49    3.70
   5  -1   6   83.19    6.00
   5  -1   6   87.09    5.20
   5  -1   6   98.59    4.30
   5   1   6   90.79    6.10
   5   1   6   91.59    3.80
  -7  -1  -6  194.58    6.90
   7  -1   6  169.28    9.50
   7  -1   6  191.08    7.50
   7   1   6  176.38    9.90
   7   1   6  193.78    7.20
   9  -1   6   54.39    3.90
   9  -1   6   45.70    5.80
  -9  -1  -6   49.40    3.10
   9   1   6   39.20    5.90
  -9   1  -6   44.20    3.10
 -11  -1  -6    5.50    1.80
  11  -1   6    8.70    4.00
  11   1   6    7.20    4.20
 -11   1  -6    3.70    1.80
  13  -1   6   13.60    4.90
 -13  -1  -6   10.20    2.20
 -13   1  -6   15.80    2.50
  13   1   6   11.40    5.20
  20  -2  -6  117.39    7.80
  20  -2  -6  111.89    9.10
  20   2  -6  129.19    7.70
  18  -2  -6  220.58   10.30
 -18   2   6  229.58    8.50
  18   2  -6  223.98   10.00
 -16  -2   6  330.27   11.30
  16  -2  -6  327.87   13.00
  16   2  -6  320.37   12.50
 -16   2   6  349.77   11.70
  14  -2  -6  147.89    7.00
 -14  -2   6  148.59    5.40
 -14   2   6  151.58    5.80
  14   2  -6  149.59    6.70
  12  -2  -6  716.03   23.40
 -12  -2   6  696.73   22.10
 -12   2   6  707.93   22.30
  12   2  -6  682.43   22.90
 -10  -2   6  394.96   12.60
  10  -2  -6  399.26   13.40
 -10   2   6  389.66   12.80
  10   2  -6  376.06   13.00
  -8  -2   6  781.22   24.00
  -8  -2   6  756.82   24.50
   8  -2  -6  834.92   25.90
  -8   2   6  767.02   24.10
   8   2  -6  783.22   25.50
   6  -2  -6  702.83   22.20
  -6  -2   6  650.03   20.10
  -6  -2   6  648.04   20.50
  -6   2   6  639.14   20.80
  -6   2   6  625.84   20.10
  -4  -2   6  468.05   15.20
  -4  -2   6  470.25   15.60
   4  -2  -6  472.55   14.60
  -4  -2   6  467.75   14.80
  -4   2   6  471.65   15.10
  -4   2   6  462.05   15.40
  -4   2   6  468.75   14.80
  -2  -2   6  926.91   29.00
  -2  -2   6  880.51   28.40
  -2  -2   6  908.81   28.00
   2  -2  -6  858.41   26.40
  -2   2   6  905.01   28.00
  -2   2   6  918.51   28.20
  -2   2   6  887.91   28.80
   0  -2  -6  685.33   21.20
   0  -2   6  705.13   23.00
   0  -2   6  735.73   23.70
   0   2   6  715.13   23.60
   0   2   6  727.23   22.60
   0   2   6  735.43   22.40
   2  -2   6  588.84   19.10
  -2  -2  -6  561.94   17.60
   2  -2   6  595.74   18.90
   2  -2   6  596.94   20.10
   2   2   6  580.14   18.50
   2   2   6  582.54   18.30
   2   2   6  592.64   20.10
   4  -2   6  399.76   13.00
   4  -2   6  373.76   12.80
   4  -2   6  368.86   14.10
  -4  -2  -6  361.46   11.70
   4   2   6  367.26   12.10
   4   2   6  376.66   14.30
   4   2   6  362.36   12.40
  -6  -2  -6  279.17    9.30
   6  -2   6  298.17   10.80
   6  -2   6  281.57   12.40
   6   2   6  286.07   12.70
   8  -2   6   98.99    5.30
   8  -2   6   87.29    6.80
  -8  -2  -6   89.69    4.00
   8   2   6   89.09    7.90
  10  -2   6  170.98    8.20
 -10  -2  -6  187.78    7.10
  10  -2   6  180.78   10.00
  10   2   6  154.18   11.20
 -10   2  -6  185.68    7.30
  12  -2   6   48.80    6.30
 -12  -2  -6   52.39    3.80
 -12   2  -6   52.89    4.10
  12   2   6   50.49    7.60
  14  -2   6   84.89    8.50
 -14  -2  -6   82.59    5.00
 -14   2  -6   79.19    5.20
  14   2   6   58.29    8.20
  19  -3  -6  179.18    9.70
  19  -3  -6  192.68   11.30
  19   3  -6  193.18    9.40
  17  -3  -6   42.50    4.50
  17   3  -6   48.70    4.40
 -17   3   6   50.59    3.30
 -15  -3   6  261.37    9.00
  15  -3  -6  261.97   11.00
 -15   3   6  275.57    9.60
  15   3  -6  266.07   10.40
 -13  -3   6  384.66   12.60
  13  -3  -6  380.56   14.10
 -13   3   6  395.96   13.10
  13   3  -6  382.16   13.50
 -11  -3   6  402.56   13.10
  11  -3  -6  416.76   14.60
 -11   3   6  416.26   13.50
  11   3  -6  398.96   13.90
  -9  -3   6  710.43   22.20
   9  -3  -6  773.52   25.20
  -9  -3   6  698.53   22.80
  -9   3   6  719.93   22.40
  -7  -3   6  636.04   20.70
  -7  -3   6  659.33   20.20
   7  -3  -6  715.33   23.10
  -7   3   6  639.44   20.30
   5  -3  -6 1425.16   44.60
  -5  -3   6 1518.35   47.10
  -5  -3   6 1485.45   46.60
   5  -3  -6 1496.95   45.50
  -5  -3   6 1503.25   46.10
  -5   3   6 1494.65   46.70
  -5   3   6 1484.05   46.10
  -3  -3   6  482.95   15.50
  -3  -3   6  490.55   15.40
  -3  -3   6  479.35   15.90
  -3  -3   6  506.85   16.40
   3  -3  -6  499.85   15.50
  -3   3   6  489.55   15.40
  -3   3   6  486.45   16.10
  -1  -3   6  539.75   17.50
  -1  -3   6  479.65   17.40
   1  -3  -6  520.35   16.60
  -1  -3   6  555.74   18.00
   1  -3  -6  542.25   16.50
  -1   3   6  555.84   17.00
  -1   3   6  556.54   17.80
  -1   3   6  545.35   16.80
   1  -3   6  143.19    5.80
  -1  -3  -6  142.59    4.80
   1  -3   6  153.48    6.50
   1  -3   6  148.49    5.80
   1   3   6  153.48    5.00
   1   3   6  148.59    5.10
   1   3   6  159.98    6.60
   3  -3   6  293.57   10.20
   3  -3   6  277.67   10.10
   3  -3   6  277.87   10.90
  -3  -3  -6  259.57    8.50
   3   3   6  283.37   11.10
   3   3   6  273.17    9.00
  -5  -3  -6   62.59    2.80
   5  -3   6   78.09    4.30
   5  -3   6   66.19    5.10
   5  -3   6   75.79    5.40
   5   3   6   66.39    5.70
   7  -3   6  164.98    8.80
  -7  -3  -6  159.68    5.80
   7  -3   6  189.08    8.10
   7   3   6  174.88   10.00
   9  -3   6   61.59    6.00
   9  -3   6   53.99    4.70
  -9  -3  -6   47.30    3.00
   9   3   6   49.99    7.20
  11  -3   6  117.09    7.90
  11  -3   6  129.69    8.60
 -11  -3  -6  134.59    5.70
  11   3   6  107.69   10.90
  13  -3   6   83.39    8.00
 -13  -3  -6   80.89    4.70
 -13   3  -6   81.69    5.00
  13   3   6   55.59    8.40
  20  -4  -6   39.20    6.30
  20  -4  -6   36.00    4.80
  18  -4  -6   11.10    2.90
  18  -4  -6   10.70    4.10
 -18   4   6   16.80    2.30
  16  -4  -6  132.09    7.30
  16   4  -6  128.39    6.60
 -16   4   6  141.19    6.00
  14  -4  -6   22.30    3.00
 -14  -4   6   23.80    1.70
 -14   4   6   27.20    2.40
 -12  -4   6    4.90    0.80
  12  -4  -6    5.90    1.80
 -12   4   6    5.00    1.30
 -10  -4   6  157.08    5.40
  10  -4  -6  163.28    7.10
 -10  -4   6  153.98    6.00
 -10   4   6  149.09    5.70
  -8  -4   6  124.59    5.00
  -8  -4   6  127.79    4.50
   8  -4  -6  132.09    5.80
  -8   4   6  121.69    4.70
  -6  -4   6  229.18    8.10
   6  -4  -6  204.48    7.90
   6  -4  -6  217.68    6.70
  -6  -4   6  236.38    7.70
  -6   4   6  227.08    7.80
  -6   4   6  232.78    8.20
  -4  -4   6   75.39    3.20
  -4  -4   6   82.49    4.00
  -4  -4   6   84.29    3.50
   4  -4  -6   76.19    2.50
  -4  -4   6   82.89    3.10
   4  -4  -6   63.19    3.40
  -4   4   6   78.49    3.70
  -4   4   6   76.89    3.10
   2  -4  -6  305.07   10.10
  -2  -4   6  332.27   11.30
  -2  -4   6  326.47   10.80
   2  -4  -6  311.37    9.70
  -2  -4   6  321.47   10.90
  -2   4   6  313.97   11.00
  -2   4   6  304.47   10.20
   0  -4   6  177.48    7.30
   0  -4   6  195.28    7.50
   0  -4  -6  190.08    6.30
   0  -4   6  192.38    7.10
   0   4   6  190.48    6.20
   0   4   6  190.78    7.40
   2  -4   6  120.29    5.10
   2  -4   6  115.39    5.60
   2  -4   6  106.89    5.30
  -2  -4  -6  109.09    4.00
   2   4   6  114.79    3.80
   2   4   6  117.39    5.90
   2   4   6  106.19    3.80
   4  -4   6   71.59    4.20
  -4  -4  -6   60.19    2.70
   4  -4   6   63.69    4.80
   4  -4   6   72.39    4.20
   4   4   6   65.79    5.20
  -6  -4  -6   29.20    2.10
   6  -4   6   30.00    4.00
   6  -4   6   34.10    3.50
   6   4   6   38.20    4.90
  -8  -4  -6   92.59    4.10
   8  -4   6  104.09    6.30
   8  -4   6   92.29    6.60
   8   4   6   94.89    8.50
 -10  -4  -6    3.90    1.60
  10  -4   6   10.20    3.40
  10  -4   6    2.70    2.60
  10   4   6   -3.30    4.70
  12  -4   6   62.29    6.90
 -12  -4  -6   49.80    3.70
  12   4   6   41.40    7.70
  19  -5  -6  157.88   10.80
  19  -5  -6  161.68    9.30
 -19   5   6  207.68    8.50
  17  -5  -6  164.08    9.00
  17  -5  -6  196.18   10.70
 -17   5   6  215.08    8.50
  15  -5  -6  258.17   11.30
 -15   5   6  291.27   10.60
 -13  -5   6  250.07    8.50
  13  -5  -6  241.28   10.40
 -13   5   6  260.67    9.30
 -11  -5   6   90.89    3.50
  11  -5  -6   87.19    5.20
 -11  -5   6   90.09    4.20
 -11   5   6   91.69    4.10
  -9  -5   6  873.31   28.20
   9  -5  -6  873.61   29.00
  -9  -5   6  888.11   27.60
  -9   5   6  892.01   28.00
  -7  -5   6  858.71   26.50
   7  -5  -6  753.92   25.10
  -7  -5   6  847.92   27.10
  -7   5   6  847.82   26.80
   5  -5  -6  997.00   33.40
   5  -5  -6 1087.29   32.00
  -5  -5   6 1067.69   34.20
  -5   5   6 1091.89   34.10
  -5   5   6 1098.59   33.80
  -3  -5   6  819.22   26.90
   3  -5  -6  845.72   25.80
  -3  -5   6  844.42   26.70
  -3  -5   6  862.91   27.30
   3  -5  -6  825.92   26.60
  -3   5   6  844.02   26.30
  -3   5   6  850.61   26.80
   1  -5  -6 1012.40   32.30
  -1  -5   6 1038.10   33.70
   1  -5  -6 1060.39   32.00
  -1  -5   6 1107.19   34.10
  -1  -5   6 1063.29   33.90
  -1   5   6 1059.99   33.80
  -1   5   6 1057.09   32.90
   1  -5   6  946.31   32.40
   1  -5   6 1037.60   32.40
  -1  -5  -6  999.00   30.90
   1  -5   6  998.90   32.10
   1   5   6  996.60   30.80
   1   5   6 1024.20   32.30
   3  -5   6  481.85   17.00
   3  -5   6  454.15   16.90
  -3  -5  -6  473.55   15.10
   3  -5   6  513.25   16.80
   3   5   6  486.35   17.20
   3   5   6  477.85   15.00
   5  -5   6  195.28    8.30
   5  -5   6  183.18    8.60
  -5  -5  -6  185.68    6.50
   5   5   6  191.28    9.40
   7  -5   6  290.97   11.90
  -7  -5  -6  275.57    9.40
   7  -5   6  280.67   11.80
   7   5   6  272.37   13.20
  -9  -5  -6  130.79    5.30
   9  -5   6  137.39    7.80
   9  -5   6  133.39    8.00
   9   5   6  118.49   10.20
 -11  -5  -6  275.27    9.80
  11  -5   6  256.07   12.60
  11  -5   6  294.87   12.60
  11   5   6  231.48   14.80
 -13  -5  -6  134.99    6.10
  13  -5   6  136.79    8.90
  13   5   6   96.39   11.20
  20  -6  -6   -2.40    2.40
  20  -6  -6    0.50    4.10
 -20   6   6    1.00    2.50
  18  -6  -6    5.90    2.70
  18  -6  -6    6.70    4.10
 -18   6   6   12.00    2.40
  16  -6  -6   16.50    4.20
  16  -6  -6   15.90    3.30
 -16   6   6   16.00    2.30
 -14  -6   6    0.50    0.70
  14  -6  -6    0.20    1.90
 -14   6   6   -0.20    1.40
 -12  -6   6    2.00    1.20
  12  -6  -6    0.80    1.60
 -12  -6   6    1.10    0.70
 -12  -6   6   -0.10    0.90
 -12   6   6   -0.70    1.30
 -10  -6   6  195.58    7.40
 -10  -6   6  198.68    6.70
  10  -6  -6  176.18    8.20
 -10   6   6  199.18    7.40
   8  -6  -6   36.00    3.30
  -8  -6   6   35.80    2.50
  -8   6   6   38.90    2.50
  -6  -6   6   26.00    2.10
   6  -6  -6   26.40    1.40
   6  -6  -6   29.10    2.80
  -6   6   6   30.00    2.10
   4  -6  -6    1.10    1.10
  -4  -6   6    2.30    1.30
  -4  -6   6    2.60    1.00
  -4  -6   6    3.60    1.00
   4  -6  -6    3.10    0.60
  -4   6   6    3.10    0.90
  -4   6   6    1.60    1.10
  -2  -6   6    1.60    1.10
   2  -6  -6    2.20    0.60
  -2  -6   6    0.90    1.30
  -2  -6   6    1.90    0.90
   2  -6  -6    0.80    0.90
  -2   6   6    1.30    0.70
  -2   6   6    1.80    1.30
   0  -6  -6  195.88    7.00
   0  -6  -6  199.78    6.60
   0  -6   6  207.28    8.00
   0  -6   6  199.58    8.20
   0   6   6  206.28    7.90
   0   6   6  201.38    6.70
  -2  -6  -6   85.99    3.40
   2  -6   6   89.09    4.80
   2  -6   6   86.39    4.50
   2  -6   6   74.39    4.80
   2   6   6   88.39    5.10
   2   6   6   88.99    3.10
   4  -6   6   43.50    3.60
  -4  -6  -6   36.30    2.20
   4  -6   6   29.10    3.50
   4  -6   6   39.90    3.90
   4   6   6   43.50    4.40
   6  -6   6   17.30    3.00
   6  -6   6   16.60    2.80
  -6  -6  -6   15.20    1.60
   6   6   6   10.70    3.70
  -8  -6  -6    6.50    1.40
   8  -6   6    8.40    2.80
   8  -6   6    8.60    2.90
   8   6   6    0.60    3.90
 -10  -6  -6   25.20    2.30
  10  -6   6   30.50    4.30
  10  -6   6   17.40    3.80
  10   6   6   18.10    5.40
  12  -6   6    3.30    3.20
  12  -6   6    1.10    3.00
 -12  -6  -6    1.00    1.80
  12   6   6   -2.50    4.90
  19  -7  -6   76.19    6.80
  19  -7  -6   79.29    8.70
 -19   7   6  109.19    5.90
  17  -7  -6  142.79    9.90
  17  -7  -6  146.89    8.80
 -17   7   6  162.88    7.30
  15  -7  -6  144.09    8.30
  15  -7  -6  153.68    9.20
 -15   7   6  161.88    7.00
  13  -7  -6  467.45   18.70
  13  -7  -6  530.85   19.40
 -13   7   6  506.35   17.20
  11  -7  -6  418.76   16.10
 -11  -7   6  467.05   15.50
 -11   7   6  448.16   15.50
   9  -7  -6  565.14   20.10
  -9  -7   6  606.04   19.70
  -9   7   6  596.94   19.70
  -7  -7   6  280.77    9.90
   7  -7  -6  260.77   10.40
  -7   7   6  279.97    9.80
   5  -7  -6  416.96   13.00
  -5  -7   6  423.76   14.20
   5  -7  -6  409.96   14.70
  -5  -7   6  413.16   14.10
  -5   7   6  434.06   13.90
  -5   7   6  418.76   13.90
   3  -7  -6  644.34   20.30
  -3  -7   6  682.23   21.80
   3  -7  -6  659.83   21.40
  -3  -7   6  654.23   21.50
  -3  -7   6  647.34   21.40
  -3   7   6  647.94   21.20
  -3   7   6  666.33   20.90
  -1  -7   6  286.17   10.70
   1  -7  -6  284.07    9.30
  -1  -7   6  290.77   10.60
  -1  -7   6  300.17   10.70
   1  -7  -6  291.17   10.20
   1  -7  -6  284.17   10.00
  -1   7   6  296.07   10.40
  -1   7   6  292.17    9.60
   1  -7   6  420.16   14.60
  -1  -7  -6  399.96   13.40
   1  -7   6  419.66   15.20
   1  -7   6  414.46   14.60
  -1  -7  -6  398.16   12.80
   1   7   6  401.86   13.10
   1   7   6  425.56   14.60
   3  -7   6  366.56   13.60
  -3  -7  -6  356.56   11.60
   3  -7   6  376.86   13.80
   3  -7   6  364.06   14.10
   3   7   6  379.56   13.90
  -5  -7  -6  308.37   10.30
   5  -7   6  311.37   12.10
   5  -7   6  304.57   12.30
   5   7   6  306.97   12.80
   7  -7   6  323.37   13.80
  -7  -7  -6  313.07   10.60
   7  -7   6  344.67   13.20
   7   7   6  337.47   14.70
   9  -7   6  133.49    8.30
  -9  -7  -6  153.08    6.00
   9  -7   6  151.88    7.90
   9   7   6  137.39    9.90
 -11  -7  -6  148.79    6.20
  11  -7   6  113.59    8.10
  11  -7   6  159.78    8.40
  11   7   6  120.29   10.40
  18  -8  -6   17.90    3.90
  18  -8  -6   23.60    5.20
 -18   8   6   23.90    3.10
  16  -8  -6  114.39    7.60
  16  -8  -6  113.09    8.70
 -16   8   6  125.59    6.30
  14  -8  -6  111.79    8.10
  14  -8  -6  121.29    7.40
 -14   8   6  126.39    6.10
 -12  -8   6  502.05   16.70
  12  -8  -6  485.55   18.80
  12  -8  -6  477.45   18.30
 -12   8   6  489.35   17.00
  10  -8  -6  104.69    6.70
  10  -8  -6  100.89    6.00
 -10  -8   6  106.69    4.70
 -10   8   6  103.79    5.10
  -8  -8   6  169.38    6.50
   8  -8  -6  174.98    8.30
   8  -8  -6  161.88    7.70
  -8   8   6  158.38    6.60
  -6  -8   6  386.06   13.30
  -6  -8   6  382.76   13.30
   6  -8  -6  398.46   15.00
   6  -8  -6  432.26   15.40
  -6   8   6  402.86   13.20
   4  -8  -6  293.67   11.40
  -4  -8   6  288.07   10.40
  -4  -8   6  287.67   10.40
   4  -8  -6  291.67   10.90
   4  -8  -6  299.67    9.50
  -4   8   6  296.97    9.90
  -4   8   6  288.97    9.90
   2  -8  -6  173.78    5.70
  -2  -8   6  170.58    6.90
   2  -8  -6  168.58    6.70
  -2  -8   6  172.08    7.00
   2  -8  -6  154.18    7.20
  -2  -8   6  168.78    7.10
  -2   8   6  179.28    6.20
  -2   8   6  177.88    6.70
   0  -8   6  119.49    6.10
   0  -8  -6  115.19    4.30
   0  -8   6  122.19    5.70
   0  -8   6  126.29    5.60
   0  -8  -6  121.39    5.10
   0   8   6  126.79    4.50
   0   8   6  123.49    5.60
   2  -8   6  163.98    7.40
  -2  -8  -6  156.68    5.60
   2  -8   6  167.98    7.90
   2  -8   6  159.08    7.10
   2   8   6  174.08    7.50
   4  -8   6  280.57   11.40
   4  -8   6  272.77   10.90
  -4  -8  -6  264.17    8.90
   4   8   6  293.07   11.60
   6  -8   6   89.49    6.10
   6  -8   6   95.39    5.70
  -6  -8  -6   93.69    4.00
   6   8   6   95.69    7.20
  -8  -8  -6   76.19    3.80
   8  -8   6   85.29    5.70
   8  -8   6   70.89    6.10
   8   8   6   68.89    7.50
  10  -8   6   37.20    4.90
 -10  -8  -6   49.99    3.40
  10   8   6   34.00    5.90
 -12  -8  -6   40.40    3.00
  12  -8   6   30.10    4.50
  12   8   6   29.70    6.30
  17  -9  -6   24.60    4.30
  17  -9  -6   29.70    5.60
 -17   9   6   30.50    3.40
  15  -9  -6   57.69    6.90
  15  -9  -6   65.89    5.90
 -15   9   6   69.29    4.90
  13  -9  -6   26.00    4.80
 -13  -9   6   26.80    2.70
  13  -9  -6   26.60    3.90
 -13   9   6   25.20    3.00
  11  -9  -6   68.29    5.30
  11  -9  -6   71.39    6.30
 -11  -9   6   74.59    3.90
 -11   9   6   73.69    4.50
   9  -9  -6   40.90    4.00
   9  -9  -6   42.70    4.80
  -9  -9   6   45.20    2.90
  -9   9   6   39.10    3.40
   7  -9  -6  116.29    7.10
   7  -9  -6  125.49    6.40
  -7  -9   6  123.69    5.20
  -7   9   6  115.29    5.40
   5  -9  -6  111.29    6.90
  -5  -9   6  139.79    5.80
  -5  -9   6  136.69    5.90
   5  -9  -6  134.69    6.30
   5  -9  -6  128.69    4.50
  -5   9   6  133.99    5.70
  -3  -9   6  182.58    7.20
   3  -9  -6  177.28    5.90
  -3  -9   6  174.38    7.20
   3  -9  -6  176.58    7.20
   3  -9  -6  158.98    7.70
  -3   9   6  178.08    6.60
  -3   9   6  171.98    6.60
   1  -9  -6  182.38    6.30
  -1  -9   6  181.28    7.40
  -1  -9   6  191.68    7.70
   1  -9  -6  186.98    7.40
  -1  -9   6  181.18    7.80
  -1   9   6  187.18    6.60
  -1   9   6  185.88    7.20
   1  -9   6   89.29    5.00
  -1  -9  -6   87.39    4.50
   1  -9   6  104.59    5.90
   1  -9   6   92.99    4.80
  -1  -9  -6   88.49    3.60
   1   9   6   89.89    3.60
   1   9   6   95.09    5.00
   3  -9   6  204.28   12.40
   3  -9   6  192.78    8.70
  -3  -9  -6  185.78    6.60
   3  -9   6  204.48    8.30
   3   9   6  194.38    8.70
   5  -9   6  121.89    7.70
   5  -9   6  110.29    6.70
  -5  -9  -6  111.79    4.60
   5   9   6  109.09    7.00
   7  -9   6  111.39    7.30
  -7  -9  -6  113.49    4.70
   7   9   6  116.49    8.00
  -9  -9  -6   29.90    2.50
   9  -9   6   33.90    4.70
   9   9   6   26.60    5.30
 -11  -9  -6   33.60    2.80
  11  -9   6   29.80    4.40
  11   9   6   22.60    5.40
  16 -10  -6  218.88   11.20
  16 -10  -6  213.48   11.90
 -16  10   6  250.77   10.30
  14 -10  -6  198.28   10.10
  14 -10  -6  187.58   10.90
 -14  10   6  213.08    9.20
 -12 -10   6  407.66   13.90
  12 -10  -6  374.26   16.80
  12 -10  -6  416.16   16.10
 -12  10   6  388.06   14.60
  10 -10  -6  374.46   14.50
  10 -10  -6  342.27   15.30
 -10 -10   6  362.36   12.40
 -10  10   6  337.37   12.90
  -8 -10   6  302.97   10.60
   8 -10  -6  279.27   13.00
   8 -10  -6  313.87   12.20
  -8  10   6  281.47   10.90
   6 -10  -6  478.65   17.00
  -6 -10   6  480.65   16.00
  -6 -10   6  474.65   16.20
   6 -10  -6  446.06   17.50
  -6  10   6  455.25   16.00
   4 -10  -6  227.28    9.70
  -4 -10   6  235.08    9.10
   4 -10  -6  233.38    9.30
   4 -10  -6  227.88    7.70
  -4 -10   6  233.98    8.90
  -4  10   6  227.48    8.60
  -2 -10   6  369.06   13.70
  -2 -10   6  380.06   13.70
   2 -10  -6  364.26   12.00
   2 -10  -6  375.86   13.30
  -2  10   6  394.56   12.80
   0 -10  -6  221.68    7.70
   0 -10   6  227.38    9.40
   0 -10   6  235.38    9.80
   0 -10  -6  231.38    8.80
   0  10   6  234.28    8.80
   0  10   6  238.58    8.10
   2 -10   6  420.66   16.00
  -2 -10  -6  423.26   15.10
  -2 -10  -6  446.56   14.10
   2 -10   6  443.96   17.10
   2  10   6  450.15   15.50
  -4 -10  -6  271.97    9.30
   4 -10   6  262.77   11.40
   4  10   6  274.57   11.00
   6 -10   6  241.48   11.30
  -6 -10  -6  236.18    8.30
   6  10   6  243.58   11.10
  -8 -10  -6  279.07    9.80
   8 -10   6  231.38   11.40
   8  10   6  246.58   11.80
  10 -10   6  105.39    7.50
 -10 -10  -6  120.29    5.40
  10  10   6  109.99    8.90
  17 -11  -6    0.90    2.90
  17 -11  -6    6.80    3.50
 -17  11   6    4.80    2.30
  15 -11  -6   -1.60    2.50
  15 -11  -6    5.80    3.30
 -15  11   6    6.00    2.40
  13 -11  -6    4.20    2.70
  13 -11  -6    5.90    3.30
 -13  11   6    4.10    2.30
 -11 -11   6    6.60    1.70
  11 -11  -6    6.80    2.60
  11 -11  -6    6.20    3.00
 -11  11   6    7.90    2.40
   9 -11  -6   19.10    3.80
  -9 -11   6   15.10    2.00
   9 -11  -6   17.40    3.00
  -9  11   6    9.00    2.40
  -7 -11   6    2.60    1.40
  -7 -11   6    4.50    1.80
   7 -11  -6    1.20    2.20
   7 -11  -6    3.20    2.00
  -7  11   6   -1.70    1.70
  -5 -11   6   11.80    2.20
   5 -11  -6   14.60    2.60
  -5 -11   6   12.80    2.00
   5 -11  -6   10.90    2.40
  -5  11   6   10.90    2.20
   3 -11  -6   10.50    2.20
  -3 -11   6    9.20    2.10
  -3 -11   6   10.50    2.00
   3 -11  -6   10.30    1.30
  -3  11   6   13.00    2.10
   1 -11  -6    0.30    1.50
  -1 -11   6    2.20    1.80
   1 -11  -6    1.30    1.00
  -1 -11   6    1.10    1.40
  -1  11   6    0.20    1.30
  -1 -11  -6   -0.40    1.10
   1 -11   6    1.60    1.70
  -1 -11  -6    1.00    1.60
   1 -11   6    1.90    2.20
  -3 -11  -6   25.40    2.90
  -3 -11  -6   22.10    1.90
   3 -11   6   21.50    3.20
   3  11   6   23.50    3.30
  -5 -11  -6   12.10    1.70
   5 -11   6   11.50    3.00
   5  11   6   12.30    3.20
   7 -11   6   25.90    4.20
  -7 -11  -6   29.40    2.40
   7  11   6   23.40    4.20
   9 -11   6   -1.20    2.60
  -9 -11  -6    1.40    1.60
   9  11   6   -3.80    3.50
  16 -12  -6  221.88   11.60
  16 -12  -6  234.58   11.90
 -16  12   6  242.58   10.20
  14 -12  -6   95.89    7.30
  14 -12  -6   96.09    7.20
 -14  12   6  103.39    6.10
  12 -12  -6  205.28   10.10
  12 -12  -6  192.18   10.10
 -12  12   6  205.48    9.10
 -10 -12   6  153.98    6.50
  10 -12  -6  160.98    8.80
  10 -12  -6  173.18    8.70
 -10  12   6  144.39    7.40
   8 -12  -6  456.95   17.10
  -8 -12   6  427.96   14.80
   8 -12  -6  439.66   17.00
  -8 -12   6  444.46   15.50
  -8  12   6  400.86   15.50
   6 -12  -6  362.86   13.70
  -6 -12   6  359.86   12.90
   6 -12  -6  358.46   14.10
  -6 -12   6  373.06   13.40
  -6  12   6  337.47   13.20
   4 -12  -6  513.55   18.40
  -4 -12   6  534.45   18.40
  -4 -12   6  528.65   18.10
  -4  12   6  502.55   17.80
  -2 -12   6  225.58    9.70
  -2 -12   6  233.98    9.50
   2 -12  -6  227.78    8.00
   2 -12  -6  233.78    9.60
  -2  12   6  240.88    8.90
   0 -12   6  258.27   10.60
   0 -12  -6  256.17   10.10
   0 -12   6  260.67   11.20
   0 -12  -6  248.38    8.70
   2 -12   6  351.76   13.90
  -2 -12  -6  364.16   13.60
  -2 -12  -6  370.86   12.30
  -4 -12  -6  152.18    7.10
  -4 -12  -6  149.39    5.90
   4 -12   6  143.49    7.90
  -6 -12  -6   47.20    3.30
   6 -12   6   47.50    5.40
  -6 -12  -6   50.99    4.40
  -8 -12  -6   56.49    3.80
   8 -12   6   48.50    5.50
  15 -13  -6   27.80    4.30
  15 -13  -6   30.80    4.80
 -15  13   6   25.40    3.30
  13 -13  -6   30.70    4.30
  13 -13  -6   37.80    4.90
 -13  13   6   29.20    3.50
  11 -13  -6   25.10    3.80
  11 -13  -6   35.10    4.50
 -11  13   6   29.40    3.60
   9 -13  -6   75.19    5.80
  -9 -13   6   69.69    5.00
  -9 -13   6   66.99    4.10
   9 -13  -6   72.79    5.40
  -9  13   6   73.29    5.40
   7 -13  -6   87.79    5.40
  -7 -13   6   82.39    4.60
  -7 -13   6   82.39    5.30
   7 -13  -6   81.69    5.90
  -7  13   6   70.29    5.40
  -5 -13   6  174.08    7.50
   5 -13  -6  166.28    8.20
  -5 -13   6  177.58    8.00
  -5  13   6  156.88    7.70
   3 -13  -6  123.49    4.80
  -3 -13   6  128.99    6.80
   3 -13  -6  118.09    6.50
  -3 -13   6  125.29    6.30
  -3  13   6  123.59    6.10
   1 -13  -6   71.59    5.00
  -1 -13   6   78.09    6.10
  -1 -13   6   79.09    5.10
   1 -13  -6   74.79    3.60
  -1  13   6   76.69    4.40
   1 -13   6   81.79    5.50
  -1 -13  -6   85.09    3.90
  -1 -13  -6   79.09    5.20
   3 -13   6  105.09    6.70
  -3 -13  -6  108.19    6.10
  -3 -13  -6  104.09    4.80
  -5 -13  -6   18.00    2.10
  -5 -13  -6   21.50    3.10
   5 -13   6   17.80    3.70
   7 -13   6   19.00    3.90
  -7 -13  -6   20.70    2.40
  -7 -13  -6   22.30    3.40
  12 -14  -6   75.69    6.40
 -12 -14   6   75.29    5.80
  12 -14  -6   76.49    6.00
 -12  14   6   93.59    5.80
  10 -14  -6   42.90    5.00
 -10 -14   6   38.70    4.10
  10 -14  -6   38.80    4.30
 -10  14   6   38.90    4.20
   8 -14  -6   97.39    6.50
  -8 -14   6   95.29    6.00
   8 -14  -6   97.69    5.80
  -8 -14   6   92.59    5.10
  -8  14   6   96.79    6.30
   6 -14  -6   66.49    5.50
  -6 -14   6   73.39    5.30
  -6 -14   6   67.69    4.50
  -6  14   6   67.59    5.30
  -4 -14   6  158.68    7.20
   4 -14  -6  154.08    7.90
  -4 -14   6  159.28    7.70
  -4  14   6  131.89    6.90
   2 -14  -6   80.39    3.80
   2 -14  -6   72.29    5.30
  -2 -14   6   78.79    5.10
  -2  14   6   69.69    4.40
   0 -14  -6   84.29    5.50
   0 -14  -6   77.79    3.90
   0 -14   6   83.39    5.60
  -2 -14  -6  104.69    6.20
  -2 -14  -6   96.29    4.60
   2 -14   6   99.99    6.50
  -4 -14  -6   73.89    4.00
   4 -14   6   60.49    5.70
  -4 -14  -6   69.39    5.30
  -6 -14  -6   96.29    4.90
  -6 -14  -6  100.89    6.40
   6 -14   6   96.19    7.20
  11 -15  -6  132.99    7.40
 -11 -15   6  147.69    8.10
  11 -15  -6  140.09    8.30
   9 -15  -6  126.69    7.80
   9 -15  -6  131.19    7.00
  -9 -15   6  134.39    7.50
  -9  15   6  131.09    7.30
   7 -15  -6  124.69    7.50
  -7 -15   6  127.19    7.10
  -7 -15   6  123.19    6.20
  -7  15   6  119.29    6.90
   5 -15  -6  162.38    8.50
  -5 -15   6  161.38    7.50
  -5 -15   6  166.78    8.60
  -5  15   6  142.99    7.50
  -3 -15   6  110.29    6.10
   3 -15  -6  112.29    6.80
  -3  15   6   91.79    5.50
   1 -15  -6  336.57   13.30
   1 -15  -6  315.57   11.20
  -1 -15   6  321.07   13.00
   1 -15   6  101.59    6.60
  -1 -15  -6  100.29    6.40
  -1 -15  -6  106.49    4.80
  -3 -15  -6  215.58    9.80
   3 -15   6  187.18    9.70
  -3 -15  -6  212.88    8.10
  -5 -15  -6   62.49    5.50
  -5 -15  -6   60.89    4.00
   5 -15   6   42.60    5.20
  10 -16  -6    7.30    2.90
  10 -16  -6    5.90    2.30
 -10  16   6    9.40    2.90
   8 -16  -6    2.70    2.60
  -8  16   6    5.70    2.60
   6 -16  -6    8.90    2.90
  -6 -16   6    6.40    2.30
  -6  16   6    7.50    2.70
  -4 -16   6    4.40    2.20
   4 -16  -6    4.20    2.50
  -4  16   6    5.20    2.30
   2 -16  -6    1.30    2.30
  -2 -16   6    0.00    2.00
   0 -16   6   -0.10    2.20
   0 -16  -6    0.80    2.40
   0 -16  -6    1.80    1.50
   2 -16   6   -0.30    2.40
  -2 -16  -6    0.40    2.40
  -2 -16  -6    2.60    1.70
   7 -17  -6   88.69    6.80
  -7  17   6   87.39    5.80
  -5 -17   6  168.58    8.20
   5 -17  -6  184.18    9.70
  -5  17   6  165.38    8.00
  -3 -17   6  130.59    7.30
   3 -17  -6  141.29    8.20
   1 -17  -6  154.18    8.50
  -1 -17   6  147.99    8.20
  20   0  -7    2.60    2.50
  18   0  -7    1.40    2.00
 -18   0   7    0.90    1.20
 -16   0   7    0.10    1.00
  16   0  -7    0.20    1.70
  14   0  -7    2.50    1.50
 -14   0   7    0.80    1.00
  12   0  -7    2.20    1.20
 -12   0   7    0.70    0.90
  10   0  -7    0.10    0.80
 -10   0   7    0.90    0.70
   8   0  -7    1.20    0.70
  -8   0   7    0.60    0.90
  -8   0   7    0.50    0.70
  -6   0   7    1.40    0.80
  -6   0   7    0.60    1.10
  -6   0   7    0.70    0.60
  -4   0   7    1.90    0.70
  -4   0   7    0.10    1.10
  -4   0   7    0.80    0.80
  -2   0   7   -0.10    1.20
  -2   0   7    0.30    0.60
  -2   0   7    0.50    0.70
   0   0   7    1.40    0.80
   0   0   7    2.00    1.50
   0   0   7    0.30    0.60
   2   0   7   -0.40    0.80
   2   0   7   -0.10    1.80
   4   0   7   -2.80    2.10
   4   0   7   -0.10    0.90
  -4   0  -7   -0.20    0.90
   6   0   7   -1.90    2.60
   6   0   7    0.40    1.20
  -6   0  -7    2.20    1.10
   8   0   7   -3.50    3.00
  -8   0  -7   -1.90    1.30
  10   0   7   -0.50    3.70
 -10   0  -7    2.10    1.60
  12   0   7    3.20    4.30
 -12   0  -7    0.30    2.00
  21  -1  -7  191.18   10.10
  21   1  -7  189.18    9.90
  19  -1  -7  150.38    8.30
  19   1  -7  154.18    8.20
 -17  -1   7   94.09    4.10
  17  -1  -7   98.69    5.90
  17   1  -7   93.19    5.70
 -17   1   7   96.39    4.40
  15  -1  -7  665.53   22.80
 -15  -1   7  662.43   21.70
 -15   1   7  697.73   21.90
  15   1  -7  670.33   22.70
 -13  -1   7  225.98    7.90
  13  -1  -7  234.18    9.10
 -13   1   7  232.08    8.00
  13   1  -7  225.28    8.80
  11  -1  -7 1133.19   35.60
 -11  -1   7 1089.99   33.80
  11   1  -7 1102.99   35.40
 -11   1   7 1078.19   33.90
  -9  -1   7  221.58    7.20
   9  -1  -7  227.08    7.90
  -9  -1   7  201.18    7.70
  -9   1   7  211.78    7.20
   9   1  -7  218.78    7.80
  -7  -1   7 1049.00   33.10
   7  -1  -7 1138.69   35.40
  -7  -1   7 1059.69   32.60
  -7   1   7 1032.30   32.60
  -7   1   7 1062.29   33.10
  -5  -1   7  807.02   26.50
  -5  -1   7  826.32   26.00
  -5  -1   7  826.42   25.50
  -5   1   7  806.52   26.30
  -5   1   7  841.52   25.90
  -5   1   7  803.52   25.50
  -3  -1   7  915.81   29.60
  -3  -1   7  914.61   29.00
   3  -1  -7  877.41   27.00
  -3  -1   7  919.31   28.60
  -3   1   7  924.11   28.60
  -3   1   7  921.31   29.50
  -3   1   7  929.21   28.90
   1  -1  -7  523.95   16.30
  -1  -1   7  554.14   18.00
  -1  -1   7  560.44   17.50
  -1  -1   7  559.54   18.80
  -1   1   7  567.74   17.80
  -1   1   7  549.65   18.70
  -1   1   7  550.74   17.50
   1  -1   7  464.05   16.40
  -1  -1  -7  425.96   13.50
   1  -1   7  468.75   15.20
   1   1   7  465.15   16.30
   1   1   7  468.35   14.70
   1   1   7  459.15   15.00
   3  -1   7  607.14   21.50
  -3  -1  -7  588.74   18.60
   3  -1   7  621.84   20.00
   3   1   7  612.04   19.70
   3   1   7  627.84   21.60
   5  -1   7  300.77   12.80
  -5  -1  -7  287.87    9.60
   5  -1   7  306.77   10.80
   5   1   7  300.27   10.30
   5   1   7  302.37   12.90
  -7  -1  -7  284.77    9.80
   7  -1   7  261.87   13.10
   7  -1   7  309.47   10.80
   7   1   7  283.17   13.50
  -7   1  -7  292.87   10.00
   9  -1   7  141.99    9.30
  -9  -1  -7  159.38    6.30
  -9   1  -7  153.48    6.40
   9   1   7  136.29   10.10
  11  -1   7  218.48   12.20
 -11  -1  -7  254.07    9.60
  11   1   7  206.38   12.80
 -11   1  -7  268.97    9.80
 -13  -1  -7   61.19    4.50
  13  -1   7   56.19    7.10
 -13   1  -7   60.19    4.60
  13   1   7   53.49    7.50
  20  -2  -7   13.70    3.20
  20   2  -7   16.90    3.30
  18  -2  -7   86.99    6.00
 -18   2   7  102.99    4.80
  18   2  -7   94.99    5.90
  16  -2  -7   60.69    4.60
 -16  -2   7   56.79    2.90
 -16   2   7   62.19    3.40
  16   2  -7   61.99    4.40
 -14  -2   7  329.47   10.90
  14  -2  -7  326.67   12.30
 -14   2   7  324.37   11.20
  14   2  -7  316.67   11.80
 -12  -2   7   66.79    3.00
  12  -2  -7   69.39    4.00
  12   2  -7   65.39    3.60
 -12   2   7   69.69    3.30
  10  -2  -7  744.93   23.20
 -10  -2   7  678.03   22.10
 -10  -2   7  676.83   21.40
 -10   2   7  685.63   21.60
  10   2  -7  680.73   22.80
  -8  -2   7   56.19    2.50
   8  -2  -7   60.59    2.90
  -8   2   7   56.69    2.60
  -6  -2   7  164.18    6.60
   6  -2  -7  190.38    6.50
  -6  -2   7  158.18    6.10
  -6  -2   7  165.48    5.60
  -6   2   7  165.28    6.40
  -6   2   7  163.88    5.70
  -4  -2   7  571.44   18.60
  -4  -2   7  549.85   18.00
   4  -2  -7  572.44   17.70
  -4  -2   7  554.74   17.50
  -4   2   7  548.85   17.50
  -4   2   7  550.14   18.30
  -4   2   7  562.24   17.80
  -2  -2   7  155.38    5.50
  -2  -2   7  162.38    6.70
   2  -2  -7  156.88    5.20
  -2  -2   7  155.68    6.00
  -2   2   7  161.98    6.60
  -2   2   7  168.98    5.50
  -2   2   7  166.78    5.80
   0  -2   7  260.47   10.10
   0  -2  -7  265.17    8.60
   0  -2   7  274.27    9.30
   0   2   7  276.77    8.70
   0   2   7  266.47    8.90
   0   2   7  261.77   10.10
   2  -2   7   57.69    3.10
   2  -2   7   57.09    4.30
  -2  -2  -7   53.59    2.40
   2   2   7   56.19    2.60
   2   2   7   58.19    4.50
   2   2   7   59.79    2.30
   4  -2   7  250.47   10.80
   4  -2   7  260.47    9.40
  -4  -2  -7  235.28    7.90
   4   2   7  251.97   11.00
   4   2   7  247.78    8.50
  -6  -2  -7   26.60    1.90
   6  -2   7   35.70    3.20
   6  -2   7   31.40    4.40
   6   2   7   31.10    4.60
  -8  -2  -7   76.29    3.80
   8  -2   7   69.29    6.60
   8  -2   7   81.39    4.90
   8   2   7   67.49    7.40
 -10  -2  -7   19.30    2.20
  10  -2   7   25.00    4.90
  10   2   7   16.40    5.40
 -10   2  -7   22.40    2.50
  12  -2   7   44.80    6.40
 -12  -2  -7   42.50    3.20
 -12   2  -7   42.70    3.50
  12   2   7   31.30    6.80
  19  -3  -7  106.99    7.10
  19   3  -7  110.39    6.80
 -19   3   7  111.29    5.30
  17  -3  -7   45.20    4.40
  17   3  -7   50.59    4.40
 -17   3   7   53.39    3.50
  15  -3  -7  110.39    6.00
 -15  -3   7  103.89    4.20
 -15   3   7  104.39    4.70
  15   3  -7  102.19    5.50
 -13  -3   7  123.49    4.60
  13  -3  -7  123.59    6.10
  13   3  -7  123.59    5.60
 -13   3   7  123.79    5.10
  11  -3  -7  421.46   14.80
 -11  -3   7  391.66   12.50
 -11  -3   7  378.96   13.30
 -11   3   7  389.16   12.80
  -9  -3   7  283.17   10.10
  -9  -3   7  293.57    9.50
   9  -3  -7  311.77   11.00
  -9   3   7  289.07    9.70
  -7  -3   7  352.96   11.30
   7  -3  -7  389.26   13.00
  -7  -3   7  355.96   11.90
  -7   3   7  340.47   11.40
   5  -3  -7  726.53   22.30
  -5  -3   7  751.02   24.40
  -5  -3   7  761.62   23.40
  -5  -3   7  748.23   23.90
  -5   3   7  725.73   23.30
  -5   3   7  746.83   24.10
  -3  -3   7  390.86   13.40
   3  -3  -7  399.36   12.50
  -3  -3   7  408.36   12.90
  -3  -3   7  414.66   14.00
  -3   3   7  395.46   13.70
  -3   3   7  402.76   13.00
  -3   3   7  397.56   12.80
  -1  -3   7  258.07    9.70
  -1  -3   7  257.67    9.10
   1  -3  -7  248.98    8.00
  -1   3   7  258.57    9.60
  -1   3   7  256.67    8.30
  -1   3   7  254.47    8.50
  -1  -3  -7   66.29    2.70
   1  -3   7   66.99    4.40
   1  -3   7   71.89    3.60
   1   3   7   68.29    2.80
   1   3   7   70.49    2.70
   1   3   7   73.39    4.70
  -3  -3  -7  232.98    7.80
   3  -3   7  249.08   10.50
   3  -3   7  268.67    9.50
   3   3   7  243.98    8.40
   3   3   7  261.57   10.70
   5  -3   7  191.78    9.40
   5  -3   7  208.28    8.20
  -5  -3  -7  179.18    6.30
   5   3   7  189.48    9.80
   7  -3   7   75.19    4.80
   7  -3   7   63.69    6.00
  -7  -3  -7   69.49    3.40
   7   3   7   60.49    6.80
   9  -3   7   84.19    5.70
   9  -3   7   80.79    7.00
  -9  -3  -7   86.39    4.20
   9   3   7   71.19    8.10
 -11  -3  -7   69.69    4.20
  11  -3   7   73.19    7.20
  11   3   7   39.00    7.50
 -11   3  -7   69.89    4.60
  20  -4  -7   78.59    8.40
  20  -4  -7   67.99    6.20
 -20   4   7   81.99    6.00
  18  -4  -7  310.17   13.30
 -18   4   7  353.06   12.60
  16  -4  -7  185.88    8.90
 -16  -4   7  196.08    7.10
 -16   4   7  205.88    7.90
  14  -4  -7  361.96   13.80
 -14  -4   7  366.96   12.30
 -14   4   7  384.16   12.90
 -12  -4   7  116.79    4.50
  12  -4  -7  125.49    6.20
 -12   4   7  125.09    5.00
 -10  -4   7  720.53   23.30
  10  -4  -7  759.52   25.20
 -10  -4   7  720.43   22.60
 -10   4   7  718.13   22.90
  -8  -4   7  500.55   16.10
   8  -4  -7  538.95   18.10
  -8  -4   7  508.65   16.70
  -8   4   7  504.95   16.30
   6  -4  -7  387.66   11.90
  -6  -4   7  385.26   13.10
   6  -4  -7  380.76   13.10
  -6  -4   7  401.46   12.60
  -6   4   7  391.06   12.70
  -6   4   7  385.26   13.20
  -4  -4   7  802.12   25.60
  -4  -4   7  837.82   26.60
   4  -4  -7  792.72   22.60
  -4  -4   7  823.32   25.50
  -4  -4   7  810.52   26.00
   4  -4  -7  670.23   23.40
  -4   4   7  815.92   26.20
  -4   4   7  800.92   25.40
   2  -4  -7  546.15   17.00
  -2  -4   7  533.45   17.80
  -2  -4   7  539.05   17.80
  -2  -4   7  551.14   18.30
  -2   4   7  551.74   18.10
  -2   4   7  532.85   17.00
   0  -4  -7 1022.90   31.60
   0  -4   7  927.21   33.00
   0  -4   7 1076.99   33.00
   0  -4   7 1064.69   33.60
   0   4   7 1015.00   32.00
   0   4   7 1069.99   32.00
   0   4   7 1052.29   33.40
  -2  -4  -7  374.36   12.00
   2  -4   7  378.56   14.10
   2  -4   7  398.76   13.50
   2   4   7  391.46   12.10
   2   4   7  386.56   14.30
   2   4   7  361.66   12.10
   4  -4   7  512.85   18.90
  -4  -4  -7  489.75   15.70
   4  -4   7  529.85   18.10
   4   4   7  515.85   19.10
   6  -4   7  149.99    7.00
   6  -4   7  127.09    7.60
  -6  -4  -7  135.29    5.20
   6   4   7  133.19    8.60
   8  -4   7  243.38   11.60
   8  -4   7  263.27   11.00
  -8  -4  -7  259.97    9.10
   8   4   7  243.38   13.30
  10  -4   7   42.20    5.30
  10  -4   7   39.30    4.60
 -10  -4  -7   41.00    2.90
  10   4   7   31.40    6.90
  12  -4   7  108.79    8.50
 -12  -4  -7   94.09    5.10
 -12   4  -7  104.89    5.80
  12   4   7   79.89   10.00
  19  -5  -7   11.70    3.20
  19  -5  -7   17.20    4.70
 -19   5   7   16.90    2.60
  17  -5  -7    7.10    2.50
 -17   5   7    4.40    1.80
  15  -5  -7    0.50    1.70
 -15  -5   7    3.20    0.90
 -15   5   7    1.40    1.50
  13  -5  -7   87.29    5.30
 -13  -5   7   87.29    3.50
 -13   5   7   87.59    4.30
  11  -5  -7   24.70    2.90
 -11  -5   7   24.00    1.60
 -11  -5   7   23.60    2.30
 -11   5   7   20.00    1.90
  -9  -5   7    1.80    0.70
   9  -5  -7    2.70    1.40
  -9  -5   7    2.30    1.10
  -9   5   7    0.40    1.00
  -7  -5   7    3.80    0.80
   7  -5  -7    1.60    1.20
  -7  -5   7    3.10    1.10
  -7   5   7    2.10    0.90
  -5  -5   7   40.00    2.50
   5  -5  -7   28.90    2.50
  -5  -5   7   36.80    2.20
  -5  -5   7   38.90    3.10
   5  -5  -7   34.80    1.50
  -5   5   7   33.30    2.00
  -5   5   7   34.50    2.70
  -3  -5   7   15.50    1.70
   3  -5  -7   13.90    1.10
  -3  -5   7   15.50    2.20
   3  -5  -7   13.50    1.60
  -3  -5   7   17.10    1.80
  -3   5   7   15.50    1.30
  -3   5   7   13.80    1.90
  -1  -5   7    5.80    1.80
   1  -5  -7    2.60    0.70
  -1  -5   7    7.50    1.40
   1  -5  -7    2.50    0.90
  -1  -5   7    7.20    1.60
  -1   5   7    4.90    1.80
  -1   5   7    4.00    0.80
  -1  -5  -7   29.10    1.80
   1  -5   7   34.00    3.50
   1  -5   7   30.60    2.70
   1   5   7   29.70    1.60
   1   5   7   31.60    3.30
   3  -5   7    2.00    1.50
  -3  -5  -7    1.80    0.90
   3  -5   7    1.40    2.00
   3   5   7    2.50    2.50
   5  -5   7   18.10    3.40
  -5  -5  -7   15.80    1.60
   5  -5   7   23.80    3.10
   5   5   7   16.00    3.80
   7  -5   7    1.00    2.40
  -7  -5  -7   -0.10    1.20
   7  -5   7    1.40    2.00
   7   5   7   -2.80    3.40
   9  -5   7   12.20    3.40
  -9  -5  -7    5.70    1.70
   9  -5   7   10.10    3.00
   9   5   7    5.00    4.80
 -11  -5  -7    0.60    1.70
  11  -5   7    4.30    3.30
  11  -5   7    0.10    2.80
  11   5   7   -6.70    4.90
  20  -6  -7   69.39    6.40
  20  -6  -7   79.19    8.60
 -20   6   7   97.09    5.60
  18  -6  -7  149.79    9.80
  18  -6  -7  141.29    8.40
 -18   6   7  164.98    7.30
  16  -6  -7  203.68   10.00
 -16   6   7  231.58    9.10
 -14  -6   7  312.97   10.50
  14  -6  -7  293.37   12.40
 -14   6   7  325.87   11.50
 -12  -6   7  483.75   15.70
 -12  -6   7  491.65   16.50
  12  -6  -7  461.55   17.20
 -12   6   7  492.15   16.40
  10  -6  -7  327.27   12.70
 -10  -6   7  350.26   11.40
 -10  -6   7  341.47   12.10
 -10   6   7  354.16   11.90
   8  -6  -7  784.62   26.30
  -8  -6   7  898.51   28.20
  -8  -6   7  901.51   28.90
  -8   6   7  906.81   28.60
  -6  -6   7  542.65   17.90
   6  -6  -7  473.25   17.10
   6  -6  -7  522.05   15.60
  -6   6   7  529.15   17.70
  -6   6   7  549.05   17.40
  -4  -6   7  611.74   20.50
   4  -6  -7  607.84   20.60
  -4  -6   7  612.74   20.20
   4  -6  -7  639.84   19.40
  -4  -6   7  636.64   20.90
  -4   6   7  633.94   19.80
  -4   6   7  630.64   20.40
  -2  -6   7  580.74   19.60
   2  -6  -7  568.94   18.70
  -2  -6   7  599.64   19.60
  -2  -6   7  616.34   20.00
   2  -6  -7  581.54   18.00
  -2   6   7  582.44   18.60
  -2   6   7  580.54   19.50
   0  -6  -7  329.07   10.40
   0  -6   7  345.67   12.40
   0  -6   7  330.27   12.00
   0  -6  -7  317.87   10.90
   0   6   7  327.07   10.80
   0   6   7  341.87   12.20
  -2  -6  -7  561.44   17.80
   2  -6   7  568.54   20.00
   2  -6   7  590.14   19.90
   2   6   7  584.54   20.10
   2   6   7  573.64   18.30
  -4  -6  -7  375.06   12.30
   4  -6   7  357.86   14.20
   4  -6   7  379.66   14.10
   4   6   7  381.66   14.70
   6  -6   7  278.47   11.80
  -6  -6  -7  273.27    9.30
   6  -6   7  285.27   11.70
   6   6   7  254.27   12.70
   8  -6   7  231.78   10.50
  -8  -6  -7  213.48    7.80
   8  -6   7  228.48   10.80
   8   6   7  186.98   11.80
  10  -6   7  102.49    8.10
  10  -6   7  121.89    7.70
 -10  -6  -7  121.89    5.40
  10   6   7   88.09    9.70
  12  -6   7  102.89    9.10
  12  -6   7  138.29    8.60
 -12  -6  -7  125.09    5.80
  12   6   7   92.69   10.80
  19  -7  -7   17.40    4.90
  19  -7  -7   19.20    3.80
 -19   7   7   32.50    3.40
  17  -7  -7    8.50    3.80
  17  -7  -7    5.60    2.60
 -17   7   7    7.30    2.20
  15  -7  -7  133.59    8.00
  15  -7  -7  157.98    9.10
 -15   7   7  149.59    6.70
 -13  -7   7    3.50    0.90
 -13  -7   7    2.00    1.50
  13  -7  -7    1.60    2.00
 -13   7   7    1.70    1.60
 -11  -7   7  161.48    6.60
  11  -7  -7  147.89    7.50
 -11   7   7  169.08    6.70
  -9  -7   7  147.19    6.10
   9  -7  -7  139.89    6.90
  -9   7   7  151.38    6.00
   7  -7  -7  233.68    9.50
  -7  -7   7  232.68    8.80
  -7   7   7  250.47    8.60
   5  -7  -7   33.10    1.60
   5  -7  -7   28.80    3.00
  -5  -7   7   33.00    2.50
  -5  -7   7   30.40    2.50
  -5   7   7   33.00    2.60
  -5   7   7   32.90    2.30
  -3  -7   7   63.49    3.50
  -3  -7   7   61.19    3.60
   3  -7  -7   63.39    2.50
  -3  -7   7   61.19    3.90
   3  -7  -7   59.09    3.50
  -3   7   7   63.69    3.60
  -3   7   7   64.59    2.90
   1  -7  -7  191.48    7.20
  -1  -7   7  195.48    7.90
   1  -7  -7  199.58    6.60
  -1  -7   7  177.98    9.00
  -1  -7   7  185.18    7.60
  -1   7   7  197.48    7.70
  -1   7   7  193.18    6.50
   1  -7   7   48.10    3.90
  -1  -7  -7   45.30    2.30
  -1  -7  -7   46.10    2.80
   1   7   7   46.20    4.10
   1   7   7   45.90    2.10
   3  -7   7   35.50    3.90
   3  -7   7   32.80    3.50
  -3  -7  -7   33.40    2.20
   3   7   7   32.20    3.80
   5  -7   7   28.50    3.70
  -5  -7  -7   24.60    1.90
   5  -7   7   25.10    3.50
   5   7   7   27.40    4.40
   7  -7   7   58.79    5.60
  -7  -7  -7   58.69    3.30
   7  -7   7   63.19    5.50
   7   7   7   65.09    7.30
   9  -7   7   58.39    5.70
  -9  -7  -7   57.29    3.60
   9  -7   7   45.10    5.40
   9   7   7   45.60    6.50
 -11  -7  -7   11.60    2.10
  11  -7   7   14.00    3.90
  11  -7   7    9.80    3.90
  11   7   7    3.90    5.20
  18  -8  -7   64.49    7.30
  18  -8  -7   59.09    6.00
 -18   8   7   76.99    5.20
  16  -8  -7   83.39    7.40
  16  -8  -7   72.39    6.20
 -16   8   7   92.69    5.30
  14  -8  -7  159.38    8.70
  14  -8  -7  169.28    9.50
 -14   8   7  171.28    7.40
 -12  -8   7  324.17   11.60
  12  -8  -7  306.07   12.80
 -12   8   7  323.67   11.80
 -10  -8   7   43.80    3.00
  10  -8  -7   41.20    4.00
 -10   8   7   42.70    3.20
   8  -8  -7  300.97   11.90
  -8  -8   7  310.27   11.20
  -8   8   7  321.87   11.10
  -6  -8   7  136.49    5.80
   6  -8  -7  132.59    4.70
   6  -8  -7  138.39    6.60
  -6  -8   7  137.29    5.70
  -6   8   7  134.79    5.50
  -6   8   7  133.49    5.50
   4  -8  -7  223.98    7.40
   4  -8  -7  227.28    8.80
  -4  -8   7  220.38    8.40
  -4  -8   7  218.98    8.40
  -4   8   7  224.38    7.80
  -4   8   7  219.58    8.10
  -2  -8   7  294.67   11.40
   2  -8  -7  288.77   11.10
   2  -8  -7  298.57   10.70
  -2  -8   7  305.97   11.20
  -2  -8   7  315.07   11.30
   2  -8  -7  313.77    9.80
  -2   8   7  304.57   10.80
  -2   8   7  301.57   10.10
   0  -8   7  270.27   10.40
   0  -8  -7  256.57    8.60
   0  -8   7  267.77   10.30
   0  -8  -7  261.07    9.40
   0   8   7  276.57   10.20
   0   8   7  262.27    8.80
   2  -8   7  277.97   11.20
   2  -8   7  286.77   11.10
  -2  -8  -7  270.97    9.80
  -2  -8  -7  273.37    9.10
   2   8   7  280.77   11.10
   4  -8   7  178.08    8.40
   4  -8   7  174.18    8.20
  -4  -8  -7  175.58    6.30
   4   8   7  176.88    8.90
   6  -8   7  158.48    7.80
  -6  -8  -7  128.39    5.10
   6  -8   7  143.69    8.10
   6   8   7  134.49    8.90
   8  -8   7  166.18    8.40
  -8  -8  -7  157.98    6.20
   8  -8   7  152.28    9.10
   8   8   7  139.29    9.90
  10  -8   7   55.09    6.20
 -10  -8  -7   65.49    4.00
  10   8   7   52.99    7.10
  17  -9  -7   79.09    6.60
  17  -9  -7   74.69    7.90
 -17   9   7   82.99    5.50
  15  -9  -7  232.98   11.10
  15  -9  -7  205.58   11.70
 -15   9   7  242.78    9.90
  13  -9  -7  102.99    7.60
 -13  -9   7  104.29    5.10
  13  -9  -7   93.19    6.50
 -13   9   7  103.09    5.50
 -11  -9   7  385.36   13.20
  11  -9  -7  384.06   15.20
  11  -9  -7  392.76   15.90
 -11   9   7  367.46   13.50
   9  -9  -7  304.57   12.80
   9  -9  -7  302.77   12.20
  -9  -9   7  298.67   10.70
  -9   9   7  291.77   10.80
  -7  -9   7  294.57   10.70
   7  -9  -7  309.47   12.40
  -7  -9   7  295.87   10.60
   7  -9  -7  296.07   11.90
  -7   9   7  286.37   10.50
  -5  -9   7  284.27   10.50
   5  -9  -7  276.07   11.40
   5  -9  -7  285.67   11.00
   5  -9  -7  280.87    9.20
  -5  -9   7  284.07   10.50
  -5   9   7  292.57   10.10
  -5   9   7  282.37    9.90
  -3  -9   7  251.47    9.70
   3  -9  -7  214.68    9.70
   3  -9  -7  251.17    8.00
  -3  -9   7  250.07    9.90
   3  -9  -7  248.08    9.30
  -3   9   7  257.37    9.20
  -3   9   7  257.67    8.80
   1  -9  -7  427.56   14.80
   1  -9  -7  428.06   13.80
  -1  -9   7  417.96   15.20
  -1  -9   7  434.16   15.50
  -1   9   7  440.86   14.10
  -1   9   7  449.26   15.00
   1  -9   7  140.39    6.80
   1  -9   7  136.39    6.50
  -1  -9  -7  135.49    5.10
  -1  -9  -7  137.59    6.00
   1   9   7  138.49    6.60
  -3  -9  -7  186.88    7.50
  -3  -9  -7  182.98    6.60
   3  -9   7  191.38    8.40
   3  -9   7  191.38    8.90
   3   9   7  195.68    9.00
   5  -9   7  183.78    9.10
  -5  -9  -7  177.78    6.50
   5   9   7  180.58    9.40
   7  -9   7   92.59    6.90
  -7  -9  -7  102.49    4.60
   7   9   7   91.39    7.80
   9  -9   7  124.09    8.40
  -9  -9  -7  141.19    5.90
   9   9   7  121.79    9.50
  16 -10  -7    9.50    4.10
  16 -10  -7    8.80    3.30
 -16  10   7   11.60    2.70
 -14 -10   7    8.00    1.90
  14 -10  -7    4.70    3.40
  14 -10  -7    2.80    2.50
 -14  10   7    4.50    2.30
 -12 -10   7   12.60    2.00
  12 -10  -7    6.80    2.60
  12 -10  -7    9.50    3.60
 -12  10   7    8.30    2.30
  10 -10  -7   33.60    4.00
 -10 -10   7   29.20    2.80
  10 -10  -7   25.10    4.20
 -10  10   7   29.80    3.10
   8 -10  -7   60.89    5.80
  -8 -10   7   64.59    4.10
  -8 -10   7   65.49    3.80
   8 -10  -7   70.49    5.00
  -8  10   7   63.69    4.10
   6 -10  -7   26.00    3.90
  -6 -10   7   30.50    2.80
  -6 -10   7   31.30    3.10
   6 -10  -7   33.70    3.70
  -6  10   7   32.40    2.80
   4 -10  -7   28.90    1.90
  -4 -10   7   29.10    2.90
  -4 -10   7   26.90    3.10
   4 -10  -7   29.30    3.20
   4 -10  -7   25.60    3.40
  -4  10   7   26.50    2.40
   2 -10  -7   36.70    2.20
  -2 -10   7   42.10    3.40
   2 -10  -7   37.90    3.30
  -2  10   7   37.50    2.60
  -2  10   7   35.00    3.30
   0 -10  -7   70.99    3.20
   0 -10   7   73.59    4.70
   0 -10  -7   69.79    4.20
   0  10   7   68.59    4.30
   0  10   7   72.59    4.50
  -2 -10  -7    4.80    1.80
  -2 -10  -7    6.20    1.30
   2 -10   7    2.40    1.80
   2  10   7    5.90    2.50
   4 -10   7   10.10    2.80
  -4 -10  -7   10.30    1.50
   4  10   7    4.50    2.90
  -6 -10  -7    9.10    1.70
   6 -10   7    5.40    2.80
   6  10   7    6.20    3.60
   8 -10   7    6.50    3.20
  -8 -10  -7   14.20    2.00
   8  10   7    9.60    4.30
  17 -11  -7  150.08    9.20
  17 -11  -7  139.29    9.90
 -17  11   7  165.38    8.00
  15 -11  -7  190.08   10.10
  15 -11  -7  176.58   10.80
 -15  11   7  197.38    9.00
  13 -11  -7  136.59    9.20
 -13 -11   7  152.98    6.60
  13 -11  -7  156.38    8.50
 -13  11   7  143.39    7.30
  11 -11  -7  358.86   14.20
 -11 -11   7  344.37   12.00
  11 -11  -7  312.67   14.80
 -11  11   7  310.57   12.50
  -9 -11   7  243.68    9.60
  -9 -11   7  230.98    9.00
   9 -11  -7  214.88   11.00
   9 -11  -7  238.68   10.30
  -9  11   7  232.08    9.60
  -7 -11   7  617.04   20.80
  -7 -11   7  614.24   20.50
   7 -11  -7  596.94   20.80
   7 -11  -7  558.34   21.30
  -7  11   7  595.14   20.50
  -5 -11   7  378.66   13.60
   5 -11  -7  362.16   14.20
   5 -11  -7  376.86   14.10
   5 -11  -7  377.66   12.20
  -5  11   7  375.96   13.30
   3 -11  -7  368.56   13.50
   3 -11  -7  362.36   12.00
  -3 -11   7  372.16   13.80
  -3  11   7  384.46   13.00
   1 -11  -7  346.17   11.60
  -1 -11   7  359.26   13.80
   1 -11  -7  357.06   13.00
  -1  11   7  376.36   12.40
  -1 -11  -7  334.57   11.20
  -1 -11  -7  337.87   12.50
   1 -11   7  337.57   13.30
  -3 -11  -7  159.48    7.10
  -3 -11  -7  153.88    6.00
   3 -11   7  156.18    8.00
   3  11   7  140.89    7.70
  -5 -11  -7  138.89    6.70
   5 -11   7  125.79    7.80
  -5 -11  -7  138.89    5.60
   5  11   7  134.19    7.70
   7 -11   7   87.79    7.10
  -7 -11  -7  108.79    5.00
   7  11   7   95.39    7.60
   9 -11   7   56.19    6.30
  -9 -11  -7   71.49    4.20
   9  11   7   51.49    6.20
  16 -12  -7   13.30    4.00
  16 -12  -7    9.30    3.40
 -16  12   7   10.00    2.70
  14 -12  -7   28.30    4.40
  14 -12  -7   24.60    4.50
 -14  12   7   24.80    3.30
  12 -12  -7   25.00    3.90
 -12 -12   7   20.00    2.50
  12 -12  -7   22.40    4.30
 -12  12   7   14.70    3.00
  10 -12  -7    1.30    2.10
  10 -12  -7    1.70    2.60
 -10 -12   7    0.90    1.40
 -10 -12   7   -1.10    2.30
 -10  12   7   -1.60    2.10
   8 -12  -7   28.20    4.00
  -8 -12   7   25.60    2.80
   8 -12  -7   30.80    4.00
  -8  12   7   18.90    2.90
   6 -12  -7    7.60    2.30
  -6 -12   7    4.50    1.80
   6 -12  -7    3.20    2.20
  -6  12   7    3.10    2.10
   4 -12  -7   26.70    3.30
  -4 -12   7   25.20    3.00
   4 -12  -7   23.80    1.90
  -4  12   7   25.20    2.80
  -2 -12   7   66.39    4.70
   2 -12  -7   68.29    3.20
   2 -12  -7   62.89    4.60
  -2  12   7   70.89    4.00
   0 -12  -7   37.00    3.80
   0 -12  -7   34.10    2.60
   0 -12   7   37.80    4.00
   2 -12   7   56.79    5.00
  -2 -12  -7   60.09    4.50
  -2 -12  -7   59.49    3.30
   4 -12   7    9.10    3.00
  -4 -12  -7   11.60    2.50
  -4 -12  -7    8.70    1.80
  -6 -12  -7    2.70    2.10
   6 -12   7    1.50    2.80
  -6 -12  -7    1.40    1.60
  -8 -12  -7   10.20    2.10
   8 -12   7    9.10    3.50
  15 -13  -7   65.79    6.40
  15 -13  -7   52.89    6.00
 -15  13   7   67.49    5.20
  13 -13  -7   63.49    6.00
  13 -13  -7   61.99    5.90
 -13  13   7   63.69    5.30
  11 -13  -7  199.28    9.70
  11 -13  -7  170.38    9.30
 -11 -13   7  176.38    7.50
 -11  13   7  183.08    8.70
  -9 -13   7   91.09    5.00
   9 -13  -7   95.39    6.40
   9 -13  -7   91.39    6.20
  -9  13   7   86.29    5.90
   7 -13  -7  304.57   13.80
  -7 -13   7  289.47   11.00
   7 -13  -7  302.67   12.70
  -7  13   7  279.87   11.40
   5 -13  -7   75.59    5.40
  -5 -13   7   80.19    4.80
  -5  13   7   67.29    4.90
   3 -13  -7  199.78    7.30
   3 -13  -7  209.18    9.10
  -3 -13   7  193.98    8.70
  -3  13   7  200.88    8.00
  -1 -13   7  138.29    7.20
   1 -13  -7  125.69    6.70
   1 -13  -7  135.29    5.20
  -1 -13  -7  269.67   11.00
  -1 -13  -7  279.17    9.60
   1 -13   7  271.97   11.70
  -3 -13  -7   86.19    5.50
   3 -13   7   82.19    6.30
  -3 -13  -7   85.29    4.20
  -5 -13  -7  102.59    4.80
  -5 -13  -7   99.69    6.10
   5 -13   7   91.89    7.10
  -7 -13  -7  149.99    7.80
  -7 -13  -7  158.18    6.60
   7 -13   7  118.89    8.20
  12 -14  -7   65.59    6.00
  12 -14  -7   68.79    5.70
 -12  14   7   71.99    5.60
  10 -14  -7   90.29    6.10
  10 -14  -7   87.99    6.50
 -10 -14   7   80.39    4.80
 -10  14   7   87.19    6.10
  -8 -14   7  140.19    6.70
   8 -14  -7  151.88    8.30
  -8  14   7  134.69    7.50
   6 -14  -7   77.79    5.80
  -6 -14   7   75.79    4.90
  -6  14   7   68.59    5.20
  -4 -14   7  152.28    7.30
   4 -14  -7  155.68    8.00
  -4  14   7  146.39    7.00
   2 -14  -7   93.29    4.20
   2 -14  -7   86.79    5.80
  -2 -14   7  101.79    6.10
   0 -14  -7   94.29    4.50
   0 -14   7  106.69    6.60
   0 -14  -7  103.39    6.10
   2 -14   7   72.59    6.00
  -2 -14  -7   84.89    5.80
  -2 -14  -7   86.79    4.30
   4 -14   7  135.69    8.50
  -4 -14  -7  152.88    7.80
  -4 -14  -7  147.99    6.30
  11 -15  -7   15.20    2.90
  11 -15  -7   20.80    3.90
 -11  15   7   19.70    3.40
  -9 -15   7   34.70    3.80
   9 -15  -7   35.30    4.60
  -9  15   7   33.30    4.20
   7 -15  -7   24.50    3.80
  -7 -15   7   23.60    3.10
  -7  15   7   13.30    3.10
  -5 -15   7   23.50    3.20
   5 -15  -7   17.40    3.30
  -5  15   7   18.60    3.00
  -3 -15   7   29.30    3.70
   3 -15  -7   25.30    3.60
  -1 -15   7   30.70    4.00
   1 -15  -7   26.50    3.60
   1 -15  -7   26.60    2.30
  -1 -15  -7   44.70    3.30
   1 -15   7   43.70    5.00
  -1 -15  -7   46.70    4.80
  -3 -15  -7   14.80    3.10
   3 -15   7   12.60    3.50
  -3 -15  -7   12.60    2.00
   8 -16  -7  181.88    9.60
  -8  16   7  165.78    8.40
   6 -16  -7  163.68    8.90
  -6 -16   7  161.98    7.70
  -6  16   7  134.99    7.50
  -4 -16   7  202.58    8.90
   4 -16  -7  202.98   10.00
  -4  16   7  138.59    9.00
   2 -16  -7   62.99    5.60
  -2 -16   7   58.39    5.30
   0 -16  -7  197.58    7.50
   0 -16   7  186.18    9.60
   0 -16  -7  185.38    9.40
  20   0  -8  175.78    9.10
 -18   0   8  160.08    6.30
  18   0  -8  146.39    7.60
 -16   0   8  298.57   10.30
  16   0  -8  302.57   11.80
 -14   0   8  314.37   10.70
  14   0  -8  325.27   12.00
  12   0  -8  378.26   13.10
 -12   0   8  371.76   12.30
  10   0  -8 1367.46   42.70
 -10   0   8 1326.67   41.20
  -8   0   8  163.88    5.80
   8   0  -8  165.58    5.80
  -8   0   8  167.68    6.40
  -6   0   8 1532.45   49.10
  -6   0   8 1568.84   48.10
  -6   0   8 1572.54   48.60
  -4   0   8  206.38    7.30
  -4   0   8  203.18    8.00
  -4   0   8  195.68    6.80
  -2   0   8  476.35   15.20
  -2   0   8  464.45   14.80
  -2   0   8  451.45   16.10
   0   0   8  334.57   10.80
   0   0   8  329.97   11.20
   0   0   8  335.27   12.50
  -2   0  -8  818.32   25.60
   2   0   8  890.11   28.40
   2   0   8  904.61   30.20
  -4   0  -8  227.78    7.90
   4   0   8  244.48    8.80
   4   0   8  249.08   11.10
   6   0   8  203.68   10.80
  -6   0  -8  193.78    7.10
  -8   0  -8  508.55   16.80
   8   0   8  455.65   19.50
 -10   0  -8  188.58    7.60
  10   0   8  163.98   10.90
 -12   0  -8  150.58    6.90
  12   0   8  142.69   11.00
  21  -1  -8   16.00    3.60
  21   1  -8   12.10    3.20
  19  -1  -8   18.40    3.20
  19   1  -8   14.30    2.90
 -19   1   8   16.90    2.10
  17  -1  -8   19.00    2.90
 -17  -1   8   18.50    1.90
  17   1  -8   16.70    2.70
 -17   1   8   20.30    2.10
  15  -1  -8    2.70    1.70
 -15  -1   8    2.50    1.10
 -15   1   8    1.60    1.10
  15   1  -8    1.90    1.50
  13  -1  -8   92.99    4.70
 -13  -1   8   96.09    3.90
  13   1  -8   90.69    4.50
 -13   1   8   89.59    4.00
 -11  -1   8   12.80    1.40
  11  -1  -8   12.20    1.60
  11   1  -8    9.90    1.50
 -11   1   8   14.40    1.50
  -9  -1   8  241.98    8.90
  -9  -1   8  250.27    8.30
   9  -1  -8  258.87    8.60
  -9   1   8  248.68    8.40
   9   1  -8  241.58    8.50
  -7  -1   8  146.19    6.50
  -7  -1   8  147.59    5.30
  -7  -1   8  153.48    5.90
  -7   1   8  149.39    6.30
  -7   1   8  153.18    5.90
  -7   1   8  153.18    5.40
  -5  -1   8    4.10    0.80
  -5  -1   8    2.20    1.40
   5  -1  -8    3.10    0.50
  -5  -1   8    2.40    1.00
  -5   1   8    3.90    1.00
  -5   1   8    1.90    1.40
  -5   1   8    3.30    0.80
  -3  -1   8   11.90    2.00
  -3  -1   8    6.50    0.90
   3  -1  -8    7.00    0.70
  -3  -1   8    6.00    1.20
  -3   1   8    6.00    1.10
  -3   1   8    5.60    1.70
  -3   1   8    6.00    0.90
  -1  -1   8   35.60    2.40
  -1  -1   8   34.60    2.00
  -1  -1   8   37.50    3.60
   1  -1  -8   36.80    1.80
  -1   1   8   36.90    3.50
  -1   1   8   35.60    1.90
  -1   1   8   37.40    2.20
   1  -1   8   78.99    5.00
   1  -1   8   75.29    3.70
  -1  -1  -8   74.39    3.00
   1   1   8   77.79    3.40
   1   1   8   74.39    3.00
   1   1   8   76.29    5.10
   3  -1   8    1.20    2.30
   3  -1   8    0.60    1.10
  -3  -1  -8    0.30    0.90
   3   1   8   -1.20    2.30
   3   1   8    0.50    1.00
   5  -1   8   10.10    3.30
   5  -1   8    8.30    1.70
  -5  -1  -8    6.70    1.30
   5   1   8   11.10    3.40
   7  -1   8   46.10    6.10
  -7  -1  -8   49.20    3.10
   7   1   8   46.70    6.10
  -7   1  -8   45.70    3.20
   9  -1   8   76.89    7.90
  -9  -1  -8   85.49    4.50
  -9   1  -8   89.89    4.70
   9   1   8   86.99    9.00
  11  -1   8   16.60    4.90
 -11  -1  -8   12.30    2.30
 -11   1  -8   10.40    2.40
  11   1   8    8.10    5.10
  20  -2  -8   93.19    6.60
  20   2  -8   85.99    6.30
  18  -2  -8  151.28    7.90
 -18  -2   8  157.88    7.10
 -18   2   8  177.78    6.90
  18   2  -8  157.98    7.70
 -16  -2   8  368.36   12.30
  16  -2  -8  351.56   13.60
 -16   2   8  369.66   12.60
  16   2  -8  356.76   13.20
  14  -2  -8  272.27   10.40
 -14  -2   8  261.67    9.00
 -14   2   8  260.97    9.20
  14   2  -8  258.47   10.00
 -12  -2   8  139.59    5.20
  12  -2  -8  151.48    6.30
 -12   2   8  139.69    5.40
  12   2  -8  143.89    6.00
  10  -2  -8  612.74   20.00
 -10  -2   8  563.94   18.80
 -10  -2   8  578.14   18.10
 -10   2   8  560.74   18.20
  -8  -2   8  287.17   10.10
  -8  -2   8  287.27    9.50
   8  -2  -8  315.57   10.50
  -8   2   8  287.17    9.60
  -6  -2   8  794.22   26.40
  -6  -2   8  808.32   25.80
  -6  -2   8  816.22   25.20
  -6   2   8  792.22   25.20
  -6   2   8  798.72   26.10
  -6   2   8  820.52   25.70
  -4  -2   8  504.65   15.90
   4  -2  -8  491.75   15.30
  -4  -2   8  494.15   16.40
  -4  -2   8  496.35   17.10
  -4   2   8  491.05   15.80
  -4   2   8  495.85   16.90
  -4   2   8  509.85   16.20
   2  -2  -8  751.92   23.30
  -2  -2   8  784.02   25.50
  -2  -2   8  804.82   26.40
  -2  -2   8  804.62   25.00
  -2   2   8  807.52   24.90
  -2   2   8  785.12   26.20
  -2   2   8  806.42   25.20
   0  -2  -8  592.04   18.50
   0  -2   8  624.94   20.50
   0  -2   8  641.54   21.60
   0   2   8  628.74   19.70
   0   2   8  637.74   21.50
   0   2   8  618.44   20.00
   2  -2   8  377.56   13.00
   2  -2   8  383.96   14.40
  -2  -2  -8  353.76   11.50
   2   2   8  382.16   14.50
   2   2   8  370.76   12.40
   4  -2   8  192.18    9.40
   4  -2   8  195.08    7.60
  -4  -2  -8  176.98    6.30
   4   2   8  179.78    9.30
   6  -2   8  153.08    6.60
  -6  -2  -8  146.29    5.60
   6  -2   8  135.29    8.70
   6   2   8  140.09    9.00
   8  -2   8   80.29    7.40
  -8  -2  -8   86.09    4.20
  -8   2  -8   77.79    4.60
   8   2   8   72.39    8.20
  10  -2   8   37.30    5.70
 -10  -2  -8   37.50    2.90
 -10   2  -8   36.00    3.20
  10   2   8   29.50    6.70
 -12  -2  -8   58.99    4.30
  12  -2   8   48.60    6.80
  12   2   8   47.80    7.70
 -12   2  -8   47.30    4.00
  19  -3  -8   51.59    5.00
 -19   3   8   61.59    4.00
  19   3  -8   58.29    5.00
  17  -3  -8  249.48   10.80
 -17  -3   8  252.47    9.00
 -17   3   8  264.57    9.60
  17   3  -8  249.18   10.30
  15  -3  -8   86.99    5.20
 -15  -3   8   82.79    3.70
 -15   3   8   90.09    4.30
  15   3  -8   80.49    4.70
  13  -3  -8  673.43   22.80
 -13  -3   8  626.74   20.20
 -13   3   8  640.64   20.50
 -11  -3   8  267.67    8.90
 -11  -3   8  253.67    9.60
  11  -3  -8  276.97   10.20
 -11   3   8  269.07    9.10
  -9  -3   8  687.43   21.50
   9  -3  -8  750.22   24.20
  -9  -3   8  677.13   22.10
  -9   3   8  673.63   21.60
  -7  -3   8  803.02   25.00
   7  -3  -8  904.11   28.50
  -7  -3   8  794.22   25.60
  -7   3   8  787.02   25.90
  -7   3   8  805.62   25.10
  -5  -3   8  194.68    7.30
   5  -3  -8  202.48    6.50
  -5  -3   8  195.48    6.80
  -5  -3   8  199.58    8.00
  -5   3   8  196.88    7.70
  -5   3   8  200.68    6.80
   3  -3  -8  655.23   20.30
  -3  -3   8  648.24   20.70
  -3  -3   8  664.23   22.00
  -3  -3   8  648.54   21.30
  -3   3   8  662.13   20.90
  -3   3   8  655.23   21.70
  -3   3   8  663.03   20.60
  -1  -3   8   93.19    4.30
   1  -3  -8   91.29    3.40
  -1  -3   8   87.99    5.10
  -1   3   8   92.19    5.10
  -1   3   8   95.29    3.80
  -1   3   8   95.99    3.60
   1  -3   8  388.86   13.50
  -1  -3  -8  368.76   11.80
   1  -3   8  391.06   14.60
   1   3   8  395.06   14.50
   1   3   8  382.86   12.70
   1   3   8  400.36   12.50
   3  -3   8   81.29    4.30
  -3  -3  -8   74.59    3.20
   3  -3   8   71.39    5.50
   3   3   8   78.79    6.00
   5  -3   8  225.98   11.00
  -5  -3  -8  233.78    8.10
   5  -3   8  254.67    9.60
   5   3   8  229.58   11.40
   7  -3   8   50.99    5.80
  -7  -3  -8   53.89    3.20
   7  -3   8   58.19    4.50
   7   3   8   49.20    6.30
   9  -3   8  133.19    8.80
  -9  -3  -8  137.99    5.80
   9   3   8  120.69   10.60
 -11  -3  -8   25.20    2.70
  11  -3   8   31.00    5.40
  11   3   8   25.20    7.10
 -11   3  -8   21.50    2.90
  20  -4  -8    6.70    2.80
 -20   4   8   13.30    2.40
  18  -4  -8   56.19    5.00
 -18   4   8   54.99    3.80
  16  -4  -8   28.70    3.50
 -16  -4   8   30.10    2.20
 -16   4   8   34.30    2.90
 -14  -4   8  265.87    9.00
  14  -4  -8  249.88   10.20
 -14   4   8  262.97    9.50
  12  -4  -8    9.50    1.90
 -12  -4   8   10.70    1.80
 -12  -4   8    9.20    1.20
 -12   4   8   10.60    1.60
 -10  -4   8    7.50    1.00
  10  -4  -8    8.10    1.60
 -10  -4   8    7.50    1.50
 -10   4   8    4.70    1.20
  -8  -4   8  149.09    5.90
  -8  -4   8  148.49    5.30
   8  -4  -8  153.18    6.10
  -8   4   8  139.19    5.40
   6  -4  -8  149.79    5.70
  -6  -4   8  145.29    5.80
   6  -4  -8  147.09    4.80
  -6  -4   8  153.78    5.30
  -6  -4   8  148.39    6.50
  -6   4   8  144.39    6.10
  -6   4   8  139.89    5.30
   4  -4  -8   69.49    2.60
  -4  -4   8   75.29    4.30
  -4  -4   8   69.69    3.50
  -4   4   8   67.69    4.00
  -4   4   8   68.29    2.90
  -2  -4   8   11.10    1.60
   2  -4  -8   11.20    1.00
  -2  -4   8   11.40    2.20
  -2   4   8    9.80    2.10
  -2   4   8   10.00    1.10
   0  -4   8  276.67   10.70
   0  -4  -8  263.67    8.60
   0  -4   8  267.57    9.80
   0   4   8  250.47    8.80
   0   4   8  274.47   10.60
   0   4   8  278.37    8.80
   2  -4   8  107.29    6.10
  -2  -4  -8   90.69    3.60
   2  -4   8  100.79    5.10
   2   4   8  102.09    6.30
   2   4   8   98.29    3.70
   4  -4   8   76.79    4.60
   4  -4   8   62.69    5.60
  -4  -4  -8   65.59    3.10
   4   4   8   63.79    6.10
   6  -4   8   45.40    4.20
   6  -4   8   39.20    5.00
  -6  -4  -8   31.60    2.30
   6   4   8   35.50    5.30
  -8  -4  -8   11.80    1.90
   8  -4   8   11.70    2.80
   8  -4   8   13.10    3.90
   8   4   8   16.10    5.20
 -10  -4  -8   42.30    3.10
  10  -4   8   44.60    5.80
  10   4   8   44.30    7.80
  19  -5  -8  118.99    7.60
 -19   5   8  149.79    6.80
  17  -5  -8  263.17   11.60
 -17   5   8  292.57   10.90
 -15  -5   8  246.78    8.50
  15  -5  -8  235.28   10.30
 -15   5   8  250.07    9.30
 -13  -5   8  620.54   20.10
  13  -5  -8  621.24   21.70
 -13  -5   8  636.34   21.00
 -13   5   8  635.84   20.70
  11  -5  -8  291.97   11.30
 -11  -5   8  278.57    9.40
 -11  -5   8  281.77   10.20
 -11   5   8  283.07    9.90
  -9  -5   8  162.38    6.50
   9  -5  -8  164.88    7.00
  -9  -5   8  163.58    5.80
  -9   5   8  160.58    6.10
  -7  -5   8  537.75   17.20
   7  -5  -8  506.35   17.60
   7  -5  -8  537.95   16.20
  -7  -5   8  535.75   17.90
  -7   5   8  529.35   17.90
  -7   5   8  550.94   17.30
   5  -5  -8  597.84   17.20
   5  -5  -8  506.35   18.30
  -5  -5   8  605.44   20.10
  -5  -5   8  618.44   20.70
  -5   5   8  617.34   19.40
  -5   5   8  607.34   20.20
  -3  -5   8  793.22   25.50
   3  -5  -8  688.93   22.90
  -3  -5   8  748.63   24.90
   3  -5  -8  738.73   22.20
  -3   5   8  757.32   24.00
  -3   5   8  768.52   25.00
   1  -5  -8  257.57    8.90
  -1  -5   8  268.77   10.00
   1  -5  -8  270.47    8.60
  -1  -5   8  275.67   10.60
  -1   5   8  269.47    8.90
  -1   5   8  273.07   10.40
   1  -5   8  540.85   19.10
  -1  -5  -8  517.55   16.40
   1  -5   8  548.95   18.50
   1   5   8  540.15   19.00
   1   5   8  531.75   17.00
  -3  -5  -8  428.36   13.80
   3  -5   8  440.86   17.00
   3  -5   8  478.15   16.40
   3   5   8  452.65   17.20
  -5  -5  -8  359.76   11.90
   5  -5   8  395.06   14.40
   5  -5   8  350.76   14.80
   5   5   8  370.56   15.60
   7  -5   8  180.88    8.80
  -7  -5  -8  171.08    6.50
   7  -5   8  173.48    9.40
   7   5   8  154.88   10.40
   9  -5   8  146.79    8.70
   9  -5   8  171.28    9.50
  -9  -5  -8  158.18    6.40
   9   5   8  151.48   11.80
  11  -5   8   70.09    7.20
 -11  -5  -8   66.79    4.40
  11   5   8   43.20    8.00
  20  -6  -8   34.50    5.90
  20  -6  -8   27.80    4.50
 -20   6   8   34.10    3.50
  18  -6  -8    3.50    2.40
 -18   6   8    3.10    2.00
  16  -6  -8   11.10    2.70
 -16   6   8    8.30    2.00
 -14  -6   8    2.20    0.90
  14  -6  -8    1.00    1.60
 -14   6   8    2.20    1.60
 -12  -6   8    1.20    0.90
  12  -6  -8    2.10    1.70
 -12  -6   8    2.30    1.40
 -12   6   8    3.30    1.50
 -10  -6   8    3.20    1.30
 -10  -6   8    4.10    0.90
  10  -6  -8    3.10    1.60
 -10   6   8    3.60    1.40
  -8  -6   8  210.98    7.20
  -8  -6   8  208.08    7.90
   8  -6  -8  169.78    7.40
  -8   6   8  205.08    7.50
   6  -6  -8   25.70    2.70
  -6  -6   8   31.50    2.50
   6  -6  -8   33.80    1.60
  -6   6   8   33.50    2.80
  -6   6   8   33.10    2.20
   4  -6  -8   52.59    3.40
  -4  -6   8   61.39    3.50
   4  -6  -8   58.69    2.30
  -4  -6   8   60.29    4.20
  -4   6   8   60.69    2.90
  -4   6   8   59.69    3.80
   2  -6  -8   43.70    2.10
   2  -6  -8   43.30    2.70
  -2  -6   8   42.90    3.10
  -2  -6   8   47.50    3.80
  -2   6   8   49.00    3.70
  -2   6   8   45.10    2.30
   0  -6   8    0.40    1.90
   0  -6  -8    1.90    0.80
   0  -6   8    1.90    1.40
   0  -6  -8    1.20    1.10
   0   6   8    0.70    0.80
   0   6   8    3.80    2.20
   2  -6   8  100.49    6.00
   2  -6   8  102.29    5.40
  -2  -6  -8   97.99    3.90
   2   6   8   93.79    6.30
  -4  -6  -8   24.00    1.90
   4  -6   8   30.80    3.60
   4  -6   8   30.10    4.10
   4   6   8   23.30    4.20
   6  -6   8    2.70    2.30
   6  -6   8    7.60    3.10
  -6  -6  -8    1.50    1.30
   6   6   8   -0.90    3.60
   8  -6   8   -0.20    2.50
   8  -6   8    3.40    3.10
  -8  -6  -8    1.90    1.60
   8   6   8   -6.10    4.10
  10  -6   8    1.70    3.20
  10  -6   8    6.40    3.50
 -10  -6  -8    1.70    1.80
  10   6   8   -2.20    4.90
  19  -7  -8   65.49    6.10
  19  -7  -8   74.69    8.00
 -19   7   8   96.49    5.70
  17  -7  -8  206.58   11.00
  17  -7  -8  163.38    9.30
 -17   7   8  201.78    8.50
 -15  -7   8  121.29    4.80
  15  -7  -8  104.09    6.70
 -15   7   8  127.49    6.00
 -13  -7   8  137.29    5.10
  13  -7  -8  115.69    6.70
 -13  -7   8  137.29    6.10
 -13   7   8  132.99    6.10
 -11  -7   8  613.74   20.40
  11  -7  -8  546.05   19.80
 -11   7   8  613.14   20.30
   9  -7  -8  542.75   19.20
  -9  -7   8  648.74   21.30
  -9   7   8  641.74   21.00
   7  -7  -8  331.67   12.90
  -7  -7   8  379.66   13.30
   7  -7  -8  370.46   11.20
  -7   7   8  381.26   13.20
  -7   7   8  392.06   12.90
   5  -7  -8  325.47   12.40
  -5  -7   8  363.76   12.80
   5  -7  -8  360.36   11.00
  -5   7   8  359.16   12.00
  -5   7   8  364.16   12.60
  -3  -7   8  476.65   16.30
   3  -7  -8  441.46   14.00
  -3  -7   8  453.15   15.80
   3  -7  -8  443.96   15.00
  -3   7   8  454.35   14.80
  -3   7   8  457.65   15.70
   1  -7  -8  470.55   15.60
  -1  -7   8  508.65   17.30
  -1  -7   8  477.15   16.90
   1  -7  -8  470.45   15.00
  -1   7   8  475.65   15.50
  -1   7   8  486.35   16.80
   1  -7   8  186.08    8.10
  -1  -7  -8  178.08    6.20
  -1  -7  -8  178.78    6.80
   1  -7   8  188.78    8.50
   1   7   8  188.18    8.40
   3  -7   8  184.48    8.40
   3  -7   8  177.78    8.60
  -3  -7  -8  172.78    6.20
   3   7   8  177.98    8.90
  -5  -7  -8  162.08    6.10
   5  -7   8  166.08    8.50
   5  -7   8  165.28    8.50
   5   7   8  163.48    9.50
  -7  -7  -8  180.38    6.90
   7  -7   8  179.48    9.20
   7  -7   8  183.48    9.60
   7   7   8  159.98   10.60
   9  -7   8  129.69    8.80
  -9  -7  -8  129.29    5.70
   9  -7   8  139.69    8.30
   9   7   8   95.89    9.80
  18  -8  -8   89.19    7.00
  18  -8  -8   94.29    8.60
 -18   8   8  114.49    6.20
  16  -8  -8   43.60    5.20
  16  -8  -8   65.49    6.90
 -16   8   8   53.79    4.30
  14  -8  -8  130.69    7.70
 -14  -8   8  149.29    6.60
 -14   8   8  150.18    6.80
  12  -8  -8  114.19    6.70
 -12  -8   8  126.39    5.80
 -12   8   8  125.89    5.90
  10  -8  -8  423.66   16.00
 -10  -8   8  468.05   16.10
 -10   8   8  469.95   15.90
   8  -8  -8  101.19    5.60
  -8  -8   8  104.59    5.00
  -8   8   8  104.29    4.80
   6  -8  -8  269.07   10.70
  -6  -8   8  289.37   10.50
   6  -8  -8  281.17    8.90
  -6   8   8  296.17   10.00
  -6   8   8  275.77   10.20
   4  -8  -8  213.68    8.50
   4  -8  -8  209.08    7.00
  -4  -8   8  212.38    8.50
  -4  -8   8  214.88    8.90
  -4   8   8  230.08    7.80
  -4   8   8  219.38    8.40
  -2  -8   8  136.89    6.30
   2  -8  -8  138.39    5.90
  -2  -8   8  141.49    6.70
   2  -8  -8  135.49    4.90
  -2   8   8  140.59    5.20
  -2   8   8  142.49    6.30
   0  -8  -8  171.48    6.10
   0  -8  -8  172.28    6.80
   0  -8   8  177.48    7.90
   0   8   8  166.78    6.00
   0   8   8  171.68    7.70
  -2  -8  -8   99.79    4.10
   2  -8   8  103.59    6.10
  -2  -8  -8   98.59    4.70
   2  -8   8  101.29    5.90
   2   8   8  101.39    6.40
  -4  -8  -8  102.39    4.30
   4  -8   8  109.99    6.80
   4  -8   8  107.99    6.60
   4   8   8  107.79    7.50
  -6  -8  -8   77.09    3.80
   6  -8   8   79.19    6.00
   6  -8   8   80.39    6.40
   6   8   8   74.69    7.50
   8  -8   8   19.70    4.30
   8  -8   8   28.10    4.90
  -8  -8  -8   27.40    2.40
   8   8   8   23.50    5.30
  10  -8   8   30.80    5.20
 -10  -8  -8   41.40    3.10
  10   8   8   27.50    6.10
  17  -9  -8   17.80    3.80
  17  -9  -8   22.60    5.20
 -17   9   8   29.90    3.60
  15  -9  -8   42.40    5.70
  15  -9  -8   37.80    4.70
 -15   9   8   43.00    3.90
  13  -9  -8   56.29    5.80
  13  -9  -8   48.80    4.80
 -13  -9   8   53.39    3.70
 -13   9   8   55.29    4.10
 -11  -9   8   60.89    3.80
  11  -9  -8   48.20    4.50
 -11   9   8   53.19    3.90
   9  -9  -8   59.29    4.60
  -9  -9   8   66.99    3.90
  -9   9   8   62.69    4.00
   7  -9  -8   67.89    4.60
  -7  -9   8   72.09    4.00
  -7   9   8   64.39    3.80
   5  -9  -8  145.09    5.20
  -5  -9   8  158.88    6.70
   5  -9  -8  151.18    6.90
  -5   9   8  152.68    6.00
  -5   9   8  148.49    6.20
   3  -9  -8   63.29    2.80
  -3  -9   8   69.59    4.20
   3  -9  -8   63.69    4.00
  -3  -9   8   67.59    4.40
  -3   9   8   66.89    3.30
  -3   9   8   64.79    4.00
  -1  -9   8   56.09    4.10
   1  -9  -8   52.59    2.60
  -1  -9   8   56.59    4.30
   1  -9  -8   50.29    3.50
  -1   9   8   52.29    4.10
  -1   9   8   54.89    2.80
   1  -9   8  128.59    6.80
  -1  -9  -8  126.69    5.70
   1  -9   8  128.99    6.70
  -1  -9  -8  119.29    4.70
   1   9   8  130.69    6.80
   3  -9   8   97.99    6.20
  -3  -9  -8   95.39    4.90
   3  -9   8  102.09    6.10
  -3  -9  -8   95.19    4.10
   3   9   8   96.69    6.80
   5  -9   8   83.09    6.40
  -5  -9  -8   82.69    3.90
   5   9   8   84.79    7.20
  -7  -9  -8   25.70    2.30
   7  -9   8   22.10    4.30
   7   9   8   16.00    4.80
   9  -9   8   56.69    6.50
  -9  -9  -8   62.29    4.00
   9   9   8   44.20    6.30
  16 -10  -8   43.70    5.30
  16 -10  -8   37.10    5.70
 -16  10   8   38.90    4.00
  14 -10  -8  263.37   11.70
  14 -10  -8  225.78   12.30
 -14 -10   8  264.87   10.10
 -14  10   8  255.97   10.50
  12 -10  -8  174.78    8.90
  12 -10  -8  169.38    9.70
 -12 -10   8  184.68    7.40
 -12  10   8  164.48    7.70
 -10 -10   8  378.06   13.40
  10 -10  -8  372.06   15.50
  10 -10  -8  375.36   14.70
 -10  10   8  372.26   13.50
  -8 -10   8  264.17   10.10
   8 -10  -8  243.38   11.30
   8 -10  -8  264.07   10.80
  -8  10   8  264.67    9.90
  -6 -10   8  344.87   12.80
   6 -10  -8  349.57   13.10
   6 -10  -8  342.77   10.90
   6 -10  -8  307.97   13.40
  -6  10   8  362.76   12.40
   4 -10  -8  281.17    9.40
  -4 -10   8  292.97   11.30
   4 -10  -8  284.37   11.00
  -4  10   8  301.27   10.40
   2 -10  -8  286.97    9.60
  -2 -10   8  289.97   11.40
  -2 -10   8  302.87   11.60
   2 -10  -8  291.37   10.90
  -2  10   8  293.87   10.10
  -2  10   8  305.27   11.00
   0 -10  -8  392.86   12.90
   0 -10  -8  394.66   14.00
   0 -10   8  386.86   14.80
   0  10   8  397.76   14.20
   2 -10   8  111.89    6.70
  -2 -10  -8  118.79    5.80
  -2 -10  -8  117.49    4.80
   2  10   8  122.79    6.80
  -4 -10  -8  144.69    5.60
   4 -10   8  149.29    8.30
  -4 -10  -8  139.59    6.50
   4  10   8  148.39    8.40
   6 -10   8  179.58    9.90
  -6 -10  -8  190.58    7.20
   6  10   8  178.78   10.10
  -8 -10  -8  104.79    5.00
   8 -10   8   84.69    7.70
   8  10   8   87.29    8.30
  17 -11  -8   -0.40    3.30
  17 -11  -8   -5.30    2.30
 -17  11   8    1.30    2.40
  15 -11  -8    6.00    2.90
  15 -11  -8    8.50    3.90
 -15  11   8    5.20    2.50
  13 -11  -8   -0.40    2.10
 -13 -11   8    2.00    1.60
  13 -11  -8    4.40    3.20
 -13  11   8   -3.00    1.90
 -11 -11   8   26.30    2.90
  11 -11  -8   26.50    3.80
  11 -11  -8   26.80    4.80
 -11  11   8   22.50    3.10
  -9 -11   8    1.40    1.50
   9 -11  -8   -0.70    1.80
   9 -11  -8   -0.60    2.60
  -9  11   8   -0.90    1.90
  -7 -11   8    3.80    1.70
   7 -11  -8    4.80    2.20
   7 -11  -8    5.30    2.90
  -7  11   8    2.60    1.90
   5 -11  -8    6.00    2.10
  -5 -11   8    6.20    1.90
   5 -11  -8    7.90    1.20
  -5  11   8    5.90    1.90
   3 -11  -8    5.30    1.20
   3 -11  -8    7.30    2.10
  -3 -11   8    9.80    2.30
  -3  11   8    7.40    1.70
   1 -11  -8   15.90    2.50
  -1 -11   8   15.30    2.80
   1 -11  -8   12.60    1.50
  -1 -11  -8    1.50    1.20
  -1 -11  -8   -0.10    1.60
   1 -11   8    1.90    2.10
  -3 -11  -8   -2.40    1.70
   3 -11   8   -1.00    2.10
  -3 -11  -8   -0.20    1.30
   3  11   8   -2.10    2.90
  -5 -11  -8    1.60    1.50
  -5 -11  -8    2.30    1.90
   5 -11   8   -0.20    2.60
   5  11   8    0.70    3.30
   7 -11   8    2.10    3.30
  -7 -11  -8    3.60    1.80
   7  11   8    7.40    4.10
  16 -12  -8   96.79    7.30
  16 -12  -8   89.99    8.20
  14 -12  -8  302.87   13.30
  14 -12  -8  269.27   13.70
 -14  12   8  269.57   11.40
 -12 -12   8  129.99    6.10
  12 -12  -8  135.49    7.90
  12 -12  -8  123.89    8.60
 -12  12   8  115.99    6.70
  10 -12  -8  281.67   11.80
  10 -12  -8  247.78   12.30
 -10 -12   8  267.37   10.10
 -10  12   8  238.18   10.40
   8 -12  -8  122.69    6.90
  -8 -12   8  109.19    5.50
   8 -12  -8  105.19    7.10
  -8  12   8   98.19    5.70
  -6 -12   8  336.67   12.60
   6 -12  -8  327.27   13.20
  -6  12   8  332.37   12.30
  -4 -12   8  278.77   11.10
   4 -12  -8  257.97    9.10
   4 -12  -8  276.07   11.00
  -4  12   8  275.77   10.20
   2 -12  -8  407.86   13.60
  -2 -12   8  421.46   15.80
   2 -12  -8  421.36   15.20
   0 -12  -8  136.49    6.80
   0 -12   8  127.69    7.20
   0 -12  -8  133.59    5.30
   2 -12   8  152.58    8.30
  -2 -12  -8  162.08    7.50
  -2 -12  -8  157.78    6.20
   4 -12   8  225.38   11.10
  -4 -12  -8  234.08    8.60
  -4 -12  -8  236.68    9.90
  -6 -12  -8  100.69    5.00
   6 -12   8   96.19    7.70
  -6 -12  -8  104.89    6.20
  13 -13  -8   45.80    5.30
  13 -13  -8   51.69    5.90
 -13  13   8   35.80    4.20
  11 -13  -8   24.00    4.10
 -11 -13   8   21.50    2.70
  11 -13  -8   27.10    4.00
 -11  13   8   16.70    3.30
   9 -13  -8   62.79    5.50
  -9 -13   8   65.49    4.40
   9 -13  -8   66.99    5.40
  -9  13   8   53.19    4.60
  -7 -13   8   47.20    3.90
   7 -13  -8   50.29    4.80
  -7  13   8   49.99    4.30
  -5 -13   8  108.29    5.90
   5 -13  -8  101.29    6.30
  -5  13   8   99.49    5.60
   3 -13  -8   86.79    5.60
  -3 -13   8   85.89    5.60
   3 -13  -8   82.29    3.80
  -3  13   8   81.99    4.60
  -1 -13   8   68.89    5.40
   1 -13  -8   67.29    5.00
   1 -13  -8   68.09    3.50
  -1 -13  -8   57.39    3.50
  -1 -13  -8   60.39    4.90
   1 -13   8   56.79    5.40
  -3 -13  -8   44.00    4.50
  -3 -13  -8   46.60    3.30
   3 -13   8   42.80    5.00
  -5 -13  -8   54.79    5.00
   5 -13   8   40.00    5.30
  -5 -13  -8   54.49    3.80
  12 -14  -8   66.09    6.00
  12 -14  -8   63.59    5.80
 -12  14   8   57.99    5.20
 -10 -14   8   90.19    5.20
  10 -14  -8   88.79    6.30
  10 -14  -8   76.59    6.10
 -10  14   8   71.09    5.90
  -8 -14   8   49.10    4.20
   8 -14  -8   51.99    5.20
  -8  14   8   41.70    4.30
  -6 -14   8   70.49    5.00
   6 -14  -8   80.09    6.00
  -6  14   8   78.49    5.20
   4 -14  -8   38.30    4.50
   4 -14  -8   36.90    2.70
  -4 -14   8   34.10    3.90
  -4  14   8   29.70    3.10
   2 -14  -8  106.29    4.60
  -2 -14   8  107.59    6.60
   2 -14  -8   98.59    6.20
   0 -14  -8   30.80    3.70
   0 -14  -8   28.10    2.40
   0 -14   8   28.00    4.00
  -2 -14  -8   89.69    5.90
   2 -14   8   78.49    6.50
  -2 -14  -8   85.99    4.40
  -4 -14  -8   60.39    4.00
  -4 -14  -8   68.59    5.50
   4 -14   8   45.50    5.60
  11 -15  -8   37.90    4.80
 -11  15   8   30.00    4.10
   9 -15  -8  159.58    8.80
  -9 -15   8  145.49    7.20
  -9  15   8  140.89    8.00
   7 -15  -8  107.19    7.00
  -7 -15   8  104.89    6.00
  -7  15   8   91.09    6.10
  -5 -15   8  141.39    7.40
   5 -15  -8  151.08    8.30
  -5  15   8  128.59    6.70
   3 -15  -8  131.29    5.60
   3 -15  -8  138.89    7.60
  -3 -15   8  135.79    7.50
  -1 -15   8   83.29    6.30
   1 -15  -8   80.09    4.20
   1 -15  -8   87.99    6.10
  -1 -15  -8  192.88    9.20
  -1 -15  -8  184.78    7.30
   1 -15   8  181.08    9.70
  -8 -16   8   12.50    2.80
   8 -16  -8   12.10    3.20
  -8  16   8   10.60    3.00
  -6 -16   8    0.20    2.10
   6 -16  -8    2.90    2.60
  -6  16   8    1.60    2.40
  -4 -16   8    8.40    2.80
   4 -16  -8   12.90    3.30
  -2 -16   8    3.10    2.60
   2 -16  -8    5.90    2.60
   2 -16  -8    5.90    1.70
  20   0  -9    0.70    2.20
  18   0  -9    1.00    1.80
 -18   0   9   -0.20    1.30
 -16   0   9   -0.10    1.10
  16   0  -9   -0.80    1.50
 -14   0   9    0.10    1.00
  14   0  -9    1.20    1.30
  12   0  -9    0.70    1.00
 -12   0   9   -0.20    0.90
  10   0  -9    0.60    0.80
 -10   0   9    0.40    0.90
  -8   0   9    0.10    1.00
  -8   0   9    0.90    0.80
  -6   0   9    2.10    1.60
  -6   0   9   -0.10    1.00
  -6   0   9    0.90    0.80
   6   0  -9    0.80    0.50
   4   0  -9   -0.50    0.50
  -4   0   9    0.30    1.00
  -4   0   9    0.20    1.60
  -4   0   9    0.00    0.80
  -2   0   9    1.00    1.70
  -2   0   9    3.10    0.90
   2   0  -9    0.70    0.70
  -2   0   9    1.10    1.10
   0   0   9   -0.10    2.00
   0   0   9   -0.70    1.00
   0   0  -9    1.20    0.80
  -2   0  -9   -1.20    0.90
   2   0   9   -0.50    1.10
   2   0   9   -0.10    2.30
  -4   0  -9   -0.40    1.20
   4   0   9    0.20    1.30
   4   0   9   -0.30    2.90
   6   0   9   -0.70    3.30
  -6   0  -9   -0.40    1.40
  -8   0  -9   -2.40    1.60
   8   0   9   -2.90    3.70
  10   0   9   -0.60    4.30
 -10   0  -9   -1.70    1.90
  21  -1  -9   80.59    6.40
  21   1  -9   80.59    6.20
  19  -1  -9  304.87   12.50
 -19  -1   9  309.17   10.90
 -19   1   9  310.67   11.10
  19   1  -9  289.97   12.20
 -17  -1   9  201.38    7.70
  17  -1  -9  206.18    9.00
  17   1  -9  196.88    8.70
 -17   1   9  214.58    7.90
 -15  -1   9  199.08    7.30
  15  -1  -9  202.08    8.40
 -15   1   9  199.88    7.40
  15   1  -9  203.08    8.30
  13  -1  -9  604.04   19.90
 -13  -1   9  598.94   19.20
  13   1  -9  589.44   19.70
 -13   1   9  590.94   19.20
 -11  -1   9  284.07    9.80
  11  -1  -9  304.67   10.40
  11   1  -9  294.97   10.30
 -11   1   9  296.27    9.90
   9  -1  -9 1156.78   36.00
  -9  -1   9 1112.79   34.20
  -9  -1   9 1088.39   34.90
  -9   1   9 1082.59   34.20
  -7  -1   9  213.78    7.40
  -7  -1   9  209.28    8.60
  -7   1   9  213.18    7.40
  -7   1   9  212.68    7.90
  -7   1   9  219.68    8.50
  -5  -1   9  558.14   19.00
  -5  -1   9  553.34   17.70
   5  -1  -9  532.45   16.50
  -5  -1   9  553.14   18.20
  -5   1   9  541.15   18.80
  -5   1   9  568.04   18.20
  -5   1   9  557.74   17.70
   3  -1  -9  211.28    6.90
  -3  -1   9  225.98    8.40
  -3  -1   9  234.58    7.90
  -3  -1   9  226.88    9.30
  -3   1   9  230.98    7.80
  -3   1   9  234.88    9.20
  -3   1   9  232.08    8.20
  -1  -1   9 1079.99   33.20
   1  -1  -9  974.00   30.20
  -1  -1   9 1064.89   33.80
  -1  -1   9 1063.89   35.00
  -1   1   9 1049.49   33.60
  -1   1   9 1076.49   33.10
  -1   1   9 1064.49   34.90
   1  -1   9  187.38    8.90
  -1  -1  -9  182.08    6.30
   1  -1   9  199.68    7.40
   1   1   9  193.48    9.00
   1   1   9  192.48    7.10
   3  -1   9  221.88   10.20
  -3  -1  -9  203.58    7.10
   3  -1   9  213.38    8.10
   3   1   9  206.38   10.10
   3   1   9  212.28    7.90
  -5  -1  -9  353.56   12.10
   5  -1   9  353.66   15.50
   5  -1   9  377.46   13.00
  -5   1  -9  370.46   12.20
   5   1   9  365.86   15.70
  -7  -1  -9  175.08    6.90
   7  -1   9  163.58   10.60
  -7   1  -9  184.78    7.10
   7   1   9  165.98   10.70
  -9  -1  -9  124.59    5.80
   9  -1   9  116.69    9.50
   9   1   9  116.19   10.30
  -9   1  -9  126.39    6.00
  20  -2  -9   23.40    3.70
  20   2  -9   40.80    4.70
 -20   2   9   39.20    3.30
  18  -2  -9   57.39    4.70
 -18  -2   9   50.79    3.10
  18   2  -9   54.19    4.60
 -18   2   9   54.79    3.50
  16  -2  -9  106.29    5.80
 -16  -2   9  104.09    4.50
  16   2  -9  104.99    5.60
 -16   2   9  107.69    4.80
 -14  -2   9   45.90    2.70
  14  -2  -9   54.89    3.80
 -14   2   9   48.30    2.90
  14   2  -9   49.40    3.40
 -12  -2   9  566.94   18.30
  12  -2  -9  613.84   20.30
 -12   2   9  573.04   18.50
 -10  -2   9   16.20    2.00
  10  -2  -9   18.90    1.80
 -10  -2   9   15.70    1.40
 -10   2   9   16.40    1.60
  -8  -2   9  432.76   14.70
  -8  -2   9  431.56   14.10
  -8   2   9  430.46   15.10
  -8   2   9  442.06   14.10
  -6  -2   9  100.79    4.70
   6  -2  -9  109.99    3.70
  -6  -2   9  108.49    5.50
  -6  -2   9  104.29    4.10
  -6   2   9  110.89    4.60
  -6   2   9  106.39    5.20
  -6   2   9  110.09    4.20
  -4  -2   9  298.17   10.70
   4  -2  -9  298.17    9.50
  -4  -2   9  299.87   10.10
  -4  -2   9  302.27   11.50
  -4   2   9  311.07   10.50
  -4   2   9  310.87   10.10
  -4   2   9  302.27   11.30
  -2  -2   9  106.89    5.80
  -2  -2   9  114.09    4.90
   2  -2  -9  108.69    3.90
  -2  -2   9  111.79    4.30
  -2   2   9  111.69    5.90
  -2   2   9  114.49    4.60
  -2   2   9  117.09    4.30
   0  -2   9   62.99    4.90
   0  -2  -9   63.29    2.70
   0  -2   9   61.99    3.50
   0   2   9   65.09    2.80
   0   2   9   62.49    3.10
   0   2   9   62.89    4.80
   2  -2   9  217.18   10.10
   2  -2   9  226.78    8.50
  -2  -2  -9  208.88    7.20
   2   2   9  235.18   10.20
   2   2   9  216.68    8.40
   4  -2   9   43.00    3.40
   4  -2   9   45.60    5.20
  -4  -2  -9   36.40    2.50
   4   2   9   38.20    4.90
  -6  -2  -9   63.09    3.50
   6  -2   9   62.79    6.80
   6  -2   9   68.99    4.50
   6   2   9   63.39    7.00
   8  -2   9    5.30    3.90
  -8  -2  -9    4.60    1.70
   8   2   9   -0.70    4.30
  -8   2  -9    3.80    1.90
  10  -2   9   49.00    6.60
 -10  -2  -9   58.29    4.10
  10   2   9   50.69    8.10
 -10   2  -9   55.59    4.00
  19  -3  -9   75.69    5.60
 -19   3   9   78.49    4.50
  17  -3  -9  155.08    7.80
 -17  -3   9  156.58    6.00
 -17   3   9  159.08    6.60
 -15  -3   9  126.29    5.10
  15  -3  -9  127.79    6.40
 -15   3   9  135.89    5.60
  13  -3  -9  183.38    7.60
 -13  -3   9  173.48    6.30
 -13   3   9  166.58    6.50
 -11  -3   9  109.99    5.20
  11  -3  -9  123.99    5.40
 -11  -3   9  115.09    4.40
 -11   3   9  111.79    4.70
   9  -3  -9  251.07    8.80
  -9  -3   9  240.08    8.10
  -9  -3   9  235.88    8.80
  -9   3   9  231.18    8.20
  -7  -3   9  142.69    6.00
  -7  -3   9  147.69    5.40
  -7  -3   9  149.88    6.80
  -7   3   9  139.39    6.30
  -7   3   9  147.29    5.40
  -5  -3   9  371.56   12.90
  -5  -3   9  384.96   12.30
   5  -3  -9  379.06   11.90
  -5  -3   9  378.86   13.70
  -5   3   9  371.06   12.20
  -5   3   9  372.16   13.30
  -5   3   9  377.56   12.70
   3  -3  -9  211.78    6.90
  -3  -3   9  213.18    8.20
  -3  -3   9  227.28    9.20
  -3   3   9  223.28    7.80
  -3   3   9  220.88    7.50
  -3   3   9  218.08    8.90
  -1  -3   9  147.49    6.10
  -1  -3   9  148.99    7.20
   1  -3  -9  141.09    4.90
  -1   3   9  143.69    5.20
  -1   3   9  149.09    7.10
  -1   3   9  143.49    5.40
  -1  -3  -9  176.58    6.10
   1  -3   9  187.08    8.90
   1  -3   9  193.08    7.60
   1   3   9  191.98    8.90
   1   3   9  188.18    6.50
   3  -3   9  168.08    7.10
   3  -3   9  157.88    8.50
  -3  -3  -9  144.69    5.40
   3   3   9  156.88    8.70
   5  -3   9   98.39    7.50
  -5  -3  -9   95.59    4.20
   5  -3   9  103.39    5.50
   5   3   9   98.69    8.00
   7  -3   9   89.39    5.80
  -7  -3  -9   84.29    4.20
   7  -3   9   80.69    7.40
   7   3   9   82.99    8.70
  -9  -3  -9   35.20    2.90
   9  -3   9   34.50    5.50
  -9   3  -9   31.50    3.20
   9   3   9   32.50    7.00
  20  -4  -9  103.79    7.00
 -20   4   9  106.59    5.50
  18  -4  -9  134.69    7.40
 -18   4   9  142.59    6.40
 -16  -4   9  253.47    8.90
  16  -4  -9  244.18   10.40
 -16   4   9  253.57    9.50
 -14  -4   9  135.49    5.20
  14  -4  -9  136.39    6.60
 -14   4   9  129.89    5.60
  12  -4  -9  498.55   17.20
 -12  -4   9  459.25   15.20
 -12  -4   9  477.45   16.10
 -12   4   9  471.35   15.60
  10  -4  -9  174.88    7.00
 -10  -4   9  159.78    6.60
 -10  -4   9  161.58    5.90
 -10   4   9  165.68    6.20
   8  -4  -9  857.31   27.30
  -8  -4   9  766.72   25.20
  -8  -4   9  776.12   24.50
  -8   4   9  775.82   25.50
  -8   4   9  786.02   24.60
  -6  -4   9  410.26   14.60
  -6  -4   9  433.26   13.90
  -6  -4   9  434.96   15.40
   6  -4  -9  407.36   12.70
  -6   4   9  432.16   13.90
  -6   4   9  432.86   14.90
   4  -4  -9  540.85   16.90
  -4  -4   9  532.45   18.10
  -4  -4   9  561.84   19.00
  -4   4   9  546.15   17.40
  -4   4   9  539.35   18.50
  -2  -4   9  703.53   23.30
   2  -4  -9  713.63   22.30
  -2  -4   9  731.33   24.20
  -2   4   9  709.03   22.40
  -2   4   9  690.63   22.60
  -2   4   9  730.73   23.90
   0  -4  -9  225.18    7.50
   0  -4   9  233.48    8.90
   0  -4   9  226.78    9.90
   0   4   9  233.18    7.80
   0   4   9  236.68    9.90
   2  -4   9  322.77   13.20
  -2  -4  -9  302.77   10.00
   2  -4   9  328.17   12.00
   2   4   9  317.67   13.10
   4  -4   9  107.19    5.70
   4  -4   9  100.99    7.10
  -4  -4  -9  103.69    4.30
   4   4   9   99.09    7.50
   6  -4   9  206.08   10.80
  -6  -4  -9  216.08    7.80
   6  -4   9  210.98    9.30
   6   4   9  211.18   11.80
   8  -4   9   49.90    6.10
  -8  -4  -9   56.09    3.80
   8   4   9   48.10    7.30
 -10  -4  -9  112.59    5.50
  10  -4   9  130.29    9.30
 -10   4  -9  113.09    6.20
  10   4   9  112.89   12.10
  19  -5  -9    1.40    2.10
 -19   5   9   -1.30    1.80
 -17  -5   9   15.00    1.60
  17  -5  -9   14.10    2.80
 -17   5   9   15.50    2.40
 -15  -5   9    6.00    1.20
  15  -5  -9    8.60    2.10
 -15   5   9    4.50    1.70
 -13  -5   9    0.70    1.40
  13  -5  -9    2.20    1.40
 -13  -5   9    0.50    0.90
 -13   5   9    1.50    1.30
  11  -5  -9  170.48    7.30
 -11  -5   9  178.98    6.30
 -11  -5   9  174.88    7.10
 -11   5   9  167.28    6.70
  -9  -5   9   56.49    2.80
  -9  -5   9   55.89    3.40
   9  -5  -9   59.39    3.50
  -9   5   9   57.59    3.10
  -7  -5   9   -0.10    0.90
   7  -5  -9    1.40    0.60
  -7  -5   9    1.30    1.20
   7  -5  -9    1.90    1.00
  -7   5   9    0.70    1.50
  -7   5   9    0.70    1.00
  -5  -5   9   16.70    2.00
   5  -5  -9   12.90    1.00
  -5  -5   9   13.20    2.50
  -5   5   9   15.10    2.30
  -5   5   9   14.00    1.50
  -3  -5   9  219.18    9.00
   3  -5  -9  198.98    6.60
  -3  -5   9  207.28    8.10
  -3   5   9  205.68    8.50
  -3   5   9  201.38    7.10
  -1  -5   9   13.70    2.10
   1  -5  -9   13.50    1.20
  -1  -5   9   14.10    2.70
  -1   5   9   13.70    2.70
  -1   5   9   14.50    1.40
   1  -5   9    0.70    1.50
   1  -5   9   -1.30    2.10
  -1  -5  -9    0.40    0.90
   1   5   9    1.90    2.50
   3  -5   9    1.90    1.80
   3  -5   9   -2.40    2.30
  -3  -5  -9    0.40    1.10
   3   5   9    2.20    3.10
   5  -5   9    0.40    2.90
   5  -5   9    2.30    2.10
  -5  -5  -9    2.00    1.30
   5   5   9   -0.80    3.60
   7  -5   9    8.70    3.50
  -7  -5  -9    2.90    1.60
   7  -5   9    7.50    2.80
   7   5   9    0.10    4.40
   9  -5   9   -1.00    3.40
  -9  -5  -9   -0.30    1.80
   9   5   9   -1.80    5.20
  20  -6  -9  163.38   10.90
  20  -6  -9  132.69    8.50
 -20   6   9  184.38    8.20
  18  -6  -9   93.69    6.50
 -18   6   9  110.09    5.80
 -16  -6   9  261.27    9.10
  16  -6  -9  230.68   10.40
 -16   6   9  267.37   10.10
  14  -6  -9  269.07   11.30
 -14  -6   9  284.97    9.80
 -14  -6   9  286.27   10.80
 -14   6   9  290.77   10.60
  12  -6  -9  338.07   13.00
 -12  -6   9  351.56   12.60
 -12  -6   9  359.66   11.70
 -12   6   9  344.77   12.30
 -10  -6   9  274.57   10.20
 -10  -6   9  272.77    9.30
  10  -6  -9  261.57   10.30
 -10   6   9  275.27    9.80
   8  -6  -9  528.65   18.20
  -8  -6   9  593.74   20.00
  -8   6   9  602.44   19.40
   6  -6  -9  516.45   14.80
   6  -6  -9  426.86   16.10
  -6  -6   9  560.24   18.90
  -6  -6   9  535.65   18.10
  -6   6   9  523.25   18.10
  -6   6   9  534.95   17.40
  -4  -6   9  369.36   13.40
   4  -6  -9  344.27   10.20
   4  -6  -9  290.97   11.20
  -4  -6   9  349.57   12.70
  -4   6   9  357.36   12.80
  -4   6   9  353.76   11.80
   2  -6  -9  378.46   12.00
  -2  -6   9  409.96   14.80
  -2  -6   9  398.26   14.10
   2  -6  -9  371.66   12.70
  -2   6   9  383.96   12.80
  -2   6   9  400.56   14.40
   0  -6   9  453.85   16.00
   0  -6  -9  433.96   14.00
   0  -6  -9  436.16   14.40
   0  -6   9  460.25   16.70
   0   6   9  448.66   16.40
   0   6   9  445.26   14.40
  -2  -6  -9  302.27   10.10
   2  -6   9  318.07   13.00
   2  -6   9  325.67   12.40
   2   6   9  304.67   12.90
  -4  -6  -9  212.58    7.60
   4  -6   9  211.48   10.40
   4  -6   9  228.68    9.90
   4   6   9  212.68   11.00
   6  -6   9  136.99    8.40
  -6  -6  -9  134.79    5.50
   6  -6   9  138.79    8.00
   6   6   9  132.09    9.80
   8  -6   9  134.09    8.70
  -8  -6  -9  130.59    5.80
   8  -6   9  139.59    8.60
   8   6   9  122.39   10.80
  19  -7  -9    8.20    3.00
  19  -7  -9   14.90    4.80
 -19   7   9   14.60    2.80
  17  -7  -9   21.50    3.60
 -17   7   9   30.80    3.30
 -15  -7   9   23.60    2.10
  15  -7  -9   20.60    3.20
 -15   7   9   29.30    3.00
  13  -7  -9  140.99    7.40
 -13  -7   9  151.88    5.70
 -13  -7   9  155.08    6.70
 -13   7   9  150.48    6.60
  11  -7  -9    2.20    1.60
 -11  -7   9    1.50    1.40
 -11   7   9    2.10    1.50
  -9  -7   9  109.79    5.30
   9  -7  -9   97.49    5.40
  -9   7   9  117.39    5.00
  -7  -7   9   95.09    4.80
   7  -7  -9   78.09    4.60
   7  -7  -9   93.39    3.20
  -7   7   9   92.99    4.80
  -7   7   9  102.39    4.40
  -5  -7   9  191.18    8.20
   5  -7  -9  177.68    5.80
  -5  -7   9  180.78    7.60
   5  -7  -9  165.18    7.20
  -5   7   9  192.08    6.80
  -5   7   9  181.18    7.60
   3  -7  -9   22.60    1.60
  -3  -7   9   22.40    3.00
  -3  -7   9   22.80    2.50
   3  -7  -9   22.30    2.50
  -3   7   9   22.50    1.80
  -3   7   9   22.50    2.80
   1  -7  -9   64.79    3.60
  -1  -7   9   69.99    4.40
  -1  -7   9   73.69    5.10
   1  -7  -9   68.99    3.00
  -1   7   9   70.79    5.00
  -1   7   9   66.19    3.10
  -1  -7  -9   35.00    2.80
  -1  -7  -9   38.10    2.30
   1  -7   9   41.40    3.90
   1  -7   9   34.90    4.10
   1   7   9   33.90    4.00
   3  -7   9   27.10    3.60
  -3  -7  -9   19.20    1.80
   3  -7   9   24.90    3.90
   3   7   9   20.00    4.00
  -5  -7  -9   68.29    3.60
   5  -7   9   71.29    6.20
   5  -7   9   64.59    5.70
   5   7   9   68.49    7.50
   7  -7   9   15.10    3.90
   7  -7   9   16.00    3.90
  -7  -7  -9   15.30    2.00
   7   7   9   13.50    5.10
  -9  -7  -9   14.80    2.20
   9  -7   9   22.10    4.50
   9  -7   9   22.00    4.80
   9   7   9   14.00    5.50
  18  -8  -9   70.99    7.50
  18  -8  -9   49.10    5.40
 -18   8   9   69.79    5.00
  16  -8  -9  111.89    7.20
 -16   8   9  135.79    6.60
 -14  -8   9  149.19    6.70
  14  -8  -9  121.39    7.20
 -14   8   9  148.59    6.80
 -12  -8   9  117.79    5.60
  12  -8  -9  103.59    6.30
 -12   8   9  113.29    5.60
 -10  -8   9  259.27    9.90
  10  -8  -9  225.38    9.80
 -10   8   9  265.77    9.70
  -8  -8   9  102.39    5.00
   8  -8  -9   84.59    5.00
  -8   8   9   97.99    4.70
   6  -8  -9  171.38    7.60
   6  -8  -9  179.98    6.00
  -6  -8   9  190.18    7.80
  -6   8   9  183.78    7.60
  -6   8   9  197.08    7.10
  -4  -8   9   87.29    5.30
   4  -8  -9   90.39    3.40
  -4  -8   9   87.09    4.80
   4  -8  -9   82.89    4.70
  -4   8   9   86.19    4.80
  -4   8   9   91.39    3.90
   2  -8  -9  248.38    8.30
  -2  -8   9  261.07   10.30
  -2  -8   9  258.77   10.50
   2  -8  -9  247.68    9.30
  -2   8   9  253.77    8.80
  -2   8   9  259.97   10.10
   0  -8   9  169.58    8.20
   0  -8  -9  169.58    6.00
   0  -8   9  175.48    8.00
   0  -8  -9  161.78    6.70
   0   8   9  164.98    8.00
   2  -8   9  146.49    7.60
  -2  -8  -9  125.29    4.90
   2  -8   9  141.59    7.80
  -2  -8  -9  125.39    5.60
   2   8   9  137.69    7.90
   4  -8   9  140.39    7.90
   4  -8   9  147.19    8.10
  -4  -8  -9  137.49    5.40
   4   8   9  133.39    8.80
   6  -8   9  119.49    8.20
   6  -8   9  132.99    7.80
  -6  -8  -9  114.39    5.00
   6   8   9  115.59    9.20
  -8  -8  -9   60.19    3.90
   8  -8   9   69.39    7.40
   8   8   9   53.39    7.00
  17  -9  -9   88.89    6.90
  17  -9  -9  104.99    8.70
 -17   9   9  106.59    6.20
  15  -9  -9   95.99    6.80
  15  -9  -9  119.39    8.30
 -15  -9   9  110.79    5.70
 -15   9   9  108.69    6.00
  13  -9  -9  265.37   11.80
 -13  -9   9  300.47   11.30
 -13   9   9  305.57   11.50
  11  -9  -9  182.98    8.80
 -11  -9   9  194.28    8.00
 -11   9   9  200.68    8.10
   9  -9  -9  334.77   13.20
  -9  -9   9  347.17   13.00
  -9   9   9  373.86   12.80
   7  -9  -9  133.49    6.70
  -7  -9   9  137.19    6.30
   7  -9  -9  137.59    4.80
  -7   9   9  139.09    6.00
  -7   9   9  141.19    5.90
   5  -9  -9  311.57   11.90
  -5  -9   9  314.97   12.00
   5  -9  -9  309.97   10.10
  -5   9   9  332.37   11.10
  -5   9   9  318.57   11.60
  -3  -9   9  158.38    7.30
   3  -9  -9  162.58    6.90
   3  -9  -9  153.38    5.60
  -3  -9   9  155.18    7.50
  -3   9   9  160.48    6.10
  -3   9   9  166.08    7.10
  -1  -9   9  109.69    6.20
  -1  -9   9  108.49    6.00
   1  -9  -9  111.19    4.30
   1  -9  -9  107.69    5.30
  -1   9   9  107.09    5.90
  -1  -9  -9  222.98    8.70
  -1  -9  -9  220.08    7.80
   1  -9   9  237.88   10.40
   1  -9   9  233.78   10.20
   1   9   9  229.28   10.10
  -3  -9  -9  131.99    6.10
   3  -9   9  151.78    8.30
   3  -9   9  154.18    8.00
  -3  -9  -9  133.79    5.30
   3   9   9  145.29    8.60
   5  -9   9   89.09    7.10
  -5  -9  -9   94.89    4.40
   5   9   9   88.59    7.80
   7  -9   9   99.19    8.20
  -7  -9  -9   92.89    4.60
   7   9   9   86.99    8.60
  16 -10  -9   22.10    4.00
  16 -10  -9   28.10    5.40
 -16  10   9   25.00    3.40
  14 -10  -9    3.90    2.40
 -14 -10   9   10.00    2.20
  14 -10  -9    8.40    3.60
 -14  10   9    8.50    2.50
  12 -10  -9   27.50    4.50
 -12 -10   9   24.20    2.70
  12 -10  -9   19.00    3.30
 -12  10   9   19.70    2.90
  10 -10  -9   12.40    2.80
  10 -10  -9   13.00    3.40
 -10 -10   9   12.90    2.20
 -10  10   9   11.20    2.30
   8 -10  -9    6.70    2.70
   8 -10  -9    4.40    2.10
  -8 -10   9    5.30    1.80
  -8  10   9    4.50    2.00
   6 -10  -9   37.10    3.90
   6 -10  -9   43.60    2.30
  -6 -10   9   43.80    3.70
  -6  10   9   41.00    3.20
  -4 -10   9   44.30    3.80
   4 -10  -9   46.00    3.90
   4 -10  -9   39.40    2.30
  -4  10   9   38.30    3.00
  -2 -10   9   16.00    2.70
   2 -10  -9   18.30    2.60
   2 -10  -9   15.10    1.50
  -2 -10   9   19.50    2.90
  -2  10   9   16.10    1.80
  -2  10   9   17.10    2.80
   0 -10  -9   11.40    1.50
   0 -10  -9   15.40    2.40
   0 -10   9   18.40    3.20
   0  10   9   16.10    3.10
  -2 -10  -9   33.20    2.30
   2 -10   9   37.40    4.30
  -2 -10  -9   35.00    3.50
   2  10   9   33.00    4.20
   4 -10   9    7.70    3.10
  -4 -10  -9    8.90    2.20
  -4 -10  -9    8.90    1.70
   4  10   9    7.40    3.60
  -6 -10  -9    5.60    1.80
   6 -10   9    6.90    3.60
   6  10   9    4.60    4.10
  15 -11  -9  202.38   12.00
 -15 -11   9  238.38    9.40
  15 -11  -9  222.48   10.90
 -15  11   9  211.98    9.80
  13 -11  -9  163.18   10.20
  13 -11  -9  183.08    9.30
 -13 -11   9  189.38    8.10
 -13  11   9  187.28    8.50
 -11 -11   9  190.58    8.10
  11 -11  -9  169.08   10.00
  11 -11  -9  201.58    9.40
 -11  11   9  188.58    8.30
   9 -11  -9  332.47   13.10
  -9 -11   9  341.97   12.70
   9 -11  -9  303.47   13.80
  -9  11   9  341.67   12.60
   7 -11  -9  188.08    8.80
  -7 -11   9  184.58    8.10
  -7  11   9  190.98    7.80
   5 -11  -9  449.26   14.70
   5 -11  -9  463.45   16.80
  -5 -11   9  482.05   17.20
  -5  11   9  478.95   16.20
  -3 -11   9  218.98    9.50
   3 -11  -9  203.48    7.30
   3 -11  -9  213.08    8.90
  -3  11   9  215.88    8.00
   1 -11  -9  196.38    8.40
   1 -11  -9  196.08    7.00
  -1 -11   9  203.48    9.40
  -1 -11  -9  253.37    9.00
  -1 -11  -9  266.17   10.30
   1 -11   9  277.17   12.10
   3 -11   9  245.88   11.70
  -3 -11  -9  234.48    9.60
  -3 -11  -9  238.28    8.50
   3  11   9  245.98   14.20
  -5 -11  -9   59.59    4.70
  -5 -11  -9   57.29    3.70
   5 -11   9   56.79    6.30
   5  11   9   51.99    5.70
 -14 -12   9   18.30    2.70
  14 -12  -9   19.20    4.50
  14 -12  -9   13.70    3.40
 -14  12   9    8.70    2.80
  12 -12  -9   17.90    3.40
 -12 -12   9   16.80    2.60
  12 -12  -9   13.10    4.00
 -12  12   9   13.20    2.90
 -10 -12   9   11.60    2.30
  10 -12  -9   10.40    3.60
  10 -12  -9   10.70    2.80
 -10  12   9    8.00    2.50
   8 -12  -9   10.40    2.70
  -8 -12   9   10.40    2.30
  -8  12   9   13.10    2.60
   6 -12  -9   19.20    3.10
  -6 -12   9   18.80    2.90
   6 -12  -9   14.80    1.50
  -6  12   9   12.70    2.40
   4 -12  -9   16.00    2.80
   4 -12  -9   15.40    1.60
  -4 -12   9   12.50    2.60
  -4  12   9   13.10    2.20
   2 -12  -9   54.69    3.10
   2 -12  -9   57.19    4.50
  -2 -12   9   50.79    4.70
   0 -12  -9   24.30    3.20
   0 -12  -9   25.70    2.10
   0 -12   9   26.30    4.00
  -2 -12  -9    6.60    1.70
   2 -12   9   10.20    3.20
  -2 -12  -9    8.40    2.40
   4 -12   9   10.30    3.60
  -4 -12  -9   15.00    2.10
  -4 -12  -9   14.80    2.80
 -13 -13   9   53.29    4.30
  13 -13  -9   47.80    5.90
  13 -13  -9   50.89    5.50
 -13  13   9   51.69    4.90
  11 -13  -9   79.19    6.00
 -11 -13   9   68.49    4.60
  11 -13  -9   71.69    6.60
 -11  13   9   56.39    5.00
   9 -13  -9  187.38    9.20
  -9 -13   9  176.38    7.90
  -9  13   9  170.38    8.10
  -7 -13   9  130.09    6.70
   7 -13  -9  126.99    7.30
  -7  13   9  117.19    6.40
  -5 -13   9  247.08   10.60
   5 -13  -9  232.68   10.40
   5 -13  -9  236.58    8.20
  -5  13   9  259.17    9.90
  -3 -13   9   83.49    5.80
   3 -13  -9   81.19    5.60
   3 -13  -9   81.19    3.80
   1 -13  -9  155.28    7.60
  -1 -13   9  157.78    8.40
   1 -13  -9  147.09    5.90
   1 -13   9   53.89    5.70
  -1 -13  -9   53.39    3.50
  -1 -13  -9   61.79    4.90
  -3 -13  -9   95.09    5.90
   3 -13   9   98.09    7.60
  -3 -13  -9   87.09    4.50
 -12 -14   9   86.09    5.30
  12 -14  -9   88.39    6.80
  12 -14  -9   94.49    6.80
 -12  14   9   77.19    6.00
  10 -14  -9   25.10    3.80
 -10 -14   9   20.80    3.00
 -10  14   9   16.60    3.20
  -8 -14   9  110.79    6.20
   8 -14  -9  110.49    7.00
  -8  14   9   99.79    6.20
   6 -14  -9   78.99    6.00
  -6 -14   9   75.29    5.40
  -6  14   9   80.59    5.20
   4 -14  -9   88.39    6.10
   4 -14  -9   84.29    4.10
  -4 -14   9   86.39    5.90
   2 -14  -9   99.59    6.20
  -2 -14   9   88.69    6.30
   2 -14  -9   89.49    4.40
   0 -14  -9   66.99    3.80
   0 -14  -9   66.29    5.40
   0 -14   9   60.29    6.00
  -2 -14  -9   98.29    6.30
  -2 -14  -9   94.39    4.80
   2 -14   9   95.49    7.40
  -9 -15   9   11.80    2.70
   9 -15  -9   11.90    3.10
  -9  15   9   11.90    3.20
  -7 -15   9   39.60    4.50
   7 -15  -9   46.20    5.10
  -7  15   9   35.80    3.90
  -5 -15   9   34.00    4.20
   5 -15  -9   33.70    4.30
   3 -15  -9   13.40    1.90
  -3 -15   9   10.10    3.00
   3 -15  -9   13.90    3.10
   1 -15  -9   29.10    2.50
   1 -15  -9   26.70    3.70
  -1 -15   9   20.20    3.80
  20   0 -10  138.99    7.60
 -20   0  10  151.28    6.40
  18   0 -10  226.98    9.70
 -18   0  10  235.08    8.70
  16   0 -10  185.08    7.90
 -16   0  10  184.08    7.00
 -14   0  10  460.95   15.30
  14   0 -10  461.95   15.80
 -12   0  10  133.69    5.30
  12   0 -10  130.99    5.30
 -10   0  10  408.16   14.20
 -10   0  10  405.86   13.40
  -8   0  10  662.23   23.00
  -8   0  10  694.23   22.40
  -8   0  10  686.93   21.70
  -6   0  10  507.05   16.40
  -6   0  10  520.15   17.00
  -6   0  10  496.85   17.70
   6   0 -10  480.25   14.90
  -4   0  10 1071.29   33.50
   4   0 -10  969.10   29.90
  -4   0  10 1040.50   34.50
  -4   0  10 1051.09   32.90
  -2   0  10   25.20    2.40
  -2   0  10   24.40    3.20
   2   0 -10   24.50    1.70
  -2   0  10   27.80    2.00
   0   0  10  398.36   13.50
   0   0 -10  370.36   12.00
   0   0  10  397.66   15.30
   2   0  10  293.47   10.40
  -2   0 -10  276.77    9.40
   2   0  10  291.77   12.70
  -4   0 -10  252.07    8.90
   4   0  10  259.37   12.50
   6   0  10   51.29    6.60
  -6   0 -10   50.09    3.50
   8   0  10   99.59    9.60
  -8   0 -10  120.69    5.70
  21  -1 -10    6.10    2.60
  21   1 -10    3.30    2.50
 -19  -1  10   11.20    1.80
  19  -1 -10   15.50    2.80
  19   1 -10   14.60    2.80
 -19   1  10   15.00    2.10
 -17  -1  10   12.40    1.70
  17  -1 -10   15.90    2.50
  17   1 -10   15.00    2.40
 -17   1  10   12.00    1.80
 -15  -1  10   28.90    2.40
  15  -1 -10   33.60    3.10
 -15   1  10   32.10    2.50
  15   1 -10   29.80    3.00
 -13  -1  10    7.90    1.40
  13  -1 -10    6.20    1.50
  13   1 -10    8.80    1.50
 -13   1  10    8.50    1.50
 -11  -1  10  196.38    7.10
 -11  -1  10  195.98    7.90
  11  -1 -10  205.48    7.40
 -11   1  10  200.88    7.20
  -9  -1  10   22.40    2.50
  -9  -1  10   23.60    1.90
  -9   1  10   23.70    2.00
  -7  -1  10  118.59    5.20
  -7  -1  10  114.39    4.60
  -7  -1  10  117.89    6.00
  -7   1  10  118.69    6.00
  -7   1  10  121.29    5.20
  -7   1  10  117.59    4.60
   5  -1 -10   20.90    1.30
  -5  -1  10   20.30    1.70
  -5  -1  10   20.50    2.20
  -5  -1  10   20.60    2.80
  -5   1  10   24.40    2.90
  -5   1  10   20.50    2.30
  -5   1  10   18.20    1.60
  -3  -1  10   51.19    2.70
  -3  -1  10   48.30    4.30
  -3  -1  10   51.49    3.20
   3  -1 -10   51.09    2.20
  -3   1  10   51.89    4.30
  -3   1  10   54.09    2.70
  -3   1  10   53.69    3.10
  -1  -1  10    4.80    1.40
   1  -1 -10    3.00    0.90
  -1  -1  10    4.40    2.40
  -1   1  10    2.10    2.30
  -1   1  10    4.10    1.10
  -1   1  10    3.60    1.30
  -1  -1 -10    2.50    1.00
   1  -1  10    3.10    1.40
   1  -1  10    2.00    2.40
   1   1  10    1.70    1.30
   1   1  10    1.30    2.50
   3  -1  10   23.90    4.30
   3  -1  10   24.60    2.60
  -3  -1 -10   26.00    2.00
   3   1  10   21.30    4.10
  -3   1 -10   22.40    2.00
   5  -1  10    6.00    3.80
  -5  -1 -10    9.30    1.70
   5   1  10    8.90    4.20
  -5   1 -10    7.80    1.70
  -7  -1 -10   20.50    2.30
   7  -1  10   12.20    4.90
   7   1  10   18.40    5.30
  -7   1 -10   14.40    2.30
   9  -1  10    2.90    4.40
  -9  -1 -10    2.70    1.90
  -9   1 -10    2.60    2.10
   9   1  10   -0.80    5.00
  20  -2 -10   96.69    6.50
 -20   2  10  106.39    5.30
  20   2 -10   98.69    6.30
  18  -2 -10   88.29    5.60
 -18  -2  10   85.19    4.20
  18   2 -10   87.29    5.40
 -18   2  10   90.09    4.60
  16  -2 -10  130.89    6.40
 -16  -2  10  138.39    5.50
 -16   2  10  133.19    5.80
  16   2 -10  132.49    6.20
 -14  -2  10  423.76   14.00
  14  -2 -10  435.06   15.20
 -14   2  10  415.76   14.20
 -12  -2  10  348.17   11.80
 -12  -2  10  358.36   12.70
  12  -2 -10  360.96   12.50
 -12   2  10  348.37   11.90
  10  -2 -10  322.87   10.80
 -10  -2  10  293.77   10.90
 -10  -2  10  304.87   10.20
 -10   2  10  301.97   10.30
  -8  -2  10  365.36   13.50
  -8  -2  10  364.66   12.80
  -8  -2  10  370.36   12.10
  -8   2  10  363.06   12.10
  -8   2  10  357.66   13.30
  -6  -2  10  201.58    7.80
  -6  -2  10  205.28    7.10
  -6  -2  10  206.18    8.70
   6  -2 -10  206.48    6.60
  -6   2  10  200.58    7.10
  -6   2  10  202.88    7.60
  -6   2  10  198.08    8.30
   4  -2 -10  751.92   23.30
  -4  -2  10  792.62   24.60
  -4  -2  10  778.72   26.20
  -4  -2  10  772.42   25.30
  -4   2  10  792.42   24.50
  -4   2  10  748.13   25.90
  -4   2  10  785.92   25.00
   2  -2 -10  183.68    6.20
  -2  -2  10  187.18    7.40
  -2  -2  10  189.38    8.60
  -2   2  10  189.68    7.10
  -2   2  10  195.88    8.60
  -2   2  10  191.98    6.70
   0  -2  10  330.77   13.20
   0  -2  10  321.57   11.60
   0  -2 -10  300.17    9.90
   0   2  10  325.87   10.70
   0   2  10  329.77   13.10
   0   2  10  323.67   11.10
   2  -2  10  149.09    6.50
   2  -2  10  155.58    8.60
  -2  -2 -10  143.39    5.40
   2   2  10  150.78    8.50
   4  -2  10  206.58   11.10
   4  -2  10  227.78    8.80
  -4  -2 -10  211.78    7.60
   4   2  10  219.38   11.30
   6  -2  10   74.49    7.80
  -6  -2 -10   85.19    4.20
  -6   2 -10   83.39    4.60
   6   2  10   82.09    8.30
  -8  -2 -10   76.29    4.40
   8  -2  10   77.29    8.40
   8   2  10   65.29    8.30
  -8   2 -10   76.39    4.80
 -19  -3  10   46.40    4.50
  19  -3 -10   48.20    4.60
 -19   3  10   49.10    3.70
 -17  -3  10   97.69    4.40
  17  -3 -10  108.99    6.10
 -17   3  10  105.09    5.00
  15  -3 -10  408.16   14.80
 -15  -3  10  379.86   12.80
 -15   3  10  384.26   13.20
 -13  -3  10   44.80    3.50
  13  -3 -10   46.10    3.20
 -13  -3  10   43.30    2.60
 -13   3  10   47.40    3.00
 -11  -3  10  445.86   14.80
 -11  -3  10  453.85   15.70
  11  -3 -10  498.35   16.60
 -11   3  10  459.85   15.00
  -9  -3  10  195.08    7.90
   9  -3 -10  221.68    7.70
  -9  -3  10  199.68    7.10
  -9   3  10  210.88    7.30
  -7  -3  10  644.64   21.90
  -7  -3  10  630.64   20.30
  -7  -3  10  636.04   21.10
  -7   3  10  626.24   20.30
  -7   3  10  644.14   21.50
  -5  -3  10  186.48    6.70
  -5  -3  10  195.08    8.40
   5  -3 -10  194.08    6.40
  -5  -3  10  186.98    7.40
  -5   3  10  182.78    6.60
  -5   3  10  181.28    8.00
  -5   3  10  190.68    7.10
   3  -3 -10  229.78    7.60
  -3  -3  10  238.18   10.00
  -3  -3  10  228.88    8.90
  -3   3  10  243.78    8.50
  -3   3  10  242.78    8.20
  -3   3  10  239.78    9.80
  -1  -3  10  473.05   17.00
   1  -3 -10  444.06   14.20
  -1  -3  10  446.66   15.70
  -1   3  10  450.15   15.00
  -1   3  10  473.55   14.80
  -1   3  10  450.35   16.80
   1  -3  10  140.89    7.80
  -1  -3 -10  123.79    4.70
   1  -3  10  135.29    6.20
   1   3  10  136.79    7.70
   1   3  10  139.99    5.00
   3  -3  10  155.28    9.20
   3  -3  10  180.98    7.50
  -3  -3 -10  163.48    6.00
   3   3  10  170.68    9.60
   5  -3  10   37.00    4.00
  -5  -3 -10   31.20    2.40
   5  -3  10   40.50    5.70
   5   3  10   37.10    5.80
   7  -3  10  139.99    9.60
  -7  -3 -10  145.49    6.10
   7   3  10  133.59   10.60
  -9  -3 -10    6.00    2.10
   9  -3  10   11.80    4.60
  -9   3 -10    6.30    2.50
   9   3  10    0.20    5.40
  20  -4 -10   55.59    5.20
 -20   4  10   61.79    4.30
  18  -4 -10   22.60    3.30
 -18  -4  10   23.10    2.10
 -18   4  10   23.60    2.60
 -16  -4  10   65.29    3.30
  16  -4 -10   62.09    4.50
 -16   4  10   68.69    4.00
 -14  -4  10   29.30    2.20
  14  -4 -10   28.70    3.00
 -14   4  10   30.60    2.60
  12  -4 -10  233.88    9.00
 -12  -4  10  222.18    7.90
 -12  -4  10  216.58    8.70
 -12   4  10  228.28    8.20
 -10  -4  10   13.50    1.50
  10  -4 -10   16.10    1.90
 -10  -4  10   14.20    2.00
 -10   4  10   11.60    1.60
  -8  -4  10   28.70    2.10
  -8  -4  10   27.70    2.70
  -8   4  10   26.80    2.10
  -8   4  10   23.60    2.80
  -6  -4  10   32.10    2.80
  -6  -4  10   32.10    2.20
  -6  -4  10   30.40    3.40
   6  -4 -10   29.30    1.50
  -6   4  10   30.50    3.20
  -6   4  10   30.10    2.20
   4  -4 -10   37.70    1.80
  -4  -4  10   37.50    3.00
  -4  -4  10   37.10    3.90
  -4   4  10   37.20    3.80
  -4   4  10   33.10    2.30
  -2  -4  10  155.28    6.70
  -2  -4  10  163.58    7.80
   2  -4 -10  162.88    5.60
  -2   4  10  151.88    5.90
  -2   4  10  164.68    5.70
  -2   4  10  151.08    7.50
   0  -4  10   25.00    2.80
   0  -4 -10   20.20    1.60
   0  -4  10   23.90    3.60
   0   4  10   24.50    1.90
   0   4  10   20.50    3.50
   2  -4  10   65.69    4.50
   2  -4  10   60.89    5.70
  -2  -4 -10   54.49    2.90
   2   4  10   59.19    6.10
   4  -4  10   43.40    4.20
  -4  -4 -10   35.50    2.70
   4  -4  10   35.00    5.10
   4   4  10   38.30    5.50
  -6  -4 -10   44.40    3.30
   6  -4  10   50.89    6.20
   6  -4  10   51.29    4.80
   6   4  10   43.90    6.60
   8  -4  10   18.60    4.60
  -8  -4 -10   18.20    2.40
   8   4  10   12.80    5.90
  19  -5 -10  218.58   10.40
 -19   5  10  256.67   10.10
 -17  -5  10  222.68    8.10
  17  -5 -10  212.28    9.70
 -17   5  10  231.88    9.00
  15  -5 -10  336.97   13.10
 -15  -5  10  349.47   11.90
 -15   5  10  356.66   12.60
 -13  -5  10  232.68    9.20
  13  -5 -10  243.18    9.70
 -13  -5  10  226.68    8.20
 -13   5  10  236.98    8.70
  11  -5 -10  657.33   22.00
 -11  -5  10  604.14   19.70
 -11  -5  10  611.54   20.60
 -11   5  10  617.84   20.00
   9  -5 -10  147.09    6.00
  -9  -5  10  142.19    5.40
  -9  -5  10  138.79    6.20
  -9   5  10  145.69    5.60
  -7  -5  10  208.38    8.20
  -7  -5  10  212.48    9.10
  -7  -5  10  201.08    7.40
  -7   5  10  217.68    8.60
  -7   5  10  208.58    7.50
   5  -5 -10  233.38    7.60
  -5  -5  10  252.17   10.30
  -5  -5  10  239.48    9.30
  -5   5  10  242.68    9.60
  -5   5  10  242.78    8.40
  -3  -5  10  446.66   15.90
   3  -5 -10  420.26   13.40
  -3  -5  10  416.26   14.80
  -3   5  10  419.76   15.30
  -3   5  10  415.36   13.80
  -1  -5  10  370.06   13.40
   1  -5 -10  350.76   11.40
  -1  -5  10  366.96   14.30
  -1   5  10  368.56   12.00
  -1   5  10  371.86   14.10
   1  -5  10  228.18    9.30
   1  -5  10  221.58   10.40
  -1  -5 -10  207.98    7.20
   1   5  10  217.88   10.30
   3  -5  10  398.46   14.50
  -3  -5 -10  363.76   12.10
   3  -5  10  363.06   15.60
   3   5  10  378.76   15.80
  -5  -5 -10  208.48    7.70
   5  -5  10  196.98   10.80
   5  -5  10  224.38    9.80
   5   5  10  211.48   11.90
   7  -5  10  169.28    8.80
   7  -5  10  169.98   10.20
  -7  -5 -10  167.78    6.80
   7   5  10  155.28   11.60
  18  -6 -10   25.00    3.60
 -18   6  10   23.70    2.90
 -16  -6  10    2.50    1.10
  16  -6 -10    2.50    1.80
 -16   6  10    3.60    1.90
  14  -6 -10   19.60    2.80
 -14  -6  10   18.70    2.60
 -14  -6  10   20.50    1.90
 -14   6  10   22.20    2.60
 -12  -6  10    0.90    1.00
 -12  -6  10    1.70    1.50
  12  -6 -10    1.70    1.40
 -12   6  10   -0.40    1.30
 -10  -6  10   57.09    3.80
 -10  -6  10   51.79    2.90
  10  -6 -10   59.79    3.80
 -10   6  10   57.79    3.40
   8  -6 -10   26.20    2.40
  -8  -6  10   26.70    2.80
  -8   6  10   27.40    2.20
  -8   6  10   24.20    2.70
  -6  -6  10  111.39    5.40
   6  -6 -10  107.99    3.80
  -6  -6  10  118.29    6.30
  -6   6  10  109.09    4.60
  -6   6  10  107.19    5.50
   4  -6 -10   51.29    2.30
  -4  -6  10   47.60    4.40
  -4  -6  10   45.10    3.50
  -4   6  10   48.30    2.70
  -4   6  10   48.70    4.10
   2  -6 -10    4.90    1.00
  -2  -6  10   -0.40    2.20
  -2  -6  10    4.00    1.70
  -2   6  10    3.10    1.10
  -2   6  10    5.40    2.50
   0  -6  10   11.70    3.00
   0  -6  10   11.20    2.40
   0  -6 -10   10.60    1.30
   0   6  10    7.30    3.00
  -2  -6 -10    0.70    1.20
   2  -6  10    3.10    2.20
  -2  -6 -10    0.80    1.10
   2  -6  10    1.60    2.70
   2   6  10   -3.10    3.10
   4  -6  10   26.70    4.40
  -4  -6 -10   24.30    2.10
   4  -6  10   26.90    3.80
   4   6  10   23.60    4.80
  -6  -6 -10    8.70    1.90
   6  -6  10    8.60    3.60
   6  -6  10   13.10    3.40
   6   6  10    4.70    4.60
  -8  -6 -10    5.10    2.00
   8  -6  10    1.70    3.20
   8  -6  10   12.00    4.10
   8   6  10    3.40    5.30
  19  -7 -10   76.79    6.20
 -19   7  10   98.89    5.80
  17  -7 -10   74.69    5.60
 -17   7  10   88.69    5.30
  15  -7 -10  151.38    7.90
 -15  -7  10  171.88    7.50
 -15  -7  10  163.68    6.30
 -15   7  10  169.58    7.30
  13  -7 -10  207.58    9.20
 -13  -7  10  230.18    8.30
 -13  -7  10  235.08    9.30
 -13   7  10  242.68    9.10
 -11  -7  10  249.18    9.80
  11  -7 -10  229.78    9.60
 -11   7  10  254.07    9.40
  -9  -7  10  364.46   13.10
   9  -7 -10  303.17   11.60
  -9   7  10  359.56   12.50
   7  -7 -10  421.26   15.00
  -7  -7  10  533.15   18.30
  -7   7  10  539.45   17.50
  -7   7  10  529.45   18.20
  -5  -7  10  374.46   13.90
   5  -7 -10  340.27   10.00
  -5  -7  10  340.87   13.00
   5  -7 -10  274.17   11.10
  -5   7  10  353.16   13.00
  -5   7  10  367.86   12.00
  -3  -7  10  248.08   10.40
   3  -7 -10  234.08    7.80
  -3  -7  10  241.48    9.70
  -3   7  10  235.88    9.70
  -3   7  10  235.78    8.30
  -1  -7  10  169.78    7.70
   1  -7 -10  153.28    6.20
   1  -7 -10  150.68    5.50
  -1  -7  10  155.48    8.10
  -1   7  10  162.48    7.90
   1  -7  10  200.48    9.80
   1  -7  10  220.38    9.50
  -1  -7 -10  192.18    6.90
  -1  -7 -10  196.58    7.50
   1   7  10  204.68    9.90
  -3  -7 -10  140.99    5.50
   3  -7  10  162.38    8.40
   3  -7  10  154.38    8.80
   3   7  10  149.29    9.30
   5  -7  10  104.89    7.30
  -5  -7 -10   89.99    4.30
   5  -7  10  100.59    7.40
   5   7  10   91.59    8.80
   7  -7  10   67.09    6.80
  -7  -7 -10   68.79    4.10
   7  -7  10   72.49    6.80
   7   7  10   49.99    7.00
  18  -8 -10   18.10    3.50
 -18   8  10   27.00    3.40
  16  -8 -10  121.79    7.40
 -16   8  10  143.99    6.90
 -14  -8  10   76.09    4.70
  14  -8 -10   65.69    5.10
 -14   8  10   73.89    4.60
  12  -8 -10   51.29    4.40
 -12  -8  10   59.19    4.00
 -12   8  10   63.49    4.10
 -10  -8  10  151.38    6.90
  10  -8 -10  125.49    6.60
 -10   8  10  160.28    6.60
  -8  -8  10  434.46   15.60
   8  -8 -10  351.86   13.30
  -8   8  10  453.55   15.00
  -6  -8  10  123.99    6.10
   6  -8 -10  122.99    4.20
   6  -8 -10  105.49    5.60
  -6   8  10  132.79    5.30
  -6   8  10  124.49    6.00
  -4  -8  10  133.19    7.00
   4  -8 -10  131.09    6.20
  -4  -8  10  133.69    6.50
   4  -8 -10  131.99    4.80
  -4   8  10  138.79    5.30
  -4   8  10  130.19    6.50
  -2  -8  10  170.28    8.30
  -2  -8  10  171.68    7.90
   2  -8 -10  164.28    5.80
   2  -8 -10  162.88    6.80
  -2   8  10  162.08    6.10
  -2   8  10  172.68    7.90
   0  -8 -10  149.79    6.30
   0  -8 -10  147.09    5.50
   0  -8  10  159.48    8.30
   0  -8  10  164.48    7.90
   0   8  10  147.99    8.00
   2  -8  10   83.39    6.40
  -2  -8 -10   75.09    4.20
  -2  -8 -10   73.29    3.60
   2  -8  10   77.49    5.90
   2   8  10   78.69    6.90
   4  -8  10   28.00    4.20
  -4  -8 -10   24.60    2.20
   4  -8  10   19.80    3.90
   4   8  10   24.90    5.00
   6  -8  10   33.50    4.80
  -6  -8 -10   32.20    2.60
   6  -8  10   37.40    5.30
   6   8  10   25.60    5.60
  17  -9 -10   57.29    6.60
  17  -9 -10   39.10    5.00
 -17   9  10   56.79    4.80
  15  -9 -10   12.70    3.00
 -15  -9  10   20.90    2.80
 -15   9  10   20.20    3.00
 -13  -9  10   61.19    4.10
  13  -9 -10   51.29    4.70
 -13   9  10   53.39    4.20
 -11  -9  10   39.60    3.50
  11  -9 -10   29.60    3.70
 -11   9  10   39.90    3.40
   9  -9 -10   47.30    4.10
  -9  -9  10   66.59    4.30
  -9   9  10   60.29    3.90
   7  -9 -10   49.80    4.00
  -7  -9  10   64.29    4.20
  -7   9  10   61.49    4.10
  -7   9  10   59.29    3.60
   5  -9 -10   46.50    3.90
   5  -9 -10   47.00    2.40
  -5  -9  10   53.29    4.10
  -5   9  10   45.80    3.10
  -5   9  10   52.39    4.10
  -3  -9  10   67.29    4.70
  -3  -9  10   65.09    5.10
   3  -9 -10   63.39    4.10
   3  -9 -10   64.69    3.00
  -3   9  10   60.59    4.70
  -3   9  10   64.99    3.40
   1  -9 -10   62.99    4.00
   1  -9 -10   58.49    3.00
  -1  -9  10   61.29    5.30
  -1  -9  10   67.29    5.20
  -1   9  10   63.39    5.20
   1  -9  10   67.19    5.70
  -1  -9 -10   61.99    4.10
   1  -9  10   69.39    5.70
  -1  -9 -10   61.49    3.30
   1   9  10   60.49    5.90
  -3  -9 -10   36.90    3.60
   3  -9  10   49.20    5.60
  -3  -9 -10   45.20    2.90
   3  -9  10   50.29    5.60
   3   9  10   43.60    5.40
  -5  -9 -10   23.30    2.30
   5  -9  10   29.80    4.90
   5   9  10   27.30    5.10
  16 -10 -10  137.29    8.20
  16 -10 -10  144.79    9.70
 -16 -10  10  165.68    7.60
 -16  10  10  154.48    7.80
  14 -10 -10   44.30    4.80
 -14 -10  10   52.39    4.10
  14 -10 -10   54.79    6.10
 -14  10  10   51.09    4.40
  12 -10 -10  203.18   10.00
 -12 -10  10  215.58    9.00
  12 -10 -10  232.28   11.00
 -12  10  10  228.48    9.20
  10 -10 -10  171.18    8.40
 -10 -10  10  197.18    8.50
 -10  10  10  210.18    8.40
  -8 -10  10  436.26   15.90
   8 -10 -10  404.26   15.30
  -8  10  10  454.55   15.40
  -6 -10  10  170.58    7.80
   6 -10 -10  159.98    7.70
   6 -10 -10  165.18    5.80
  -6  10  10  174.58    7.00
  -4 -10  10  287.77   11.40
   4 -10 -10  277.87    9.50
   4 -10 -10  289.27   11.20
  -4  10  10  278.77   10.00
  -2 -10  10  204.08    9.30
   2 -10 -10  198.88    8.40
  -2 -10  10  200.68    9.30
   2 -10 -10  201.88    7.10
  -2  10  10  205.18    8.90
   0 -10  10  160.38    8.20
   0 -10 -10  143.69    5.60
   0 -10 -10  147.09    6.70
   0  10  10  143.29    7.80
  -2 -10 -10   86.69    4.20
  -2 -10 -10   95.09    5.30
   2 -10  10  109.59    7.30
   2  10  10   91.79    7.10
  -4 -10 -10  120.69    5.20
   4 -10  10  128.89    8.60
  -4 -10 -10  117.69    6.10
   4  10  10  131.79    8.90
 -15 -11  10    2.00    1.90
  15 -11 -10   -1.30    3.10
  15 -11 -10   -1.20    2.20
 -15  11  10   -0.60    2.30
  13 -11 -10    6.70    3.50
 -13 -11  10    4.30    1.90
  13 -11 -10    1.30    2.10
 -13  11  10    3.40    2.40
 -11 -11  10    8.00    2.10
  11 -11 -10    4.50    2.30
  11 -11 -10    6.10    3.10
 -11  11  10    8.00    2.40
   9 -11 -10   -0.20    1.80
   9 -11 -10    1.30    4.50
  -9 -11  10    1.40    1.80
  -9  11  10   -2.30    1.80
  -7 -11  10   -0.70    1.60
   7 -11 -10    1.70    1.80
  -7  11  10   -0.90    1.80
  -5 -11  10    3.60    2.10
   5 -11 -10    3.70    1.10
   5 -11 -10    3.10    2.10
  -5  11  10    2.90    1.70
   3 -11 -10    5.60    1.30
   3 -11 -10    9.30    2.20
  -3 -11  10    7.20    2.40
   1 -11 -10    7.00    2.10
  -1 -11  10    4.60    2.50
   1 -11 -10    6.40    1.40
   1 -11  10   -1.30    2.30
  -1 -11 -10    0.40    1.30
  -1 -11 -10    0.50    1.90
   3 -11  10    0.10    2.90
  -3 -11 -10    1.70    2.00
  -3 -11 -10    2.20    1.60
  14 -12 -10  135.69    8.10
 -14 -12  10  141.99    6.90
  14 -12 -10  137.29    9.70
 -14  12  10  135.29    7.40
  12 -12 -10  234.38   10.70
 -12 -12  10  231.48    9.50
  12 -12 -10  202.88   11.50
 -12  12  10  219.28    9.80
  10 -12 -10  105.89    6.70
 -10 -12  10  101.99    5.80
 -10  12  10  104.19    6.00
  -8 -12  10  213.58    9.30
   8 -12 -10  224.08   10.10
  -8  12  10  224.88    9.10
   6 -12 -10  122.79    6.90
  -6 -12  10  119.29    6.60
  -6  12  10  120.39    5.80
   4 -12 -10  211.98    7.60
  -4 -12  10  231.78   10.30
   4 -12 -10  214.98    9.60
   2 -12 -10  168.78    7.90
   2 -12 -10  162.28    6.30
  -2 -12  10  175.18    8.90
   0 -12 -10  319.17   12.40
   0 -12  10  327.47   14.00
   0 -12 -10  320.87   11.00
   2 -12  10   91.39    7.30
  -2 -12 -10   90.39    5.70
  -2 -12 -10   92.59    4.50
  13 -13 -10   50.29    6.10
 -13 -13  10   48.80    4.20
  13 -13 -10   52.59    5.30
 -13  13  10   35.00    4.10
  11 -13 -10   75.89    6.00
 -11 -13  10   71.19    5.00
 -11  13  10   68.59    5.30
  -9 -13  10    6.40    2.30
   9 -13 -10   10.80    2.80
  -9  13  10    9.80    2.70
   7 -13 -10   60.49    5.20
  -7 -13  10   53.89    4.60
  -7  13  10   53.09    4.40
  -5 -13  10   17.60    3.30
   5 -13 -10   17.30    1.80
   5 -13 -10   16.70    3.20
  -5  13  10   19.40    2.80
  -3 -13  10   91.99    6.30
   3 -13 -10   91.19    5.90
   3 -13 -10   89.29    4.20
   1 -13 -10   41.50    3.10
   1 -13 -10   48.50    4.60
  -1 -13  10   40.20    4.70
  -1 -13 -10   40.10    2.90
  -1 -13 -10   47.00    4.60
   1 -13  10   38.70    5.20
 -10 -14  10   51.99    4.60
  10 -14 -10   56.59    5.40
 -10  14  10   37.00    4.30
  -8 -14  10   53.79    4.80
   8 -14 -10   56.79    5.30
  -8  14  10   44.80    4.30
   6 -14 -10   34.10    4.30
  -6 -14  10   34.10    4.10
  -6  14  10   31.30    3.50
   4 -14 -10   84.89    4.10
  -4 -14  10   89.29    6.50
   4 -14 -10   88.89    6.20
  -2 -14  10   17.70    3.70
   2 -14 -10   15.80    3.00
   2 -14 -10   15.60    2.00
   0 -14 -10   82.19    5.90
   0 -14  10   76.29    6.70
   0 -14 -10   72.89    4.10
  -7 -15  10  151.18    8.00
   7 -15 -10  164.78    8.80
  -7  15  10  137.19    7.30
   5 -15 -10   46.70    5.20
  -5 -15  10   43.40    4.80
  20   0 -11    0.70    2.00
 -20   0  11    0.30    1.40
  18   0 -11    0.80    1.70
 -18   0  11    0.90    1.40
 -16   0  11    1.80    1.30
  16   0 -11    0.20    1.40
  14   0 -11    0.00    1.10
 -14   0  11   -1.70    1.10
 -12   0  11   -0.30    1.10
 -10   0  11    0.30    1.00
 -10   0  11    0.10    1.40
  -8   0  11   -0.40    1.80
  -8   0  11   -0.30    1.20
  -8   0  11   -1.20    0.90
  -6   0  11   -0.30    1.80
   6   0 -11   -0.40    0.60
  -6   0  11   -0.20    1.00
  -6   0  11    1.30    1.30
  -4   0  11   -0.80    2.00
   4   0 -11    0.50    0.70
  -4   0  11    0.10    1.30
  -4   0  11    0.80    1.00
  -2   0  11   -0.10    2.10
  -2   0  11    0.40    1.30
   2   0 -11   -0.40    0.80
  -2   0  11    0.20    1.00
   0   0 -11    0.60    1.00
   0   0  11   -0.20    2.60
   0   0  11    0.20    1.40
  -2   0 -11   -0.20    1.20
   2   0  11   -0.10    3.00
   4   0  11    0.10    3.50
  -4   0 -11   -1.10    1.40
  -6   0 -11   -1.60    1.70
   6   0  11   -1.00    4.10
   8   0  11   -6.30    4.30
  -8   0 -11   -1.60    2.00
  19  -1 -11  102.09    6.10
 -19  -1  11  105.39    5.00
 -19   1  11  103.19    5.10
  19   1 -11  100.49    5.90
  17  -1 -11  375.16   13.70
 -17  -1  11  387.26   13.20
 -17   1  11  380.86   13.30
  17   1 -11  357.86   13.40
  15  -1 -11  206.88    8.20
 -15  -1  11  204.18    7.50
 -15   1  11  197.78    7.60
  13  -1 -11  265.07    9.50
 -13  -1  11  256.77    9.10
 -13   1  11  255.17    9.10
 -11  -1  11  364.36   13.10
 -11  -1  11  361.76   12.20
  11  -1 -11  377.46   12.40
 -11   1  11  367.06   12.30
  -9  -1  11  382.36   13.30
  -9  -1  11  372.96   12.60
  -9   1  11  366.96   12.60
  -9   1  11  373.46   14.00
  -9   1  11  388.86   13.30
  -7  -1  11  450.35   16.00
  -7  -1  11  426.06   14.30
  -7  -1  11  440.56   15.00
  -7   1  11  432.96   14.90
  -7   1  11  433.86   15.80
  -7   1  11  433.16   14.30
  -5  -1  11  158.08    5.80
  -5  -1  11  160.38    6.50
   5  -1 -11  146.89    5.00
  -5  -1  11  146.39    7.50
  -5   1  11  152.98    6.30
  -5   1  11  151.68    7.40
  -5   1  11  155.58    5.80
   3  -1 -11  514.65   16.20
  -3  -1  11  540.25   19.40
  -3  -1  11  542.45   18.20
  -3  -1  11  556.84   17.50
  -3   1  11  520.65   19.30
  -3   1  11  545.15   18.00
  -3   1  11  546.85   17.40
  -1  -1  11  121.79    7.00
  -1  -1  11  115.69    5.30
   1  -1 -11  107.59    4.10
   1   1 -11  106.19    4.20
  -1   1  11  107.39    5.00
  -1   1  11  113.79    6.90
  -1   1  11  112.39    4.50
  -1  -1 -11  417.96   13.60
   1  -1  11  444.76   15.30
   1  -1  11  445.46   17.50
  -1   1 -11  417.36   13.70
   1   1  11  440.36   17.40
  -3  -1 -11   83.09    4.00
   3  -1  11   92.19    7.60
  -3   1 -11   88.49    4.20
   3   1  11   91.99    7.70
  -5  -1 -11  194.38    7.30
   5  -1  11  194.38   11.50
  -5   1 -11  182.88    7.40
   5   1  11  182.98   11.40
  -7  -1 -11  105.49    5.30
   7  -1  11  100.19    9.70
  -7   1 -11  112.79    5.60
   7   1  11  100.79    9.90
 -20  -2  11   47.90    3.30
  20  -2 -11   56.39    5.00
 -20   2  11   51.39    3.80
  18  -2 -11   46.80    4.20
 -18  -2  11   42.30    3.00
 -18   2  11   47.40    3.40
 -16  -2  11   62.89    3.50
  16  -2 -11   65.09    4.30
 -16   2  11   65.29    3.80
 -14  -2  11  108.79    4.60
  14  -2 -11  105.99    5.10
 -14   2  11  101.99    4.80
  12  -2 -11   53.79    3.00
 -12  -2  11   50.49    3.70
 -12  -2  11   46.50    2.80
 -12   2  11   52.69    3.10
 -10  -2  11  338.07   11.40
 -10  -2  11  334.37   12.20
 -10   2  11  344.07   11.50
  -8  -2  11   81.39    3.60
  -8  -2  11   81.79    5.20
  -8  -2  11   78.29    4.30
  -8   2  11   75.29    3.60
  -8   2  11   79.19    4.90
  -6  -2  11  431.36   15.90
  -6  -2  11  432.06   15.00
   6  -2 -11  432.76   13.60
  -6  -2  11  435.76   14.20
  -6   2  11  428.76   15.70
  -6   2  11  434.86   14.20
  -6   2  11  432.66   14.70
   4  -2 -11   14.00    1.20
  -4  -2  11   11.20    2.80
  -4  -2  11   14.00    1.60
  -4  -2  11   16.40    2.20
  -4   2  11   16.10    1.60
  -4   2  11   15.50    1.90
  -4   2  11   13.40    2.70
   2  -2 -11  115.39    4.30
  -2  -2  11  118.09    6.90
  -2  -2  11  115.79    5.50
  -2   2  11  128.69    4.70
  -2   2  11  117.69    5.10
  -2   2  11  118.79    6.80
   0  -2  11   78.79    6.20
   0  -2 -11   69.09    3.20
   0  -2  11   72.29    4.40
   0   2  11   78.89    3.50
   0   2  11   72.89    6.00
  -2  -2 -11   75.69    3.60
   2  -2  11   76.89    6.70
   2  -2  11   76.49    4.60
   2   2  11   78.89    6.80
   4  -2  11   42.40    5.80
  -4  -2 -11   34.40    2.50
  -4   2 -11   35.70    2.80
   4   2  11   45.00    6.10
   6  -2  11    0.00    4.00
  -6  -2 -11    5.50    1.80
  -6   2 -11    5.60    2.10
   6   2  11    2.70    4.60
  -8  -2 -11   73.19    4.60
   8  -2  11   84.89    8.90
  -8   2 -11   73.79    5.00
   8   2  11   63.19    8.90
  19  -3 -11   74.99    5.50
 -19  -3  11   75.29    4.00
 -19   3  11   75.19    4.50
 -17  -3  11   90.29    4.30
  17  -3 -11   86.99    5.30
 -17   3  11   89.79    4.70
  15  -3 -11  173.68    7.50
 -15  -3  11  182.38    6.80
 -15   3  11  176.78    7.20
  13  -3 -11   81.19    4.20
 -13  -3  11   74.79    3.60
 -13  -3  11   73.79    4.50
 -13   3  11   73.89    3.90
 -11  -3  11   96.69    4.20
 -11  -3  11   99.29    5.10
  11  -3 -11  100.69    4.30
 -11   3  11  101.99    4.50
  -9  -3  11  119.59    5.60
  -9  -3  11  120.29    4.80
  -9   3  11  121.79    4.90
  -9   3  11  115.79    6.00
  -7  -3  11  273.67    9.60
  -7  -3  11  282.17   10.50
  -7  -3  11  286.37   11.50
  -7   3  11  286.57    9.70
  -7   3  11  274.57   10.90
   5  -3 -11   94.69    3.50
  -5  -3  11   98.59    5.90
  -5  -3  11   94.29    4.80
  -5  -3  11   96.29    4.10
  -5   3  11   94.19    4.40
  -5   3  11   91.49    5.60
  -5   3  11   92.19    4.00
  -3  -3  11  140.69    7.50
   3  -3 -11  133.59    4.80
  -3  -3  11  143.19    6.30
  -3   3  11  144.09    5.40
  -3   3  11  140.19    5.70
  -3   3  11  143.19    7.30
  -1  -3  11  162.58    6.90
   1  -3 -11  146.69    5.30
  -1  -3  11  151.38    8.20
  -1   3  11  148.09    8.10
  -1   3  11  157.38    5.70
   1  -3  11  181.68    7.80
   1  -3  11  179.28    9.50
  -1  -3 -11  169.48    6.20
   1   3  11  183.28    9.60
   3  -3  11   52.39    6.10
   3  -3  11   49.00    4.20
  -3  -3 -11   49.30    3.10
   3   3  11   44.50    5.70
  -5  -3 -11   36.20    2.70
   5  -3  11   34.50    5.70
   5   3  11   34.40    6.00
  -7  -3 -11   34.20    2.90
   7  -3  11   34.90    5.90
  -7   3 -11   34.00    3.30
   7   3  11   24.70    6.30
  20  -4 -11  169.38    8.80
 -20   4  11  181.88    7.90
  18  -4 -11  111.49    6.40
 -18  -4  11  117.59    5.00
 -18   4  11  112.89    5.70
 -16  -4  11  168.68    6.60
  16  -4 -11  173.08    7.90
 -16   4  11  178.18    7.20
 -14  -4  11  334.17   11.50
  14  -4 -11  354.86   12.90
 -14  -4  11  332.67   12.50
 -14   4  11  340.97   11.90
 -12  -4  11  323.37   12.00
  12  -4 -11  346.67   12.20
 -12  -4  11  315.47   11.00
 -12   4  11  329.97   11.30
 -10  -4  11  327.67   12.10
  10  -4 -11  360.56   12.10
 -10  -4  11  326.77   11.30
 -10   4  11  342.87   11.50
  -8  -4  11   60.79    4.70
  -8  -4  11   57.09    3.10
  -8  -4  11   61.79    3.90
  -8   4  11   62.89    3.20
  -8   4  11   57.89    4.30
  -6  -4  11  585.04   19.70
  -6  -4  11  590.04   20.80
   6  -4 -11  510.05   16.60
  -6  -4  11  580.84   18.90
  -6   4  11  576.04   18.80
  -6   4  11  591.84   20.20
   4  -4 -11  231.58    7.70
  -4  -4  11  229.98   10.10
  -4  -4  11  232.18    9.00
  -4   4  11  225.48    9.70
  -4   4  11  232.58    8.10
   2  -4 -11  283.37    9.40
  -2  -4  11  293.37   12.10
  -2  -4  11  279.17   10.80
  -2   4  11  289.17    9.60
  -2   4  11  278.17   11.70
   0  -4  11  149.29    8.30
   0  -4  11  147.09    6.90
   0  -4 -11  149.09    5.50
   0   4  11  149.79    8.30
  -2  -4 -11  182.18    6.70
   2  -4  11  180.58    8.20
   2  -4  11  182.18   10.00
   2   4  11  191.78   10.20
  -4  -4 -11  164.18    6.30
   4  -4  11  177.78   10.40
   4  -4  11  182.08    8.40
   4   4  11  170.18   10.80
  -6  -4 -11   59.79    3.90
   6  -4  11   64.79    7.40
   6   4  11   49.60    7.30
  19  -5 -11    4.90    2.30
 -19   5  11    4.40    2.10
  17  -5 -11    2.90    1.80
 -17  -5  11    1.40    1.20
 -17   5  11    1.00    1.70
  15  -5 -11   25.50    3.00
 -15  -5  11   24.70    2.10
 -15   5  11   22.20    2.60
 -13  -5  11    8.10    2.00
 -13  -5  11    4.90    1.30
  13  -5 -11    7.20    1.70
 -13   5  11    8.60    1.80
 -11  -5  11    7.00    1.90
  11  -5 -11    8.50    1.50
 -11  -5  11    5.90    1.30
 -11   5  11    3.60    1.50
  -9  -5  11   31.30    3.10
  -9  -5  11   37.40    2.50
  -9   5  11   34.00    2.60
  -9   5  11   30.90    3.50
  -7  -5  11   30.30    3.00
  -7  -5  11   34.20    3.80
  -7   5  11   27.80    3.10
  -7   5  11   24.40    2.10
   5  -5 -11   29.20    1.70
  -5  -5  11   28.20    3.00
  -5  -5  11   32.70    3.90
  -5   5  11   29.30    3.40
  -5   5  11   28.50    2.30
  -3  -5  11    6.40    2.70
  -3  -5  11    8.70    2.00
   3  -5 -11    7.60    1.10
  -3   5  11    7.10    2.60
  -3   5  11    7.20    1.40
  -1  -5  11   38.50    4.60
  -1  -5  11   44.60    3.90
   1  -5 -11   43.70    2.50
  -1   5  11   43.20    4.60
  -1   5  11   43.20    2.50
  -1  -5 -11    1.50    1.10
   1  -5  11    4.60    2.90
   1  -5  11    1.60    2.10
   1   5  11    1.90    3.30
   3  -5  11   19.30    4.40
   3  -5  11   18.70    3.10
  -3  -5 -11   16.20    1.90
   3   5  11   16.00    4.50
   5  -5  11    1.40    2.50
  -5  -5 -11   -1.90    1.40
   5  -5  11   -4.20    3.10
   5   5  11   -1.60    4.30
  -7  -5 -11    1.30    1.80
   7  -5  11    1.50    3.80
   7   5  11   -5.30    5.00
 -18  -6  11  203.48    7.80
  18  -6 -11  194.18    9.40
 -18   6  11  206.18    8.70
  16  -6 -11  140.89    7.20
 -16  -6  11  146.39    5.90
 -16   6  11  148.09    6.70
  14  -6 -11  196.98    8.50
 -14  -6  11  201.18    8.50
 -14  -6  11  186.48    7.30
 -14   6  11  209.78    8.10
 -12  -6  11  197.78    7.30
  12  -6 -11  206.78    8.50
 -12  -6  11  197.58    8.30
 -12   6  11  205.28    7.90
 -10  -6  11  406.16   14.70
 -10  -6  11  411.76   13.80
  10  -6 -11  426.46   14.80
 -10   6  11  419.26   14.10
  -8  -6  11  258.27   10.10
  -8   6  11  273.47    9.40
  -8   6  11  257.47   10.20
  -6  -6  11  421.66   15.50
  -6  -6  11  393.96   14.40
  -6   6  11  398.66   14.60
  -6   6  11  399.86   13.40
  -4  -6  11  304.87   12.30
  -4  -6  11  293.07   11.30
   4  -6 -11  286.67    9.40
  -4   6  11  296.37   10.10
  -4   6  11  291.17   11.60
  -2  -6  11  383.16   14.00
   2  -6 -11  351.56   11.50
  -2  -6  11  370.96   14.80
  -2   6  11  384.56   12.40
  -2   6  11  359.56   14.30
   0  -6 -11  228.68    7.90
   0  -6  11  234.48   11.10
   0  -6  11  252.67   10.20
   0   6  11  233.68   11.00
  -2  -6 -11  110.59    4.70
   2  -6  11  121.19    6.90
   2  -6  11  106.29    7.70
   2   6  11  108.59    8.20
   4  -6  11  135.29    8.80
  -4  -6 -11  124.69    5.30
   4  -6  11  131.89    7.80
   4   6  11  124.99    9.50
   6  -6  11  121.19    8.70
  -6  -6 -11  113.59    5.30
   6  -6  11  114.99    7.70
   6   6  11  103.29   10.00
 -17  -7  11   22.90    2.20
  17  -7 -11   20.80    3.30
 -17   7  11   25.80    3.20
 -15  -7  11   16.60    2.70
 -15  -7  11   14.00    1.80
  15  -7 -11   13.70    2.60
 -15   7  11   19.00    2.70
 -13  -7  11   44.70    3.60
  13  -7 -11   42.40    3.60
 -13  -7  11   40.10    2.70
 -13   7  11   39.00    3.30
  11  -7 -11   90.89    5.00
 -11  -7  11   91.79    5.10
 -11   7  11   94.49    4.70
  -9  -7  11    4.30    1.80
   9  -7 -11    7.30    1.60
  -9   7  11    5.80    1.60
  -7  -7  11   40.40    3.50
  -7   7  11   35.50    3.80
  -7   7  11   36.60    2.90
  -5  -7  11  103.99    6.40
   5  -7 -11   94.79    3.60
  -5  -7  11  101.69    5.50
  -5   7  11  103.69    5.90
  -5   7  11  102.39    4.50
  -3  -7  11  103.19    5.80
  -3  -7  11  103.59    6.60
   3  -7 -11  100.99    4.00
  -3   7  11  104.99    6.20
  -3   7  11  101.09    4.30
  -1  -7  11    8.80    2.50
  -1  -7  11    6.10    2.90
   1  -7 -11    9.00    1.30
  -1   7  11    4.40    3.00
   1  -7  11   68.09    6.20
   1  -7  11   62.89    5.40
  -1  -7 -11   59.09    3.20
   1   7  11   73.19    6.60
   3  -7  11   31.20    4.30
   3  -7  11   32.30    4.90
  -3  -7 -11   29.80    2.30
   3   7  11   28.40    5.20
  -5  -7 -11   15.30    2.00
   5  -7  11   18.80    4.00
   5  -7  11   18.00    4.30
   5   7  11   14.60    5.20
  18  -8 -11   89.79    6.40
 -18   8  11  116.79    6.40
  16  -8 -11   74.79    5.50
 -16  -8  11   89.69    5.40
 -16   8  11   95.19    5.60
 -14  -8  11  104.99    5.60
  14  -8 -11   91.29    5.70
 -14   8  11  102.39    5.60
 -12  -8  11  119.19    6.00
  12  -8 -11  101.69    5.80
 -12   8  11  115.29    5.80
  10  -8 -11  136.59    6.60
 -10  -8  11  160.38    7.30
 -10   8  11  165.78    6.90
   8  -8 -11  125.99    6.10
  -8  -8  11  166.78    7.50
  -8   8  11  167.68    6.70
  -8   8  11  168.38    7.40
  -6  -8  11  103.79    5.70
   6  -8 -11   75.19    4.40
  -6   8  11  105.89    4.70
  -6   8  11  102.09    5.70
  -4  -8  11  114.49    6.90
   4  -8 -11  113.39    4.30
  -4  -8  11  118.29    6.20
  -4   8  11  109.69    6.30
  -4   8  11  107.09    4.70
   2  -8 -11   78.49    3.50
  -2  -8  11   77.29    6.10
  -2  -8  11   82.59    5.40
  -2   8  11   72.59    5.70
   0  -8  11  109.69    7.30
   0  -8 -11  104.59    4.30
   0  -8  11  118.39    6.90
   0   8  11  106.89    7.30
   2  -8  11   81.79    6.80
  -2  -8 -11   76.89    3.80
   2  -8  11   94.49    6.80
   2   8  11   72.19    7.20
   4  -8  11   95.29    7.50
  -4  -8 -11   77.49    4.00
   4  -8  11   86.19    7.10
   4   8  11   85.69    8.50
  17  -9 -11   44.10    5.10
 -17   9  11   54.19    4.70
 -15  -9  11  135.89    6.60
  15  -9 -11  108.09    6.80
 -15   9  11  120.69    6.50
 -13  -9  11  131.59    6.60
  13  -9 -11  108.39    6.50
 -13   9  11  148.29    6.70
  11  -9 -11  200.48    9.20
 -11  -9  11  243.58    9.90
 -11   9  11  241.58    9.50
  -9  -9  11  130.99    6.50
   9  -9 -11  105.79    5.90
  -9   9  11  134.29    6.10
  -7  -9  11  245.28   10.00
   7  -9 -11  192.08    8.30
  -7   9  11  236.48    9.60
  -7   9  11  249.48    9.10
  -5  -9  11  140.99    7.20
  -5  -9  11  149.29    7.90
   5  -9 -11  140.99    4.90
   5  -9 -11  119.49    6.20
  -5   9  11  145.39    6.00
  -5   9  11  149.69    7.10
  -3  -9  11  143.39    7.40
   3  -9 -11  128.19    6.70
  -3  -9  11  135.39    7.60
   3  -9 -11  134.09    5.00
  -3   9  11  134.29    7.10
  -1  -9  11  106.09    6.50
   1  -9 -11   98.49    4.20
  -1  -9  11   94.09    6.80
  -1   9  11   91.89    6.40
  -1  -9 -11  115.79    4.90
   1  -9  11  121.49    7.70
   1  -9  11  127.69    7.80
   1   9  11  123.39    8.10
   3  -9  11   89.79    7.20
  -3  -9 -11   72.19    3.80
   3   9  11   82.29    8.10
  16 -10 -11    4.80    2.50
  16 -10 -11    9.30    4.10
 -16 -10  11    8.80    2.40
 -16  10  11    8.70    2.70
  14 -10 -11   32.50    4.20
 -14 -10  11   44.20    3.90
 -14  10  11   32.40    3.60
  12 -10 -11    2.30    2.00
 -12 -10  11    7.50    2.10
 -12  10  11    2.50    2.00
  10 -10 -11   11.60    2.50
 -10 -10  11   18.60    2.80
 -10  10  11   16.10    2.60
  -8 -10  11    9.70    2.40
   8 -10 -11    4.20    2.10
  -8  10  11    3.50    2.00
  -6 -10  11   12.70    2.70
   6 -10 -11   10.00    2.30
  -6  10  11   10.20    2.00
  -4 -10  11   25.90    3.70
   4 -10 -11   23.80    1.80
   4 -10 -11   23.70    3.00
  -4 -10  11   29.20    3.70
  -4  10  11   20.30    2.30
   2 -10 -11   21.80    2.70
  -2 -10  11   16.70    3.90
   2 -10 -11   19.80    1.80
  -2 -10  11   20.80    3.30
  -2  10  11   19.30    3.40
   0 -10 -11   14.50    1.80
   0 -10  11   23.30    4.00
   0  10  11   16.20    3.70
  -2 -10 -11    9.90    1.70
   2 -10  11    7.60    3.30
   2  10  11   15.00    4.10
  -4 -10 -11   16.10    2.20
   4 -10  11   19.80    4.50
   4  10  11   14.40    4.70
 -15 -11  11  131.59    6.80
  15 -11 -11  107.09    7.30
  15 -11 -11  119.69    8.90
 -15  11  11  130.99    7.10
 -13 -11  11  242.78   10.00
  13 -11 -11  223.38   10.60
  13 -11 -11  231.08   11.80
 -13  11  11  239.48   10.10
  11 -11 -11  168.08    9.30
  11 -11 -11  158.28    8.30
 -11 -11  11  179.98    8.10
 -11  11  11  177.98    8.10
   9 -11 -11  161.18    8.10
  -9 -11  11  186.18    8.50
  -9  11  11  184.78    8.00
  -7 -11  11  224.48    9.80
   7 -11 -11  213.28    9.50
  -7  11  11  234.58    9.00
  -5 -11  11  169.58    8.30
   5 -11 -11  162.58    7.90
  -5  11  11  163.58    6.80
   3 -11 -11  268.27   10.80
  -3 -11  11  276.17   11.90
   3 -11 -11  255.47    9.00
   1 -11 -11  138.79    5.50
   1 -11 -11  133.49    6.70
  -1 -11  11  148.89    8.50
   1 -11  11  160.98    9.30
  -1 -11 -11  143.89    5.80
  14 -12 -11   -0.40    3.20
  14 -12 -11    1.20    2.30
 -14 -12  11    4.20    2.10
 -14  12  11   -1.90    2.20
  12 -12 -11   18.00    5.10
 -12 -12  11   22.10    3.10
  12 -12 -11   20.10    3.50
 -12  12  11   15.80    3.10
  10 -12 -11   23.10    3.50
 -10 -12  11   29.10    3.40
 -10  12  11   23.40    3.20
   8 -12 -11    7.90    2.50
  -8 -12  11    9.20    2.50
  -8  12  11    8.00    2.40
   6 -12 -11   11.80    2.80
  -6 -12  11   12.30    2.90
  -6  12  11    7.70    2.20
  -4 -12  11    2.70    2.40
   4 -12 -11    6.60    2.30
   4 -12 -11    2.80    1.30
   2 -12 -11   12.10    1.80
  -2 -12  11   10.00    3.20
   2 -12 -11   14.80    2.80
   0 -12 -11   11.50    2.70
   0 -12 -11    9.70    1.80
   0 -12  11   10.20    3.40
  11 -13 -11   54.09    5.20
 -11 -13  11   50.89    4.60
 -11  13  11   52.69    4.60
  -9 -13  11   85.69    5.70
   9 -13 -11   79.59    5.80
  -9  13  11   76.69    5.50
  -7 -13  11   95.79    6.20
   7 -13 -11   93.79    6.20
  -7  13  11   96.89    5.60
   5 -13 -11   77.69    5.80
  -5 -13  11   77.99    6.00
  -3 -13  11  164.58    8.90
   3 -13 -11  159.28    8.20
   3 -13 -11  166.88    6.30
   1 -13 -11   35.70    2.70
   1 -13 -11   37.40    4.40
  -1 -13  11   30.60    4.60
   8 -14 -11   24.80    3.70
  -8 -14  11   21.20    3.50
  -8  14  11   14.10    3.00
   6 -14 -11  136.29    7.80
  -6 -14  11  138.69    8.00
  -4 -14  11   31.80    4.40
   4 -14 -11   34.80    4.20
 -20   0  12  229.18    8.90
  20   0 -12  224.08    9.90
 -18   0  12  189.38    7.50
  18   0 -12  197.58    8.60
  16   0 -12  205.08    8.20
 -16   0  12  224.38    8.40
 -14   0  12  161.38    6.40
 -12   0  12  454.05   15.20
 -10   0  12   91.09    4.10
 -10   0  12   92.69    5.00
  -8   0  12  584.84   18.90
  -8   0  12  594.34   19.70
  -8   0  12  570.24   20.50
  -6   0  12  316.27   10.70
  -6   0  12  318.27   11.40
  -6   0  12  304.07   12.40
   4   0 -12  175.68    6.00
  -4   0  12  192.88    7.00
  -4   0  12  188.98    9.10
  -4   0  12  194.48    7.70
  -2   0  12  466.35   16.00
   2   0 -12  441.76   14.20
  -2   0  12  459.25   17.80
  -2   0  12  485.85   15.40
   0   0  12   71.39    4.50
   0   0  12   77.19    6.60
   0   0 -12   69.29    3.40
   2   0  12  125.79    8.70
  -2   0 -12  117.09    5.00
   4   0  12   50.69    6.70
  -4   0 -12   49.80    3.60
   6   0  12  152.88   11.50
  -6   0 -12  166.98    7.10
 -19  -1  12    4.30    1.70
  19  -1 -12    5.90    2.20
 -19   1  12    5.40    1.80
  17  -1 -12   19.80    2.60
 -17  -1  12   20.40    2.20
 -17   1  12   20.80    2.30
 -15  -1  12   23.00    2.20
  15  -1 -12   21.70    2.50
 -15   1  12   23.50    2.40
  13  -1 -12   37.70    2.50
 -13  -1  12   33.50    2.70
 -13   1  12   42.60    2.90
 -11  -1  12    6.10    1.40
 -11  -1  12    5.50    1.80
 -11   1  12    5.60    1.40
  -9  -1  12   32.10    3.70
  -9  -1  12   35.80    2.50
  -9  -1  12   34.30    3.30
  -9   1  12   33.20    2.50
  -9   1  12   34.60    4.00
  -9   1  12   35.90    3.30
  -7  -1  12   11.20    2.80
  -7  -1  12   12.10    2.20
  -7  -1  12    9.80    1.50
  -7   1  12   11.50    1.60
  -7   1  12    9.20    2.60
  -7   1  12   14.60    2.20
  -5  -1  12  130.19    5.20
  -5  -1  12  126.29    7.10
  -5  -1  12  130.59    6.00
   5  -1 -12  132.29    4.50
  -5   1  12  132.49    5.20
  -5   1  12  137.09    5.90
   5   1 -12  120.89    4.50
  -5   1  12  132.39    7.20
  -3  -1  12   14.40    3.30
  -3  -1  12   20.00    2.40
   3  -1 -12   17.80    1.40
  -3  -1  12   19.30    1.90
  -3   1  12   16.70    2.20
  -3   1  12   18.30    1.80
  -3   1  12   16.90    3.40
   3   1 -12   16.50    1.40
   1  -1 -12   12.90    1.40
  -1  -1  12   14.20    2.20
  -1  -1  12   15.50    3.60
  -1   1  12   14.60    3.70
  -1   1  12   15.10    2.30
   1   1 -12   12.20    1.50
  -1  -1 -12    0.30    1.20
   1  -1  12    1.70    3.20
   1  -1  12    2.00    1.80
  -1   1 -12    1.20    1.30
   1   1  12   -3.50    2.90
   3  -1  12    4.70    3.90
  -3  -1 -12    4.90    1.60
  -3   1 -12    5.90    1.70
   3   1  12    4.60    4.10
   5  -1  12   14.10    5.20
  -5  -1 -12   18.10    2.20
  -5   1 -12   19.90    2.50
   5   1  12   15.50    5.40
 -20  -2  12  136.19    6.00
  20  -2 -12  144.79    7.60
 -20   2  12  138.79    6.40
  18  -2 -12  159.58    7.60
 -18  -2  12  154.68    6.40
 -18   2  12  156.68    6.70
  16  -2 -12   78.19    4.50
 -16  -2  12   77.79    4.00
 -16   2  12   73.19    4.20
  14  -2 -12  204.28    7.80
 -14  -2  12  199.08    7.50
 -14   2  12  202.68    7.70
 -12  -2  12  371.06   12.60
 -12  -2  12  372.76   13.60
 -12   2  12  369.46   12.70
 -10  -2  12  175.68    6.60
 -10  -2  12  173.68    7.40
 -10   2  12  172.88    6.70
  -8  -2  12  198.08    7.10
  -8  -2  12  192.18    8.90
  -8  -2  12  192.58    7.90
  -8   2  12  191.08    7.80
  -8   2  12  190.48    8.60
  -8   2  12  187.78    7.10
  -6  -2  12  265.17    9.90
  -6  -2  12  263.87   11.10
  -6  -2  12  256.57    9.10
  -6   2  12  252.07    9.00
  -6   2  12  255.77    9.60
  -6   2  12  259.07   10.80
  -4  -2  12  152.18    8.00
   4  -2 -12  136.19    4.80
  -4  -2  12  152.08    6.60
  -4  -2  12  152.88    5.90
  -4   2  12  141.29    7.70
  -4   2  12  146.79    5.70
  -4   2  12  147.59    6.20
  -2  -2  12  288.87   10.60
   2  -2 -12  265.77    8.90
  -2  -2  12  285.47   12.20
  -2   2  12  286.37    9.60
  -2   2  12  260.97   10.40
  -2   2  12  273.87   12.00
   0  -2  12  107.49    5.50
   0  -2 -12   95.49    4.00
   0  -2  12  113.69    7.60
   0   2  12  101.29    7.40
  -2  -2 -12  210.28    7.60
   2  -2  12  227.98   10.30
   2  -2  12  222.08   11.60
   2   2  12  197.98   11.20
  -2   2 -12  209.28    7.80
  -4  -2 -12   71.49    4.00
   4  -2  12   78.49    8.20
  -4   2 -12   74.79    4.30
   4   2  12   70.69    8.10
  -6  -2 -12   92.59    4.80
   6  -2  12   93.09    9.30
   6   2  12   86.89    9.70
  -6   2 -12   91.29    5.30
  19  -3 -12   66.69    5.00
 -19  -3  12   71.89    4.00
 -19   3  12   69.39    4.50
 -17  -3  12   78.19    4.00
  17  -3 -12   82.19    5.00
 -17   3  12   79.79    4.50
 -15  -3  12   64.59    3.50
  15  -3 -12   66.99    4.00
 -15   3  12   66.59    3.90
 -13  -3  12  246.68    9.80
 -13  -3  12  238.58    8.70
  13  -3 -12  264.27    9.50
 -13   3  12  244.88    9.00
 -11  -3  12   92.09    4.30
 -11  -3  12   98.29    5.20
 -11   3  12  102.09    4.50
  -9  -3  12  398.36   13.40
  -9  -3  12  402.26   14.30
  -9   3  12  404.56   13.50
  -9   3  12  398.76   14.80
  -7  -3  12   89.29    4.90
  -7  -3  12   89.09    5.90
  -7  -3  12   89.79    4.10
  -7   3  12   95.19    4.20
  -7   3  12   87.59    5.60
  -5  -3  12  474.65   15.50
   5  -3 -12  457.75   14.60
  -5  -3  12  470.45   16.30
  -5  -3  12  472.65   17.60
  -5   3  12  453.35   17.10
  -5   3  12  481.05   15.40
  -5   3  12  458.75   15.80
  -3  -3  12  123.79    7.40
   3  -3 -12  120.89    4.50
  -3  -3  12  122.99    5.90
  -3   3  12  124.99    7.20
  -3   3  12  111.19    6.10
  -3   3  12  121.49    4.90
  -1  -3  12  249.08    9.80
  -1  -3  12  237.68   11.40
   1  -3 -12  238.78    8.10
  -1   3  12  253.87    8.60
  -1   3  12  243.18   11.30
   1  -3  12   68.19    4.70
  -1  -3 -12   65.89    3.40
   1  -3  12   67.89    6.80
   1   3  12   63.89    6.80
   3  -3  12   89.69    8.20
  -3  -3 -12   91.59    4.30
   3   3  12   95.59    8.60
   5  -3  12   86.89    8.70
  -5  -3 -12   84.19    4.50
   5   3  12   85.19    9.30
  -5   3 -12   91.19    5.00
 -18  -4  12   55.59    3.40
  18  -4 -12   56.49    4.50
 -18   4  12   51.39    3.90
  16  -4 -12   46.80    3.70
 -16  -4  12   43.20    3.00
 -16   4  12   47.80    3.60
 -14  -4  12   48.90    4.00
  14  -4 -12   49.80    3.40
 -14  -4  12   48.30    3.00
 -14   4  12   46.90    3.40
 -12  -4  12   28.90    3.10
 -12  -4  12   23.20    2.10
  12  -4 -12   24.00    2.20
 -12   4  12   20.40    2.30
 -10  -4  12  245.08    8.80
 -10  -4  12  244.08    9.70
 -10   4  12  247.78    8.90
  -8  -4  12   16.40    2.40
  -8  -4  12   14.90    1.70
  -8  -4  12   14.10    3.10
  -8   4  12   14.60    2.80
  -8   4  12   15.80    1.90
  -6  -4  12    5.70    1.90
  -6  -4  12    4.00    2.60
  -6   4  12    2.60    1.30
  -6   4  12    5.50    2.50
   4  -4 -12   50.49    2.50
  -4  -4  12   47.10    5.10
  -4  -4  12   49.70    3.90
  -4   4  12   49.70    4.80
  -4   4  12   50.69    2.90
  -2  -4  12   32.00    4.40
   2  -4 -12   33.10    2.20
  -2  -4  12   35.80    3.60
  -2   4  12   28.40    4.00
  -2   4  12   30.60    2.50
   0  -4  12   31.60    3.40
   0  -4 -12   22.90    1.80
   0  -4  12   29.10    4.60
   0   4  12   24.10    4.50
  -2  -4 -12    3.90    1.50
   2  -4  12    9.20    3.90
   2  -4  12   10.50    2.60
   2   4  12    3.30    3.90
  -4  -4 -12   41.80    2.90
   4  -4  12   40.20    6.00
   4   4  12   39.80    6.40
   6  -4  12   18.70    5.00
  -6  -4 -12   17.10    2.40
   6   4  12   11.60    5.70
  -6   4 -12   17.90    2.80
  19  -5 -12   95.29    6.10
 -19  -5  12  109.99    4.90
 -19   5  12   96.59    5.60
  17  -5 -12  270.57   11.20
 -17  -5  12  265.87    9.70
 -17   5  12  271.87   10.40
  15  -5 -12  227.98    9.30
 -15  -5  12  211.18    8.00
 -15  -5  12  218.78    9.20
 -15   5  12  220.58    8.60
 -13  -5  12  291.57   10.20
  13  -5 -12  296.07   10.90
 -13  -5  12  287.67   11.20
 -13   5  12  286.57   10.50
 -11  -5  12  214.68    8.90
 -11  -5  12  215.08    7.90
 -11   5  12  217.48    8.20
  -9  -5  12  522.55   18.10
  -9  -5  12  524.15   17.10
  -9   5  12  506.35   18.30
  -9   5  12  526.75   17.20
  -7  -5  12  141.69    7.60
  -7  -5  12  134.19    6.50
  -7   5  12  134.29    7.00
  -7   5  12  137.09    5.50
  -5  -5  12  135.79    6.50
  -5  -5  12  136.29    7.60
  -5   5  12  132.79    5.40
  -5   5  12  133.79    7.10
  -3  -5  12   80.69    6.20
  -3  -5  12   79.69    5.00
   3  -5 -12   72.99    3.20
  -3   5  12   74.59    3.70
  -3   5  12   80.29    5.90
   1  -5 -12  311.27   10.40
  -1  -5  12  329.77   12.70
  -1  -5  12  328.17   14.00
  -1   5  12  326.57   13.80
   1  -5  12  177.28   10.10
   1  -5  12  188.68    8.70
  -1  -5 -12  163.78    6.20
   1   5  12  190.98   10.40
   3  -5  12  114.59    6.80
   3  -5  12   93.59    8.40
  -3  -5 -12  102.29    4.70
   3   5  12   97.79    9.00
   5  -5  12  103.09    8.70
  -5  -5 -12  108.19    5.10
   5   5  12   98.19    9.80
 -18  -6  12   17.50    2.10
  18  -6 -12   16.70    3.00
 -18   6  12   14.30    2.70
  16  -6 -12   21.60    2.90
 -16  -6  12   24.10    2.30
 -16   6  12   21.10    2.80
 -14  -6  12   28.40    3.30
 -14  -6  12   23.70    2.20
  14  -6 -12   25.30    2.90
 -14   6  12   25.80    2.80
 -12  -6  12   17.00    2.60
 -12  -6  12   20.00    2.10
  12  -6 -12   23.70    2.50
 -12   6  12   19.90    2.40
 -10  -6  12   10.40    2.20
 -10  -6  12    8.30    1.50
 -10   6  12   10.20    1.90
  -8  -6  12   30.20    3.40
  -8   6  12   34.80    2.80
  -8   6  12   29.10    3.40
  -6  -6  12    7.50    2.20
  -6  -6  12   10.20    3.00
  -6   6  12    8.10    1.60
  -6   6  12    5.90    2.50
  -4  -6  12   69.89    5.80
   4  -6 -12   57.59    2.70
  -4  -6  12   63.39    4.60
  -4   6  12   60.09    5.30
  -4   6  12   63.99    3.40
   2  -6 -12    4.90    1.20
  -2  -6  12    3.20    2.80
  -2  -6  12    4.40    2.30
  -2   6  12    3.20    3.00
   0  -6  12    5.70    2.50
   0  -6  12    2.00    3.10
   0  -6 -12    5.10    1.30
   0   6  12    4.70    3.50
  -2  -6 -12    6.80    1.60
   2  -6  12   14.40    3.20
   2  -6  12    6.00    3.70
   2   6  12    9.00    4.30
   4  -6  12    1.20    3.60
  -4  -6 -12    0.10    1.50
   4  -6  12    0.80    2.70
   4   6  12   -2.40    4.40
  17  -7 -12   80.99    5.50
 -17  -7  12   90.59    4.30
 -17   7  12   81.79    5.20
 -15  -7  12  119.39    5.30
 -15  -7  12  129.49    6.50
  15  -7 -12  114.39    6.20
 -15   7  12  126.19    6.20
 -13  -7  12  183.38    8.20
  13  -7 -12  193.48    8.30
 -13   7  12  195.18    7.90
 -11  -7  12  126.29    6.40
  11  -7 -12  136.19    6.10
 -11   7  12  133.19    5.90
  -9  -7  12  117.59    6.00
  -9   7  12  112.59    5.30
  -9   7  12  112.59    6.10
  -7  -7  12  262.57   10.60
  -7   7  12  259.67   10.60
  -7   7  12  270.57    9.50
  -5  -7  12  400.56   15.00
  -5  -7  12  430.26   16.20
  -5   7  12  400.86   13.60
  -5   7  12  399.76   15.10
  -3  -7  12  202.38    9.80
  -3  -7  12  196.68    8.90
   3  -7 -12  187.38    6.60
  -3   7  12  185.78    9.20
  -3   7  12  180.98    8.20
  -1  -7  12  130.99    8.20
  -1  -7  12  144.19    7.50
   1  -7 -12  128.79    5.00
  -1   7  12  135.99    8.20
   1  -7  12  155.38    8.30
   1  -7  12  136.49    8.90
  -1  -7 -12  145.19    5.70
   1   7  12  151.98    9.30
   3  -7  12  115.69    8.40
  -3  -7 -12  107.99    4.90
   3  -7  12  122.39    7.80
   3   7  12  101.79    9.10
 -16  -8  12   26.20    3.20
  16  -8 -12   20.30    3.10
 -16   8  12   22.50    3.00
  14  -8 -12  117.59    6.40
 -14  -8  12  127.79    6.50
 -14   8  12  131.79    6.40
  12  -8 -12   70.79    4.50
 -12  -8  12   75.39    5.00
 -12   8  12   72.59    4.50
  10  -8 -12   73.99    4.40
 -10  -8  12   77.09    5.10
 -10   8  12   83.49    4.60
  -8  -8  12  154.08    7.30
  -8   8  12  144.19    7.10
  -8   8  12  157.08    6.40
  -6  -8  12  177.98    8.10
  -6  -8  12  166.38    8.80
  -6   8  12  172.98    8.00
  -6   8  12  173.58    6.80
   4  -8 -12  128.19    4.80
  -4  -8  12  139.69    7.20
  -4  -8  12  137.89    8.00
  -4   8  12  135.09    7.30
  -4   8  12  129.19    5.50
  -2  -8  12   78.39    6.60
   2  -8 -12   71.69    3.40
  -2  -8  12   88.89    5.90
  -2   8  12   79.39    6.40
   0  -8  12   58.39    5.80
   0  -8 -12   55.19    3.10
   0  -8  12   55.99    6.20
   0   8  12   61.79    6.50
  -2  -8 -12   47.00    3.10
   2  -8  12   47.20    5.70
   2  -8  12   57.99    6.20
   2   8  12   49.60    6.10
  15  -9 -12   62.19    5.00
 -15  -9  12   78.99    5.20
 -15   9  12   72.29    5.10
  13  -9 -12   15.30    2.70
 -13  -9  12   21.10    3.00
 -13   9  12   20.60    3.00
  11  -9 -12   43.00    3.80
 -11  -9  12   50.69    4.30
 -11   9  12   45.40    3.90
   9  -9 -12   35.90    4.00
  -9  -9  12   55.59    4.50
  -9   9  12   50.99    3.80
  -7  -9  12   41.20    4.10
  -7   9  12   38.90    4.20
  -7   9  12   43.30    3.40
  -5  -9  12   39.00    4.60
  -5  -9  12   43.90    4.40
  -5   9  12   32.60    3.80
  -5   9  12   35.90    3.10
   3  -9 -12   27.90    2.00
  -3  -9  12   32.50    3.90
  -3  -9  12   34.20    4.50
  -3   9  12   27.20    3.90
   1  -9 -12   33.80    2.60
  -1  -9  12   38.30    4.90
  -1  -9  12   37.40    4.40
  -1   9  12   36.90    4.60
   1  -9  12   22.90    4.30
   1  -9  12   25.30    4.30
  -1  -9 -12   20.30    2.10
   1   9  12   21.80    4.60
  -3  -9 -12   17.30    2.10
   3  -9  12   21.90    4.60
   3   9  12   23.00    5.20
  14 -10 -12  147.39    8.10
 -14 -10  12  183.88    8.40
 -14  10  12  180.58    8.40
  12 -10 -12   34.10    4.00
 -12 -10  12   50.09    4.30
 -12  10  12   49.80    4.20
 -10 -10  12  193.18    8.80
  10 -10 -12  141.99    7.30
 -10  10  12  204.38    8.40
  -8 -10  12  143.19    7.30
  -8  10  12  142.09    6.40
  -6 -10  12  249.48   10.60
  -6  10  12  243.38    9.20
  -4 -10  12  170.88    9.10
  -4 -10  12  178.68    8.80
  -2 -10  12  153.58    8.30
   2 -10 -12  137.19    5.40
  -2  10  12  127.29    9.00
   0 -10 -12   69.19    3.70
   0 -10  12   77.89    6.70
   0  10  12   70.29    6.80
  -2 -10 -12  105.19    4.90
   2 -10  12  116.79    8.30
   2  10  12   96.29    8.30
  13 -11 -12    2.00    3.20
 -13 -11  12    3.20    2.10
  13 -11 -12    0.00    2.00
 -13  11  12   -0.80    2.20
 -11 -11  12    9.60    2.50
  11 -11 -12    3.40    2.20
 -11  11  12    9.70    2.60
  -9 -11  12    2.30    2.20
   9 -11 -12   -1.50    1.60
  -9  11  12    1.40    2.10
  -7 -11  12    3.00    2.30
  -7  11  12    3.10    2.00
  -5 -11  12    0.80    2.30
   3 -11 -12   -0.80    1.20
  -3 -11  12   -0.30    2.40
   1 -11 -12    0.20    1.40
  -1 -11  12   -1.50    2.50
  12 -12 -12  133.49    7.70
 -12 -12  12  148.89    7.60
 -12  12  12  150.48    7.60
 -10 -12  12  211.88    9.60
  10 -12 -12  177.68    8.80
 -10  12  12  205.18    9.10
  -8 -12  12  145.89    7.60
   8 -12 -12  118.79    6.80
  -8  12  12  135.59    6.80
  -6 -12  12  120.99    7.20
  -4 -12  12   89.29    6.60
   2 -12 -12  125.49    5.30
  -2 -12  12  139.99    8.50
  -9 -13  12   38.30    4.20
   9 -13 -12   33.90    4.20
  -9  13  12   38.80    4.00
   7 -13 -12   15.30    3.20
  -7 -13  12   13.00    3.10
  -7  13  12    5.80    3.70
  -5 -13  12   49.99    5.40
 -18   0  13    0.50    1.50
 -16   0  13   -0.50    1.30
 -14   0  13    0.50    1.30
 -12   0  13    0.80    1.30
 -10   0  13    0.70    1.60
 -10   0  13    0.80    1.20
  -8   0  13    0.10    1.50
  -8   0  13    0.40    2.30
  -8   0  13    1.90    1.20
  -6   0  13   -0.40    1.20
  -6   0  13   -0.60    1.50
  -6   0  13   -2.20    2.30
   4   0 -13   -0.40    0.90
  -4   0  13    1.30    1.30
  -4   0  13   -0.70    2.60
  -4   0  13   -0.40    1.50
  -2   0  13    0.30    1.70
  -2   0  13    1.30    3.00
   2   0 -13   -1.90    1.00
   0   0 -13   -0.10    1.30
   0   0  13   -1.60    3.20
  -2   0 -13   -1.40    1.40
   2   0  13   -0.50    3.80
   4   0  13   -1.80    4.00
  -4   0 -13   -2.30    1.70
 -19  -1  13  103.19    5.10
  19  -1 -13  112.19    6.20
 -19   1  13  105.29    5.30
 -17  -1  13   94.49    4.70
  17  -1 -13   91.69    5.00
 -17   1  13   93.19    4.80
 -15  -1  13  368.56   12.80
 -15   1  13  370.76   12.90
 -13  -1  13  134.59    5.70
 -13   1  13  135.29    5.70
 -11  -1  13  249.88    9.90
 -11  -1  13  250.57    9.00
 -11   1  13  246.08    9.00
  -9  -1  13  203.58    7.50
  -9  -1  13  199.18    8.30
  -9  -1  13  201.68    9.40
  -9   1  13  191.98    9.20
  -9   1  13  204.68    8.30
  -9   1  13  199.28    7.50
  -7  -1  13  294.07   10.90
  -7  -1  13  287.57   10.00
  -7  -1  13  266.97   11.90
  -7   1  13  293.17   10.00
  -7   1  13  283.77   11.90
  -7   1  13  282.37   10.70
  -5  -1  13  293.57   12.50
  -5  -1  13  297.57   10.20
  -5  -1  13  294.77   11.00
  -5   1  13  298.17   10.20
  -5   1  13  280.87   10.70
  -5   1  13  286.47   12.30
  -3  -1  13  152.38    8.60
   3  -1 -13  144.49    5.30
  -3  -1  13  154.98    6.80
  -3   1  13  150.78    8.50
  -3   1  13  151.48    6.60
  -3   1  13  151.68    6.00
   3   1 -13  144.49    5.40
   1  -1 -13  146.89    5.60
  -1  -1  13  165.08    9.50
  -1  -1  13  162.18    7.10
   1   1 -13  153.48    5.80
  -1   1  13  155.68    9.20
  -1  -1 -13   60.99    3.50
   1  -1  13   53.59    6.30
   1   1  13   69.69    7.40
  -1   1 -13   60.29    3.60
  -3  -1 -13  219.68    8.10
   3  -1  13  219.68   12.70
   3   1  13  217.38   12.60
  -3   1 -13  213.98    8.20
 -18  -2  13   40.60    3.20
  18  -2 -13   48.70    4.00
 -18   2  13   47.60    3.60
 -16  -2  13   44.10    3.10
  16  -2 -13   43.10    3.30
 -16   2  13   41.20    3.40
 -14  -2  13   62.19    3.60
 -14   2  13   64.09    3.80
 -12  -2  13   74.69    4.70
 -12  -2  13   72.79    3.80
 -12   2  13   73.19    3.90
 -10  -2  13   81.49    4.90
 -10  -2  13   79.19    4.00
 -10   2  13   85.79    5.70
 -10   2  13   84.09    4.20
  -8  -2  13  176.18    7.60
  -8  -2  13  169.48    6.60
  -8  -2  13  171.48    8.60
  -8   2  13  176.48    6.70
  -8   2  13  171.38    8.50
  -8   2  13  173.28    7.40
  -6  -2  13   44.10    3.70
  -6  -2  13   41.30    3.00
  -6  -2  13   41.10    4.60
  -6   2  13   48.30    3.10
  -6   2  13   41.40    4.50
  -6   2  13   46.20    3.60
   4  -2 -13  145.19    5.20
  -4  -2  13  140.39    8.30
  -4  -2  13  145.19    6.70
  -4   2  13  145.39    5.70
  -4   2  13  152.48    8.20
  -4   2  13  143.09    6.30
  -2  -2  13   15.40    2.50
   2  -2 -13   12.80    1.40
  -2  -2  13   14.80    3.70
   2   2 -13   11.60    1.50
  -2   2  13   12.70    1.70
  -2   2  13   12.60    3.70
   0  -2  13  113.29    6.00
   0  -2 -13  112.69    4.60
   0  -2  13  117.29    8.40
   0   2  13  107.29    8.30
   0   2 -13  104.89    4.80
  -2  -2 -13   11.20    1.80
   2  -2  13   10.60    4.60
   2   2  13   15.00    4.70
  -2   2 -13   11.70    2.00
  -4  -2 -13   17.40    2.20
   4  -2  13   12.10    5.00
  -4   2 -13   16.00    2.50
   4   2  13   12.20    5.10
 -19  -3  13   93.39    4.70
  19  -3 -13   89.19    5.60
 -19   3  13   96.29    5.30
  17  -3 -13   77.69    4.70
 -17  -3  13   81.79    4.20
 -17   3  13   79.69    4.70
  15  -3 -13   62.49    3.70
 -15  -3  13   57.29    3.40
 -15   3  13   57.99    3.80
 -13  -3  13  181.88    8.20
 -13  -3  13  189.58    7.20
 -13   3  13  186.78    7.40
 -11  -3  13   94.79    4.40
 -11  -3  13   96.59    5.40
 -11   3  13   91.89    4.60
  -9  -3  13  105.99    4.70
  -9  -3  13  106.59    6.70
  -9  -3  13  106.79    5.70
  -9   3  13  101.89    6.30
  -9   3  13  108.79    4.80
  -7  -3  13   51.49    4.10
  -7  -3  13   64.39    3.40
  -7  -3  13   59.39    5.50
  -7   3  13   48.70    4.90
  -7   3  13   53.89    3.20
  -5  -3  13   88.59    6.40
  -5  -3  13   82.79    5.00
  -5   3  13   81.09    4.50
  -5   3  13   85.89    4.00
  -5   3  13   79.89    6.10
  -3  -3  13   78.39    6.60
  -3  -3  13   84.49    5.10
   3  -3 -13   74.79    3.30
  -3   3  13   77.59    3.90
  -3   3  13   78.69    6.40
  -1  -3  13   97.99    7.60
   1  -3 -13   91.69    4.00
  -1  -3  13   99.29    5.70
  -1   3  13   98.39    7.60
  -1  -3 -13   51.99    3.20
   1  -3  13   58.09    4.70
   1  -3  13   53.99    6.40
   1   3  13   53.99    6.50
  -3  -3 -13   49.20    3.40
   3  -3  13   45.80    6.60
   3   3  13   40.30    6.30
  -3   3 -13   47.20    3.50
 -18  -4  13  156.38    6.50
  18  -4 -13  158.08    7.60
 -18   4  13  161.88    7.20
 -16  -4  13  159.38    6.50
  16  -4 -13  162.68    7.20
 -16   4  13  161.68    7.00
 -14  -4  13  151.78    6.20
 -14  -4  13  157.18    7.30
 -14   4  13  150.78    6.60
 -12  -4  13  209.08    7.70
 -12  -4  13  201.78    8.70
 -12   4  13  202.98    7.90
 -10  -4  13  155.98    6.30
 -10  -4  13  160.98    7.30
 -10   4  13  164.58    6.50
  -8  -4  13  223.28    9.30
  -8  -4  13  221.68    8.30
  -8  -4  13  231.78   10.50
  -8   4  13  232.88    8.30
  -8   4  13  222.18    9.90
  -6  -4  13   99.59    6.80
  -6  -4  13   90.69    5.30
  -6   4  13   93.59    4.30
  -6   4  13   92.99    6.30
   4  -4 -13  249.28    9.40
  -4  -4  13  299.97   11.80
  -4  -4  13  309.47   13.40
  -4   4  13  309.67   12.90
  -4   4  13  316.97   10.70
   2  -4 -13   65.99    3.20
  -2  -4  13   69.09    4.90
  -2  -4  13   62.89    6.40
  -2   4  13   67.69    6.40
   0  -4  13  235.48   11.90
   0  -4  13  230.28    9.80
   0  -4 -13  228.08    8.10
   0   4  13  229.58   11.90
   2  -4  13   68.29    7.60
  -2  -4 -13   69.49    3.80
   2  -4  13   69.19    5.30
   2   4  13   67.49    7.40
  -4  -4 -13   95.19    4.80
   4  -4  13   82.39    8.70
  -4   4 -13   92.19    5.30
   4   4  13   94.29    9.60
 -17  -5  13    0.50    1.30
  17  -5 -13    1.30    1.70
 -17   5  13    2.50    2.00
  15  -5 -13    1.20    1.40
 -15  -5  13    0.40    1.30
 -15  -5  13    0.40    1.90
 -15   5  13    0.90    1.70
 -13  -5  13   33.10    3.50
 -13  -5  13   35.40    2.80
 -13   5  13   28.10    2.80
 -11  -5  13    9.50    2.30
 -11  -5  13    6.10    1.60
 -11   5  13   10.50    2.00
  -9  -5  13    2.10    1.80
  -9  -5  13    0.40    1.30
  -9   5  13    2.20    1.50
  -9   5  13    0.40    2.20
  -7  -5  13   60.59    4.40
  -7  -5  13   58.09    5.60
  -7   5  13   57.09    5.10
  -7   5  13   59.59    3.40
  -5  -5  13   18.50    2.90
  -5  -5  13   16.50    3.70
  -5   5  13   11.30    3.20
  -5   5  13   13.20    1.80
   3  -5 -13    2.50    1.10
  -3  -5  13    1.30    3.00
  -3  -5  13    7.00    2.30
  -3   5  13    4.10    3.20
  -3   5  13    4.20    1.50
  -1  -5  13    3.10    3.30
  -1  -5  13   -0.50    2.10
   1  -5 -13    1.20    1.20
  -1   5  13    1.90    3.40
  -1  -5 -13   21.20    2.10
   1  -5  13   29.10    5.10
   1  -5  13   29.20    3.80
   1   5  13   24.20    5.30
   3  -5  13   -0.30    2.70
  -3  -5 -13    0.80    1.60
   3  -5  13    1.20    3.80
   3   5  13   -0.20    4.40
  18  -6 -13   76.99    5.30
 -18  -6  13   79.99    4.20
 -18   6  13   78.39    5.10
 -16  -6  13  211.48    9.30
  16  -6 -13  210.68    9.00
 -16  -6  13  208.48    8.10
 -16   6  13  221.68    8.90
 -14  -6  13  113.59    6.20
 -14  -6  13  113.69    5.10
 -14   6  13  116.19    5.70
 -12  -6  13  211.78    8.10
 -12  -6  13  216.18    9.20
 -12   6  13  219.88    8.50
 -10  -6  13  218.28    9.40
 -10   6  13  231.18    8.60
  -8  -6  13  209.08    9.00
  -8   6  13  209.68    7.90
  -8   6  13  205.38    9.30
  -6  -6  13  170.38    8.90
  -6  -6  13  165.58    7.70
  -6   6  13  151.28    8.00
  -6   6  13  154.58    6.30
  -4  -6  13  254.27   11.70
  -4  -6  13  256.47   10.50
  -4   6  13  244.88   11.10
  -4   6  13  242.98    8.90
  -2  -6  13  163.78    8.10
  -2  -6  13  168.58    9.50
   2  -6 -13  154.88    5.80
  -2   6  13  157.38    9.10
   0  -6 -13  115.29    4.80
   0  -6  13  111.49    8.40
   0  -6  13  123.49    7.20
   0   6  13  120.09    8.70
  -2  -6 -13  107.69    4.80
   2  -6  13  118.99    7.50
   2  -6  13  115.69    8.90
   2   6  13  115.39    9.40
 -17  -7  13   19.50    2.20
  17  -7 -13   21.70    3.20
 -17   7  13   26.50    3.20
 -15  -7  13   28.30    2.50
 -15  -7  13   30.90    3.60
  15  -7 -13   28.60    3.20
 -15   7  13   26.70    3.10
 -13  -7  13    6.60    2.30
 -13   7  13   10.00    2.20
 -11  -7  13   35.60    3.80
 -11   7  13   37.30    3.20
  -9  -7  13   55.49    4.50
  -9   7  13   63.99    3.90
  -9   7  13   54.09    4.80
  -7  -7  13   15.30    2.80
  -7  -7  13   10.20    3.40
  -7   7  13   16.20    2.10
  -7   7  13   14.90    3.10
  -5  -7  13   16.40    3.80
  -5  -7  13   13.10    2.80
  -5   7  13   15.10    3.40
  -5   7  13   15.60    2.00
  -3  -7  13   68.59    5.30
  -3  -7  13   59.89    6.30
   3  -7 -13   57.79    3.00
  -3   7  13   62.89    6.00
  -1  -7  13   58.79    5.50
   1  -7 -13   48.80    2.90
  -1  -7  13   50.79    6.00
  -1   7  13   47.50    5.50
   1  -7  13   15.10    3.50
  -1  -7 -13   10.70    1.70
   1  -7  13   10.60    4.10
   1   7  13   10.60    4.50
 -16  -8  13  108.99    6.20
  16  -8 -13   96.99    5.90
 -16   8  13  101.09    6.00
 -14  -8  13   80.99    5.30
  14  -8 -13   73.29    5.20
 -14   8  13   81.19    5.10
 -12  -8  13  113.39    6.20
 -12   8  13  105.09    5.60
 -10  -8  13   82.99    5.50
 -10   8  13   84.49    4.70
  -8  -8  13  141.79    7.20
  -8   8  13  142.19    7.30
  -8   8  13  141.29    6.20
  -6  -8  13   92.89    6.80
  -6  -8  13   83.49    5.70
  -6   8  13   74.99    5.80
  -6   8  13   85.09    4.40
  -4  -8  13   87.59    6.00
  -4  -8  13   88.89    7.00
  -4   8  13   83.79    6.40
  -2  -8  13   55.79    6.00
  -2  -8  13   53.69    5.40
   2  -8 -13   53.89    3.10
  -2   8  13   48.40    5.30
   0  -8 -13   33.60    2.40
   0  -8  13   30.50    5.20
   0  -8  13   48.30    5.30
   0   8  13   34.30    5.20
  15  -9 -13   40.70    4.00
 -15  -9  13   45.50    4.40
 -15   9  13   53.59    4.50
 -13  -9  13  136.59    7.10
 -13   9  13  143.99    6.90
 -11  -9  13   83.59    5.40
 -11   9  13   83.29    5.10
  -9  -9  13  182.98    8.80
  -9   9  13  202.88    8.00
  -7  -9  13  131.49    7.20
  -7   9  13  129.59    5.90
  -7   9  13  130.99    7.20
  -5  -9  13  117.99    6.90
  -5  -9  13  110.29    7.60
  -5   9  13  104.09    6.80
  -3  -9  13  111.89    7.20
  -3  -9  13  105.49    7.70
  -3   9  13  102.19    7.20
  -1  -9  13   79.59    7.30
   1  -9 -13   71.79    3.70
  -1  -9  13   87.89    6.80
  -1   9  13   76.89    7.30
 -14 -10  13   14.80    2.90
  14 -10 -13    9.20    2.40
 -14  10  13    9.00    2.70
 -12 -10  13   26.60    3.40
 -12  10  13   22.50    3.10
 -10 -10  13   10.70    2.70
 -10  10  13    7.00    2.30
  -8 -10  13   20.90    3.30
  -8  10  13   16.60    2.60
  -6 -10  13    3.50    2.40
  -6  10  13    2.20    2.40
  -4 -10  13   14.70    3.80
  -4 -10  13    9.90    3.10
  -2 -10  13   15.80    3.70
   2 -10 -13   14.10    1.80
 -11 -11  13  156.48    8.00
 -11  11  13  155.88    7.50
  -9 -11  13  140.39    7.60
  -9  11  13  139.19    6.80
  -7 -11  13  169.88    8.80
  -7  11  13  181.68    7.50
  -5 -11  13   95.19    6.80
  -3 -11  13   97.09    7.40
  -8 -12  13   13.70    3.10
  -8  12  13   14.60    2.80
  -6 -12  13    5.50    2.90
 -18   0  14  267.17   10.10
 -16   0  14  133.39    6.00
 -14   0  14  226.68    8.60
 -12   0  14  164.68    6.60
 -10   0  14  249.88    9.90
 -10   0  14  240.48   10.90
 -10   0  14  238.78    8.90
  -8   0  14   49.90    5.30
  -8   0  14   53.59    4.00
  -8   0  14   50.99    3.30
  -6   0  14  243.58    9.70
  -6   0  14  241.18   11.20
  -6   0  14  250.17    8.90
  -4   0  14  164.58    7.30
  -4   0  14  169.38    9.30
  -4   0  14  163.08    6.50
   2   0 -14  164.48    6.10
  -2   0  14  187.38   10.30
   0   0  14  186.08   10.90
   0   0 -14  173.48    6.60
  -2   0 -14   28.00    2.60
   2   0  14   30.50    5.90
 -17  -1  14    8.80    1.90
 -17   1  14    9.80    2.00
 -15  -1  14   15.40    2.10
 -15   1  14   14.80    2.20
 -13  -1  14   17.40    2.10
 -13   1  14   20.90    2.30
 -11  -1  14   12.50    2.60
 -11  -1  14    8.80    1.70
 -11   1  14   10.10    1.90
  -9  -1  14    3.10    2.60
  -9  -1  14    2.70    1.50
  -9  -1  14    1.40    1.80
  -9   1  14    2.70    1.50
  -9   1  14    3.90    1.90
  -9   1  14   -1.10    2.40
  -7  -1  14   28.30    3.10
  -7  -1  14   26.70    2.40
  -7  -1  14   20.70    3.80
  -7   1  14   22.90    3.90
  -7   1  14   25.00    2.30
  -7   1  14   23.10    2.80
  -5  -1  14   11.00    1.90
  -5  -1  14   11.30    2.30
  -5  -1  14   12.10    3.40
  -5   1  14    7.40    1.70
  -5   1  14   10.10    2.10
  -5   1  14   10.60    3.50
  -3  -1  14   43.40    5.30
   3  -1 -14   41.60    2.70
  -3  -1  14   45.70    4.10
   3   1 -14   35.70    2.60
  -3   1  14   43.70    5.30
  -3   1  14   49.20    3.30
   1  -1 -14    3.80    1.40
  -1  -1  14    0.30    3.50
  -1   1  14    5.50    3.90
   1   1 -14    0.30    1.40
  -1  -1 -14   14.50    2.00
   1  -1  14   10.70    4.50
   1   1  14   11.50    4.70
  -1   1 -14   12.50    2.00
 -18  -2  14  125.49    5.80
 -18   2  14  122.09    6.00
 -16  -2  14  139.59    6.10
 -16   2  14  141.89    6.30
 -14  -2  14   64.39    3.80
 -14   2  14   70.79    4.10
 -12  -2  14  116.09    6.20
 -12  -2  14  117.19    5.20
 -12   2  14  119.69    5.40
 -10  -2  14  227.98    9.40
 -10  -2  14  232.38    8.50
 -10   2  14  226.78    8.50
 -10   2  14  216.58   10.20
  -8  -2  14  198.98    9.70
  -8  -2  14  187.08    8.20
  -8  -2  14  188.68    7.30
  -8   2  14  191.18    7.30
  -8   2  14  182.78    8.00
  -8   2  14  183.58    9.30
  -6  -2  14  151.28    7.20
  -6  -2  14  159.28    8.80
  -6  -2  14  165.88    6.40
  -6   2  14  148.09    8.50
  -6   2  14  157.18    6.90
  -6   2  14  160.28    6.30
  -4  -2  14   95.69    7.30
  -4  -2  14   98.29    5.60
  -4   2  14   90.79    7.00
  -4   2  14  102.59    4.60
  -2  -2  14   97.89    7.90
   2  -2 -14   87.59    3.90
  -2  -2  14  100.09    5.70
  -2   2  14   93.29    7.80
   2   2 -14   91.09    4.10
   0  -2  14  115.49    9.00
   0  -2 -14  105.89    4.70
   0   2  14  115.79    8.90
   0   2 -14  111.59    5.00
  -2  -2 -14   59.59    3.80
   2  -2  14   57.49    7.20
  -2   2 -14   59.79    4.00
   2   2  14   47.60    6.70
 -17  -3  14   62.39    3.90
 -17   3  14   69.29    4.40
 -15  -3  14   73.69    4.10
 -15   3  14   81.59    4.50
 -13  -3  14   60.99    4.60
 -13  -3  14   59.99    3.60
 -13   3  14   58.39    3.80
 -11  -3  14  207.68    7.90
 -11  -3  14  204.38    8.90
 -11   3  14  208.38    8.00
  -9  -3  14   68.89    6.00
  -9  -3  14   67.69    4.80
  -9  -3  14   72.89    4.00
  -9   3  14   75.29    4.00
  -9   3  14   76.49    5.80
  -7  -3  14  182.08    8.20
  -7  -3  14  189.58    9.70
  -7  -3  14  186.58    7.30
  -7   3  14  189.28    9.30
  -7   3  14  185.38    7.20
  -5  -3  14   56.89    4.60
  -5  -3  14   56.99    6.20
  -5   3  14   48.30    5.20
  -5   3  14   56.09    3.40
  -3  -3  14  275.37   11.20
  -3  -3  14  284.87   13.20
  -3   3  14  283.97    9.90
  -3   3  14  285.47   12.90
  -1  -3  14   20.40    3.10
   1  -3 -14   20.60    2.00
  -1  -3  14   27.90    5.00
  -1   3  14   23.20    5.00
   1   3 -14   21.30    2.20
   1  -3  14  145.99   10.20
  -1  -3 -14  139.09    5.70
  -1   3 -14  140.99    6.10
   1   3  14  139.19   10.20
 -18  -4  14   28.40    2.70
 -18   4  14   30.70    3.20
 -16  -4  14   51.39    3.50
 -16   4  14   52.29    3.90
 -14  -4  14   34.70    3.00
 -14  -4  14   36.90    3.90
 -14   4  14   38.00    3.30
 -12  -4  14   50.09    4.30
 -12  -4  14   48.70    3.30
 -12   4  14   44.80    3.50
 -10  -4  14   26.20    3.30
 -10  -4  14   19.70    2.20
 -10   4  14   25.90    2.50
 -10   4  14   22.30    3.50
  -8  -4  14  113.19    5.10
  -8  -4  14  118.09    6.20
  -8  -4  14  113.59    7.50
  -8   4  14  112.99    5.10
  -8   4  14  107.29    6.90
  -6  -4  14   24.00    3.10
  -6  -4  14   26.10    4.20
  -6   4  14   21.30    3.90
  -6   4  14   19.80    2.20
  -4  -4  14    5.10    2.30
  -4  -4  14    4.50    3.30
  -4   4  14    1.90    1.50
  -4   4  14    4.10    3.30
   2  -4 -14    3.80    1.30
  -2  -4  14    3.50    3.50
  -2  -4  14    4.10    2.30
  -2   4  14    4.10    3.70
   0  -4  14    7.50    4.20
   0  -4  14    9.40    2.70
   0  -4 -14   12.20    1.80
   0   4  14   12.00    4.50
  -2  -4 -14   20.90    2.30
   2  -4  14   17.00    5.00
   2   4  14   18.80    5.60
  -2   4 -14   23.20    2.70
 -17  -5  14   95.39    4.80
 -17   5  14   94.39    5.40
 -15  -5  14  281.17   11.30
 -15  -5  14  263.47   10.00
 -15   5  14  278.37   10.50
 -13  -5  14  186.78    7.40
 -13  -5  14  185.68    8.50
 -13   5  14  195.38    7.80
 -11  -5  14  232.38    8.90
 -11  -5  14  233.98   10.00
 -11   5  14  249.97    9.10
  -9  -5  14  161.48    7.50
  -9   5  14  143.69    7.90
  -9   5  14  154.48    6.40
  -7  -5  14  270.97   11.20
  -7  -5  14  280.67   12.60
  -7   5  14  288.17   10.00
  -7   5  14  272.67   11.90
  -5  -5  14   90.69    5.80
  -5  -5  14   87.39    7.20
  -5   5  14   84.09    6.70
  -5   5  14   85.49    4.30
  -3  -5  14   86.49    7.40
  -3  -5  14   85.29    5.70
  -3   5  14   82.99    7.10
  -1  -5  14   41.10    5.70
  -1  -5  14   32.80    3.80
   1  -5 -14   38.30    2.80
  -1   5  14   40.50    5.70
   1  -5  14  132.19    9.60
   1  -5  14  123.89    7.40
  -1  -5 -14  118.49    5.20
   1   5  14  123.19    9.80
 -16  -6  14    9.70    2.60
 -16  -6  14    7.40    1.80
 -16   6  14    7.80    2.30
 -14  -6  14   22.20    3.20
 -14  -6  14   21.40    2.40
 -14   6  14   19.10    2.70
 -12  -6  14   12.30    1.90
 -12  -6  14   13.90    2.70
 -12   6  14   12.20    2.30
 -10  -6  14    2.20    2.00
 -10   6  14    3.20    1.80
  -8  -6  14    3.70    2.20
  -8  -6  14    1.30    2.70
  -8   6  14    1.10    2.60
  -8   6  14    0.60    1.60
  -6  -6  14   27.80    3.60
  -6  -6  14   27.20    4.50
  -6   6  14   23.30    2.40
  -6   6  14   21.40    3.70
  -4  -6  14    2.40    3.20
  -4  -6  14    5.20    2.50
  -4   6  14    8.90    3.60
  -2  -6  14   24.70    3.60
   2  -6 -14   25.50    2.20
  -2  -6  14   20.80    4.70
  -2   6  14   25.50    4.70
   0  -6  14    0.30    2.50
   0  -6  14   -0.20    3.60
   0  -6 -14   -1.50    1.30
   0   6  14    0.10    3.90
 -15  -7  14   89.99    5.80
 -15   7  14   87.79    5.40
 -13  -7  14   76.49    5.30
 -13   7  14   77.09    4.80
 -11  -7  14  135.99    7.20
 -11   7  14  149.29    6.50
  -9  -7  14  109.89    6.30
  -9   7  14  102.59    6.40
  -9   7  14   99.89    5.20
  -7  -7  14  100.09    6.20
  -7  -7  14  103.69    7.50
  -7   7  14  101.99    6.60
  -7   7  14  100.49    4.90
  -5  -7  14  177.98   10.00
  -5  -7  14  179.38    8.80
  -5   7  14  180.08    9.30
  -3  -7  14  181.88   10.30
  -3  -7  14  176.18    8.90
  -3   7  14  181.38    9.80
  -1  -7  14  144.09    9.70
   1  -7 -14  140.19    5.60
  -1  -7  14  157.28    8.60
  -1   7  14  148.79    9.90
 -14  -8  14   15.90    2.90
 -14   8  14   15.90    2.80
 -12  -8  14  103.59    6.30
 -12   8  14  113.49    5.90
 -10  -8  14   44.40    4.50
 -10   8  14   45.40    3.90
  -8  -8  14   45.80    4.80
  -8   8  14   49.70    5.00
  -8   8  14   48.20    3.70
  -6  -8  14   73.19    5.70
  -6  -8  14   75.79    7.00
  -6   8  14   74.89    4.20
  -6   8  14   71.89    6.00
  -4  -8  14   93.49    7.70
  -4  -8  14   96.49    6.70
  -4   8  14   92.29    7.20
  -2  -8  14   86.99    7.80
  -2  -8  14   82.39    6.80
  -2   8  14   76.39    7.20
 -13  -9  14   59.79    5.00
 -13   9  14   53.29    4.60
 -11  -9  14   24.00    3.30
 -11   9  14   19.00    2.90
  -9  -9  14   22.90    3.50
  -9   9  14   21.20    2.70
  -7  -9  14   43.90    4.60
  -7   9  14   33.60    5.00
  -7   9  14   32.70    3.10
  -5  -9  14   19.90    4.40
  -5  -9  14   22.80    3.70
  -5   9  14   16.30    3.70
  -3  -9  14   18.80    3.70
  -3  -9  14   18.30    4.40
  -3   9  14   18.80    4.20
 -12 -10  14  164.88    8.30
 -12  10  14  166.38    7.80
 -10 -10  14   46.70    4.90
 -10  10  14   45.90    4.00
  -8 -10  14  104.59    6.80
  -8  10  14  105.59    5.50
  -6 -10  14  113.69    7.30
  -4 -10  14  121.79    7.90
 -16   0  15   -1.80    1.50
 -14   0  15    1.10    1.60
 -12   0  15   -0.40    1.40
 -10   0  15    0.00    1.90
 -10   0  15    1.20    1.50
 -10   0  15   -0.50    2.60
  -8   0  15    0.10    2.80
  -8   0  15    1.10    1.50
  -8   0  15   -0.40    1.80
  -6   0  15   -0.50    1.80
  -6   0  15   -2.00    2.90
  -6   0  15   -0.10    1.50
  -4   0  15   -4.50    3.10
  -2   0  15   -1.70    3.60
   0   0  15   -0.20    4.10
   0   0 -15    1.20    1.60
 -17  -1  15  135.59    6.20
 -17   1  15  133.09    6.30
 -15  -1  15   49.90    3.70
 -15   1  15   55.79    3.80
 -13  -1  15  295.27   10.70
 -13   1  15  294.47   10.80
 -11  -1  15  103.69    5.90
 -11  -1  15   98.49    4.80
 -11   1  15   99.09    4.90
  -9  -1  15  185.08    8.20
  -9  -1  15  184.98    7.30
  -9  -1  15  181.38    9.50
  -9   1  15  176.88    8.10
  -9   1  15  183.08    9.50
  -9   1  15  183.38    7.20
  -7  -1  15  113.29    7.70
  -7  -1  15  110.79    6.10
  -7  -1  15  119.79    5.20
  -7   1  15  114.79    5.20
  -7   1  15  110.39    5.90
  -7   1  15  110.39    7.60
  -5  -1  15  158.38    7.30
  -5  -1  15  153.58    9.30
  -5   1  15  150.58    6.30
  -5   1  15  150.78    9.20
  -3  -1  15  107.49    8.40
  -3   1  15  109.29    8.40
  -1  -1  15   90.69    8.50
   1  -1 -15   88.39    4.20
  -1   1  15   91.69    8.60
   1   1 -15   88.49    4.40
 -16  -2  15   25.60    2.70
 -16   2  15   24.40    2.70
 -14  -2  15   39.90    3.30
 -14   2  15   39.70    3.40
 -12  -2  15   50.49    4.60
 -12  -2  15   49.70    3.40
 -12   2  15   53.59    3.70
 -10  -2  15   28.30    2.70
 -10  -2  15   35.70    3.80
 -10   2  15   28.60    2.70
 -10   2  15   29.20    4.20
  -8  -2  15   50.19    4.40
  -8  -2  15   49.99    3.60
  -8  -2  15   51.79    5.80
  -8   2  15   51.49    3.40
  -8   2  15   59.99    5.90
  -6  -2  15   97.99    5.90
  -6  -2  15  105.59    7.70
  -6   2  15  101.09    4.80
  -6   2  15  103.79    7.40
  -4  -2  15   25.70    4.80
  -4  -2  15   26.40    3.30
  -4   2  15   24.60    4.70
  -4   2  15   28.80    2.50
  -2  -2  15   89.49    8.30
   2   2 -15   82.39    4.80
  -2   2  15   89.99    8.10
   0  -2 -15    3.60    1.60
   0  -2  15    8.50    4.60
   0   2 -15    6.10    1.80
   0   2  15   -1.30    4.20
 -17  -3  15   96.09    4.90
 -17   3  15   93.19    5.30
 -15  -3  15   59.29    3.80
 -15   3  15   62.29    4.10
 -13  -3  15   65.99    3.90
 -13  -3  15   59.39    4.90
 -13   3  15   61.59    4.10
 -11  -3  15  106.69    6.20
 -11  -3  15  112.09    5.20
 -11   3  15  109.99    5.20
  -9  -3  15   48.20    3.50
  -9  -3  15   49.99    5.50
  -9  -3  15   48.70    4.50
  -9   3  15   50.99    3.60
  -9   3  15   50.09    5.50
  -7  -3  15   46.50    5.50
  -7  -3  15   47.30    4.50
  -7   3  15   44.50    5.10
  -7   3  15   52.39    3.50
  -5  -3  15   45.20    4.50
  -5  -3  15   46.60    5.70
  -5   3  15   49.70    3.50
  -5   3  15   49.40    5.60
  -3  -3  15   53.59    6.30
  -3  -3  15   50.89    4.70
  -3   3  15   48.00    6.00
  -1  -3  15   35.70    5.80
   1  -3 -15   41.80    3.00
   1   3 -15   41.00    3.00
  -1   3  15   38.80    6.00
 -16  -4  15  121.69    5.70
 -16   4  15  127.09    6.20
 -14  -4  15  157.28    7.90
 -14  -4  15  155.28    6.70
 -14   4  15  166.08    7.00
 -12  -4  15   87.19    5.60
 -12  -4  15   84.39    4.50
 -12   4  15   91.79    4.80
 -10  -4  15  197.88    7.60
 -10  -4  15  182.78    8.60
 -10   4  15  193.98    9.50
 -10   4  15  190.98    7.60
  -8  -4  15  136.89    8.50
  -8  -4  15  134.39    7.00
  -8   4  15  128.19    5.80
  -8   4  15  130.89    7.90
  -6  -4  15  133.99    8.80
  -6  -4  15  136.39    7.20
  -6   4  15  135.39    5.80
  -6   4  15  135.99    8.40
  -4  -4  15   35.70    3.90
  -4  -4  15   32.30    5.30
  -4   4  15   31.10    5.00
  -2  -4  15  151.68   10.00
  -2  -4  15  146.69    7.70
  -2   4  15  139.69    9.80
 -15  -5  15    6.00    1.80
 -15  -5  15    3.00    2.30
 -15   5  15    3.30    2.00
 -13  -5  15    0.60    2.00
 -13  -5  15    3.00    1.60
 -13   5  15    0.30    1.70
 -11  -5  15   26.00    2.60
 -11  -5  15   28.10    3.40
 -11   5  15   26.10    2.70
  -9  -5  15    2.00    2.10
  -9   5  15   -3.00    2.60
  -9   5  15    1.00    1.70
  -7  -5  15    4.00    2.50
  -7  -5  15    3.00    3.20
  -7   5  15    4.10    3.20
  -7   5  15    7.40    1.90
  -5  -5  15   11.90    4.00
  -5  -5  15   17.30    3.20
  -5   5  15    9.80    3.80
  -5   5  15   10.90    2.40
  -3  -5  15   10.70    4.10
  -3  -5  15   10.90    2.90
  -3   5  15    4.80    4.00
  -1  -5  15    0.10    3.90
  -1  -5  15   -0.30    2.50
  -1   5  15    1.40    4.20
 -14  -6  15  165.38    7.10
 -14  -6  15  177.38    8.40
 -14   6  15  171.78    7.60
 -12  -6  15   73.49    5.40
 -12   6  15   73.89    4.60
 -10  -6  15  146.99    7.70
 -10   6  15  160.48    8.40
 -10   6  15  160.08    6.80
  -8  -6  15  117.19    8.20
  -8  -6  15  116.69    6.90
  -8   6  15  121.19    5.60
  -8   6  15  116.59    7.50
  -6  -6  15  115.29    6.80
  -6  -6  15  117.89    8.40
  -6   6  15  111.59    5.30
  -6   6  15  114.89    7.70
  -4  -6  15  114.49    7.00
  -4  -6  15  113.29    8.50
  -4   6  15  113.29    8.20
  -2  -6  15   94.59    8.40
  -2  -6  15  103.79    7.00
  -2   6  15  102.99    8.50
 -13  -7  15   27.40    3.60
 -13   7  15   31.10    3.30
 -11  -7  15    5.90    2.50
 -11   7  15    6.20    2.10
  -9  -7  15   23.10    3.50
  -9   7  15   22.00    3.70
  -9   7  15   22.60    2.60
  -7  -7  15   38.60    4.20
  -7  -7  15   32.60    5.00
  -7   7  15   24.40    4.00
  -7   7  15   30.80    2.80
  -5  -7  15    4.70    2.70
  -5  -7  15    6.70    3.80
  -5   7  15    3.50    3.40
  -3  -7  15   12.20    3.30
  -3  -7  15   12.50    4.40
  -3   7  15   15.90    4.40
 -12  -8  15   49.99    4.90
 -12   8  15   51.99    4.40
 -10  -8  15   93.89    6.30
 -10   8  15   98.49    5.40
  -8  -8  15   43.80    4.90
  -8   8  15   39.50    4.50
  -8   8  15   41.40    3.40
  -6  -8  15   79.29    6.30
  -6  -8  15   79.19    7.40
  -6   8  15   68.39    6.40
  -9  -9  15   52.89    5.30
  -9   9  15   53.99    4.30
 -14   0  16   79.29    4.60
 -12   0  16  158.88    6.80
 -10   0  16  104.59    6.10
 -10   0  16   98.69    5.10
 -10   0  16  108.79    7.60
  -8   0  16  140.99    8.70
  -8   0  16  134.19    6.10
  -8   0  16  135.09    6.90
  -6   0  16   49.99    5.30
  -6   0  16   52.29    3.70
  -6   0  16   50.99    6.00
  -4   0  16  115.59    8.90
 -15  -1  16    7.90    2.10
 -15   1  16   10.10    2.20
 -13  -1  16    1.70    1.70
 -13   1  16    4.50    1.90
 -11  -1  16   32.70    2.90
 -11  -1  16   29.10    3.60
 -11   1  16   31.00    2.90
  -9  -1  16    5.30    3.40
  -9  -1  16    4.60    2.30
  -9  -1  16    5.10    1.90
  -9   1  16    8.30    2.00
  -9   1  16    5.40    2.30
  -9   1  16    3.90    3.20
  -7  -1  16   -0.60    1.70
  -7  -1  16   -1.30    3.10
  -7  -1  16    0.30    2.00
  -7   1  16    2.00    2.80
  -7   1  16   -0.50    1.60
  -7   1  16   -2.90    2.90
  -5  -1  16    4.30    3.90
  -5  -1  16    9.00    3.50
  -5   1  16   11.50    4.10
  -5   1  16    5.90    1.90
  -3  -1  16    4.40    4.10
  -3   1  16    0.30    3.90
 -14  -2  16   81.79    4.60
 -14   2  16   84.99    4.80
 -12  -2  16   78.39    4.40
 -12  -2  16   76.09    5.40
 -12   2  16   71.59    4.40
 -10  -2  16   68.29    6.60
 -10  -2  16   69.69    4.20
 -10  -2  16   61.19    4.90
 -10   2  16   67.69    6.40
 -10   2  16   66.89    4.20
  -8  -2  16  136.19    8.80
  -8  -2  16  138.69    7.20
  -8  -2  16  141.49    6.10
  -8   2  16  132.39    8.60
  -8   2  16  127.49    5.90
  -6  -2  16   91.99    5.80
  -6  -2  16   89.89    7.80
  -6   2  16   84.79    7.60
  -6   2  16   91.49    4.70
  -4  -2  16   74.49    7.70
  -4   2  16   74.89    7.80
 -15  -3  16   55.69    4.00
 -15   3  16   64.09    4.40
 -13  -3  16   45.90    4.50
 -13  -3  16   41.00    3.40
 -13   3  16   44.40    3.80
 -11  -3  16   51.69    3.70
 -11  -3  16   54.19    4.80
 -11   3  16   46.10    3.70
  -9  -3  16   95.49    5.00
  -9  -3  16  103.89    7.90
  -9  -3  16   98.69    6.20
  -9   3  16   99.79    5.10
  -9   3  16  101.89    7.40
  -7  -3  16   36.20    5.40
  -7  -3  16   40.40    4.20
  -7   3  16   32.60    4.70
  -7   3  16   38.50    3.10
  -5  -3  16  117.49    8.70
  -5  -3  16  115.49    6.60
  -5   3  16  105.89    6.20
  -5   3  16  104.49    8.40
 -14  -4  16   31.10    3.80
 -14  -4  16   38.80    3.30
 -14   4  16   36.20    3.40
 -12  -4  16   32.70    2.90
 -12  -4  16   30.10    3.60
 -12   4  16   34.60    3.20
 -10  -4  16   36.70    4.00
 -10   4  16   31.10    4.40
 -10   4  16   30.90    3.00
  -8  -4  16   10.60    3.90
  -8  -4  16    9.50    2.70
  -8   4  16   11.10    2.10
  -8   4  16   10.00    3.70
  -6  -4  16   53.69    4.90
  -6  -4  16   52.59    6.40
  -6   4  16   49.99    3.70
  -6   4  16   47.70    5.70
  -4  -4  16   13.40    4.50
  -4  -4  16   12.90    3.10
  -4   4  16   11.10    4.50
 -13  -5  16  197.88    7.90
 -13  -5  16  191.28    9.10
 -13   5  16  193.78    8.20
 -11  -5  16  116.49    6.80
 -11   5  16  118.99    5.90
  -9  -5  16  153.18    7.90
  -9   5  16  143.19    6.50
  -9   5  16  148.89    8.60
  -7  -5  16   80.79    5.80
  -7  -5  16   96.39    7.90
  -7   5  16   81.39    4.60
  -7   5  16   88.59    7.20
  -5  -5  16  160.78   10.40
  -5  -5  16  160.98    8.50
  -5   5  16  172.28   10.00
 -12  -6  16   18.90    3.20
 -12   6  16   20.00    2.80
 -10  -6  16   13.70    3.10
 -10   6  16   10.50    2.30
 -10   6  16    6.80    3.20
  -8  -6  16    5.60    3.50
  -8  -6  16    3.50    2.40
  -8   6  16    3.90    1.90
  -8   6  16    1.50    3.20
 -12   0  17   -0.60    1.70
 -10   0  17   -1.30    1.70
 -10   0  17   -0.40    2.20
 -10   0  17    2.70    3.30
  -8   0  17   -1.60    3.30
  -8   0  17   -1.40    1.70
  -8   0  17    1.20    2.10
 -11  -1  17  196.78    8.10
 -11  -1  17  215.78    9.50
 -11   1  17  196.38    8.20
  -9  -1  17   42.50    3.60
  -9  -1  17   42.30    4.60
  -9  -1  17   41.20    5.50
  -9   1  17   42.40    5.40
  -9   1  17   38.30    3.30
 -10  -2  17   36.80    5.30
 -10  -2  17   42.20    4.60
 -10  -2  17   32.70    3.10
 -10   2  17   37.20    5.10
 -10   2  17   33.40    3.20
   0   0   0    0.00    0.00

_computing_structure_solution     'SHELXT 2014/5 (Sheldrick, 2014)'
;
_shelx_hkl_checksum               30588
_olex2_submission_special_instructions 'No special instructions were received'
