# Supplementary material for: A Systematic Study of the Effects of Complex Structure on Aryl Iodide Oxidative Addition at Bipyridyl‐Ligated Gold(I) Centers
Source: Angew Chem Int Ed Engl. 2021 Oct 18;60(47):24976–83. doi: 10.1002/anie.202108744 (PMC9298241; doi:10.1002/anie.202108744)
Supplement: Supplementary file 1 — Supporting Information [file ANIE-60-24976-s001.zip › 2f-NTf2.cif]

data_test1
_audit_creation_date               2021-01-14
_audit_creation_method
;
Olex2 1.2
(compiled 2018.05.29 svn.r3508 for OlexSys, GUI svn.r5506)
;
_shelx_SHELXL_version_number       '2017/1'
_audit_contact_author_address      ?
_audit_contact_author_email        ?
_audit_contact_author_name         ''
_audit_contact_author_phone        ?
_publ_contact_author_id_orcid      ?
_publ_section_references
;
Dolomanov, O.V., Bourhis, L.J., Gildea, R.J, Howard, J.A.K. & Puschmann, H.
 (2009), J. Appl. Cryst. 42, 339-341.

Sheldrick, G.M. (2015). Acta Cryst. A71, 3-8.

Sheldrick, G.M. (2015). Acta Cryst. C71, 3-8.
;
_chemical_name_common              ?
_chemical_name_systematic          ?
_chemical_formula_moiety           'C14 H10 Au F6 N2, C2 F6 N O4 S2'
_chemical_formula_sum              'C16 H10 Au F12 N3 O4 S2'
_chemical_formula_weight           797.36
_chemical_melting_point            ?
loop_
  _atom_type_symbol
  _atom_type_description
  _atom_type_scat_dispersion_real
  _atom_type_scat_dispersion_imag
  _atom_type_scat_source
 'C' 'C' 0.0033 0.0016 'International Tables Vol C Tables 4.2.6.8 and 6.1.1.4'
 'H' 'H' 0.0000 0.0000 'International Tables Vol C Tables 4.2.6.8 and 6.1.1.4'
 'Au' 'Au' -2.0133 8.8022
 'International Tables Vol C Tables 4.2.6.8 and 6.1.1.4'
 'F' 'F' 0.0171 0.0103 'International Tables Vol C Tables 4.2.6.8 and 6.1.1.4'
 'N' 'N' 0.0061 0.0033 'International Tables Vol C Tables 4.2.6.8 and 6.1.1.4'
 'O' 'O' 0.0106 0.0060 'International Tables Vol C Tables 4.2.6.8 and 6.1.1.4'
 'S' 'S' 0.1246 0.1234 'International Tables Vol C Tables 4.2.6.8 and 6.1.1.4'

_shelx_space_group_comment
;
The symmetry employed for this shelxl refinement is uniquely defined
by the following loop, which should always be used as a source of
symmetry information in preference to the above space-group names.
They are only intended as comments.
;
_space_group_crystal_system        'monoclinic'
_space_group_IT_number             14
_space_group_name_H-M_alt          'P 1 21/c 1'
_space_group_name_Hall             '-P 2ybc'
loop_
  _space_group_symop_operation_xyz
 'x, y, z'
 '-x, y+1/2, -z+1/2'
 '-x, -y, -z'
 'x, -y-1/2, z-1/2'

_cell_length_a                     28.4787(5)
_cell_length_b                     8.3437(2)
_cell_length_c                     21.3689(4)
_cell_angle_alpha                  90
_cell_angle_beta                   111.5150(10)
_cell_angle_gamma                  90
_cell_volume                       4723.83(17)
_cell_formula_units_Z              8
_cell_measurement_reflns_used      9948
_cell_measurement_temperature      110
_cell_measurement_theta_max        27.10
_cell_measurement_theta_min        2.44
_shelx_estimated_absorpt_T_max     0.651
_shelx_estimated_absorpt_T_min     0.121
_exptl_absorpt_coefficient_mu      6.530
_exptl_absorpt_correction_T_max    0.7455
_exptl_absorpt_correction_T_min    0.4039
_exptl_absorpt_correction_type     multi-scan
_exptl_absorpt_process_details    
 'SADABS-2014/5 (Bruker,2014/5) was used for absorption correction. wR2(int) was 0.1117 before and 0.0510 after correction. The Ratio of minimum to maximum transmission is 0.5418. The \l/2 correction factor is Not present.'
_exptl_absorpt_special_details     ?
_exptl_crystal_colour              'clear colourless'
_exptl_crystal_colour_lustre       clear
_exptl_crystal_colour_modifier     .
_exptl_crystal_colour_primary      colourless
_exptl_crystal_density_diffrn      2.242
_exptl_crystal_density_meas        ?
_exptl_crystal_density_method      ?
_exptl_crystal_description         needle
_exptl_crystal_F_000               3024
_exptl_crystal_size_max            0.56
_exptl_crystal_size_mid            0.436
_exptl_crystal_size_min            0.072
_exptl_transmission_factor_max     ?
_exptl_transmission_factor_min     ?
_diffrn_reflns_av_R_equivalents    0.0447
_diffrn_reflns_av_unetI/netI       0.0258
_diffrn_reflns_Laue_measured_fraction_full  0.999
_diffrn_reflns_Laue_measured_fraction_max  0.999
_diffrn_reflns_limit_h_max         35
_diffrn_reflns_limit_h_min         -35
_diffrn_reflns_limit_k_max         10
_diffrn_reflns_limit_k_min         -10
_diffrn_reflns_limit_l_max         26
_diffrn_reflns_limit_l_min         -26
_diffrn_reflns_number              73238
_diffrn_reflns_point_group_measured_fraction_full  0.999
_diffrn_reflns_point_group_measured_fraction_max  0.999
_diffrn_reflns_theta_full          25.242
_diffrn_reflns_theta_max           26.372
_diffrn_reflns_theta_min           0.769
_diffrn_ambient_temperature        109.68
_diffrn_detector                   'Bruker area detector'
_diffrn_detector_area_resol_mean   ?
_diffrn_detector_type              'CCD area detector'
_diffrn_measured_fraction_theta_full  0.999
_diffrn_measured_fraction_theta_max  0.999
_diffrn_measurement_device         'Bruker Apex II kappa CCD area detector'
_diffrn_measurement_device_type    'Bruker APEX-II CCD'
_diffrn_measurement_method         '\f and \w scans'
_diffrn_radiation_monochromator    graphite
_diffrn_radiation_type             MoK\a
_diffrn_radiation_wavelength       0.71073
_diffrn_source                     'fine-focus sealed tube'
_diffrn_standards_number           0
_reflns_Friedel_coverage           0.000
_reflns_Friedel_fraction_full      .
_reflns_Friedel_fraction_max       .
_reflns_number_gt                  8747
_reflns_number_total               9670
_reflns_special_details
;
 Reflections were merged by SHELXL according to the crystal
 class for the calculation of statistics and refinement.
 
 _reflns_Friedel_fraction is defined as the number of unique
 Friedel pairs measured divided by the number that would be
 possible theoretically, ignoring centric projections and
 systematic absences.
;
_reflns_threshold_expression       'I > 2\s(I)'
_computing_cell_refinement         'SAINT v8.37A (Bruker, 2015)'
_computing_data_collection         'Bruker Apex suite'
_computing_data_reduction          'SAINT v8.37A (Bruker, 2015)'
_computing_molecular_graphics      'Olex2 (Dolomanov et al., 2009)'
_computing_publication_material    'Olex2 (Dolomanov et al., 2009)'
_computing_structure_refinement    'ShelXL (Sheldrick, 2015)'
_computing_structure_solution      'ShelXT (Sheldrick, 2015)'
_refine_diff_density_max           1.947
_refine_diff_density_min           -1.687
_refine_diff_density_rms           0.168
_refine_ls_extinction_coef         .
_refine_ls_extinction_method       none
_refine_ls_goodness_of_fit_ref     1.268
_refine_ls_hydrogen_treatment      constr
_refine_ls_matrix_type             full
_refine_ls_number_parameters       713
_refine_ls_number_reflns           9670
_refine_ls_number_restraints       66
_refine_ls_R_factor_all            0.0503
_refine_ls_R_factor_gt             0.0446
_refine_ls_restrained_S_all        1.266
_refine_ls_shift/su_max            0.001
_refine_ls_shift/su_mean           0.000
_refine_ls_structure_factor_coef   Fsqd
_refine_ls_weighting_details      
 'w=1/[\s^2^(Fo^2^)+66.7981P] where P=(Fo^2^+2Fc^2^)/3'
_refine_ls_weighting_scheme        calc
_refine_ls_wR_factor_gt            0.0989
_refine_ls_wR_factor_ref           0.1007
_refine_special_details
;
 Residual electron density close to the Au atoms is due to unresolved twinning
 and is observed near the Au atoms, due to their high electron density.

 One of the CF3 groups is disordered and has been modelled in two positions with 
 a refined occupancy of 0.906:0.094(10). Equivalent atom distances in the major 
 and minor component (e.g. C13-F1 and C13-F1A) have been restrained to be the
 same. Due to close proximity, equivalent atoms have been restrained to have the
 same ADP.
;
_olex2_refinement_description
;
1. Fixed Uiso
 At 1.2 times of:
  All C(H) groups, All C(H,H) groups
2. Restrained distances
 C13-F1 \\sim C13-F1A \\sim C13-F2 \\sim C13-F2A \\sim C13-F3 \\sim C13-F3A
 with sigma of 0.01
 F1-F2 \\sim F1A-F2A \\sim F2-F3 \\sim F2A-F3A \\sim F3-F1 \\sim F3A-F1A
 with sigma of 0.01
3. Uiso/Uaniso restraints and constraints
F1 \\sim F1A \\sim F2 \\sim F2A \\sim F3 \\sim F3A: within 2A with sigma of
0.01 and sigma for terminal atoms of 0.02
4. Others
 Sof(F1A)=Sof(F2A)=Sof(F3A)=1-FVAR(1)
 Sof(F1)=Sof(F2)=Sof(F3)=FVAR(1)
5.a Secondary CH2 refined with riding coordinates:
 C1(H1A,H1B), C2(H2A,H2B), C15(H15A,H15B), C16(H16A,H16B)
5.b Aromatic/amide H refined with riding coordinates:
 C3(H3), C4(H4), C6(H6), C9(H9), C11(H11), C12(H12), C17(H17), C18(H18),
 C20(H20), C23(H23), C25(H25), C26(H26)
;
_atom_sites_solution_hydrogens     geom
_atom_sites_solution_primary       dual
_atom_sites_solution_secondary     difmap
loop_
  _atom_site_label
  _atom_site_type_symbol
  _atom_site_fract_x
  _atom_site_fract_y
  _atom_site_fract_z
  _atom_site_U_iso_or_equiv
  _atom_site_adp_type
  _atom_site_occupancy
  _atom_site_site_symmetry_order
  _atom_site_calc_flag
  _atom_site_refinement_flags_posn
  _atom_site_refinement_flags_adp
  _atom_site_refinement_flags_occupancy
  _atom_site_disorder_assembly
  _atom_site_disorder_group
 Au1 Au 0.13300(2) 0.17437(4) 0.70190(2) 0.02449(8) Uani 1 1 d . . . . .
 C1 C 0.1053(4) 0.1534(12) 0.7794(4) 0.037(2) Uani 1 1 d . . . . .
 H1A H 0.089911 0.250717 0.790322 0.045 Uiso 1 1 calc R . . . .
 H1B H 0.086687 0.053654 0.780310 0.045 Uiso 1 1 calc R . . . .
 C2 C 0.1585(4) 0.1443(13) 0.8066(4) 0.043(2) Uani 1 1 d . . . . .
 H2A H 0.173363 0.038807 0.824400 0.052 Uiso 1 1 calc R . . . .
 H2B H 0.176590 0.235996 0.834418 0.052 Uiso 1 1 calc R . . . .
 C3 C 0.2327(3) 0.1571(14) 0.6708(4) 0.041(2) Uani 1 1 d . . . . .
 H3 H 0.248636 0.146460 0.718193 0.049 Uiso 1 1 calc R . . . .
 C4 C 0.2622(3) 0.1513(13) 0.6328(4) 0.038(2) Uani 1 1 d . . . . .
 H4 H 0.297813 0.140124 0.653354 0.046 Uiso 1 1 calc R . . . .
 C5 C 0.2389(3) 0.1621(10) 0.5640(4) 0.0278(18) Uani 1 1 d . . . . .
 C6 C 0.1874(3) 0.1830(9) 0.5352(4) 0.0205(15) Uani 1 1 d . . . . .
 H6 H 0.171049 0.192818 0.487818 0.025 Uiso 1 1 calc R . . . .
 C7 C 0.1599(3) 0.1894(9) 0.5772(4) 0.0206(15) Uani 1 1 d . . . . .
 C8 C 0.1045(3) 0.2119(8) 0.5513(4) 0.0184(15) Uani 1 1 d . . . . .
 C9 C 0.0760(3) 0.2342(9) 0.4840(4) 0.0218(16) Uani 1 1 d . . . . .
 H9 H 0.091549 0.238726 0.451534 0.026 Uiso 1 1 calc R . . . .
 C10 C 0.0243(3) 0.2497(10) 0.4651(4) 0.0252(17) Uani 1 1 d . . . . .
 C11 C 0.0022(3) 0.2462(12) 0.5122(4) 0.034(2) Uani 1 1 d . . . . .
 H11 H -0.033301 0.257310 0.499590 0.040 Uiso 1 1 calc R . . . .
 C12 C 0.0333(3) 0.2261(11) 0.5789(4) 0.0315(19) Uani 1 1 d . . . . .
 H12 H 0.018619 0.225613 0.612333 0.038 Uiso 1 1 calc R . . . .
 C13 C 0.2701(3) 0.1538(8) 0.5198(4) 0.033(2) Uani 1 1 d D . . . .
 C14 C -0.0089(3) 0.2696(11) 0.3925(4) 0.0318(19) Uani 1 1 d . . . . .
 F1 F 0.2430(2) 0.1213(10) 0.4570(3) 0.057(2) Uani 0.906(10) 1 d D U P A 1
 F1A F 0.272(2) 0.006(2) 0.500(3) 0.066(9) Uani 0.094(10) 1 d D U P A 2
 F2 F 0.3053(3) 0.0431(9) 0.5408(4) 0.066(3) Uani 0.906(10) 1 d D U P A 1
 F2A F 0.3164(9) 0.201(7) 0.553(2) 0.061(8) Uani 0.094(10) 1 d D U P A 2
 F3 F 0.2930(3) 0.2903(9) 0.5209(4) 0.071(3) Uani 0.906(10) 1 d D U P A 1
 F3A F 0.2519(19) 0.243(6) 0.4657(17) 0.061(8) Uani 0.094(10) 1 d D U P A 2
 F4 F -0.0414(2) 0.1520(8) 0.3707(3) 0.0542(16) Uani 1 1 d . . . . .
 F5 F 0.0171(2) 0.2731(9) 0.3518(3) 0.0513(16) Uani 1 1 d . . . . .
 F6 F -0.0357(2) 0.4057(8) 0.3818(3) 0.0545(17) Uani 1 1 d . . . . .
 N1 N 0.1824(3) 0.1771(9) 0.6446(3) 0.0269(15) Uani 1 1 d . . . . .
 N2 N 0.0833(2) 0.2073(8) 0.5981(3) 0.0243(14) Uani 1 1 d . . . . .
 Au2 Au 0.36655(2) 0.64736(4) 0.56656(2) 0.02610(9) Uani 1 1 d . . . . .
 C15 C 0.3378(4) 0.5849(13) 0.6401(5) 0.046(3) Uani 1 1 d . . . . .
 H15A H 0.324480 0.673451 0.659617 0.055 Uiso 1 1 calc R . . . .
 H15B H 0.317128 0.486185 0.631949 0.055 Uiso 1 1 calc R . . . .
 C16 C 0.3906(5) 0.5641(13) 0.6658(5) 0.049(3) Uani 1 1 d . . . . .
 H16A H 0.403137 0.452395 0.673639 0.059 Uiso 1 1 calc R . . . .
 H16B H 0.410492 0.639725 0.701317 0.059 Uiso 1 1 calc R . . . .
 C17 C 0.4688(3) 0.6883(11) 0.5473(4) 0.034(2) Uani 1 1 d . . . . .
 H17 H 0.482121 0.649830 0.592257 0.040 Uiso 1 1 calc R . . . .
 C18 C 0.5015(3) 0.7300(11) 0.5154(4) 0.0313(19) Uani 1 1 d . . . . .
 H18 H 0.536936 0.720751 0.538102 0.038 Uiso 1 1 calc R . . . .
 C19 C 0.4817(3) 0.7847(9) 0.4507(4) 0.0235(16) Uani 1 1 d . . . . .
 C20 C 0.4300(3) 0.7994(9) 0.4181(4) 0.0200(15) Uani 1 1 d . . . . .
 H20 H 0.415873 0.839806 0.373504 0.024 Uiso 1 1 calc R . . . .
 C21 C 0.3994(3) 0.7530(9) 0.4528(4) 0.0191(15) Uani 1 1 d . . . . .
 C22 C 0.3436(3) 0.7540(9) 0.4222(4) 0.0216(16) Uani 1 1 d . . . . .
 C23 C 0.3169(3) 0.7848(9) 0.3545(4) 0.0227(16) Uani 1 1 d . . . . .
 H23 H 0.334250 0.806324 0.324958 0.027 Uiso 1 1 calc R . . . .
 C24 C 0.2648(3) 0.7836(10) 0.3308(4) 0.0265(17) Uani 1 1 d . . . . .
 C25 C 0.2403(3) 0.7502(12) 0.3740(5) 0.036(2) Uani 1 1 d . . . . .
 H25 H 0.204444 0.749353 0.358547 0.044 Uiso 1 1 calc R . . . .
 C26 C 0.2692(3) 0.7176(13) 0.4404(5) 0.038(2) Uani 1 1 d . . . . .
 H26 H 0.252463 0.693609 0.470440 0.045 Uiso 1 1 calc R . . . .
 C27 C 0.5170(3) 0.8249(11) 0.4143(5) 0.0320(19) Uani 1 1 d . . . . .
 C28 C 0.2343(3) 0.8159(12) 0.2574(5) 0.035(2) Uani 1 1 d . . . . .
 F7 F 0.4927(2) 0.8739(10) 0.3525(3) 0.070(2) Uani 1 1 d . . . . .
 F8 F 0.5436(2) 0.6985(7) 0.4106(3) 0.0532(16) Uani 1 1 d . . . . .
 F9 F 0.5494(3) 0.9366(8) 0.4465(4) 0.067(2) Uani 1 1 d . . . . .
 F10 F 0.1958(2) 0.7130(8) 0.2347(3) 0.0555(17) Uani 1 1 d . . . . .
 F11 F 0.26061(19) 0.8077(8) 0.2189(3) 0.0449(14) Uani 1 1 d . . . . .
 F12 F 0.2137(2) 0.9604(8) 0.2496(3) 0.0525(16) Uani 1 1 d . . . . .
 N3 N 0.4190(3) 0.7011(8) 0.5162(3) 0.0251(14) Uani 1 1 d . . . . .
 N4 N 0.3195(3) 0.7185(9) 0.4643(3) 0.0270(15) Uani 1 1 d . . . . .
 C29 C 0.1639(4) 0.6943(11) 0.5492(4) 0.033(2) Uani 1 1 d . . . . .
 C30 C 0.0683(4) 0.8316(12) 0.3040(5) 0.039(2) Uani 1 1 d . . . . .
 F13 F 0.1641(3) 0.5761(7) 0.5914(3) 0.0489(15) Uani 1 1 d . . . . .
 F14 F 0.1368(2) 0.8150(7) 0.5594(3) 0.0438(14) Uani 1 1 d . . . . .
 F15 F 0.2108(2) 0.7433(8) 0.5647(3) 0.0510(15) Uani 1 1 d . . . . .
 F16 F 0.0419(2) 0.7015(7) 0.3043(3) 0.0480(15) Uani 1 1 d . . . . .
 F17 F 0.0987(2) 0.8023(8) 0.2721(3) 0.0505(15) Uani 1 1 d . . . . .
 F18 F 0.0362(2) 0.9484(7) 0.2719(3) 0.0530(16) Uani 1 1 d . . . . .
 N5 N 0.1444(2) 0.7674(9) 0.4206(3) 0.0256(15) Uani 1 1 d . . . . .
 O1 O 0.0867(2) 0.5793(7) 0.4528(3) 0.0334(14) Uani 1 1 d . . . . .
 O2 O 0.1717(3) 0.4973(8) 0.4614(3) 0.0401(16) Uani 1 1 d . . . . .
 O3 O 0.1286(2) 1.0428(7) 0.3809(3) 0.0281(13) Uani 1 1 d . . . . .
 O4 O 0.0662(2) 0.9163(7) 0.4197(3) 0.0297(13) Uani 1 1 d . . . . .
 S1 S 0.13730(8) 0.6209(2) 0.46255(10) 0.0252(4) Uani 1 1 d . . . . .
 S2 S 0.10331(7) 0.9018(2) 0.38991(10) 0.0220(4) Uani 1 1 d . . . . .
 C31 C 0.3359(3) 0.2718(11) 0.3809(4) 0.0309(19) Uani 1 1 d . . . . .
 C32 C 0.4337(3) 0.4323(11) 0.2341(5) 0.034(2) Uani 1 1 d . . . . .
 F19 F 0.3342(2) 0.1459(6) 0.4177(3) 0.0433(14) Uani 1 1 d . . . . .
 F20 F 0.2900(2) 0.3347(8) 0.3546(3) 0.0503(15) Uani 1 1 d . . . . .
 F21 F 0.3660(2) 0.3794(6) 0.4220(3) 0.0364(12) Uani 1 1 d . . . . .
 F22 F 0.4019(2) 0.4246(8) 0.1708(3) 0.0533(16) Uani 1 1 d . . . . .
 F23 F 0.4548(2) 0.2907(7) 0.2512(3) 0.0492(15) Uani 1 1 d . . . . .
 F24 F 0.4685(2) 0.5389(8) 0.2381(3) 0.0552(17) Uani 1 1 d . . . . .
 N6 N 0.3568(2) 0.3669(8) 0.2738(3) 0.0228(14) Uani 1 1 d . . . . .
 O5 O 0.3213(3) 0.1026(8) 0.2749(3) 0.0409(16) Uani 1 1 d . . . . .
 O6 O 0.4081(2) 0.1488(7) 0.3516(3) 0.0292(13) Uani 1 1 d . . . . .
 O7 O 0.4382(2) 0.4860(7) 0.3550(3) 0.0278(12) Uani 1 1 d . . . . .
 O8 O 0.3795(2) 0.6446(7) 0.2636(3) 0.0309(13) Uani 1 1 d . . . . .
 S3 S 0.35935(8) 0.2089(2) 0.31533(10) 0.0256(4) Uani 1 1 d . . . . .
 S4 S 0.40047(7) 0.4935(2) 0.28930(10) 0.0223(4) Uani 1 1 d . . . . .

loop_
  _atom_site_aniso_label
  _atom_site_aniso_U_11
  _atom_site_aniso_U_22
  _atom_site_aniso_U_33
  _atom_site_aniso_U_23
  _atom_site_aniso_U_13
  _atom_site_aniso_U_12
 Au1 0.03151(17) 0.02493(15) 0.01738(15) -0.00236(12) 0.00939(12) -0.00265(13)
 C1 0.057(6) 0.036(5) 0.028(5) -0.001(4) 0.026(5) -0.004(5)
 C2 0.061(7) 0.053(6) 0.016(4) 0.003(4) 0.014(4) 0.014(5)
 C3 0.023(4) 0.073(7) 0.020(4) 0.003(5) 0.000(4) -0.002(5)
 C4 0.021(4) 0.060(6) 0.026(4) -0.004(4) -0.001(4) 0.000(4)
 C5 0.024(4) 0.032(4) 0.025(4) -0.003(4) 0.006(3) -0.006(4)
 C6 0.022(4) 0.021(4) 0.018(4) 0.000(3) 0.007(3) -0.005(3)
 C7 0.024(4) 0.018(4) 0.016(3) -0.002(3) 0.003(3) -0.001(3)
 C8 0.022(4) 0.013(3) 0.020(4) -0.001(3) 0.007(3) -0.003(3)
 C9 0.026(4) 0.019(4) 0.021(4) -0.003(3) 0.009(3) -0.003(3)
 C10 0.024(4) 0.024(4) 0.025(4) -0.001(3) 0.005(3) 0.003(3)
 C11 0.021(4) 0.045(5) 0.035(5) 0.001(4) 0.010(4) -0.002(4)
 C12 0.029(5) 0.041(5) 0.029(4) -0.002(4) 0.016(4) -0.003(4)
 C13 0.023(4) 0.043(5) 0.029(5) -0.004(4) 0.006(4) 0.002(4)
 C14 0.027(5) 0.039(5) 0.026(4) 0.001(4) 0.006(4) 0.004(4)
 F1 0.032(3) 0.115(7) 0.028(3) -0.020(4) 0.014(3) -0.017(4)
 F1A 0.053(14) 0.105(15) 0.047(14) -0.005(14) 0.027(13) 0.004(14)
 F2 0.058(5) 0.095(6) 0.056(5) 0.017(4) 0.033(4) 0.038(4)
 F2A 0.062(14) 0.078(15) 0.066(14) -0.006(14) 0.049(13) -0.005(14)
 F3 0.083(6) 0.064(5) 0.095(6) -0.032(5) 0.067(5) -0.036(5)
 F3A 0.054(14) 0.090(15) 0.056(14) -0.020(14) 0.043(12) -0.015(14)
 F4 0.053(4) 0.056(4) 0.034(3) -0.001(3) -0.006(3) -0.018(3)
 F5 0.038(3) 0.092(5) 0.021(3) 0.008(3) 0.007(2) 0.014(3)
 F6 0.052(4) 0.051(4) 0.044(3) 0.001(3) -0.001(3) 0.026(3)
 N1 0.024(3) 0.037(4) 0.018(3) -0.002(3) 0.005(3) -0.002(3)
 N2 0.024(3) 0.028(4) 0.020(3) -0.004(3) 0.007(3) -0.008(3)
 Au2 0.03628(19) 0.02388(15) 0.02344(16) -0.00293(12) 0.01720(14) -0.00185(13)
 C15 0.071(8) 0.045(6) 0.037(5) -0.004(5) 0.039(6) -0.016(5)
 C16 0.091(9) 0.039(6) 0.026(5) 0.008(4) 0.032(6) 0.007(6)
 C17 0.034(5) 0.044(5) 0.020(4) 0.007(4) 0.007(4) 0.011(4)
 C18 0.016(4) 0.045(5) 0.030(5) -0.006(4) 0.005(4) 0.003(4)
 C19 0.024(4) 0.023(4) 0.027(4) -0.006(3) 0.013(3) 0.000(3)
 C20 0.021(4) 0.017(4) 0.023(4) -0.003(3) 0.009(3) 0.001(3)
 C21 0.020(4) 0.018(4) 0.019(4) -0.001(3) 0.007(3) 0.003(3)
 C22 0.024(4) 0.017(4) 0.026(4) -0.004(3) 0.012(3) -0.003(3)
 C23 0.022(4) 0.025(4) 0.025(4) 0.000(3) 0.012(3) -0.001(3)
 C24 0.022(4) 0.029(4) 0.027(4) -0.007(3) 0.008(3) -0.003(3)
 C25 0.020(4) 0.054(6) 0.036(5) -0.011(4) 0.010(4) -0.002(4)
 C26 0.030(5) 0.056(6) 0.036(5) -0.012(4) 0.023(4) -0.013(4)
 C27 0.020(4) 0.037(5) 0.042(5) -0.004(4) 0.015(4) -0.001(4)
 C28 0.020(4) 0.041(5) 0.040(5) -0.004(4) 0.008(4) -0.007(4)
 F7 0.033(3) 0.131(7) 0.054(4) 0.046(4) 0.026(3) 0.016(4)
 F8 0.053(4) 0.043(3) 0.085(5) -0.006(3) 0.051(4) 0.004(3)
 F9 0.070(4) 0.064(4) 0.095(5) -0.047(4) 0.061(4) -0.044(4)
 F10 0.040(3) 0.077(5) 0.037(3) -0.005(3) -0.001(3) -0.027(3)
 F11 0.028(3) 0.075(4) 0.027(3) -0.003(3) 0.004(2) -0.002(3)
 F12 0.045(4) 0.055(4) 0.049(4) 0.008(3) 0.007(3) 0.014(3)
 N3 0.024(3) 0.029(4) 0.023(3) -0.001(3) 0.009(3) 0.003(3)
 N4 0.024(4) 0.035(4) 0.025(4) -0.007(3) 0.013(3) -0.005(3)
 C29 0.042(5) 0.028(4) 0.029(5) 0.002(4) 0.014(4) -0.001(4)
 C30 0.040(5) 0.038(5) 0.029(5) -0.009(4) 0.003(4) 0.003(4)
 F13 0.077(4) 0.039(3) 0.031(3) 0.009(2) 0.021(3) -0.005(3)
 F14 0.067(4) 0.035(3) 0.031(3) -0.008(2) 0.020(3) -0.001(3)
 F15 0.038(3) 0.071(4) 0.033(3) -0.001(3) 0.001(3) -0.014(3)
 F16 0.045(3) 0.038(3) 0.047(3) -0.014(3) 0.001(3) -0.011(3)
 F17 0.058(4) 0.066(4) 0.025(3) -0.009(3) 0.013(3) 0.004(3)
 F18 0.050(4) 0.046(3) 0.038(3) -0.005(3) -0.014(3) 0.010(3)
 N5 0.020(3) 0.033(4) 0.025(3) 0.013(3) 0.009(3) 0.007(3)
 O1 0.037(4) 0.025(3) 0.040(4) 0.003(3) 0.016(3) -0.002(3)
 O2 0.048(4) 0.031(3) 0.045(4) 0.003(3) 0.020(3) 0.014(3)
 O3 0.029(3) 0.026(3) 0.026(3) 0.002(2) 0.007(3) -0.006(2)
 O4 0.032(3) 0.025(3) 0.037(3) -0.004(3) 0.018(3) 0.001(2)
 S1 0.0288(11) 0.0227(10) 0.0251(10) 0.0011(8) 0.0111(9) 0.0018(8)
 S2 0.0203(9) 0.0237(9) 0.0198(9) -0.0025(7) 0.0045(8) -0.0020(8)
 C31 0.028(5) 0.036(5) 0.031(5) 0.002(4) 0.013(4) 0.003(4)
 C32 0.030(5) 0.037(5) 0.042(5) -0.010(4) 0.021(4) -0.004(4)
 F19 0.068(4) 0.034(3) 0.040(3) 0.005(2) 0.034(3) -0.002(3)
 F20 0.028(3) 0.079(4) 0.046(3) 0.005(3) 0.017(3) 0.007(3)
 F21 0.046(3) 0.035(3) 0.034(3) -0.010(2) 0.021(2) -0.003(2)
 F22 0.056(4) 0.078(5) 0.033(3) -0.014(3) 0.025(3) -0.009(3)
 F23 0.044(3) 0.040(3) 0.072(4) -0.014(3) 0.032(3) 0.006(3)
 F24 0.050(4) 0.054(4) 0.083(5) -0.021(3) 0.048(4) -0.020(3)
 N6 0.013(3) 0.036(4) 0.013(3) 0.002(3) -0.004(2) -0.004(3)
 O5 0.050(4) 0.038(4) 0.031(3) -0.006(3) 0.011(3) -0.023(3)
 O6 0.035(3) 0.026(3) 0.026(3) 0.000(2) 0.009(3) 0.006(3)
 O7 0.025(3) 0.023(3) 0.027(3) -0.003(2) 0.001(2) 0.000(2)
 O8 0.035(3) 0.028(3) 0.032(3) 0.007(3) 0.015(3) 0.006(3)
 S3 0.0291(11) 0.0255(10) 0.0217(10) -0.0009(8) 0.0086(8) -0.0028(8)
 S4 0.0214(9) 0.0233(9) 0.0224(9) -0.0016(8) 0.0083(8) 0.0013(8)

_geom_special_details
;
 All esds (except the esd in the dihedral angle between two l.s. planes)
 are estimated using the full covariance matrix.  The cell esds are taken
 into account individually in the estimation of esds in distances, angles
 and torsion angles; correlations between esds in cell parameters are only
 used when they are defined by crystal symmetry.  An approximate (isotropic)
 treatment of cell esds is used for estimating esds involving l.s. planes.
;
loop_
  _geom_bond_atom_site_label_1
  _geom_bond_atom_site_label_2
  _geom_bond_distance
  _geom_bond_site_symmetry_2
  _geom_bond_publ_flag
 Au1 C1 2.087(8) . ?
 Au1 C2 2.098(8) . ?
 Au1 N1 2.177(7) . ?
 Au1 N2 2.168(6) . ?
 C1 H1A 0.9900 . ?
 C1 H1B 0.9900 . ?
 C1 C2 1.413(14) . ?
 C2 H2A 0.9900 . ?
 C2 H2B 0.9900 . ?
 C3 H3 0.9500 . ?
 C3 C4 1.366(13) . ?
 C3 N1 1.344(11) . ?
 C4 H4 0.9500 . ?
 C4 C5 1.378(12) . ?
 C5 C6 1.378(11) . ?
 C5 C13 1.515(12) . ?
 C6 H6 0.9500 . ?
 C6 C7 1.392(10) . ?
 C7 C8 1.480(10) . ?
 C7 N1 1.350(10) . ?
 C8 C9 1.380(10) . ?
 C8 N2 1.344(9) . ?
 C9 H9 0.9500 . ?
 C9 C10 1.384(11) . ?
 C10 C11 1.370(12) . ?
 C10 C14 1.500(11) . ?
 C11 H11 0.9500 . ?
 C11 C12 1.385(12) . ?
 C12 H12 0.9500 . ?
 C12 N2 1.338(11) . ?
 C13 F1 1.307(7) . ?
 C13 F1A 1.309(9) . ?
 C13 F2 1.316(7) . ?
 C13 F2A 1.309(9) . ?
 C13 F3 1.309(7) . ?
 C13 F3A 1.309(9) . ?
 C14 F4 1.311(11) . ?
 C14 F5 1.334(10) . ?
 C14 F6 1.339(10) . ?
 Au2 C15 2.087(9) . ?
 Au2 C16 2.093(9) . ?
 Au2 N3 2.185(7) . ?
 Au2 N4 2.184(7) . ?
 C15 H15A 0.9900 . ?
 C15 H15B 0.9900 . ?
 C15 C16 1.410(16) . ?
 C16 H16A 0.9900 . ?
 C16 H16B 0.9900 . ?
 C17 H17 0.9500 . ?
 C17 C18 1.385(12) . ?
 C17 N3 1.330(11) . ?
 C18 H18 0.9500 . ?
 C18 C19 1.366(12) . ?
 C19 C20 1.385(11) . ?
 C19 C27 1.517(11) . ?
 C20 H20 0.9500 . ?
 C20 C21 1.390(10) . ?
 C21 C22 1.479(11) . ?
 C21 N3 1.334(10) . ?
 C22 C23 1.389(11) . ?
 C22 N4 1.350(10) . ?
 C23 H23 0.9500 . ?
 C23 C24 1.383(11) . ?
 C24 C25 1.373(12) . ?
 C24 C28 1.513(12) . ?
 C25 H25 0.9500 . ?
 C25 C26 1.383(13) . ?
 C26 H26 0.9500 . ?
 C26 N4 1.334(11) . ?
 C27 F7 1.312(11) . ?
 C27 F8 1.317(10) . ?
 C27 F9 1.314(10) . ?
 C28 F10 1.336(10) . ?
 C28 F11 1.304(10) . ?
 C28 F12 1.324(11) . ?
 C29 F13 1.335(10) . ?
 C29 F14 1.334(10) . ?
 C29 F15 1.316(11) . ?
 C29 S1 1.830(9) . ?
 C30 F16 1.322(11) . ?
 C30 F17 1.306(11) . ?
 C30 F18 1.339(11) . ?
 C30 S2 1.835(9) . ?
 N5 S1 1.572(7) . ?
 N5 S2 1.578(7) . ?
 O1 S1 1.421(6) . ?
 O2 S1 1.428(6) . ?
 O3 S2 1.428(6) . ?
 O4 S2 1.425(6) . ?
 C31 F19 1.323(10) . ?
 C31 F20 1.326(10) . ?
 C31 F21 1.327(10) . ?
 C31 S3 1.837(9) . ?
 C32 F22 1.325(11) . ?
 C32 F23 1.315(11) . ?
 C32 F24 1.311(10) . ?
 C32 S4 1.836(9) . ?
 N6 S3 1.576(7) . ?
 N6 S4 1.572(7) . ?
 O5 S3 1.421(6) . ?
 O6 S3 1.411(6) . ?
 O7 S4 1.421(6) . ?
 O8 S4 1.416(6) . ?

loop_
  _geom_angle_atom_site_label_1
  _geom_angle_atom_site_label_2
  _geom_angle_atom_site_label_3
  _geom_angle
  _geom_angle_site_symmetry_1
  _geom_angle_site_symmetry_3
  _geom_angle_publ_flag
 C1 Au1 C2 39.5(4) . . ?
 C1 Au1 N1 163.2(3) . . ?
 C1 Au1 N2 121.8(3) . . ?
 C2 Au1 N1 123.9(3) . . ?
 C2 Au1 N2 161.3(3) . . ?
 N2 Au1 N1 74.8(2) . . ?
 Au1 C1 H1A 116.5 . . ?
 Au1 C1 H1B 116.5 . . ?
 H1A C1 H1B 113.5 . . ?
 C2 C1 Au1 70.7(5) . . ?
 C2 C1 H1A 116.5 . . ?
 C2 C1 H1B 116.5 . . ?
 Au1 C2 H2A 116.7 . . ?
 Au1 C2 H2B 116.7 . . ?
 C1 C2 Au1 69.8(5) . . ?
 C1 C2 H2A 116.7 . . ?
 C1 C2 H2B 116.7 . . ?
 H2A C2 H2B 113.7 . . ?
 C4 C3 H3 118.3 . . ?
 N1 C3 H3 118.3 . . ?
 N1 C3 C4 123.5(8) . . ?
 C3 C4 H4 120.9 . . ?
 C3 C4 C5 118.2(8) . . ?
 C5 C4 H4 120.9 . . ?
 C4 C5 C6 120.1(8) . . ?
 C4 C5 C13 120.0(7) . . ?
 C6 C5 C13 119.9(7) . . ?
 C5 C6 H6 120.8 . . ?
 C5 C6 C7 118.4(7) . . ?
 C7 C6 H6 120.8 . . ?
 C6 C7 C8 122.6(7) . . ?
 N1 C7 C6 121.7(7) . . ?
 N1 C7 C8 115.7(7) . . ?
 C9 C8 C7 123.0(7) . . ?
 N2 C8 C7 115.2(7) . . ?
 N2 C8 C9 121.8(7) . . ?
 C8 C9 H9 120.9 . . ?
 C8 C9 C10 118.2(7) . . ?
 C10 C9 H9 120.9 . . ?
 C9 C10 C14 120.8(7) . . ?
 C11 C10 C9 120.7(8) . . ?
 C11 C10 C14 118.5(8) . . ?
 C10 C11 H11 121.1 . . ?
 C10 C11 C12 117.8(8) . . ?
 C12 C11 H11 121.1 . . ?
 C11 C12 H12 118.8 . . ?
 N2 C12 C11 122.4(8) . . ?
 N2 C12 H12 118.8 . . ?
 F1 C13 C5 112.9(6) . . ?
 F1 C13 F2 107.1(6) . . ?
 F1 C13 F3 107.5(6) . . ?
 F1A C13 C5 111(3) . . ?
 F2 C13 C5 111.5(7) . . ?
 F2A C13 C5 111(2) . . ?
 F2A C13 F1A 107.4(10) . . ?
 F3 C13 C5 110.6(7) . . ?
 F3 C13 F2 107.0(6) . . ?
 F3A C13 C5 113(2) . . ?
 F3A C13 F1A 107.3(10) . . ?
 F3A C13 F2A 107.4(10) . . ?
 F4 C14 C10 112.3(7) . . ?
 F4 C14 F5 105.8(8) . . ?
 F4 C14 F6 106.9(7) . . ?
 F5 C14 C10 112.8(7) . . ?
 F5 C14 F6 106.6(8) . . ?
 F6 C14 C10 112.0(7) . . ?
 C3 N1 Au1 125.1(6) . . ?
 C3 N1 C7 118.0(7) . . ?
 C7 N1 Au1 116.7(5) . . ?
 C8 N2 Au1 117.5(5) . . ?
 C12 N2 Au1 123.3(5) . . ?
 C12 N2 C8 119.2(7) . . ?
 C15 Au2 C16 39.4(4) . . ?
 C15 Au2 N3 161.9(4) . . ?
 C15 Au2 N4 123.7(4) . . ?
 C16 Au2 N3 122.5(4) . . ?
 C16 Au2 N4 162.9(4) . . ?
 N4 Au2 N3 74.4(2) . . ?
 Au2 C15 H15A 116.6 . . ?
 Au2 C15 H15B 116.6 . . ?
 H15A C15 H15B 113.6 . . ?
 C16 C15 Au2 70.5(5) . . ?
 C16 C15 H15A 116.6 . . ?
 C16 C15 H15B 116.6 . . ?
 Au2 C16 H16A 116.6 . . ?
 Au2 C16 H16B 116.6 . . ?
 C15 C16 Au2 70.1(6) . . ?
 C15 C16 H16A 116.6 . . ?
 C15 C16 H16B 116.6 . . ?
 H16A C16 H16B 113.6 . . ?
 C18 C17 H17 119.4 . . ?
 N3 C17 H17 119.4 . . ?
 N3 C17 C18 121.2(8) . . ?
 C17 C18 H18 120.6 . . ?
 C19 C18 C17 118.7(8) . . ?
 C19 C18 H18 120.6 . . ?
 C18 C19 C20 120.4(7) . . ?
 C18 C19 C27 119.2(7) . . ?
 C20 C19 C27 120.4(7) . . ?
 C19 C20 H20 121.1 . . ?
 C19 C20 C21 117.8(7) . . ?
 C21 C20 H20 121.1 . . ?
 C20 C21 C22 123.0(7) . . ?
 N3 C21 C20 121.4(7) . . ?
 N3 C21 C22 115.6(7) . . ?
 C23 C22 C21 123.3(7) . . ?
 N4 C22 C21 115.5(7) . . ?
 N4 C22 C23 121.1(7) . . ?
 C22 C23 H23 120.5 . . ?
 C24 C23 C22 118.9(7) . . ?
 C24 C23 H23 120.5 . . ?
 C23 C24 C28 120.6(7) . . ?
 C25 C24 C23 119.9(8) . . ?
 C25 C24 C28 119.5(7) . . ?
 C24 C25 H25 120.9 . . ?
 C24 C25 C26 118.1(8) . . ?
 C26 C25 H25 120.9 . . ?
 C25 C26 H26 118.5 . . ?
 N4 C26 C25 123.0(8) . . ?
 N4 C26 H26 118.5 . . ?
 F7 C27 C19 112.3(7) . . ?
 F7 C27 F8 107.0(8) . . ?
 F7 C27 F9 108.4(8) . . ?
 F8 C27 C19 111.0(7) . . ?
 F9 C27 C19 111.0(7) . . ?
 F9 C27 F8 106.9(7) . . ?
 F10 C28 C24 110.2(8) . . ?
 F11 C28 C24 113.6(7) . . ?
 F11 C28 F10 108.8(8) . . ?
 F11 C28 F12 107.4(8) . . ?
 F12 C28 C24 110.6(8) . . ?
 F12 C28 F10 105.8(7) . . ?
 C17 N3 Au2 122.2(6) . . ?
 C17 N3 C21 120.4(7) . . ?
 C21 N3 Au2 117.3(5) . . ?
 C22 N4 Au2 116.8(5) . . ?
 C26 N4 Au2 124.1(6) . . ?
 C26 N4 C22 118.9(7) . . ?
 F13 C29 S1 109.5(6) . . ?
 F14 C29 F13 107.8(7) . . ?
 F14 C29 S1 111.6(6) . . ?
 F15 C29 F13 107.8(8) . . ?
 F15 C29 F14 108.6(8) . . ?
 F15 C29 S1 111.4(6) . . ?
 F16 C30 F18 108.6(8) . . ?
 F16 C30 S2 111.0(7) . . ?
 F17 C30 F16 109.7(8) . . ?
 F17 C30 F18 109.1(8) . . ?
 F17 C30 S2 111.1(7) . . ?
 F18 C30 S2 107.3(6) . . ?
 S1 N5 S2 124.0(4) . . ?
 N5 S1 C29 103.0(4) . . ?
 O1 S1 C29 104.6(4) . . ?
 O1 S1 N5 116.2(4) . . ?
 O1 S1 O2 119.1(4) . . ?
 O2 S1 C29 103.1(4) . . ?
 O2 S1 N5 108.6(4) . . ?
 N5 S2 C30 103.7(4) . . ?
 O3 S2 C30 104.1(4) . . ?
 O3 S2 N5 108.0(4) . . ?
 O4 S2 C30 104.8(4) . . ?
 O4 S2 N5 115.6(4) . . ?
 O4 S2 O3 118.9(4) . . ?
 F19 C31 F20 108.8(7) . . ?
 F19 C31 F21 107.4(7) . . ?
 F19 C31 S3 109.3(6) . . ?
 F20 C31 F21 108.0(7) . . ?
 F20 C31 S3 111.5(6) . . ?
 F21 C31 S3 111.7(6) . . ?
 F22 C32 S4 110.4(6) . . ?
 F23 C32 F22 108.1(8) . . ?
 F23 C32 S4 111.2(7) . . ?
 F24 C32 F22 108.5(8) . . ?
 F24 C32 F23 109.6(8) . . ?
 F24 C32 S4 109.0(6) . . ?
 S4 N6 S3 125.0(4) . . ?
 N6 S3 C31 103.7(4) . . ?
 O5 S3 C31 103.4(4) . . ?
 O5 S3 N6 108.2(4) . . ?
 O6 S3 C31 104.0(4) . . ?
 O6 S3 N6 116.1(4) . . ?
 O6 S3 O5 119.3(4) . . ?
 N6 S4 C32 103.5(4) . . ?
 O7 S4 C32 104.0(4) . . ?
 O7 S4 N6 115.5(4) . . ?
 O8 S4 C32 103.9(4) . . ?
 O8 S4 N6 109.1(4) . . ?
 O8 S4 O7 118.7(4) . . ?

loop_
  _geom_torsion_atom_site_label_1
  _geom_torsion_atom_site_label_2
  _geom_torsion_atom_site_label_3
  _geom_torsion_atom_site_label_4
  _geom_torsion
  _geom_torsion_site_symmetry_1
  _geom_torsion_site_symmetry_2
  _geom_torsion_site_symmetry_3
  _geom_torsion_site_symmetry_4
  _geom_torsion_publ_flag
 C3 C4 C5 C6 1.9(15) . . . . ?
 C3 C4 C5 C13 -179.1(9) . . . . ?
 C4 C3 N1 Au1 176.5(8) . . . . ?
 C4 C3 N1 C7 1.1(15) . . . . ?
 C4 C5 C6 C7 -1.3(13) . . . . ?
 C4 C5 C13 F1 162.2(8) . . . . ?
 C4 C5 C13 F1A 93(3) . . . . ?
 C4 C5 C13 F2 41.6(11) . . . . ?
 C4 C5 C13 F2A -26(3) . . . . ?
 C4 C5 C13 F3 -77.2(10) . . . . ?
 C4 C5 C13 F3A -146(3) . . . . ?
 C5 C6 C7 C8 179.8(7) . . . . ?
 C5 C6 C7 N1 0.6(12) . . . . ?
 C6 C5 C13 F1 -18.8(11) . . . . ?
 C6 C5 C13 F1A -88(3) . . . . ?
 C6 C5 C13 F2 -139.4(8) . . . . ?
 C6 C5 C13 F2A 153(3) . . . . ?
 C6 C5 C13 F3 101.7(9) . . . . ?
 C6 C5 C13 F3A 33(3) . . . . ?
 C6 C7 C8 C9 -2.5(11) . . . . ?
 C6 C7 C8 N2 176.8(7) . . . . ?
 C6 C7 N1 Au1 -176.2(6) . . . . ?
 C6 C7 N1 C3 -0.4(12) . . . . ?
 C7 C8 C9 C10 178.3(7) . . . . ?
 C7 C8 N2 Au1 1.5(8) . . . . ?
 C7 C8 N2 C12 -179.8(7) . . . . ?
 C8 C7 N1 Au1 4.4(9) . . . . ?
 C8 C7 N1 C3 -179.8(8) . . . . ?
 C8 C9 C10 C11 1.3(12) . . . . ?
 C8 C9 C10 C14 -178.3(7) . . . . ?
 C9 C8 N2 Au1 -179.3(6) . . . . ?
 C9 C8 N2 C12 -0.5(11) . . . . ?
 C9 C10 C11 C12 -0.3(13) . . . . ?
 C9 C10 C14 F4 118.2(9) . . . . ?
 C9 C10 C14 F5 -1.2(12) . . . . ?
 C9 C10 C14 F6 -121.4(9) . . . . ?
 C10 C11 C12 N2 -1.2(14) . . . . ?
 C11 C10 C14 F4 -61.4(11) . . . . ?
 C11 C10 C14 F5 179.2(8) . . . . ?
 C11 C10 C14 F6 59.0(11) . . . . ?
 C11 C12 N2 Au1 -179.7(7) . . . . ?
 C11 C12 N2 C8 1.6(13) . . . . ?
 C13 C5 C6 C7 179.7(7) . . . . ?
 C14 C10 C11 C12 179.3(8) . . . . ?
 N1 C3 C4 C5 -1.8(17) . . . . ?
 N1 C7 C8 C9 176.8(7) . . . . ?
 N1 C7 C8 N2 -3.9(10) . . . . ?
 N2 C8 C9 C10 -0.9(11) . . . . ?
 C17 C18 C19 C20 0.6(13) . . . . ?
 C17 C18 C19 C27 -177.7(8) . . . . ?
 C18 C17 N3 Au2 -177.0(7) . . . . ?
 C18 C17 N3 C21 0.8(13) . . . . ?
 C18 C19 C20 C21 -1.6(11) . . . . ?
 C18 C19 C27 F7 179.2(8) . . . . ?
 C18 C19 C27 F8 59.5(11) . . . . ?
 C18 C19 C27 F9 -59.2(11) . . . . ?
 C19 C20 C21 C22 -176.4(7) . . . . ?
 C19 C20 C21 N3 2.2(11) . . . . ?
 C20 C19 C27 F7 0.9(12) . . . . ?
 C20 C19 C27 F8 -118.8(9) . . . . ?
 C20 C19 C27 F9 122.4(9) . . . . ?
 C20 C21 C22 C23 7.0(12) . . . . ?
 C20 C21 C22 N4 -174.6(7) . . . . ?
 C20 C21 N3 Au2 176.1(5) . . . . ?
 C20 C21 N3 C17 -1.9(12) . . . . ?
 C21 C22 C23 C24 -179.7(7) . . . . ?
 C21 C22 N4 Au2 -4.9(9) . . . . ?
 C21 C22 N4 C26 179.8(8) . . . . ?
 C22 C21 N3 Au2 -5.2(9) . . . . ?
 C22 C21 N3 C17 176.8(7) . . . . ?
 C22 C23 C24 C25 -0.9(12) . . . . ?
 C22 C23 C24 C28 -179.8(8) . . . . ?
 C23 C22 N4 Au2 173.5(6) . . . . ?
 C23 C22 N4 C26 -1.9(12) . . . . ?
 C23 C24 C25 C26 -0.3(14) . . . . ?
 C23 C24 C28 F10 136.9(8) . . . . ?
 C23 C24 C28 F11 14.5(12) . . . . ?
 C23 C24 C28 F12 -106.3(9) . . . . ?
 C24 C25 C26 N4 0.5(15) . . . . ?
 C25 C24 C28 F10 -41.9(12) . . . . ?
 C25 C24 C28 F11 -164.3(8) . . . . ?
 C25 C24 C28 F12 74.8(10) . . . . ?
 C25 C26 N4 Au2 -174.4(7) . . . . ?
 C25 C26 N4 C22 0.6(14) . . . . ?
 C27 C19 C20 C21 176.7(7) . . . . ?
 C28 C24 C25 C26 178.6(9) . . . . ?
 N3 C17 C18 C19 -0.2(14) . . . . ?
 N3 C21 C22 C23 -171.6(7) . . . . ?
 N3 C21 C22 N4 6.7(10) . . . . ?
 N4 C22 C23 C24 2.0(12) . . . . ?
 F13 C29 S1 N5 -175.1(6) . . . . ?
 F13 C29 S1 O1 63.1(7) . . . . ?
 F13 C29 S1 O2 -62.1(7) . . . . ?
 F14 C29 S1 N5 65.7(7) . . . . ?
 F14 C29 S1 O1 -56.2(7) . . . . ?
 F14 C29 S1 O2 178.7(6) . . . . ?
 F15 C29 S1 N5 -55.9(7) . . . . ?
 F15 C29 S1 O1 -177.7(6) . . . . ?
 F15 C29 S1 O2 57.1(7) . . . . ?
 F16 C30 S2 N5 68.4(7) . . . . ?
 F16 C30 S2 O3 -178.7(6) . . . . ?
 F16 C30 S2 O4 -53.2(7) . . . . ?
 F17 C30 S2 N5 -53.9(8) . . . . ?
 F17 C30 S2 O3 58.9(8) . . . . ?
 F17 C30 S2 O4 -175.6(7) . . . . ?
 F18 C30 S2 N5 -173.2(6) . . . . ?
 F18 C30 S2 O3 -60.3(8) . . . . ?
 F18 C30 S2 O4 65.2(8) . . . . ?
 S1 N5 S2 C30 -93.8(6) . . . . ?
 S1 N5 S2 O3 156.1(5) . . . . ?
 S1 N5 S2 O4 20.2(7) . . . . ?
 S2 N5 S1 C29 -91.8(6) . . . . ?
 S2 N5 S1 O1 21.8(7) . . . . ?
 S2 N5 S1 O2 159.3(5) . . . . ?
 F19 C31 S3 N6 177.3(6) . . . . ?
 F19 C31 S3 O5 64.4(7) . . . . ?
 F19 C31 S3 O6 -60.8(7) . . . . ?
 F20 C31 S3 N6 57.0(7) . . . . ?
 F20 C31 S3 O5 -55.8(7) . . . . ?
 F20 C31 S3 O6 178.9(6) . . . . ?
 F21 C31 S3 N6 -64.0(7) . . . . ?
 F21 C31 S3 O5 -176.8(6) . . . . ?
 F21 C31 S3 O6 57.9(7) . . . . ?
 F22 C32 S4 N6 55.1(7) . . . . ?
 F22 C32 S4 O7 176.2(6) . . . . ?
 F22 C32 S4 O8 -58.9(7) . . . . ?
 F23 C32 S4 N6 -64.9(7) . . . . ?
 F23 C32 S4 O7 56.2(7) . . . . ?
 F23 C32 S4 O8 -178.9(6) . . . . ?
 F24 C32 S4 N6 174.2(7) . . . . ?
 F24 C32 S4 O7 -64.7(8) . . . . ?
 F24 C32 S4 O8 60.2(8) . . . . ?
 S3 N6 S4 C32 94.9(6) . . . . ?
 S3 N6 S4 O7 -18.1(7) . . . . ?
 S3 N6 S4 O8 -154.9(5) . . . . ?
 S4 N6 S3 C31 89.5(6) . . . . ?
 S4 N6 S3 O5 -161.1(5) . . . . ?
 S4 N6 S3 O6 -23.9(7) . . . . ?

_shelx_res_file
;
TITL test1_a.res in P2(1)/c
    test1.res
    created by SHELXL-2017/1 at 12:40:00 on 14-Jan-2021
REM Old TITL test1 in P2(1)/c
REM SHELXT solution in P2(1)/c
REM R1 0.162, Rweak 0.009, Alpha 0.078, Orientation as input
REM Formula found by SHELXT: C32 N5 O8 F25 S4 Au2
CELL 0.71073 28.4787 8.3437 21.3689 90 111.515 90
ZERR 8 0.0005 0.0002 0.0004 0 0.001 0
LATT 1
SYMM -X,0.5+Y,0.5-Z
SFAC C H Au F N O S
UNIT 128 80 8 96 24 32 16
SADI 0.01 C13 F1 C13 F1A C13 F2 C13 F2A C13 F3 C13 F3A
SADI 0.01 F1 F2 F1A F2A F2 F3 F2A F3A F3 F1 F3A F1A
SIMU 0.01 0.02 2 F1 > F3A

L.S. 8
PLAN  5
SIZE 0.072 0.436 0.56
TEMP -163.47
BOND $H
CONF
list 4
fmap 2 53
acta
SHEL 9999 0.8
OMIT -2 2 1
OMIT -4 1 1
OMIT 0 3 1
REM <olex2.extras>
REM <HklSrc "%.\\test1.hkl">
REM </olex2.extras>

WGHT    0.000000   66.798096
FVAR       0.11738   0.90595
AU1   3    0.132995    0.174370    0.701898    11.00000    0.03151    0.02493 =
         0.01738   -0.00236    0.00939   -0.00265
C1    1    0.105251    0.153385    0.779371    11.00000    0.05687    0.03564 =
         0.02791   -0.00076    0.02551   -0.00375
AFIX  23
H1A   2    0.089911    0.250717    0.790322    11.00000   -1.20000
H1B   2    0.086687    0.053654    0.780310    11.00000   -1.20000
AFIX   0
C2    1    0.158513    0.144270    0.806574    11.00000    0.06116    0.05279 =
         0.01606    0.00279    0.01371    0.01370
AFIX  23
H2A   2    0.173363    0.038807    0.824400    11.00000   -1.20000
H2B   2    0.176590    0.235996    0.834418    11.00000   -1.20000
AFIX   0
C3    1    0.232734    0.157100    0.670792    11.00000    0.02273    0.07250 =
         0.02043    0.00284    0.00036   -0.00168
AFIX  43
H3    2    0.248636    0.146460    0.718193    11.00000   -1.20000
AFIX   0
C4    1    0.262219    0.151301    0.632832    11.00000    0.02054    0.05989 =
         0.02643   -0.00401   -0.00119    0.00037
AFIX  43
H4    2    0.297813    0.140124    0.653354    11.00000   -1.20000
AFIX   0
C5    1    0.238925    0.162104    0.563954    11.00000    0.02419    0.03189 =
         0.02470   -0.00254    0.00573   -0.00609
C6    1    0.187400    0.183005    0.535189    11.00000    0.02215    0.02099 =
         0.01798   -0.00047    0.00684   -0.00495
AFIX  43
H6    2    0.171049    0.192818    0.487818    11.00000   -1.20000
AFIX   0
C7    1    0.159878    0.189397    0.577183    11.00000    0.02421    0.01760 =
         0.01597   -0.00201    0.00276   -0.00083
C8    1    0.104482    0.211871    0.551284    11.00000    0.02215    0.01302 =
         0.01969   -0.00145    0.00736   -0.00314
C9    1    0.076032    0.234160    0.483988    11.00000    0.02615    0.01863 =
         0.02118   -0.00265    0.00928   -0.00292
AFIX  43
H9    2    0.091549    0.238726    0.451534    11.00000   -1.20000
AFIX   0
C10   1    0.024277    0.249681    0.465062    11.00000    0.02402    0.02374 =
         0.02452   -0.00067    0.00494    0.00312
C11   1    0.002183    0.246245    0.512226    11.00000    0.02073    0.04540 =
         0.03459    0.00072    0.00977   -0.00199
AFIX  43
H11   2   -0.033301    0.257310    0.499590    11.00000   -1.20000
AFIX   0
C12   1    0.033294    0.226105    0.578943    11.00000    0.02949    0.04103 =
         0.02858   -0.00232    0.01598   -0.00259
AFIX  43
H12   2    0.018619    0.225613    0.612333    11.00000   -1.20000
AFIX   0
C13   1    0.270057    0.153823    0.519773    11.00000    0.02318    0.04344 =
         0.02883   -0.00388    0.00646    0.00154
C14   1   -0.008925    0.269607    0.392511    11.00000    0.02682    0.03883 =
         0.02639    0.00138    0.00588    0.00407
PART 1
F1    4    0.242986    0.121302    0.457025    21.00000    0.03200    0.11458 =
         0.02802   -0.01954    0.01397   -0.01737
PART 0
PART 2
F1A   4    0.272415    0.006438    0.500069   -21.00000    0.05297    0.10521 =
         0.04695   -0.00478    0.02671    0.00352
PART 0
PART 1
F2    4    0.305293    0.043080    0.540843    21.00000    0.05757    0.09543 =
         0.05607    0.01728    0.03269    0.03842
PART 0
PART 2
F2A   4    0.316382    0.201454    0.552902   -21.00000    0.06236    0.07794 =
         0.06570   -0.00619    0.04919   -0.00490
PART 0
PART 1
F3    4    0.292977    0.290305    0.520851    21.00000    0.08333    0.06423 =
         0.09475   -0.03152    0.06705   -0.03553
PART 0
PART 2
F3A   4    0.251915    0.242564    0.465670   -21.00000    0.05449    0.08991 =
         0.05626   -0.01966    0.04258   -0.01499
PART 0
F4    4   -0.041375    0.152027    0.370712    11.00000    0.05303    0.05647 =
         0.03407   -0.00088   -0.00639   -0.01817
F5    4    0.017055    0.273147    0.351763    11.00000    0.03752    0.09220 =
         0.02119    0.00810    0.00726    0.01425
F6    4   -0.035657    0.405703    0.381767    11.00000    0.05245    0.05115 =
         0.04433    0.00116   -0.00073    0.02642
N1    5    0.182400    0.177066    0.644638    11.00000    0.02370    0.03722 =
         0.01763   -0.00217    0.00515   -0.00200
N2    5    0.083279    0.207316    0.598055    11.00000    0.02428    0.02790 =
         0.02000   -0.00407    0.00712   -0.00850

AU2   3    0.366552    0.647365    0.566563    11.00000    0.03628    0.02388 =
         0.02344   -0.00293    0.01720   -0.00185
C15   1    0.337815    0.584869    0.640122    11.00000    0.07115    0.04490 =
         0.03741   -0.00413    0.03886   -0.01632
AFIX  23
H15A  2    0.324480    0.673451    0.659617    11.00000   -1.20000
H15B  2    0.317128    0.486185    0.631949    11.00000   -1.20000
AFIX   0
C16   1    0.390616    0.564098    0.665773    11.00000    0.09072    0.03941 =
         0.02604    0.00776    0.03161    0.00667
AFIX  23
H16A  2    0.403137    0.452395    0.673639    11.00000   -1.20000
H16B  2    0.410492    0.639725    0.701317    11.00000   -1.20000
AFIX   0
C17   1    0.468769    0.688319    0.547306    11.00000    0.03410    0.04398 =
         0.02027    0.00672    0.00733    0.01125
AFIX  43
H17   2    0.482121    0.649830    0.592257    11.00000   -1.20000
AFIX   0
C18   1    0.501459    0.730014    0.515412    11.00000    0.01557    0.04492 =
         0.03026   -0.00641    0.00480    0.00304
AFIX  43
H18   2    0.536936    0.720751    0.538102    11.00000   -1.20000
AFIX   0
C19   1    0.481729    0.784719    0.450705    11.00000    0.02356    0.02310 =
         0.02696   -0.00584    0.01278   -0.00003
C20   1    0.429985    0.799390    0.418101    11.00000    0.02066    0.01727 =
         0.02269   -0.00290    0.00876    0.00065
AFIX  43
H20   2    0.415873    0.839806    0.373504    11.00000   -1.20000
AFIX   0
C21   1    0.399396    0.753021    0.452795    11.00000    0.02023    0.01795 =
         0.01925   -0.00065    0.00749    0.00339
C22   1    0.343634    0.754035    0.422226    11.00000    0.02388    0.01749 =
         0.02571   -0.00403    0.01187   -0.00252
C23   1    0.316940    0.784815    0.354514    11.00000    0.02195    0.02468 =
         0.02462   -0.00028    0.01225   -0.00116
AFIX  43
H23   2    0.334250    0.806324    0.324958    11.00000   -1.20000
AFIX   0
C24   1    0.264770    0.783631    0.330846    11.00000    0.02247    0.02907 =
         0.02732   -0.00669    0.00834   -0.00287
C25   1    0.240259    0.750156    0.373956    11.00000    0.01956    0.05371 =
         0.03610   -0.01081    0.01040   -0.00151
AFIX  43
H25   2    0.204444    0.749353    0.358547    11.00000   -1.20000
AFIX   0
C26   1    0.269194    0.717650    0.440434    11.00000    0.03042    0.05629 =
         0.03579   -0.01197    0.02294   -0.01257
AFIX  43
H26   2    0.252463    0.693609    0.470440    11.00000   -1.20000
AFIX   0
C27   1    0.517042    0.824885    0.414334    11.00000    0.02022    0.03700 =
         0.04194   -0.00365    0.01505   -0.00125
C28   1    0.234257    0.815902    0.257439    11.00000    0.02014    0.04096 =
         0.04000   -0.00427    0.00815   -0.00664
F7    4    0.492694    0.873898    0.352541    11.00000    0.03294    0.13089 =
         0.05414    0.04574    0.02609    0.01594
F8    4    0.543616    0.698494    0.410597    11.00000    0.05322    0.04329 =
         0.08477   -0.00581    0.05106    0.00409
F9    4    0.549420    0.936629    0.446466    11.00000    0.06960    0.06353 =
         0.09487   -0.04676    0.06094   -0.04449
F10   4    0.195756    0.712978    0.234696    11.00000    0.03987    0.07676 =
         0.03692   -0.00494   -0.00110   -0.02703
F11   4    0.260606    0.807728    0.218898    11.00000    0.02769    0.07509 =
         0.02709   -0.00320    0.00422   -0.00153
F12   4    0.213668    0.960431    0.249615    11.00000    0.04479    0.05519 =
         0.04927    0.00816    0.00741    0.01352
N3    5    0.419042    0.701136    0.516201    11.00000    0.02360    0.02925 =
         0.02289   -0.00098    0.00902    0.00267
N4    5    0.319538    0.718521    0.464337    11.00000    0.02369    0.03517 =
         0.02529   -0.00699    0.01253   -0.00508

C29   1    0.163927    0.694340    0.549188    11.00000    0.04218    0.02827 =
         0.02883    0.00242    0.01358   -0.00102
C30   1    0.068292    0.831553    0.303961    11.00000    0.04036    0.03828 =
         0.02904   -0.00908    0.00306    0.00285
F13   4    0.164108    0.576113    0.591392    11.00000    0.07746    0.03944 =
         0.03085    0.00877    0.02096   -0.00485
F14   4    0.136828    0.814961    0.559422    11.00000    0.06656    0.03505 =
         0.03131   -0.00841    0.01967   -0.00071
F15   4    0.210762    0.743284    0.564721    11.00000    0.03819    0.07111 =
         0.03326   -0.00075    0.00063   -0.01391
F16   4    0.041892    0.701483    0.304337    11.00000    0.04535    0.03809 =
         0.04728   -0.01378    0.00130   -0.01118
F17   4    0.098717    0.802275    0.272137    11.00000    0.05802    0.06592 =
         0.02532   -0.00919    0.01265    0.00370
F18   4    0.036244    0.948392    0.271914    11.00000    0.04992    0.04559 =
         0.03768   -0.00464   -0.01434    0.01000
N5    5    0.144362    0.767425    0.420590    11.00000    0.01968    0.03285 =
         0.02515    0.01259    0.00943    0.00659
O1    6    0.086722    0.579300    0.452811    11.00000    0.03707    0.02453 =
         0.04003    0.00333    0.01587   -0.00237
O2    6    0.171659    0.497338    0.461371    11.00000    0.04764    0.03083 =
         0.04472    0.00346    0.02049    0.01382
O3    6    0.128555    1.042758    0.380876    11.00000    0.02899    0.02590 =
         0.02633    0.00159    0.00667   -0.00621
O4    6    0.066213    0.916315    0.419746    11.00000    0.03219    0.02460 =
         0.03676   -0.00402    0.01777    0.00053
S1    7    0.137302    0.620868    0.462552    11.00000    0.02885    0.02271 =
         0.02510    0.00105    0.01113    0.00184
S2    7    0.103314    0.901769    0.389905    11.00000    0.02027    0.02366 =
         0.01977   -0.00246    0.00453   -0.00205
C31   1    0.335862    0.271765    0.380919    11.00000    0.02798    0.03563 =
         0.03065    0.00235    0.01254    0.00312
C32   1    0.433742    0.432338    0.234069    11.00000    0.03031    0.03663 =
         0.04198   -0.01012    0.02095   -0.00361
F19   4    0.334187    0.145913    0.417740    11.00000    0.06833    0.03364 =
         0.03979    0.00462    0.03373   -0.00152
F20   4    0.290011    0.334668    0.354583    11.00000    0.02846    0.07926 =
         0.04587    0.00536    0.01675    0.00688
F21   4    0.365969    0.379437    0.421974    11.00000    0.04620    0.03478 =
         0.03364   -0.01023    0.02096   -0.00330
F22   4    0.401937    0.424576    0.170787    11.00000    0.05630    0.07806 =
         0.03280   -0.01434    0.02506   -0.00873
F23   4    0.454789    0.290718    0.251185    11.00000    0.04438    0.03983 =
         0.07234   -0.01361    0.03191    0.00595
F24   4    0.468541    0.538896    0.238097    11.00000    0.04951    0.05361 =
         0.08292   -0.02086    0.04825   -0.01961
N6    5    0.356792    0.366941    0.273797    11.00000    0.01260    0.03593 =
         0.01273    0.00159   -0.00391   -0.00417
O5    6    0.321345    0.102623    0.274935    11.00000    0.04989    0.03792 =
         0.03146   -0.00619    0.01075   -0.02349
O6    6    0.408098    0.148761    0.351614    11.00000    0.03451    0.02601 =
         0.02555   -0.00029    0.00934    0.00594
O7    6    0.438161    0.485993    0.354960    11.00000    0.02523    0.02316 =
         0.02730   -0.00316    0.00058    0.00046
O8    6    0.379518    0.644564    0.263556    11.00000    0.03522    0.02832 =
         0.03159    0.00667    0.01507    0.00633
S3    7    0.359351    0.208925    0.315329    11.00000    0.02909    0.02545 =
         0.02172   -0.00095    0.00861   -0.00277
S4    7    0.400474    0.493530    0.289297    11.00000    0.02136    0.02332 =
         0.02236   -0.00161    0.00825    0.00134
HKLF 4


REM  test1_a.res in P2(1)/c
REM R1 =  0.0446 for    8747 Fo > 4sig(Fo)  and  0.0503 for all    9670 data
REM    713 parameters refined using     66 restraints

END

WGHT      0.0000     66.7864

REM Highest difference peak  1.947,  deepest hole -1.687,  1-sigma level  0.168
Q1    1   0.3998  0.6270  0.5943  11.00000  0.05    1.95
Q2    1   0.1379  0.2516  0.6806  11.00000  0.05    1.42
Q3    1   0.0964  0.3236  0.6663  11.00000  0.05    1.31
Q4    1   0.3628  0.7583  0.5605  11.00000  0.05    1.30
Q5    1   0.3577  0.6787  0.5204  11.00000  0.05    1.27
;
_shelx_res_checksum                47718
_shelx_hkl_file
;
   0   0  -1    0.00    0.10
   0   0   1   -0.10    0.10
   0   0  -1    0.00    0.10
   0   0  -2   41.20    1.70
   0   0   2   40.30    1.90
   0   0  -2   44.30    1.70
   0   0  -2   42.80    2.00
   0   0  -2   37.10    2.10
   0   0   3    2.80    1.00
   0   0  -3    4.40    1.30
   0   0  -3    1.90    0.40
   0   0  -3    2.70    0.70
   0   0  -3    1.20    0.80
   0   0  -3    1.10    0.70
   0   0  -4  207.08    7.70
   0   0  -4  212.58    6.70
   0   0  -4  214.68    7.30
   0   0  -4  202.18    7.20
   0   0   4  205.18    7.70
   0   0  -4  208.58    7.80
   0   0   5    0.60    1.50
   0   0  -5    1.40    1.20
   0   0  -5    0.60    0.80
   0   0  -5   -0.60    1.40
   0   0  -5   -1.40    1.70
   0   0  -5   -0.10    1.20
   0   0   6 2091.89   65.59
   0   0  -6 2121.19   65.39
   0   0  -6 2127.99   64.09
   0   0  -6 2142.69   64.89
   0   0  -6 2123.89   64.99
   0   0  -6 2178.88   65.69
   0   0   7    2.10    2.20
   0   0  -7    0.10    1.60
   0   0  -7   -0.90    1.80
   0   0  -7    2.00    2.00
   0   0  -7   -0.90    0.90
   0   0  -7   -0.60    1.60
   0   0  -8 2757.12   87.79
   0   0  -8 3019.20   88.29
   0   0  -8 2905.31   88.19
   0   0   8 2931.11   88.99
   0   0  -8 2829.92   86.79
   0   0  -8 2893.41   88.89
   0   0  -9    1.70    1.80
   0   0   9   -1.10    2.20
   0   0  -9    2.00    1.90
   0   0  -9    1.70    2.20
   0   0  -9   -1.20    1.00
   0   0  -9    2.50    2.00
   0   0 -10   90.79    5.60
   0   0 -10   89.39    5.20
   0   0 -10   91.59    6.10
   0   0 -10   89.89    5.30
   0   0  10   85.09    6.20
   0   0 -10   78.99    3.90
   0   0 -11   -1.70    2.20
   0   0 -11   -2.20    1.90
   0   0 -11   -0.50    2.20
   0   0 -11    0.00    1.20
   0   0 -11    2.30    2.00
   0   0  11   -0.70    2.70
   0   0  12  424.76   17.80
   0   0 -12  465.25   16.60
   0   0 -12  466.75   15.00
   0   0 -12  439.56   17.70
   0   0 -12  465.15   16.30
   0   0 -12  479.05   17.50
   0   0 -13    3.40    2.90
   0   0 -13    0.90    2.20
   0   0 -13    3.00    3.00
   0   0 -13    3.30    2.50
   0   0 -13   -0.20    1.40
   0   0  13   -0.50    3.40
   0   0 -14  766.62   27.70
   0   0 -14  769.82   26.30
   0   0 -14  746.93   25.60
   0   0 -14  763.72   24.50
   0   0  14  744.63   28.00
   0   0 -14  832.42   27.60
   0   0  15   -2.10    3.80
   0   0 -15   -3.10    2.60
   0   0 -15    1.00    3.10
   0   0 -15   -2.40    3.40
   0   0 -15    2.20    2.50
   0   0 -15   -0.30    1.70
   0   0 -16  193.58   10.90
   0   0  16  181.78   11.70
   0   0 -16  184.78    9.50
   0   0  17   -3.00    4.10
   0   0 -17    0.10    2.90
   0   0 -17    1.40    3.50
   0   0 -18   67.89    6.50
   0   0 -18   65.89    7.70
   0   0  18   70.39    8.20
   0   0  19   -1.40    5.00
   0   0 -19   -2.30    3.40
   0   0 -19    1.60    3.40
   0   0 -20   48.80    6.00
   0   0 -20   52.99    7.50
   0   0  20   40.90    8.00
   0   0 -21    1.00    3.50
   0   0  21    3.10    6.10
   0   0  22  389.26   20.00
   0   0  23   -6.40    6.30
   0   0 -24    7.60    6.50
   0   0  24   -3.60    6.20
   0   0 -25    0.50    5.60
   0   0  25   -6.70    7.00
   0   1   0    5.00    0.70
   0   1   0    5.90    0.70
   0   1   0    4.20    0.60
   0  -1   0    5.50    0.70
   0  -1   0    4.10    0.50
   0   1   1   71.79    2.50
   0   1  -1   77.79    2.90
   0   1   1   78.39    2.80
   0   1  -1   75.49    3.00
   0   1  -1   74.79    3.00
   0  -1  -1   75.29    2.80
   0  -1  -1   76.39    2.90
   0   1  -2   67.59    2.90
   0   1  -2   61.59    2.80
   0   1   2   70.09    2.70
   0   1  -2   68.99    3.00
   0  -1   2   63.19    2.90
   0  -1  -2   66.39    2.80
   0  -1  -2   64.59    2.70
   0   1  -3  575.84   18.40
   0   1  -3  575.94   18.50
   0   1   3  572.04   18.30
   0   1  -3  592.64   18.50
   0  -1   3  593.44   18.50
   0  -1  -3  571.24   18.40
   0  -1  -3  591.84   18.70
   0   1  -4 1086.09   34.50
   0   1  -4 1087.29   34.50
   0   1   4 1083.79   34.30
   0   1  -4 1112.89   34.40
   0  -1  -4 1099.69   34.50
   0  -1  -4 1141.39   33.90
   0  -1  -4 1100.99   33.50
   0  -1   4 1121.59   34.50
   0  -1  -4 1135.89   34.50
   0   1   5  182.18    7.60
   0   1  -5  198.48    7.70
   0   1  -5  197.68    7.80
   0  -1  -5  190.78    7.90
   0  -1  -5  209.08    7.00
   0  -1  -5  202.78    7.60
   0  -1   5  185.98    7.70
   0  -1  -5  199.88    6.70
   0   1  -6  330.67   12.10
   0   1   6  316.97   12.00
   0   1  -6  333.37   11.90
   0  -1  -6  334.27   11.80
   0  -1  -6  336.47   11.30
   0  -1  -6  344.47   11.20
   0  -1   6  325.67   12.10
   0  -1  -6  332.47   11.00
   0  -1  -6  340.27   12.30
   0   1   7   58.19    4.30
   0  -1  -7   52.49    3.20
   0  -1  -7   62.19    3.40
   0  -1   7   48.70    4.30
   0  -1  -7   37.40    3.00
   0  -1  -7   61.29    4.60
   0   1  -8  109.59    5.90
   0   1   8  124.09    6.60
   0  -1  -8  118.79    5.40
   0  -1  -8  122.89    5.20
   0  -1  -8  126.09    5.20
   0  -1  -8  116.09    5.70
   0  -1   8  119.59    6.50
   0  -1  -8  112.39    6.60
   0   1   9  283.97   12.30
   0   1  -9  311.07   11.90
   0   1  -9  305.67   13.00
   0  -1  -9  295.27   11.10
   0  -1   9  293.07   12.40
   0  -1  -9  312.27   10.80
   0  -1  -9  315.57   12.50
   0  -1  -9  311.07   11.50
   0  -1  -9  316.37   10.90
   0   1  10  176.58    9.20
   0   1 -10  193.28    9.20
   0   1 -10  196.38    8.70
   0   1 -10  177.28    9.90
   0  -1  10  201.58    9.60
   0  -1 -10  189.28    7.50
   0  -1 -10  198.28    8.20
   0  -1 -10  185.88    9.40
   0  -1 -10  188.68    8.10
   0  -1 -10  199.18    7.80
   0   1 -11   15.80    3.10
   0   1 -11   23.00    4.60
   0   1  11   29.80    4.40
   0  -1  11   14.20    3.70
   0  -1 -11   19.20    2.90
   0  -1 -11   21.70    2.60
   0  -1 -11   23.60    3.20
   0  -1 -11   28.50    4.20
   0  -1 -11   18.50    2.70
   0   1 -12  911.21   30.50
   0   1 -12  891.41   30.40
   0   1 -12  863.01   31.20
   0   1  12  901.61   31.30
   0  -1 -12  917.61   29.40
   0  -1 -12  921.61   31.40
   0  -1 -12  894.51   29.70
   0  -1 -12  918.01   29.70
   0  -1  12  902.31   31.60
   0  -1 -12  936.81   28.90
   0   1 -13  158.28    8.80
   0   1 -13  148.79    8.40
   0   1  13  141.99    9.00
   0   1 -13  135.39    8.20
   0  -1 -13  166.38    7.40
   0  -1 -13  158.98    6.80
   0  -1 -13  145.59    7.50
   0  -1  13  149.19    9.50
   0  -1 -13  154.48    9.10
   0  -1 -13  155.28    7.60
   0   1  14   60.59    6.80
   0   1 -14   65.79    6.00
   0   1 -14   73.29    6.30
   0   1 -14   71.89    6.30
   0  -1 -14   57.99    4.40
   0  -1 -14   65.19    6.80
   0  -1 -14   61.39    5.20
   0  -1 -14   68.79    5.30
   0  -1 -14   66.39    5.20
   0  -1  14   50.29    6.50
   0   1 -15   22.40    4.40
   0   1  15   42.30    6.10
   0   1 -15   35.40    5.10
   0   1 -15   36.30    4.60
   0  -1 -15   35.40    4.20
   0  -1 -15   35.30    3.50
   0  -1 -15   29.90    4.90
   0  -1  15   34.90    6.10
   0  -1 -15   30.00    4.40
   0  -1 -15   28.30    3.80
   0   1 -16   94.49    7.60
   0   1 -16   93.29    7.60
   0   1  16   80.19    8.20
   0  -1 -16   85.69    6.20
   0  -1 -16   93.19    5.50
   0  -1 -16  101.19    8.80
   0  -1  16   80.29    8.50
   0   1 -17   30.10    4.80
   0   1  17   31.10    6.10
   0   1 -17   32.80    5.90
   0  -1 -17   34.80    3.70
   0  -1  17   34.20    6.30
   0  -1 -17   40.50    6.10
   0  -1 -17   41.40    4.60
   0   1  18  649.14   27.40
   0   1 -18  717.83   26.00
   0   1 -18  738.43   27.80
   0  -1  18  727.73   28.10
   0  -1 -18  694.43   24.80
   0  -1 -18  718.13   27.20
   0   1 -19    4.60    4.20
   0   1  19    1.70    5.00
   0   1 -19    6.70    3.90
   0  -1 -19    6.10    4.20
   0  -1 -19    5.60    4.00
   0  -1  19   15.70    5.90
   0   1  20   74.49    9.10
   0   1 -20   82.19    7.80
   0   1 -20   82.29    9.00
   0  -1 -20   79.29    8.60
   0  -1  20   65.09    9.00
   0   1 -21   42.20    7.10
   0   1 -21   39.40    6.10
   0   1  21   45.50    8.00
   0  -1 -21   55.39    8.50
   0  -1  21   37.40    7.90
   0   1 -22   -0.20    4.20
   0   1  22   -6.10    5.90
   0   1 -22    0.20    4.10
   0  -1 -22    2.20    5.50
   0  -1  22    1.00    6.30
   0   1 -23    3.90    4.80
   0   1 -23    0.80    4.20
   0   1  23    0.20    6.50
   0  -1  23   -1.90    6.60
   0  -1 -23   -3.10    5.40
   0   1  24   35.50    8.70
   0  -1 -24   45.50    9.10
   0  -1  24   41.00    9.10
   0   1  25   49.10   10.00
   0  -1  25   48.80   10.30
   0  -1 -25   60.19    9.90
   0   2   0 7535.95  226.08
   0   2   0 7359.96  226.68
   0   2   0 7519.25  228.98
   0  -2   0 7558.44  226.48
   0  -2   0 7697.33  227.38
   0  -2   0 7744.73  227.68
   0   2   1 4998.70  154.18
   0   2   1 5165.58  154.08
   0   2  -1 5244.98  154.28
   0   2   1 5017.90  153.98
   0   2  -1 5221.68  154.18
   0   2  -1 4953.60  154.08
   0  -2  -1 5136.59  153.88
   0  -2  -1 5270.07  154.18
   0  -2   1 5287.87  154.38
   0   2   2  305.57    9.70
   0   2   2  281.57    9.80
   0   2   2  277.27    9.00
   0   2  -2  279.57    9.90
   0   2  -2  282.57   10.00
   0   2  -2  271.27    9.70
   0  -2  -2  281.97    9.60
   0  -2   2  276.57   10.00
   0  -2  -2  289.67    9.80
   0   2  -3  685.53   22.30
   0   2  -3  670.63   22.20
   0   2  -3  680.83   22.10
   0   2   3  695.83   21.90
   0  -2  -3  720.43   22.10
   0  -2   3  706.23   22.40
   0  -2  -3  692.43   22.00
   0   2  -4   51.39    3.40
   0   2   4   46.70    3.10
   0   2  -4   45.60    3.40
   0   2  -4   51.49    3.90
   0  -2  -4   46.30    3.30
   0  -2  -4   45.00    3.20
   0  -2   4   48.50    3.50
   0   2   5  451.75   15.20
   0   2  -5  423.06   15.40
   0   2  -5  443.96   15.50
   0   2  -5  445.46   15.60
   0  -2  -5  460.65   15.30
   0  -2  -5  480.75   15.50
   0  -2   5  443.56   15.60
   0   2  -6    0.20    2.10
   0   2  -6    5.20    2.10
   0   2   6    3.50    1.90
   0   2  -6    3.40    2.50
   0  -2  -6    5.90    1.90
   0  -2  -6    4.80    1.00
   0  -2  -6    1.70    2.00
   0  -2   6    3.90    2.20
   0   2  -7   57.09    4.30
   0   2   7   45.30    4.10
   0   2  -7   54.89    4.70
   0   2  -7   49.20    4.30
   0  -2  -7   45.60    2.60
   0  -2  -7   54.49    4.10
   0  -2   7   57.49    4.60
   0  -2  -7   55.59    4.50
   0   2   8  887.71   28.90
   0   2  -8  857.21   29.00
   0   2  -8  883.81   29.00
   0  -2  -8  892.31   29.10
   0  -2  -8  878.91   27.00
   0  -2   8  861.91   29.20
   0  -2  -8  859.61   28.00
   0  -2  -8  863.51   29.00
   0   2   9 1199.88   40.40
   0   2  -9 1264.87   40.60
   0   2  -9 1220.58   40.70
   0  -2  -9 1290.07   39.60
   0  -2   9 1273.37   41.10
   0  -2  -9 1215.28   40.70
   0  -2  -9 1300.37   40.90
   0  -2  -9 1285.77   38.60
   0   2 -10   68.49    5.80
   0   2  10   63.29    5.50
   0   2 -10   56.39    5.30
   0  -2 -10   56.89    5.40
   0  -2 -10   61.49    5.50
   0  -2  10   60.69    5.60
   0  -2 -10   61.29    3.60
   0  -2 -10   62.99    4.40
   0  -2  11  100.69    7.20
   0  -2 -11   66.49    4.10
   0  -2 -11   75.69    6.50
   0   2  12   16.70    4.20
   0   2 -12   22.40    4.30
   0   2 -12   20.00    3.90
   0  -2 -12   14.10    3.90
   0  -2 -12   29.80    4.60
   0  -2 -12   23.80    2.80
   0  -2 -12   28.40    3.40
   0  -2  12   18.30    4.50
   0   2 -13  668.43   24.60
   0   2 -13  654.63   24.00
   0   2 -13  623.74   23.00
   0   2  13  606.24   23.60
   0  -2  13  603.54   24.00
   0  -2 -13  647.84   21.00
   0  -2 -13  640.24   21.60
   0  -2 -13  616.74   23.70
   0  -2 -13  633.04   23.90
   0   2 -14  167.18    9.90
   0   2  14  150.88    9.90
   0   2 -14  125.59    9.90
   0   2 -14  150.08    9.30
   0  -2 -14  160.98    7.60
   0  -2 -14  143.89    9.40
   0  -2  14  151.58   10.20
   0  -2 -14  152.68    7.00
   0  -2 -14  142.89    9.30
   0   2 -15   75.89    7.70
   0   2 -15   77.49    7.30
   0   2  15   69.29    7.40
   0   2 -15   84.69    7.40
   0   2 -15   70.19    8.20
   0  -2 -15   79.89    5.70
   0  -2  15   84.19    8.60
   0  -2 -15   92.49    8.30
   0  -2 -15   84.19    5.30
   0  -2 -15   86.79    8.20
   0   2 -16  116.29    8.90
   0   2 -16  114.69    9.50
   0   2 -16  103.49    8.40
   0   2  16  104.99    9.20
   0  -2 -16  108.49    9.60
   0  -2  16   92.79    9.10
   0  -2 -16  121.09    8.90
   0  -2 -16  116.99    6.70
   0  -2 -16  110.69    8.60
   0   2  17  253.57   13.60
   0   2 -17  240.38   13.40
   0   2 -17  251.47   12.80
   0   2 -17  243.88   12.90
   0  -2 -17  253.77   10.70
   0  -2 -17  243.38   13.00
   0  -2  17  263.77   14.70
   0  -2 -17  244.48   13.70
   0   2 -18   90.59    9.00
   0   2 -18   58.19    7.00
   0   2  18   61.89    8.00
   0  -2 -18   79.29    8.50
   0  -2 -18   76.99    8.20
   0  -2  18   52.79    8.30
   0  -2 -18   69.39    5.70
   0   2 -19   38.70    6.00
   0   2 -19   41.40    6.80
   0   2  19   44.70    7.20
   0  -2  19   31.20    7.50
   0  -2 -19   23.20    5.80
   0  -2 -19   43.80    7.50
   0   2 -20   30.60    6.30
   0   2 -20   35.20    6.20
   0   2  20   32.90    7.20
   0  -2  20   36.80    8.00
   0  -2 -20   43.70    7.80
   0   2 -21  434.36   20.10
   0   2 -21  402.76   18.50
   0   2  21  444.66   20.70
   0  -2  21  405.46   20.90
   0  -2 -21  388.06   19.80
   0   2  22   51.69    8.70
   0   2 -22   51.59    7.30
   0   2 -22   54.19    8.30
   0  -2  22   56.89    9.40
   0  -2 -22   45.20    8.40
   0   2  23   80.39   10.30
   0   2 -23   61.89    9.00
   0   2 -23   99.09    9.60
   0  -2  23   86.89   11.30
   0  -2 -23   86.99   10.40
   0   2 -24   18.00    6.00
   0   2  24   -1.00    6.50
   0   2 -24   12.80    6.20
   0  -2 -24    9.20    6.20
   0  -2  24   12.50    8.10
   0   3   0    1.80    1.60
   0   3   0   -0.50    1.60
   0   3   0   -1.10    1.70
   0  -3   0    1.40    0.80
   0  -3   0    0.30    1.70
   0  -3   0   -0.80    1.20
   0   3   1  113.89    5.20
   0   3   1   89.09    4.40
   0   3  -1  104.29    5.10
   0   3  -1   99.69    5.10
   0   3   1  104.89    4.90
   0  -3  -1  106.49    5.10
   0  -3   1  108.39    5.20
   0  -3   1   90.99    3.40
   0  -3  -1   99.79    4.40
   0   3   2  310.57   10.20
   0   3  -2  299.27   11.00
   0   3   2  301.67   10.90
   0   3   2  311.17   11.20
   0   3  -2  303.47   11.10
   0   3  -2  287.07   11.10
   0  -3  -2  319.97   10.70
   0  -3   2  299.67    9.40
   0  -3   2  313.57   11.30
   0  -3  -2  300.67   11.00
   0   3   3 1978.20   62.19
   0   3  -3 1979.10   62.09
   0   3   3 2034.30   60.99
   0   3   3 2017.80   61.89
   0   3  -3 2024.70   62.39
   0   3  -3 2076.49   62.49
   0  -3  -3 2028.00   62.09
   0  -3   3 2015.80   62.49
   0  -3  -3 2041.80   61.89
   0  -3   3 2032.90   60.59
   0   3   4   57.89    4.00
   0   3  -4   61.39    4.70
   0   3  -4   61.99    4.30
   0   3  -4   66.29    4.30
   0  -3  -4   69.29    4.10
   0  -3  -4   61.19    4.10
   0  -3   4   63.79    4.50
   0   3  -5 1165.78   37.20
   0   3  -5 1172.98   37.40
   0   3  -5 1148.99   36.90
   0   3   5 1152.28   36.60
   0  -3   5 1160.58   37.30
   0  -3  -5 1181.68   36.90
   0  -3  -5 1160.18   36.80
   0   3   6    7.40    2.10
   0   3  -6   10.00    2.70
   0   3  -6    8.60    2.50
   0   3  -6    5.50    2.60
   0  -3  -6    6.30    2.30
   0  -3  -6    5.30    2.30
   0  -3   6    4.10    2.50
   0   3  -8  235.78   10.60
   0   3  -8  241.28   10.50
   0   3   8  234.08   10.10
   0   3  -8  233.28   10.50
   0  -3  -8  239.08   10.40
   0  -3   8  245.08    7.90
   0  -3   8  240.08   10.80
   0  -3  -8  250.07   10.50
   0  -3  -8  247.58   10.10
   0   3  -9  394.26   15.70
   0   3   9  421.26   15.50
   0   3  -9  373.86   15.70
   0   3  -9  410.46   15.80
   0  -3  -9  406.76   15.60
   0  -3   9  393.06   15.90
   0  -3  -9  402.36   14.80
   0  -3  -9  405.86   15.50
   0   3  10  122.59    7.80
   0   3 -10  138.49    8.00
   0   3 -10  131.69    8.00
   0  -3 -10  129.39    7.80
   0  -3  10  139.19    8.60
   0  -3 -10  127.79    7.90
   0  -3 -10  132.39    7.20
   0  -3 -10  136.69    5.00
   0   3  11   75.19    6.40
   0   3 -11   73.49    6.60
   0   3 -11   61.79    6.40
   0  -3 -11   73.19    6.50
   0  -3 -11   72.49    6.40
   0  -3 -11   69.19    5.40
   0  -3 -11   69.39    3.40
   0  -3  11   58.99    6.10
   0   3 -12   64.59    6.70
   0   3 -12   90.29    7.70
   0   3  12   86.89    7.20
   0  -3 -12   70.49    3.70
   0  -3 -12   80.49    7.20
   0  -3 -12   70.99    6.70
   0  -3  12   84.59    7.80
   0  -3 -12   73.59    5.80
   0   3  13  464.85   19.30
   0   3 -13  463.65   19.40
   0   3 -13  467.85   19.10
   0  -3  13  470.45   20.00
   0  -3 -13  499.45   17.90
   0  -3 -13  498.45   19.50
   0  -3 -13  513.65   19.80
   0   3  14   10.20    4.70
   0   3 -14    2.00    3.70
   0   3 -14    3.00    3.90
   0  -3 -14    4.20    3.10
   0  -3 -14    8.00    3.90
   0  -3  14    3.40    4.60
   0  -3 -14    1.70    3.80
   0   3 -15   60.09    6.60
   0  -3 -15   34.50    5.70
   0   3 -16  134.29    9.80
   0   3  16  150.08   10.80
   0   3 -16  151.18   10.40
   0  -3 -16  134.59    9.80
   0  -3 -16  137.99    8.10
   0  -3 -16  145.09   10.10
   0  -3  16  161.18   12.40
   0   3 -17  700.63   26.20
   0   3  17  691.23   26.80
   0   3 -17  663.83   26.80
   0  -3 -17  689.33   27.00
   0  -3 -17  672.23   26.90
   0  -3  17  653.23   27.50
   0  -3 -17  671.93   23.90
   0   3 -18    5.90    4.50
   0   3  18    3.50    5.30
   0   3 -18   -2.50    4.50
   0   3 -18    3.30    4.10
   0  -3 -18    3.80    3.40
   0  -3 -18    2.50    4.60
   0  -3  18   -0.20    5.70
   0   3 -19   72.09    9.00
   0   3  19   74.89    9.00
   0   3 -19   93.59    9.00
   0  -3 -19   73.69    8.40
   0  -3 -19   82.49    6.80
   0  -3  19   63.49    9.50
   0   3 -20    7.30    5.00
   0   3  20    2.20    6.10
   0   3 -20   -1.40    4.40
   0  -3 -20    3.40    4.80
   0  -3  20   -2.70    6.10
   0   3 -21   85.09    9.70
   0   3 -21   77.09    8.90
   0   3  21   86.89   10.20
   0  -3  21   75.69   10.50
   0  -3 -21   88.39   10.10
   0   3 -22    9.30    5.40
   0   3  22    2.90    6.20
   0   3 -22    7.10    5.40
   0  -3 -22    2.70    5.80
   0  -3  22   -1.30    6.80
   0   3 -23   20.40    6.40
   0   3 -23   20.60    6.30
   0   3  23   12.70    7.30
   0  -3  23   13.60    8.10
   0  -3 -23   13.50    6.80
   0   3  24    9.50    7.40
   0   3 -24    7.00    5.60
   0   3 -24    9.50    6.10
   0  -3 -24   -0.40    6.10
   0  -3  24    7.40    8.70
   0   4   0  461.55   15.70
   0   4   0  469.45   16.20
   0   4   0  442.16   16.10
   0  -4   0  459.35   16.20
   0   4  -1  752.62   24.70
   0   4  -1  744.83   24.30
   0   4  -1  723.53   24.50
   0   4   1  717.63   24.60
   0   4   1  742.83   24.40
   0   4   1  744.63   23.90
   0  -4   1  745.33   24.80
   0  -4   1  754.02   22.70
   0  -4  -1  749.62   23.80
   0  -4  -1  741.23   24.60
   0   4  -2   39.10    4.00
   0   4   2   42.20    4.10
   0   4  -2   44.00    4.00
   0   4  -2   44.60    4.10
   0   4   2   46.70    3.30
   0   4   2   47.50    3.80
   0  -4  -2   43.80    3.40
   0  -4   2   41.00    4.20
   0  -4  -2   52.39    4.10
   0  -4   2   37.80    1.90
   0   4  -3   52.49    4.40
   0   4   3   38.40    3.60
   0   4  -3   39.70    4.00
   0   4  -3   47.20    4.40
   0   4   3   41.60    3.10
   0   4   3   42.00    4.20
   0  -4   3   47.90    4.40
   0  -4  -3   54.69    4.20
   0   4  -4   86.99    5.80
   0   4  -4   89.19    5.60
   0   4  -4   85.39    5.80
   0   4   4   84.69    5.80
   0   4   4   97.89    5.40
   0  -4  -4   90.69    5.20
   0  -4   4   89.69    3.30
   0  -4  -4   96.29    5.50
   0  -4   4   93.09    6.00
   0   4  -5  319.47   12.60
   0   4  -5  320.97   12.20
   0   4   5  304.17   11.70
   0   4   5  297.57   12.10
   0   4  -5  309.87   12.40
   0  -4  -5  314.17   11.90
   0  -4   5  299.37    9.80
   0  -4   5  300.67   12.50
   0  -4  -5  296.97   11.70
   0   4  -6  259.57   11.10
   0   4  -6  250.67   11.60
   0   4   6  264.07   10.70
   0   4  -6  271.77   11.40
   0  -4   6  272.87   11.70
   0  -4  -6  272.87   10.90
   0  -4  -6  265.97   10.90
   0   4  -7  237.78   10.80
   0   4  -7  227.78   10.40
   0   4  -7  255.87   11.20
   0   4   7  233.28   10.10
   0  -4   7  231.78   11.00
   0  -4  -7  237.98   10.30
   0  -4  -7  235.78   10.40
   0   4   8  449.46   16.10
   0   4  -8  421.76   16.60
   0   4  -8  427.06   16.50
   0   4  -8  429.46   16.90
   0  -4   8  414.16   14.00
   0  -4  -8  423.56   16.30
   0  -4  -8  431.06   16.20
   0  -4   8  421.96   16.90
   0  -4  -8  417.86   16.00
   0   4   9  331.47   13.30
   0   4  -9  293.27   13.80
   0   4  -9  316.97   13.70
   0   4  -9  313.57   13.80
   0  -4  -9  336.97   13.70
   0  -4   9  307.37   14.00
   0  -4   9  318.37   10.70
   0  -4  -9  325.77   13.30
   0  -4  -9  329.17   13.20
   0   4 -10   13.80    4.30
   0   4 -10   14.20    4.00
   0   4  10   16.00    3.80
   0   4 -10   23.40    4.90
   0  -4 -10   22.50    3.80
   0  -4  10    7.70    4.30
   0  -4 -10    9.60    3.40
   0  -4 -10   15.40    3.90
   0   4 -11   91.29    8.20
   0   4 -11   91.39    7.80
   0   4 -11   60.89    6.70
   0   4  11   75.29    6.80
   0  -4  11   69.69    7.60
   0  -4 -11   76.69    6.70
   0  -4 -11   91.79    7.60
   0  -4 -11   76.99    6.30
   0   4 -12    4.00    3.70
   0   4 -12    7.10    4.30
   0   4  12    3.20    4.00
   0  -4  12    7.00    4.80
   0  -4 -12    7.10    4.10
   0  -4 -12   -1.30    3.10
   0  -4 -12    9.40    4.00
   0   4 -13  535.85   21.70
   0   4 -13  542.25   21.60
   0   4  13  530.25   21.00
   0  -4 -13  552.64   21.50
   0  -4 -13  526.75   20.00
   0  -4 -13  531.15   21.60
   0  -4  13  566.94   22.60
   0   4 -14  160.38   10.80
   0   4  14  164.38   10.90
   0   4 -14  177.78   11.10
   0  -4 -14  184.18   11.20
   0  -4 -14  181.78    9.70
   0  -4 -14  161.18   10.70
   0  -4  14  201.38   12.40
   0   4 -15   40.60    6.50
   0   4 -15   48.00    6.80
   0   4  15   49.99    7.00
   0  -4 -15   70.79    9.60
   0  -4 -15   38.00    5.30
   0  -4  15   35.20    7.10
   0  -4 -15   56.89    7.30
   0   4  16   86.09    8.80
   0   4 -16   85.49    8.60
   0   4 -16  114.59   10.40
   0  -4  16  109.29   10.50
   0  -4 -16   82.49    7.10
   0  -4 -16   78.19    8.80
   0   4 -17   67.29    8.40
   0   4  17  107.29    9.80
   0   4 -17  100.59    9.70
   0  -4  17   85.49    9.90
   0  -4 -17  106.29   10.00
   0  -4 -17   95.99    7.60
   0   4  18    1.10    5.40
   0   4 -18   -6.60    4.30
   0   4 -18    3.80    4.50
   0  -4 -18   -0.90    3.40
   0  -4 -18    3.00    5.10
   0  -4  18    2.20    6.30
   0   4  19   41.30    7.80
   0   4 -19   35.10    6.90
   0   4 -19   31.30    6.80
   0  -4 -19   28.70    6.50
   0  -4 -19   31.40    5.30
   0  -4  19   33.50    8.30
   0   4  20    7.80    6.20
   0   4 -20    1.80    5.00
   0   4 -20    4.90    5.40
   0  -4 -20    4.90    5.70
   0  -4 -20    6.80    4.10
   0  -4  20    0.00    7.20
   0   4  21  243.48   15.30
   0   4 -21  273.87   15.20
   0   4 -21  216.58   15.10
   0  -4  21  214.48   17.30
   0  -4 -21  243.98   15.40
   0   4  22  116.89   11.90
   0   4 -22  114.59   11.60
   0   4 -22   95.09   10.70
   0  -4  22  101.19   12.60
   0  -4 -22  101.29   11.50
   0   4 -23   84.39   10.20
   0   4  23   69.59   10.30
   0   4 -23   72.19   10.30
   0  -4 -23   79.39   10.40
   0  -4  23   61.79   11.60
   0   5   0   -3.10    2.30
   0   5   0   -1.20    2.70
   0   5   0    4.30    2.90
   0  -5   0    0.80    2.60
   0   5   1   87.59    5.40
   0   5  -1  100.19    6.40
   0   5   1   90.09    6.40
   0   5  -1   92.29    6.00
   0   5  -1  105.19    6.40
   0   5   1   90.29    6.00
   0  -5  -1   98.29    5.20
   0  -5   1   97.19    6.50
   0  -5  -1   91.29    6.10
   0   5  -2  110.29    6.80
   0   5   2  110.79    5.80
   0   5   2  116.59    6.60
   0   5   2  105.49    6.90
   0   5  -2  107.99    6.80
   0   5  -2  102.09    6.90
   0  -5  -2  107.79    6.60
   0  -5   2  110.09    6.90
   0  -5  -2  111.29    5.90
   0   5  -3  101.89    6.80
   0   5   3  107.79    6.40
   0   5   3  112.49    7.10
   0   5  -3  101.99    6.80
   0   5  -3  115.99    6.90
   0   5   3  104.39    5.40
   0  -5  -3  101.79    6.00
   0  -5   3  115.69    7.10
   0  -5  -3  107.99    6.60
   0   5  -4 1716.03   55.59
   0   5  -4 1800.62   55.69
   0   5   4 1726.83   54.89
   0   5   4 1778.92   53.59
   0   5  -4 1744.23   55.29
   0   5   4 1684.63   55.39
   0  -5  -4 1756.72   54.79
   0  -5   4 1752.92   55.89
   0  -5  -4 1757.12   55.19
   0   5   5   94.09    7.10
   0   5  -5  106.49    7.10
   0   5  -5  107.99    7.10
   0   5   5  110.69    6.50
   0   5  -5  100.69    7.30
   0  -5  -5  107.89    6.60
   0  -5   5  102.49    7.30
   0  -5  -5  102.19    6.40
   0   5  -6    2.20    3.00
   0   5  -6    7.50    3.70
   0   5   6    6.20    2.90
   0   5  -6    7.00    4.00
   0   5   6    2.90    3.70
   0  -5   6    5.80    1.20
   0  -5  -6   11.80    3.20
   0  -5  -6    8.00    3.00
   0  -5   6    2.40    3.50
   0   5   7  301.87   12.20
   0   5  -7  280.57   12.90
   0   5   7  290.07   13.00
   0   5  -7  298.97   13.30
   0   5  -7  269.87   12.50
   0  -5   7  284.97   13.20
   0  -5  -7  291.17   12.20
   0  -5   7  291.37   10.80
   0  -5  -7  299.67   12.90
   0  -5  -7  287.97   12.30
   0  -5   7  264.97    9.50
   0   5  -8   10.20    3.90
   0   5   8   10.60    3.60
   0   5  -8   11.10    4.30
   0   5  -8    9.60    4.40
   0  -5   8   10.00    4.10
   0  -5  -8   18.00    3.90
   0  -5  -8   12.40    3.90
   0  -5   8   14.70    2.80
   0  -5  -8   23.90    4.20
   0   5  -9   19.10    4.80
   0   5   9   20.20    4.40
   0   5  -9   14.70    4.30
   0   5  -9   20.40    5.10
   0  -5   9   20.80    2.80
   0  -5  -9   16.60    4.20
   0  -5   9   17.40    4.90
   0  -5  -9   20.40    4.20
   0  -5  -9   17.00    4.30
   0   5  10  467.65   17.70
   0   5 -10  431.36   18.40
   0   5 -10  467.25   18.80
   0   5 -10  421.56   18.00
   0  -5 -10  439.16   17.60
   0  -5 -10  421.16   17.90
   0  -5  10  443.46   18.90
   0  -5 -10  450.95   17.80
   0   5 -11   32.00    5.90
   0   5 -11   38.80    6.00
   0   5  11   33.40    5.50
   0   5 -11   28.40    5.80
   0  -5  11   42.90    6.60
   0  -5 -11   36.00    5.50
   0  -5 -11   41.90    5.50
   0  -5 -11   44.70    5.90
   0   5 -12  703.83   26.70
   0   5 -12  656.93   26.30
   0   5  12  685.23   25.90
   0   5 -12  704.83   26.80
   0  -5 -12  708.83   26.50
   0  -5 -12  716.33   25.60
   0  -5  12  692.43   27.20
   0  -5 -12  719.83   26.20
   0   5 -13   38.40    6.40
   0   5 -13   29.70    5.70
   0   5  13   24.70    5.60
   0  -5 -13   27.00    5.70
   0  -5  13   22.90    6.30
   0  -5 -13   28.50    5.10
   0   5 -14    8.80    4.50
   0   5  14    5.00    4.90
   0   5 -14    5.20    4.60
   0  -5 -14    4.60    4.10
   0  -5 -14    7.30    4.50
   0  -5  14    5.00    5.40
   0   5  15  115.49    9.70
   0   5 -15  106.79   10.30
   0   5 -15  109.39   10.30
   0  -5  15  112.39   11.10
   0  -5 -15  114.79   10.40
   0  -5 -15  113.89    8.80
   0   5 -16   25.60    6.30
   0   5 -16   37.10    7.00
   0   5  16   25.20    6.50
   0  -5 -16   24.70    6.30
   0  -5 -16   31.90    5.50
   0  -5  16   24.10    7.40
   0   5 -17   45.70    7.50
   0   5 -17   28.50    6.80
   0   5  17   39.10    7.70
   0  -5  17   25.40    8.10
   0  -5 -17   40.50    6.00
   0  -5 -17   49.40    8.10
   0   5  18  337.87   17.50
   0   5 -18  333.67   17.60
   0   5 -18  304.87   16.90
   0  -5  18  268.27   18.00
   0  -5 -18  316.87   16.90
   0  -5 -18  320.17   15.10
   0   5 -19   17.90    6.40
   0   5  19   19.60    7.20
   0   5 -19   19.70    6.50
   0  -5  19    5.60    7.40
   0  -5 -19   19.30    6.30
   0  -5 -19   22.70    5.50
   0   5 -20   34.60    7.80
   0   5 -20   41.30    8.40
   0   5  20   50.99    8.80
   0  -5 -20   35.70    6.30
   0  -5 -20   28.50    7.30
   0  -5  20   35.60    9.40
   0   5 -21    6.80    6.30
   0   5 -21   14.50    6.70
   0   5  21   30.60    8.30
   0  -5  21    9.90    8.40
   0  -5 -21   22.40    7.70
   0   5 -22    2.90    6.10
   0   5 -22   -2.50    5.80
   0   5  22   -5.50    6.40
   0  -5  22   -2.60    8.40
   0  -5 -22   -5.40    5.20
   0   6   0 1026.00   33.80
   0   6   0 1009.60   34.60
   0   6   0 1026.40   34.40
   0  -6   0 1054.79   34.90
   0   6   1   35.30    4.90
   0   6  -1   37.40    5.30
   0   6   1   36.80    4.30
   0   6  -1   25.10    4.40
   0   6  -1   36.70    5.00
   0   6   1   30.70    5.10
   0  -6   1   28.00    5.00
   0  -6  -1   43.60    5.30
   0   6  -2  182.08   10.40
   0   6  -2  206.18   10.00
   0   6   2  203.88    9.90
   0   6   2  203.38   10.40
   0   6   2  185.28    8.90
   0   6  -2  199.28   10.20
   0  -6  -2  198.98   10.20
   0  -6  -2  200.68    8.90
   0  -6   2  208.68   10.80
   0   6  -3  151.18    9.40
   0   6   3  159.78    7.50
   0   6   3  170.88    9.50
   0   6  -3  150.38    9.00
   0   6   3  149.09    8.80
   0   6  -3  160.88    9.30
   0  -6   3  151.58    8.60
   0  -6   3  139.29    9.20
   0  -6  -3  164.58    8.00
   0  -6  -3  158.48    9.40
   0  -6  -3  163.18    8.80
   0   6   4   84.79    7.30
   0   6  -4   95.79    7.40
   0   6  -4   97.69    7.60
   0   6  -4   90.19    7.40
   0   6   4   79.09    5.20
   0   6   4   73.39    6.30
   0  -6   4   79.69    7.10
   0  -6  -4   91.69    7.00
   0  -6   4   73.19    6.00
   0  -6  -4   77.29    6.10
   0  -6  -4   86.99    7.20
   0   6  -5    4.60    4.10
   0   6   5    9.20    4.40
   0   6  -5    7.40    3.90
   0   6  -5    8.40    4.20
   0   6   5    7.50    3.60
   0  -6   5    6.60    4.20
   0  -6   5    6.70    3.30
   0  -6  -5    7.40    3.70
   0  -6  -5    3.40    3.20
   0  -6  -5   10.50    4.20
   0   6   6   21.10    5.20
   0   6  -6   15.50    4.90
   0   6  -6   17.50    4.50
   0   6   6   14.80    4.10
   0   6  -6   19.90    4.70
   0  -6  -6   23.00    4.30
   0  -6  -6   17.20    4.80
   0  -6   6   21.00    3.80
   0  -6  -6   23.00    4.10
   0  -6   6   26.90    5.20
   0   6  -7    5.50    4.50
   0   6   7    9.10    4.00
   0   6   7    9.40    4.70
   0   6  -7   12.50    4.40
   0   6  -7    7.50    4.30
   0  -6   7   14.00    3.50
   0  -6   7   11.30    4.70
   0  -6  -7    8.40    4.00
   0  -6  -7    9.80    3.80
   0  -6  -7   11.00    4.00
   0   6   8  679.63   25.50
   0   6  -8  688.93   25.70
   0   6  -8  702.23   26.10
   0   6   8  687.93   24.60
   0   6  -8  653.03   25.00
   0  -6   8  684.23   26.10
   0  -6   8  689.63   22.90
   0  -6  -8  682.03   25.20
   0  -6  -8  693.03   24.80
   0  -6  -8  670.93   24.60
   0   6  -9  103.69    8.70
   0   6   9  100.19    9.10
   0   6   9   94.49    7.70
   0   6  -9  117.39    9.00
   0   6  -9  105.69    9.30
   0  -6  -9  104.79    7.80
   0  -6  -9   98.39    8.30
   0  -6   9  109.59    9.60
   0  -6  -9  104.69    8.30
   0  -6   9  111.19    7.80
   0   6  10   64.09    7.80
   0   6  10   73.39    7.00
   0   6 -10   52.09    7.20
   0   6 -10   71.99    7.70
   0   6 -10   70.19    7.60
   0  -6 -10   62.59    6.90
   0  -6  10   55.09    7.30
   0  -6 -10   58.89    6.70
   0   6  11   87.49    9.20
   0   6 -11   80.39    8.30
   0   6  11  100.59    8.30
   0   6 -11   93.99    9.20
   0   6 -11   89.39    8.80
   0  -6 -11   89.09    8.10
   0  -6  11   88.69    9.20
   0  -6 -11   84.89    8.00
   0   6 -12  128.49   10.80
   0   6  12  127.49    9.80
   0   6 -12  126.99   10.50
   0   6 -12  114.89    9.80
   0  -6 -12  113.09    9.30
   0  -6 -12  127.89   10.20
   0  -6  12  118.99   10.60
   0   6  13    9.90    5.40
   0   6 -13    5.70    5.70
   0   6 -13    9.30    5.10
   0   6 -13    3.20    5.00
   0  -6 -13    3.30    4.50
   0  -6  13   13.60    6.20
   0  -6 -13   11.00    4.80
   0   6 -14  438.56   20.40
   0   6  14  459.45   19.60
   0   6 -14  431.56   20.30
   0  -6 -14  427.96   18.90
   0  -6  14  463.45   21.50
   0  -6 -14  408.66   19.60
   0   6 -15    2.10    5.00
   0   6  15   15.30    6.20
   0   6 -15   11.40    6.00
   0  -6  15   11.00    6.80
   0  -6 -15   12.50    5.10
   0  -6 -15    1.00    5.00
   0   6  16   85.29    9.50
   0   6 -16  103.19   10.40
   0   6 -16   73.69    9.00
   0  -6  16   61.99    9.80
   0  -6 -16   83.49    9.60
   0  -6 -16   82.59    8.40
   0   6  17   63.69    8.90
   0   6 -17   41.40    8.30
   0   6 -17   55.19    8.40
   0  -6 -17   66.49    9.20
   0  -6  17   63.29   10.00
   0  -6 -17   45.10    7.10
   0   6 -18   52.69    8.80
   0   6 -18   30.60    7.30
   0   6  18   74.59    9.80
   0  -6 -18   47.10    7.20
   0  -6  18   59.49   10.30
   0  -6 -18   50.09    8.50
   0   6 -19  147.69   13.90
   0   6  19  171.48   13.80
   0   6 -19  156.68   14.10
   0  -6 -19  158.98   14.10
   0  -6 -19  161.38   11.40
   0  -6  19  156.58   15.30
   0   6  20   64.39   10.10
   0   6 -20   64.39    9.60
   0   6 -20   72.79   10.40
   0  -6 -20   74.09    8.60
   0  -6  20   42.50   10.40
   0  -6 -20   48.80    9.30
   0   7   0    3.30    4.40
   0   7   0    1.70    3.80
   0   7   0    5.20    4.30
   0  -7   0    3.50    4.20
   0  -7   0    6.60    4.20
   0   7   1  275.07   13.10
   0   7   1  265.57   11.90
   0   7  -1  270.97   12.60
   0   7  -1  276.77   13.30
   0   7  -1  272.27   13.10
   0   7   1  268.27   13.20
   0  -7  -1  262.97   13.20
   0  -7   1  280.07   13.50
   0  -7   1  276.27   13.10
   0  -7  -1  276.47   13.20
   0   7  -2   22.70    5.10
   0   7  -2   19.00    4.90
   0   7  -2   17.30    5.10
   0   7   2   25.30    4.30
   0   7   2   24.60    5.00
   0   7   2   13.60    5.00
   0  -7  -2   21.60    5.20
   0  -7  -2   26.90    5.30
   0  -7   2   26.50    5.00
   0  -7   2   19.00    5.40
   0   7  -3    9.70    4.40
   0   7   3    9.50    4.30
   0   7   3   10.60    3.70
   0   7  -3   18.30    4.90
   0   7   3   15.30    5.10
   0   7  -3   16.20    4.90
   0  -7   3   10.10    4.80
   0  -7  -3   12.40    4.60
   0  -7  -3   12.70    4.70
   0  -7  -3   15.20    3.70
   0  -7   3   17.20    4.60
   0   7   4  378.66   15.90
   0   7   4  362.86   16.80
   0   7  -4  391.46   16.60
   0   7  -4  383.76   16.80
   0   7  -4  374.26   16.50
   0  -7  -4  409.26   17.10
   0  -7  -4  373.56   15.20
   0  -7   4  390.66   15.80
   0  -7  -4  403.16   16.50
   0  -7   4  376.96   17.10
   0   7  -5   25.30    5.70
   0   7  -5   32.40    5.90
   0   7   5   34.20    6.00
   0   7  -5   29.70    5.70
   0   7   5   28.90    5.20
   0  -7   5   30.00    4.90
   0  -7  -5   29.70    5.30
   0  -7  -5   29.80    4.80
   0  -7   5   38.50    6.40
   0  -7  -5   36.80    6.00
   0   7  -6  172.08   10.80
   0   7   6  168.18   10.10
   0   7  -6  187.58   11.10
   0   7  -6  159.88   10.50
   0   7   6  157.88   10.60
   0  -7   6  172.88    9.40
   0  -7  -6  157.38   10.20
   0  -7  -6  163.88   11.00
   0  -7  -6  152.78    9.20
   0  -7   6  173.78   11.20
   0   7  -7  392.26   18.00
   0   7  -7  383.56   17.40
   0   7   7  392.36   16.40
   0   7  -7  397.76   17.20
   0   7   7  389.26   17.50
   0  -7   7  387.36   17.90
   0  -7  -7  389.06   16.40
   0  -7  -7  387.16   17.40
   0  -7   7  397.16   15.30
   0   7  -8  127.89   10.10
   0   7   8  133.79    9.40
   0   7  -8  137.69   10.50
   0   7   8  137.69   10.70
   0   7  -8  156.08   11.60
   0  -7  -8  132.79    9.20
   0  -7   8  153.38   11.10
   0  -7   8  158.88   10.60
   0  -7  -8  153.78   10.60
   0   7  -9  140.89   11.20
   0   7   9  127.39    9.50
   0   7   9  139.39   11.00
   0   7  -9  126.39   10.30
   0   7  -9  130.99   10.20
   0  -7  -9  129.99    9.00
   0  -7   9  143.49   11.00
   0  -7  -9  135.19   10.20
   0   7  10   10.20    6.00
   0   7 -10    8.60    4.80
   0   7 -10   14.60    6.10
   0   7  10   12.40    5.10
   0   7 -10   14.00    5.60
   0  -7 -10   10.70    4.60
   0  -7 -10   11.60    5.10
   0  -7  10   13.70    6.10
   0   7  11    4.50    4.90
   0   7 -11   14.30    5.30
   0   7 -11    4.30    5.90
   0   7 -11    6.20    5.80
   0   7  11    3.50    5.70
   0  -7 -11   18.20    5.30
   0  -7 -11    5.10    4.90
   0  -7  11   10.60    6.20
   0   7  12   79.19    9.60
   0   7 -12   56.49    8.60
   0   7 -12   58.59    8.40
   0   7  12   59.59    7.40
   0   7 -12   63.69    8.20
   0  -7 -12   51.59    7.40
   0  -7 -12   59.09    7.70
   0  -7  12   56.79    9.10
   0   7  13  118.19   10.20
   0   7 -13  104.09   11.10
   0   7 -13   76.89    9.30
   0   7 -13  135.69   11.90
   0   7  13  107.09   11.40
   0  -7  13  105.19   11.20
   0  -7 -13  102.09    9.80
   0  -7 -13  108.59    9.70
   0   7  14   30.40    7.20
   0   7 -14   20.40    6.40
   0   7  14   25.00    8.30
   0   7 -14   37.40    8.50
   0   7 -14   17.50    7.30
   0  -7 -14   23.70    6.40
   0  -7 -14   28.70    6.40
   0  -7  14   27.50    8.00
   0   7  15   62.29   10.80
   0   7  15   44.20    8.00
   0   7 -15   55.19    8.40
   0   7 -15   49.80    8.90
   0  -7  15   51.59    9.50
   0  -7 -15   60.99    8.00
   0  -7 -15   47.50    8.20
   0   7  16  190.08   13.40
   0   7 -16  195.68   15.30
   0   7 -16  155.18   13.60
   0  -7 -16  174.68   12.30
   0  -7 -16  154.68   13.10
   0  -7  16  170.98   15.30
   0   7 -17  107.79   11.80
   0   7  17  113.89   11.40
   0   7 -17  108.09   12.60
   0  -7  17  111.59   13.40
   0  -7 -17   73.29   10.10
   0  -7 -17   90.39    9.70
   0   7 -18   57.59    9.70
   0   7  18   68.39   10.00
   0   7 -18   75.29   10.90
   0  -7 -18   45.00    9.10
   0  -7 -18   61.29    8.80
   0  -7  18   48.50   10.80
   0   8   0   32.20    6.50
   0   8   0   18.90    5.00
   0   8   0   26.90    5.90
   0  -8   0   30.90    6.00
   0  -8   0   33.80    6.40
   0   8   1  154.58   11.20
   0   8  -1  154.28   11.20
   0   8  -1  145.69    9.80
   0   8   1  145.59   10.60
   0   8  -1  161.08   10.60
   0   8   1  135.39    9.20
   0  -8  -1  165.48   11.20
   0  -8   1  170.08   10.80
   0  -8  -1  135.09   10.30
   0  -8   1  150.28   10.60
   0   8  -2  201.28   12.10
   0   8  -2  214.08   11.90
   0   8  -2  218.38   12.60
   0   8   2  222.28   12.70
   0   8   2  226.18   12.50
   0  -8  -2  203.18   12.50
   0  -8  -2  225.98   13.60
   0  -8   2  215.98   12.70
   0  -8   2  215.08   12.00
   0   8  -3   11.90    5.50
   0   8  -3   12.00    5.40
   0   8   3   16.00    5.50
   0   8  -3   16.40    5.50
   0   8   3   11.10    4.80
   0  -8   3    7.60    5.10
   0  -8   3   18.50    6.10
   0  -8  -3   14.10    5.80
   0   8   4   13.20    5.20
   0   8  -4   10.20    5.60
   0   8  -4   18.60    5.70
   0   8   4   14.40    5.80
   0   8  -4   10.90    5.10
   0  -8   4    7.70    4.80
   0  -8  -4    2.50    5.30
   0  -8   4   19.60    6.00
   0   8   5  152.78   10.10
   0   8  -5  166.38   11.40
   0   8  -5  155.58   11.00
   0   8  -5  161.98   11.60
   0   8   5  184.28   11.80
   0  -8  -5  166.18   12.00
   0  -8   5  170.78   12.20
   0  -8   5  153.48    9.90
   0   8   6   38.20    6.40
   0   8  -6   36.20    6.90
   0   8  -6   36.30    6.80
   0   8  -6   42.70    7.20
   0   8   6   49.10    7.40
   0  -8   6   34.20    5.60
   0  -8   6   45.50    7.50
   0  -8  -6   46.90    7.40
   0   8  -7  188.88   12.50
   0   8   7  206.18   12.90
   0   8  -7  214.78   13.20
   0   8  -7  202.28   13.10
   0   8   7  213.18   12.10
   0  -8  -7  207.98   13.20
   0  -8   7  207.68   13.40
   0   8  -8   22.00    6.10
   0   8   8    9.00    5.00
   0   8  -8   18.00    6.30
   0   8  -8   12.30    6.30
   0   8   8   17.10    6.40
   0  -8  -8   10.70    5.70
   0  -8   8    5.40    5.90
   0   8  -9  191.58   13.20
   0   8   9  198.68   13.30
   0   8  -9  200.98   13.20
   0   8  -9  188.48   13.80
   0   8   9  196.78   12.00
   0  -8  -9  189.18   12.80
   0  -8   9  181.68   13.90
   0   8  10  130.89   12.00
   0   8 -10  110.89   10.50
   0   8  10  122.99    9.90
   0   8 -10  117.19   11.50
   0   8 -10  111.59   10.60
   0  -8 -10  117.99   10.60
   0  -8  10  130.09   11.80
   0   8  11   14.50    7.10
   0   8 -11    1.10    6.40
   0   8 -11   18.00    6.80
   0   8  11   12.00    5.80
   0   8 -11   14.20    6.20
   0  -8 -11   11.10    6.70
   0  -8  11    9.70    7.10
   0  -8 -11    6.40    5.50
   0   8  12   18.70    7.70
   0   8 -12   24.60    6.70
   0   8  12   37.50    7.10
   0   8 -12   21.50    7.90
   0   8 -12   23.00    7.80
   0  -8 -12   27.80    6.80
   0  -8 -12   43.50    7.50
   0  -8  12   22.90    7.80
   0   8  13  174.78   12.70
   0   8 -13  188.78   13.80
   0   8  13  164.98   14.40
   0   8 -13  188.88   15.00
   0   8 -13  188.18   14.80
   0  -8  13  182.88   15.30
   0  -8 -13  170.08   12.30
   0  -8 -13  186.38   13.30
   0   8  14    8.50    6.40
   0   8  14    3.60    8.30
   0   8 -14   -1.50    5.80
   0   8 -14   -4.30    6.80
   0   8 -14    6.90    7.60
   0  -8 -14   -0.60    5.80
   0  -8 -14    4.90    5.90
   0  -8  14    6.70    8.10
   0   8 -15    2.80    7.10
   0   8 -15   20.40    9.10
   0   8  15    2.90    8.00
   0   8  15   18.00    7.50
   0   8 -15    5.40    6.30
   0  -8 -15    3.30    6.00
   0  -8 -15    4.10    6.40
   0  -8  15   23.20    9.00
   0   8  16  -14.40    8.10
   0   8 -16   -6.30    6.80
   0   8 -16    9.60    6.70
   0   8  16   -1.40    6.90
   0  -8 -16    1.50    6.60
   0  -8  16    5.90    8.70
   0  -8 -16    2.00    5.60
   0   9   0    6.70    6.00
   0   9   0    4.70    5.40
   0  -9   0   -0.60    5.10
   0   9  -1   13.90    6.30
   0   9  -1    8.30    5.60
   0   9   1    6.80    5.50
   0   9   1   12.70    6.60
   0  -9   1    5.00    5.30
   0  -9  -1    7.70    5.70
   0   9  -2  195.48   12.80
   0   9  -2  222.68   13.80
   0   9  -2  195.58   12.20
   0   9   2  216.08   14.00
   0   9   2  181.58   12.50
   0  -9   2  215.58   12.80
   0  -9  -2  185.58   12.80
   0   9   3   72.09    9.20
   0   9  -3   63.29    8.50
   0   9  -3   70.59    8.30
   0   9   3   82.79    8.70
   0   9  -3   70.59    8.50
   0  -9   3   72.49    8.10
   0  -9  -3   71.69    8.60
   0   9  -4   41.40    7.90
   0   9   4   58.09    8.60
   0   9  -4   31.60    6.80
   0   9   4   33.20    6.90
   0   9  -4   37.40    7.10
   0  -9   4   35.00    6.40
   0  -9  -4   54.39    8.00
   0  -9   4   40.80    8.00
   0   9  -5  209.38   13.60
   0   9  -5  199.58   13.30
   0   9  -5  218.98   13.70
   0   9   5  218.88   14.00
   0   9   5  201.98   12.60
   0  -9   5  191.38   11.90
   0  -9  -5  178.28   13.30
   0  -9   5  191.68   13.70
   0   9  -6   75.29    9.10
   0   9   6   67.79    8.00
   0   9  -6   65.49    8.60
   0   9  -6   48.60    7.90
   0   9   6   74.79    9.50
   0  -9  -6   76.19    9.30
   0  -9   6   66.59    9.10
   0   9  -7   31.70    6.80
   0   9   7   39.00    7.70
   0   9  -7   38.80    7.90
   0   9  -7   26.90    7.20
   0   9   7   32.50    6.70
   0  -9  -7   28.80    7.30
   0  -9   7   35.00    7.90
   0   9   8   62.09    8.10
   0   9  -8   69.69    9.80
   0   9  -8   78.79    9.40
   0   9   8   63.09    9.00
   0   9  -8   44.40    7.70
   0  -9  -8   75.79    9.60
   0  -9   8   62.99    9.70
   0   9  -9   72.69    9.60
   0   9   9   86.59    9.20
   0   9  -9  106.79   11.40
   0   9  -9   91.19   10.10
   0   9   9  109.29   11.60
   0  -9  -9  106.09   11.00
   0  -9   9   90.79   11.00
   0   9 -10   27.10    7.30
   0   9 -10   36.80    8.70
   0   9  10   61.49    8.30
   0   9  10   45.30    9.10
   0   9 -10   41.20    8.70
   0  -9 -10   41.90    7.90
   0  -9  10   52.79    9.50
   0   9  11    6.80    7.50
   0   9  11    6.50    6.30
   0   9 -11   21.10    7.80
   0   9 -11    0.90    7.30
   0   9 -11    2.80    5.80
   0  -9 -11    1.10    6.00
   0  -9  11   15.50    8.10
   0   9  12   24.30    8.90
   0   9  12   30.00    7.20
   0   9 -12   27.10    7.50
   0   9 -12   35.80    9.20
   0   9 -12   49.00    9.50
   0  -9 -12   40.60    8.30
   0  -9  12   33.30    9.90
   0   9 -13   77.29   10.30
   0   9  13   80.99   11.90
   0   9 -13   68.89   11.40
   0   9  13   85.59   10.00
   0   9 -13   74.29   11.40
   0  -9  13   76.09   12.10
   0  -9 -13   83.89   10.30
   0  10   0   39.70    7.90
   0  10   0   34.50    8.30
   0 -10   0   35.30    7.30
   0  10   1   81.79    9.70
   0  10  -1   92.99   10.50
   0  10   1  104.99   11.10
   0  10  -1   85.09   10.00
   0 -10   1   73.19    9.20
   0 -10  -1   87.79    9.80
   0  10   2   50.59    8.80
   0  10  -2   35.60    8.30
   0  10   2   35.70    7.90
   0  10  -2   49.99    8.70
   0 -10  -2   36.50    7.90
   0 -10   2   48.10    7.70
   0  10   3   39.50    7.90
   0  10   3   57.69    9.20
   0  10  -3   43.90    8.70
   0  10  -3   68.09    9.30
   0 -10  -3   56.99    8.70
   0 -10   3   47.30    7.50
   0  10  -4    9.90    6.60
   0  10  -4  -10.30    6.30
   0  10   4   10.00    7.50
   0  10   4   -2.50    6.00
   0 -10  -4   -1.50    6.20
   0 -10   4   -0.10    6.50
   0  10  -5   -9.20    6.30
   0  10  -5    4.70    6.10
   0  10   5    5.00    7.20
   0  10   5    4.30    6.10
   0  10  -5   -1.70    6.80
   0 -10  -5    3.80    6.30
   0  10  -6   52.09    8.70
   0  10  -6   41.30    8.80
   0  10  -6   47.00    8.90
   0  10   6   63.49    9.80
   0  10   6   62.39    8.70
   0 -10  -6   62.19    9.40
   0  10  -7   50.99    9.20
   0  10   7   33.80    7.60
   0  10  -7   30.60    8.30
   0  10   7   39.60    9.00
   0  10  -7   37.30    7.80
   0 -10  -7   56.19    9.40
   0  10  -8   45.80    9.60
   0  10  -8   38.80    8.80
   0  10  -8   42.30    7.80
   0  10   8   56.09    8.40
   0  10   8   46.40    9.50
   0 -10  -8   56.09    9.50
  -1   0  25   -6.00    6.60
   1   0 -25    5.00    5.80
  -1   0  24   -2.30    6.70
   1   0 -24    7.20    5.50
  -1   0  23    1.80    6.20
   1   0 -23    1.90    5.80
  -1   0  22   48.70    8.50
   1   0 -21    5.30    3.70
  -1   0  21    6.60    6.40
   1   0 -20  903.51   32.30
  -1   0  20  953.60   35.20
   1   0 -19   -2.10    3.00
  -1   0  19   -1.10    4.70
   1   0 -19   -7.60    3.20
   1   0 -18   32.90    5.80
  -1   0  18   25.00    6.00
   1   0 -18   31.50    4.80
   1   0 -17    1.10    3.50
   1   0 -17    0.90    2.90
  -1   0  17   -3.60    4.30
   1   0 -16  190.38    7.70
   1   0 -16  195.38   10.90
   1   0 -16  188.68    9.40
   1   0 -16  206.58   11.10
   1   0 -16  176.98    8.90
  -1   0  16  164.68   10.80
   1   0 -15    1.00    2.70
   1   0 -15    2.80    3.20
   1   0 -15   -0.70    1.60
  -1   0  15   -0.30    3.70
   1   0 -15   -1.80    3.60
   1   0 -15    3.10    2.70
  -1   0  14  915.01   32.80
   1   0 -14  995.40   32.90
   1   0 -14  916.81   31.10
   1   0 -14  923.71   32.50
   1   0 -14  942.21   29.60
   1   0 -14  936.41   31.20
   1   0 -13    0.70    2.60
   1   0 -13    1.60    1.50
   1   0 -13   -1.30    2.40
  -1   0  13    6.90    3.60
   1   0 -13    1.80    2.40
   1   0 -13   -0.80    3.00
   1   0 -12 1920.21   58.29
   1   0 -12 1760.52   55.39
   1   0 -12 1798.82   57.89
   1   0 -12 1762.42   56.69
   1   0 -12 1846.02   57.29
  -1   0  12 1810.22   58.19
   1   0 -11    0.90    2.40
   1   0 -11    1.00    2.40
  -1   0  11   -0.50    2.60
   1   0 -11    0.90    1.90
   1   0 -11   -1.50    2.30
   1   0 -11    0.80    1.20
  -1   0  10  260.07   11.20
   1   0 -10  262.67   10.20
   1   0 -10  255.87    9.10
   1   0 -10  271.17   11.10
   1   0 -10  276.17   11.20
   1   0 -10  261.47   11.10
   1   0  -9   -0.70    1.00
  -1   0   9    0.20    2.30
   1   0  -9    0.30    1.90
   1   0  -9    0.00    1.90
   1   0  -9   -0.20    2.20
   1   0  -9    1.70    1.80
   1   0  -8   15.60    2.70
  -1   0   8   14.50    2.80
   1   0  -8   16.60    2.40
   1   0  -8   16.10    3.20
   1   0  -8   20.80    1.70
   1   0  -7    0.40    1.60
   1   0  -7    2.00    1.00
  -1   0   7   -0.70    1.90
   1   0  -7   -0.20    1.60
   1   0  -7    0.60    1.70
   1   0  -7    0.10    2.50
  -1   0   6 2000.30   62.19
   1   0  -6 1994.20   62.09
   1   0  -6 2035.10   61.49
   1   0  -6 2022.80   60.89
   1   0  -6 2042.70   62.19
   1   0  -6 2046.60   62.99
   1   0  -5    0.70    0.70
  -1   0   5    2.00    1.50
   1   0  -5    5.10    1.30
   1   0  -5    1.00    2.40
   1   0  -5   -2.20    1.30
   1   0  -5   -1.00    1.20
   1   0  -4  190.48    6.50
   1   0  -4  190.58    7.00
   1   0  -4  186.08    6.80
  -1   0   4  199.38    6.90
   1   0  -4  188.18    6.10
   1   0  -4  170.18    7.80
  -1   0   3    0.80    0.40
   1   0  -3    0.70    0.50
   1   0  -3    1.60    0.70
   1   0  -3    0.50    0.70
   1   0  -3    0.40    0.40
   1   0  -3    1.20    1.30
  -1   0   3    1.50    0.70
   1   0  -2    9.20    0.70
   1   0  -2   13.60    1.20
   1   0  -2   11.70    1.60
  -1   0   2   11.90    0.80
   1   0  -2   12.80    0.80
   1   0  -1    0.00    0.10
  -1   0   1    0.10    0.20
   1   0  -1   -0.10    0.10
   1   0  -1    0.00    0.10
   1   0  -1    0.10    0.10
  -1   0   1    0.00    0.10
  -1   0   1    0.00    0.10
  -1   0   1    0.10    0.10
   1   0  -1    0.10    0.20
   1   0  -1    0.00    0.10
   1   0  -1    0.10    0.40
  -1   0   0    0.00    0.10
  -1   0   0   -0.10    0.10
   1   0   0    0.00    0.10
  -1   0  -1    0.60    0.30
   1   0   1    2.60    0.50
  -1   0  -1    1.40    0.50
  -1   0  -2 1223.98   37.20
  -1   0  -2 1262.27   37.60
   1   0   2 1195.48   37.50
  -1   0  -3    0.80    0.80
  -1   0  -3    0.80    0.60
   1   0   3    0.60    1.00
  -1   0  -3    0.10    1.00
  -1   0  -4  100.59    4.20
   1   0   4   94.09    4.70
  -1   0  -4   92.59    3.80
  -1   0  -4   99.89    4.80
  -1   0  -5    1.80    1.80
   1   0   5    0.10    1.70
  -1   0  -5    1.50    1.30
  -1   0  -5   -1.90    1.40
  -1   0  -6  256.57    9.70
  -1   0  -6  277.37    9.40
  -1   0  -6  271.17   10.60
   1   0   6  268.27   10.60
  -1   0  -6  264.47    9.30
  -1   0  -7    2.00    1.50
  -1   0  -7    0.00    1.00
   1   0   7   -0.50    2.00
  -1   0  -7    1.50    2.00
  -1   0  -7    2.20    1.80
  -1   0  -7    0.40    1.50
  -1   0  -8  489.65   17.20
  -1   0  -8  516.95   17.10
  -1   0  -8  515.75   18.40
  -1   0  -8  510.65   16.80
   1   0   8  516.65   18.50
  -1   0  -8  505.55   16.10
  -1   0  -9   -1.00    1.70
  -1   0  -9    1.00    1.60
  -1   0  -9   -1.20    1.10
  -1   0  -9    5.40    2.80
   1   0   9    0.90    2.60
  -1   0  -9   -0.60    1.90
  -1   0 -10 3149.58   96.29
  -1   0 -10 3266.17   99.29
  -1   0 -10 3220.58   97.09
  -1   0 -10 3251.87   97.89
   1   0  10 3169.68   99.29
  -1   0 -10 3154.28   97.79
  -1   0 -11   -0.60    2.10
   1   0  11   -1.80    2.80
  -1   0 -11    2.80    1.80
  -1   0 -11   -1.40    2.10
  -1   0 -11    1.40    2.60
  -1   0 -11    1.90    1.20
  -1   0 -12  373.66   14.30
   1   0  12  394.66   16.10
  -1   0 -12  369.76   13.40
  -1   0 -12  368.36   15.60
  -1   0 -12  392.26   14.80
  -1   0 -12  379.56   12.60
   1   0  13   -3.60    3.20
  -1   0 -13    3.60    3.00
  -1   0 -13    2.00    2.10
  -1   0 -13   -2.40    2.80
  -1   0 -13   -0.40    1.50
  -1   0 -13   -1.60    2.50
  -1   0 -14   53.69    3.60
   1   0  14   43.40    6.30
  -1   0 -14   57.49    5.80
  -1   0 -14   48.80    6.10
  -1   0 -14   46.40    4.90
  -1   0 -14   47.40    4.20
  -1   0 -15    2.00    3.60
  -1   0 -15    2.10    3.30
  -1   0 -15   -0.90    1.60
   1   0  15    3.10    4.20
  -1   0 -15   -2.60    2.60
   1   0  16  775.52   29.30
  -1   0 -16  804.22   29.00
  -1   0 -16  754.02   27.10
  -1   0 -17    3.70    3.10
   1   0  17    0.10    4.40
  -1   0 -17    6.60    4.10
   1   0  18  126.99   11.20
  -1   0 -18  149.19    9.10
  -1   0 -18  162.08   10.60
   1   0  19   -7.90    4.80
  -1   0 -19    2.80    3.50
  -1   0 -19    2.60    4.00
  -1   0 -20    2.60    3.70
   1   0  20    5.10    5.80
  -1   0 -20   -0.10    4.20
  -1   0 -21    1.00    3.70
   1   0  21   -0.70    6.00
   1   0  22   78.89   10.50
   1   0  23   -8.50    6.50
   1   0  24  252.97   16.90
  -1   1  25   39.80    9.30
   1   1 -25   49.99    9.20
   1  -1 -25   28.20    8.20
  -1  -1  25   23.60    8.50
   1   1 -24  284.47   16.60
  -1   1  24  278.37   17.60
  -1  -1  24  276.57   17.70
   1  -1 -24  263.07   17.10
   1   1 -23  135.19   10.70
  -1   1  23  126.69   12.30
   1   1 -23  142.69   15.00
  -1  -1  23  133.49   12.70
   1  -1 -23  124.69   12.20
   1   1 -22   19.20    5.60
  -1   1  22   22.60    7.40
   1   1 -22   16.30    5.00
   1  -1 -22   22.60    6.30
  -1  -1  22   28.90    7.90
   1   1 -21   58.39    6.90
  -1   1  21   51.49    8.30
   1   1 -21   56.79    8.10
   1  -1 -21   52.49    8.30
  -1  -1  21   56.59    8.90
  -1   1  20   24.10    6.50
   1   1 -20   27.00    5.30
   1   1 -20   26.10    5.70
   1  -1 -20   23.20    5.40
   1  -1 -20   18.10    6.20
  -1  -1  20   23.60    6.80
   1   1 -19   73.49    8.10
  -1   1  19   75.79    8.50
   1   1 -19   79.79    7.50
  -1  -1  19   72.99    8.90
   1  -1 -19   83.39    8.40
   1  -1 -19   84.19    8.20
   1  -1 -19   67.19    8.20
  -1   1  18  257.57   14.40
   1   1 -18  262.87   12.80
   1   1 -18  286.77   14.20
   1  -1 -18  283.67   11.90
  -1  -1  18  267.57   14.70
   1  -1 -18  265.57   13.60
   1   1 -17   39.00    5.30
  -1   1  17   31.80    6.20
   1   1 -17   39.70    5.90
   1   1 -17   37.20    5.80
  -1  -1  17   27.30    6.00
   1  -1 -17   33.10    3.70
   1  -1 -17   29.30    5.20
   1  -1 -17   30.10    4.10
   1   1 -16  597.54   22.30
   1   1 -16  594.34   22.90
  -1   1  16  622.54   23.80
   1   1 -16  626.54   23.20
   1   1 -16  583.94   23.30
  -1  -1  16  610.94   24.00
   1  -1 -16  587.34   20.40
   1  -1 -16  596.54   21.50
   1  -1 -16  626.64   21.40
   1  -1 -16  600.94   23.20
   1   1 -15  381.46   15.60
   1   1 -15  361.66   15.10
   1   1 -15  380.76   16.00
  -1   1  15  353.76   16.20
   1   1 -15  370.36   16.30
   1  -1 -15  371.06   14.20
   1  -1 -15  367.46   14.60
  -1  -1  15  369.26   16.70
   1  -1 -15  396.56   16.40
   1  -1 -15  394.86   15.10
   1  -1 -15  372.56   13.50
  -1   1  14  108.99    8.20
   1   1 -14   95.29    6.70
   1   1 -14   95.59    7.30
   1   1 -14   84.09    6.90
   1   1 -14   89.39    7.60
   1  -1 -14   86.99    6.20
   1  -1 -14  104.19    5.90
   1  -1 -14  103.09    8.20
   1  -1 -14  100.99    5.40
  -1  -1  14  108.49    8.30
   1  -1 -14   95.39    6.80
   1   1 -13    4.60    3.00
   1   1 -13    9.90    3.20
   1   1 -13   15.00    4.40
  -1  -1  13   14.00    4.10
   1  -1 -13    6.00    2.30
   1  -1 -13   21.60    3.70
   1  -1 -13   11.00    3.50
   1   1 -12  286.17   12.00
   1   1 -12  265.87   13.40
   1   1 -12  267.07   12.10
   1   1 -12  279.57   11.70
  -1   1  12  269.07   12.30
   1  -1 -12  274.17   11.40
   1  -1 -12  277.87   11.70
  -1  -1  12  278.87   12.60
   1  -1 -12  290.17   10.70
   1  -1 -12  281.87   10.30
   1  -1 -12  287.97   12.40
   1   1 -11  398.36   15.20
   1   1 -11  414.36   14.90
   1   1 -11  363.26   16.60
  -1   1  11  382.46   15.40
   1  -1 -11  394.66   15.50
   1  -1 -11  392.16   13.80
   1  -1 -11  387.66   14.70
   1  -1 -11  407.26   13.70
  -1  -1  11  420.66   15.90
   1  -1 -11  404.86   15.00
   1   1 -10 1761.52   53.99
  -1   1  10 1736.03   54.59
   1   1 -10 1735.23   54.49
   1   1 -10 1564.04   55.49
   1  -1 -10 1801.52   52.89
   1  -1 -10 1708.63   54.49
   1  -1 -10 1699.33   53.79
  -1  -1  10 1751.32   54.69
   1  -1 -10 1661.93   53.89
   1  -1 -10 1757.62   52.89
  -1   1   9  110.89    6.40
   1   1  -9  114.49    6.30
   1   1  -9  114.79    7.80
   1   1  -9  113.79    6.00
   1  -1  -9  118.19    5.20
   1  -1  -9  123.29    5.10
   1  -1  -9  114.89    6.40
   1  -1  -9  109.29    6.00
  -1  -1   9  110.09    6.50
   1  -1  -9  112.79    6.00
  -1   1   8  499.35   17.40
   1   1  -8  475.75   17.10
   1   1  -8  493.35   16.90
   1  -1  -8  484.75   16.80
   1  -1  -8  491.45   16.90
   1  -1  -8  499.65   17.40
  -1  -1   8  484.65   17.20
   1  -1  -8  486.25   15.80
   1  -1  -8  478.65   16.00
   1   1  -7   19.00    2.70
  -1   1   7   20.50    2.80
   1   1  -7   11.60    2.30
  -1  -1   7   17.00    2.80
   1  -1  -7   14.30    2.50
   1  -1  -7   18.80    2.40
   1  -1  -7   11.30    1.80
   1  -1  -7    9.80    1.60
   1  -1  -7   20.70    2.80
   1   1  -6    0.30    1.60
   1   1  -6    3.40    1.90
  -1   1   6    1.90    1.80
   1  -1  -6    4.80    1.90
  -1  -1   6    4.40    1.90
   1  -1  -6    6.10    2.00
   1  -1  -6    3.50    1.10
   1  -1  -6    2.10    1.50
   1  -1  -6    6.20    1.50
  -1   1   5   22.10    2.20
   1   1  -5   24.00    2.40
   1   1  -5   19.70    2.30
   1  -1  -5   20.40    2.50
  -1  -1   5   23.30    1.30
   1  -1  -5   14.90    1.40
   1  -1  -5   20.90    1.90
   1  -1  -5   17.90    2.40
   1  -1  -5   28.00    2.40
  -1  -1   5   21.90    2.50
   1  -1  -5   21.80    2.50
   1   1  -4  127.79    5.30
  -1   1   4  115.19    4.90
   1   1  -4  126.19    5.20
   1   1  -4  131.69    5.10
  -1  -1   4  132.49    5.20
   1  -1  -4  127.09    5.10
   1  -1  -4  124.29    5.10
   1  -1  -4  121.49    4.90
   1  -1  -4  119.19    4.80
   1  -1  -4  121.59    5.40
   1   1  -3 1052.29   33.40
   1   1  -3 1107.59   33.50
  -1   1   3 1073.29   33.20
   1   1  -3 1095.69   33.50
   1  -1  -3 1113.69   33.90
   1  -1  -3 1073.09   33.30
   1  -1  -3 1089.49   33.40
   1  -1  -3 1094.39   33.40
  -1  -1   3 1129.09   33.50
   1  -1  -3 1060.99   33.20
   1   1  -2 3353.46  101.59
   1   1  -2 3368.36  101.39
   1   1  -2 3358.06  101.59
  -1   1   2 3454.05  101.29
  -1  -1   2 3497.25  101.59
   1  -1  -2 3379.66  101.49
   1  -1  -2 3331.57  101.99
   1  -1  -2 3396.16  101.49
   1  -1  -2 3372.66  101.99
   1  -1  -2 3345.77  101.19
   1   1  -1  488.95   15.10
   1   1  -1  484.95   15.20
  -1   1   1  493.95   15.10
   1   1  -1  477.85   15.00
  -1   1   1  458.85   14.80
  -1   1   1  493.25   14.90
   1  -1  -1  482.65   14.80
   1  -1  -1  497.15   15.10
  -1  -1   1  489.25   15.20
   1  -1  -1  497.05   15.00
   1   1   0    2.10    0.60
  -1   1   0    0.60    0.50
   1   1   0    2.60    0.60
   1   1   0    0.70    0.40
  -1   1   0    1.70    0.50
  -1   1   0    2.20    0.60
  -1  -1   0    1.20    0.60
   1  -1   0    3.40    0.60
   1  -1   0    1.40    0.50
   1  -1   0    0.90    0.50
   1  -1   0    0.20    0.20
  -1  -1   0    1.40    0.30
  -1   1  -1   80.19    3.30
   1   1   1   84.69    3.20
  -1   1  -1   82.29    3.20
  -1   1  -1   84.69    3.20
  -1  -1  -1   82.49    3.00
  -1  -1  -1   79.89    3.20
   1  -1   1   76.99    3.20
   1  -1   1   81.39    2.90
   1   1   2   37.80    2.10
  -1   1  -2   39.40    2.20
  -1   1  -2   35.10    2.30
  -1   1  -2   39.30    2.20
   1  -1   2   42.20    2.30
   1  -1   2   42.00    1.60
  -1  -1  -2   39.30    2.20
   1   1   3   81.79    3.60
  -1   1  -3   79.09    3.80
  -1   1  -3   78.69    3.70
  -1   1  -3   77.39    3.70
  -1  -1  -3   85.49    3.80
   1  -1   3   71.49    3.70
   1   1   4   48.90    2.20
  -1   1  -4   49.30    3.30
   1   1   4   43.30    3.20
   1  -1   4   40.30    3.00
  -1  -1  -4   40.20    3.20
  -1  -1  -4   41.80    2.30
   1   1   5   15.40    1.60
  -1   1  -5   10.20    2.30
   1   1   5   14.30    2.30
  -1   1  -5   14.60    2.30
   1  -1   5   19.40    2.60
  -1  -1  -5   12.60    1.60
  -1  -1  -5   14.90    2.50
  -1   1  -6 5483.75  165.08
   1   1   6 5198.68  164.88
  -1   1  -6 5519.85  164.78
  -1  -1  -6 5575.74  163.88
  -1  -1  -6 5547.85  163.88
  -1  -1  -6 5489.35  165.18
   1  -1   6 5281.87  165.08
  -1  -1  -6 5642.84  164.28
   1   1   7 1677.73   53.09
  -1   1  -7 1694.13   52.69
  -1   1  -7 1678.53   53.09
   1  -1   7 1676.43   53.19
  -1  -1  -7 1670.13   53.29
  -1  -1  -7 1732.13   51.39
  -1  -1  -7 1691.23   51.69
  -1  -1  -7 1707.03   52.09
   1   1   8  323.77   13.40
  -1   1  -8  355.46   13.10
  -1   1  -8  347.17   13.50
  -1  -1  -8  350.76   11.70
  -1  -1  -8  351.06   13.80
   1  -1   8  358.06   13.80
  -1  -1  -8  353.46   12.40
  -1  -1  -8  366.26   12.20
  -1   1  -9   49.90    5.00
  -1   1  -9   24.80    3.40
  -1   1 -10  316.87   14.10
  -1   1 -10  367.56   13.70
  -1   1 -10  365.86   14.40
   1   1  10  350.36   14.40
  -1  -1 -10  357.86   12.70
  -1  -1 -10  357.06   12.80
  -1  -1 -10  350.46   12.30
  -1  -1 -10  357.36   12.30
   1  -1  10  355.06   14.60
  -1  -1 -10  360.16   14.70
  -1   1 -11  312.77   13.40
   1   1  11  289.47   13.30
  -1   1 -11  290.27   12.90
  -1   1 -11  326.77   12.70
  -1  -1 -11  304.17   11.60
  -1  -1 -11  305.17   13.30
  -1  -1 -11  315.47   11.10
  -1  -1 -11  311.17   11.20
   1  -1  11  314.67   13.70
  -1  -1 -11  314.77   11.60
  -1   1 -12  184.38   10.00
  -1   1 -12  188.48    9.40
  -1   1 -12  185.78    9.00
  -1   1 -12  181.58    9.40
   1   1  12  185.38   10.10
  -1  -1 -12  193.38    8.40
  -1  -1 -12  191.18    8.30
  -1  -1 -12  201.18    7.80
   1  -1  12  203.58   10.70
  -1  -1 -12  196.38   10.10
  -1  -1 -12  191.28    7.90
  -1   1 -13   66.49    6.00
  -1   1 -13   66.69    5.80
  -1   1 -13   71.19    6.90
   1   1  13   81.99    7.30
  -1   1 -13   84.09    6.00
  -1  -1 -13   71.39    4.60
   1  -1  13   76.29    7.70
  -1  -1 -13   74.39    4.80
  -1  -1 -13   80.29    5.30
  -1  -1 -13   74.29    7.20
  -1  -1 -13   73.19    5.30
   1   1  14  306.67   14.90
  -1   1 -14  302.47   14.70
  -1   1 -14  327.37   13.90
  -1   1 -14  330.37   13.80
  -1   1 -14  342.77   13.00
  -1  -1 -14  348.67   15.10
  -1  -1 -14  327.87   12.00
  -1  -1 -14  327.37   12.60
  -1  -1 -14  321.07   12.90
   1  -1  14  296.87   15.20
  -1  -1 -14  355.96   12.30
  -1   1 -15  180.08    9.60
  -1   1 -15  169.98    9.70
   1   1  15  161.18   10.80
  -1  -1 -15  199.38   12.00
  -1  -1 -15  199.68   11.10
  -1  -1 -15  172.28    7.80
  -1  -1 -15  189.68    8.90
   1  -1  15  183.78   11.60
  -1   1 -16   55.99    6.20
   1   1  16   53.89    7.30
  -1   1 -16   68.19    6.70
  -1  -1 -16   82.09    6.20
  -1  -1 -16   66.59    4.90
   1  -1  16   68.69    7.90
  -1  -1 -16   57.19    7.00
   1   1  17    5.70    4.80
  -1   1 -17   14.50    4.10
  -1  -1 -17   19.80    5.10
  -1  -1 -17    8.70    3.30
   1  -1  17   22.70    6.20
  -1   1 -18  127.79    9.10
   1   1  18  142.79   10.80
  -1   1 -18  157.28   10.70
   1  -1  18  121.39   10.90
  -1  -1 -18  156.08   10.60
  -1  -1 -18  149.99    8.50
   1   1  19  266.07   15.20
  -1   1 -19  271.97   14.60
  -1   1 -19  272.37   13.30
  -1  -1 -19  266.97   14.50
  -1  -1 -19  251.07   14.00
   1  -1  19  243.58   15.40
  -1   1 -20  399.86   18.70
   1   1  20  356.06   18.40
  -1   1 -20  369.16   16.80
  -1  -1 -20  399.06   18.20
   1  -1  20  354.36   18.90
  -1   1 -21   52.19    7.50
  -1   1 -21   42.70    6.40
   1   1  21   41.80    7.90
   1  -1  21   45.90    8.30
  -1  -1 -21   62.19    9.00
  -1   1 -22   14.20    5.70
  -1   1 -22   18.60    5.50
   1   1  22   22.80    7.20
  -1  -1 -22   21.90    6.50
   1  -1  22   16.20    7.00
  -1   1 -23   15.50    5.40
  -1   1 -23   19.00    6.00
   1   1  23   27.50    8.10
   1  -1  23    6.50    7.30
  -1  -1 -23   20.40    6.60
   1   1  24   -1.00    7.00
   1  -1  24   -0.10    7.70
  -1  -1 -24   -1.00    5.30
   1   2 -24   -0.60    5.40
   1   2 -24   -3.20    4.40
  -1   2  24   -5.30    6.20
  -1  -2  24   -5.40    6.90
   1  -2 -24    4.30    6.10
  -1   2  23   46.40    8.40
   1   2 -23   29.10    6.60
   1   2 -23   36.30    6.60
  -1  -2  23   28.90    8.40
   1  -2 -23   32.80    7.80
  -1   2  22    4.30    6.10
   1   2 -22   -3.60    4.20
   1   2 -22    4.50    4.60
   1  -2 -22    8.00    5.30
  -1  -2  22   12.00    7.20
   1   2 -21   98.59    9.40
   1   2 -21  107.79   10.80
  -1   2  21  108.29   10.50
   1  -2 -21   98.59   10.30
  -1  -2  21   85.09   10.30
   1   2 -20  261.27   14.10
  -1   2  20  275.27   15.50
   1   2 -20  303.57   15.40
   1  -2 -20  279.77   15.70
  -1  -2  20  254.17   16.10
   1   2 -19  293.27   14.50
   1   2 -19  294.77   15.30
  -1   2  19  288.67   15.40
   1  -2 -19  305.97   16.00
  -1  -2  19  296.37   16.60
   1   2 -18  106.39    8.70
   1   2 -18   93.49    9.30
   1   2 -18   96.69    8.70
  -1   2  18   93.09    9.10
  -1  -2  18   71.19    8.60
   1  -2 -18   94.59    9.20
   1  -2 -18  102.49    9.10
   1  -2 -18   90.09    6.30
   1   2 -17   16.00    4.50
   1  -2 -17   17.60    4.90
   1  -2 -17   18.00    4.80
  -1  -2  17   17.60    5.80
  -1   2  16   20.90    5.20
   1   2 -16   22.60    5.10
   1   2 -16   12.60    4.30
   1   2 -16   19.20    4.90
   1   2 -16   20.70    6.90
   1  -2 -16   18.50    3.30
   1  -2 -16   26.90    4.70
   1  -2 -16   22.90    5.50
  -1  -2  16   18.10    5.50
   1  -2 -16   25.20    5.00
  -1   2  15  314.37   14.60
   1   2 -15  296.27   13.80
   1   2 -15  274.27   15.20
   1   2 -15  312.47   14.30
   1   2 -15  297.97   14.20
   1  -2 -15  309.17   14.50
   1  -2 -15  292.97   14.10
   1  -2 -15  310.97   12.10
   1  -2 -15  321.07   15.20
  -1  -2  15  312.37   15.10
   1  -2 -15  310.97   13.40
   1  -2 -15  309.67   11.60
  -1   2  14   15.30    4.50
   1   2 -14   11.00    3.90
   1   2 -14   17.90    5.30
   1   2 -14   10.90    4.00
   1  -2 -14   16.30    2.90
   1  -2 -14   15.80    2.60
   1  -2 -14   14.20    3.70
   1  -2 -14   15.60    3.00
   1  -2 -14   14.80    4.00
   1  -2 -14   10.00    4.20
  -1  -2  14   -1.50    3.90
  -1   2  13   92.89    7.70
   1   2 -13   99.29    8.90
   1   2 -13   99.99    7.30
   1   2 -13   80.79    6.90
   1  -2 -13   84.59    5.60
   1  -2 -13   96.89    5.00
   1  -2 -13   93.59    5.50
  -1  -2  13   80.79    7.60
   1  -2 -13   97.59    7.30
   1  -2 -13  102.49    7.80
   1  -2 -13   89.39    6.70
   1   2 -12  197.08   10.30
  -1   2  12  209.88   10.50
   1   2 -12  210.58   10.20
   1  -2 -12  219.98   10.70
   1  -2 -12  203.68    8.90
   1  -2 -12  216.38    8.90
   1  -2 -12  220.28   10.90
  -1  -2  12  208.98   10.80
   1  -2 -12  214.18   10.10
   1  -2 -12  216.98    8.20
   1   2 -11 1231.38   40.60
  -1   2  11 1213.58   40.40
   1   2 -11 1242.68   40.30
   1  -2 -11 1210.58   40.50
  -1  -2  11 1238.08   40.80
   1  -2 -11 1224.18   40.20
   1  -2 -11 1260.47   38.10
   1  -2 -11 1240.78   38.90
   1  -2 -11 1228.08   39.00
   1  -2 -11 1219.58   40.60
  -1   2  10  221.28   10.20
   1   2 -10  226.08   10.30
   1   2 -10  239.58   10.40
   1  -2 -10  222.78   10.20
   1  -2 -10  234.28   10.40
   1  -2 -10  234.08   10.40
   1  -2 -10  230.68    8.10
   1  -2 -10  232.88    9.20
  -1  -2  10  227.58   10.60
   1   2  -8  339.67   13.20
   1   2  -8  371.26   13.40
  -1   2   8  329.57   12.90
   1  -2  -8  381.06   13.60
   1  -2  -8  350.86   13.50
   1  -2  -8  331.17   13.10
   1  -2  -8  342.87   12.50
  -1  -2   8  360.96   13.50
   1  -2  -8  346.27   11.20
   1   2  -7  475.25   16.80
   1   2  -7  481.25   17.00
   1   2  -7  477.75   16.90
  -1   2   7  470.05   16.60
  -1  -2   7  478.65   17.00
   1  -2  -7  480.45   14.80
   1  -2  -7  491.25   17.30
   1  -2  -7  502.45   16.30
   1  -2  -7  466.55   16.70
  -1   2   6 1289.17   41.00
   1   2  -6 1308.27   41.40
   1   2  -6 1309.07   41.40
   1   2  -6 1333.57   41.40
   1  -2  -6 1311.27   41.40
   1  -2  -6 1321.27   41.20
   1  -2  -6 1349.16   42.00
   1  -2  -6 1300.77   40.90
  -1  -2   6 1318.57   41.50
   1   2  -5  917.41   29.90
   1   2  -5  917.21   29.80
   1   2  -5  934.11   30.00
  -1   2   5  906.81   29.40
  -1  -2   5  981.50   30.10
   1  -2  -5  945.91   29.60
   1  -2  -5  934.21   29.60
   1  -2  -5  966.40   29.90
  -1   2   4   87.49    4.10
   1   2  -4   84.79    4.70
   1   2  -4   89.69    4.50
   1   2  -4   84.29    4.50
   1  -2  -4   90.19    4.20
  -1  -2   4   90.09    4.70
   1  -2  -4   96.09    4.50
   1  -2  -4   87.59    4.40
  -1   2   3 1265.07   38.70
   1   2  -3 1272.57   39.20
   1   2  -3 1275.97   39.00
  -1   2   3 1245.78   37.90
   1   2  -3 1225.28   39.10
  -1  -2   3 1281.37   39.30
   1  -2  -3 1274.77   38.80
   1  -2  -3 1265.57   39.00
   1   2  -2  319.77   11.00
  -1   2   2  318.27   10.60
  -1   2   2  317.77   10.10
   1   2  -2  320.47   10.90
  -1   2   2  321.07   10.90
   1   2  -2  327.17   11.00
   1  -2  -2  310.37   10.30
   1  -2  -2  327.87   10.80
   1  -2  -2  323.77   10.70
  -1  -2   2  319.37   11.10
   1   2  -1 1497.25   46.10
  -1   2   1 1516.35   46.00
   1   2  -1 1511.85   46.20
   1   2  -1 1485.55   46.10
  -1   2   1 1499.65   46.10
  -1   2   1 1477.25   45.70
   1  -2  -1 1489.15   45.50
   1  -2  -1 1532.85   46.00
  -1  -2   1 1545.45   46.40
   1  -2  -1 1548.45   46.10
  -1   2   0  309.77   10.30
  -1   2   0  313.17   10.30
   1   2   0  284.77   10.30
  -1   2   0  304.27   10.40
   1   2   0  307.47   10.20
   1   2   0  302.97   10.40
   1  -2   0  318.67   10.20
   1  -2   0  314.07    9.70
   1  -2   0  315.57   10.40
  -1  -2   0  310.87    9.90
  -1  -2   0  314.97   10.60
  -1   2  -1 3861.21  116.19
   1   2   1 3880.01  115.69
  -1   2  -1 3762.42  116.09
   1   2   1 3872.91  116.19
   1   2   1 3829.92  116.19
  -1   2  -1 3913.51  116.29
  -1  -2  -1 3938.41  116.59
   1  -2   1 3918.91  116.29
  -1  -2  -1 3921.51  116.29
   1  -2   1 3744.53  115.69
  -1   2  -2 1147.49   35.70
  -1   2  -2 1106.79   35.70
  -1   2  -2 1142.19   35.90
   1   2   2 1180.78   35.60
  -1  -2  -2 1175.18   35.80
  -1  -2  -2 1166.68   35.40
   1  -2   2 1152.98   35.80
  -1   2  -3 1415.26   43.50
  -1   2  -3 1420.06   43.70
   1   2   3 1393.56   43.20
  -1   2  -3 1390.16   43.30
   1  -2   3 1399.46   43.60
  -1  -2  -3 1411.46   43.20
  -1  -2  -3 1409.16   43.40
  -1   2  -4   11.70    2.40
  -1   2  -4   13.00    2.30
   1   2   4   10.70    2.00
  -1   2  -4   19.70    2.50
   1  -2   4   15.00    2.40
  -1  -2  -4   11.50    2.00
  -1  -2  -4   15.40    2.30
   1  -2   4   13.70    1.30
  -1   2  -5   71.59    4.60
   1  -2   5   72.29    4.70
  -1  -2  -5   90.69    4.80
  -1   2  -6   94.39    5.60
  -1   2  -6   91.89    5.40
   1   2   6   87.69    5.10
  -1   2  -6  111.59    5.80
   1  -2   6  100.69    5.70
  -1  -2  -6   99.19    4.00
  -1  -2  -6   98.89    5.50
  -1  -2  -6   97.69    5.30
  -1   2  -7 2102.99   65.49
   1   2   7 2075.49   65.19
  -1   2  -7 2114.89   65.39
  -1  -2  -7 2145.79   63.59
   1  -2   7 2109.79   65.59
  -1  -2  -7 2068.89   65.39
  -1   2  -8   77.69    5.50
  -1   2  -8   83.79    5.70
   1   2   8   90.59    5.80
   1  -2   8   85.59    6.00
  -1  -2  -8   79.69    5.60
  -1  -2  -8   79.49    3.90
  -1   2  -9  874.01   29.20
   1   2   9  825.52   28.60
  -1   2  -9  857.51   28.70
  -1  -2  -9  865.71   26.80
  -1  -2  -9  824.72   28.90
   1  -2   9  858.01   29.20
  -1   2 -10   64.49    6.10
  -1   2 -10   56.59    5.40
   1   2  10   57.59    5.40
  -1  -2 -10   50.19    5.20
  -1  -2 -10   54.99    3.70
   1  -2  10   53.29    5.50
  -1  -2 -10   60.59    4.40
  -1   2 -11  642.24   22.90
   1   2  11  618.14   23.10
  -1   2 -11  618.44   23.40
  -1  -2 -11  645.64   23.50
  -1  -2 -11  645.64   20.90
   1  -2  11  637.24   23.70
  -1  -2 -11  653.43   21.50
  -1   2 -12   50.99    5.70
   1   2  12   61.79    6.40
  -1   2 -12   72.89    6.50
  -1  -2 -12   66.19    4.90
   1  -2  12   54.79    6.50
  -1  -2 -12   59.59    6.50
  -1  -2 -12   62.89    4.30
  -1   2 -14  370.36   16.10
  -1   2 -14  328.67   15.70
   1   2  14  327.07   15.80
  -1   2 -14  346.97   15.00
  -1  -2 -14  354.06   13.00
  -1  -2 -14  352.46   13.30
  -1  -2 -14  355.76   15.90
   1  -2  14  357.96   16.50
  -1   2 -15  487.55   20.30
  -1   2 -15  480.55   19.30
   1   2  15  460.35   20.10
  -1  -2 -15  477.85   17.10
  -1  -2 -15  480.75   19.90
  -1  -2 -15  489.15   17.30
   1  -2  15  496.95   20.90
  -1   2 -16  206.38   12.00
   1   2  16  184.78   11.60
  -1   2 -16  183.08   10.80
  -1   2 -16  202.98   11.10
  -1  -2 -16  193.28   10.60
  -1  -2 -16  203.68   11.70
  -1  -2 -16  207.18    9.20
   1  -2  16  187.08   12.50
   1   2  17   62.09    7.90
  -1   2 -17   76.79    8.30
  -1   2 -17   67.99    7.20
  -1   2 -17   92.19    8.20
  -1  -2 -17   71.89    5.80
  -1  -2 -17   71.09    8.10
  -1  -2 -17   63.29    7.60
   1  -2  17   71.49    8.60
  -1   2 -18    5.80    4.10
  -1   2 -18   -4.50    3.50
   1   2  18    3.70    4.70
  -1  -2 -18    3.40    4.60
  -1  -2 -18    3.10    4.80
   1  -2  18    1.20    5.20
  -1  -2 -18    6.60    2.90
   1   2  19  140.79   11.70
  -1   2 -19  121.89   10.10
  -1   2 -19  152.58   12.20
  -1  -2 -19  138.39   11.30
  -1  -2 -19  134.39   10.40
   1  -2  19  120.09   11.60
  -1   2 -20   -4.10    3.80
  -1   2 -20   -1.90    4.00
   1   2  20   -4.00    5.00
   1  -2  20    3.10    6.10
  -1  -2 -20   -0.90    4.80
   1   2  21    7.70    6.40
  -1   2 -21    3.00    4.40
  -1   2 -21    9.40    4.90
   1  -2  21    7.40    6.70
  -1  -2 -21    7.60    5.80
  -1   2 -22   64.79    9.10
   1   2  22   51.29    8.80
  -1   2 -22   46.80    7.20
  -1  -2 -22   51.09    8.20
   1  -2  22   23.40    8.00
  -1   2 -23  105.39   11.00
  -1   2 -23  134.89   11.30
   1   2  23  108.59   11.70
  -1  -2 -23  104.99   11.40
   1  -2  23   95.69   11.80
   1   2  24   71.39   10.70
  -1   2 -24   73.39    9.10
  -1   2 -24   64.69    9.60
  -1  -2 -24   61.89   10.00
   1  -2  24   75.29   11.60
   1   3 -24   21.30    6.70
   1   3 -24   27.80    7.10
  -1   3  24   21.60    7.80
  -1  -3  24   14.40    8.80
   1  -3 -24   27.30    8.00
  -1   3  23  327.57   18.50
   1   3 -23  359.06   18.60
   1   3 -23  317.67   16.90
  -1  -3  23  319.17   19.50
   1  -3 -23  315.17   18.60
   1   3 -22   22.70    6.30
  -1   3  22   21.40    7.30
   1   3 -22   17.30    5.90
  -1  -3  22   27.60    8.20
   1  -3 -22   22.10    6.50
   1   3 -21   12.30    5.30
   1   3 -21   14.60    5.40
  -1   3  21    9.50    6.10
   1  -3 -21    4.10    4.90
  -1  -3  21   -0.70    6.80
   1   3 -20   21.00    5.90
   1   3 -20   23.90    6.10
  -1   3  20   24.00    6.60
   1  -3 -20   25.80    7.00
  -1  -3  20   30.20    7.90
   1  -3 -20   24.60    6.10
   1   3 -19  263.47   17.40
  -1   3  19  250.47   14.50
   1   3 -19  248.68   13.90
   1   3 -19  257.07   14.30
   1  -3 -19  236.98   11.50
  -1  -3  19  253.97   15.60
   1  -3 -19  227.18   13.80
  -1   3  18   14.40    5.60
   1   3 -18    9.90    4.70
   1   3 -18   11.50    4.90
   1   3 -18   14.60    5.50
  -1  -3  18    6.50    6.20
   1  -3 -18    9.60    3.50
   1  -3 -18    7.70    4.90
   1   3 -17    5.40    4.30
  -1   3  17    1.80    4.80
   1   3 -17    5.30    4.10
  -1  -3  17    2.20    5.50
   1  -3 -17    4.00    4.10
   1  -3 -17    4.10    3.10
  -1   3  16    5.20    4.80
   1   3 -16    4.50    3.90
   1   3 -16    8.20    4.50
   1   3 -16    7.70    5.90
   1  -3 -16   11.20    4.80
   1  -3 -16    6.10    3.20
   1  -3 -16    5.60    4.00
  -1  -3  16    7.40    5.30
   1   3 -15  424.16   18.50
  -1   3  15  421.56   18.40
   1   3 -15  469.45   18.60
   1  -3 -15  430.56   18.60
   1  -3 -15  438.06   16.60
   1  -3 -15  437.46   18.60
  -1  -3  15  446.46   19.40
   1   3 -14    3.70    3.30
   1   3 -14   -2.20    3.50
  -1   3  14    3.00    3.90
   1  -3 -14    2.10    3.40
   1  -3 -14    4.40    3.90
  -1  -3  14    1.70    4.40
   1  -3 -14    0.80    2.70
   1   3 -13   28.90    4.70
   1   3 -13   22.70    4.60
   1   3 -12   99.19    7.40
   1   3 -12   93.29    7.70
  -1   3  12  104.39    7.30
   1  -3 -12  104.99    4.30
   1  -3 -12   97.19    6.40
  -1  -3  12  110.39    8.40
   1  -3 -12   95.19    7.40
   1  -3 -12   96.89    7.30
   1   3 -11  713.03   24.90
   1   3 -11  670.63   24.80
  -1   3  11  692.83   24.40
   1  -3 -11  673.13   24.50
   1  -3 -11  721.83   25.10
   1  -3 -11  713.73   21.30
  -1  -3  11  666.23   25.10
   1  -3 -11  671.33   23.50
   1   3 -10   14.30    3.50
  -1   3  10   11.40    3.20
   1   3 -10   15.60    3.80
   1  -3 -10   15.20    3.10
   1  -3 -10   12.90    3.40
   1  -3 -10   13.40    3.70
  -1  -3  10   12.10    3.80
   1   3  -9   15.60    3.70
   1   3  -9   12.20    3.50
  -1   3   9   11.20    3.10
   1   3  -9   19.10    3.50
   1  -3  -9   14.90    3.50
   1  -3  -9   13.40    2.90
  -1  -3   9   18.40    3.90
   1  -3  -9   20.50    3.50
   1   3  -8   11.70    3.30
  -1   3   8    8.80    2.60
   1   3  -8    9.30    2.70
   1   3  -8    7.80    3.00
   1  -3  -8    9.50    2.70
   1  -3  -8   10.30    2.70
   1  -3  -8    7.40    2.50
  -1  -3   8    7.20    2.90
   1   3  -7 1034.20   34.00
  -1   3   7 1061.29   33.30
   1   3  -7 1003.70   33.80
   1   3  -7 1038.30   33.70
   1  -3  -7 1050.89   33.40
   1  -3  -7 1056.49   33.80
   1  -3  -7 1024.80   33.40
  -1  -3   7 1029.80   34.10
  -1   3   6   18.40    2.60
   1   3  -6   20.90    3.00
   1   3  -6   19.10    3.20
   1   3  -6   12.80    3.00
   1  -3  -6   18.40    2.70
   1  -3  -6   15.70    2.70
   1  -3  -6   21.90    3.10
  -1  -3   6   16.50    3.10
   1   3  -5  225.08    9.20
   1   3  -5  222.78    8.90
  -1   3   5  242.68    8.60
   1   3  -5  211.68    9.20
   1  -3  -5  190.18    8.70
   1  -3  -5  248.18    8.80
   1  -3  -5  200.28    8.70
  -1  -3   5  219.78    9.30
   1   3  -4  265.97   10.10
  -1   3   4  266.97    8.60
  -1   3   4  274.47    9.70
  -1   3   4  248.98   10.10
   1   3  -4  273.47   10.40
   1   3  -4  256.67   10.20
  -1  -3   4  255.27   10.30
   1  -3  -4  274.27    9.90
   1  -3  -4  267.97   10.00
   1   3  -3  513.45   17.20
  -1   3   3  507.15   15.80
  -1   3   3  477.05   17.00
   1   3  -3  483.55   16.80
  -1   3   3  512.05   16.60
   1   3  -3  496.65   17.20
   1  -3  -3  506.35   16.70
   1  -3  -3  513.75   16.80
  -1  -3   3  512.05   17.40
  -1   3   2  154.18    6.90
  -1   3   2  165.58    6.10
   1   3  -2  155.48    6.70
   1   3  -2  166.58    6.90
  -1   3   2  154.78    6.60
   1   3  -2  160.08    6.90
   1  -3  -2  168.58    5.90
   1  -3  -2  165.78    6.70
  -1  -3   2  169.58    7.20
   1  -3  -2  158.88    6.50
   1   3  -1 1772.12   54.99
  -1   3   1 1826.72   54.99
  -1   3   1 1817.72   54.69
  -1   3   1 1768.12   55.19
   1   3  -1 1736.23   55.09
   1   3  -1 1790.42   55.29
  -1  -3   1 1767.72   55.39
   1  -3  -1 1826.52   55.09
   1  -3  -1 1806.02   54.79
   1  -3  -1 1818.52   54.09
   1   3   0    5.10    2.00
   1   3   0    3.80    1.70
  -1   3   0    4.70    2.00
  -1   3   0    3.80    1.80
   1   3   0    4.00    1.90
  -1   3   0    7.40    1.90
   1  -3   0    5.90    1.90
   1  -3   0    3.10    1.50
   1  -3   0    3.20    0.90
  -1  -3   0    3.20    1.90
  -1  -3   0    4.90    1.30
   1   3   1  285.17   10.40
  -1   3  -1  292.87   11.00
   1   3   1  325.87   11.20
  -1   3  -1  290.57   10.90
  -1   3  -1  303.37   11.00
   1   3   1  314.57   11.00
  -1  -3  -1  304.07   10.40
  -1  -3  -1  326.57   11.20
   1  -3   1  303.97    9.70
   1  -3   1  318.57   11.20
  -1   3  -2   20.50    2.80
   1   3   2   19.80    2.00
   1   3   2   19.10    2.50
  -1   3  -2   23.40    2.70
   1   3   2   26.80    3.00
  -1   3  -2   15.90    2.60
   1  -3   2   19.50    1.30
  -1  -3  -2   20.00    2.60
  -1  -3  -2   21.00    2.20
   1  -3   2   20.10    2.70
   1   3   3 1055.39   34.20
  -1   3  -3 1058.79   34.40
   1   3   3 1084.09   34.10
  -1   3  -3 1077.79   34.20
  -1   3  -3 1072.39   34.50
  -1  -3  -3 1086.09   34.20
   1  -3   3 1096.59   34.50
  -1  -3  -3 1102.59   33.90
   1  -3   3 1093.69   32.80
  -1   3  -4  501.15   17.30
  -1   3  -4  512.55   17.50
   1   3   4  486.85   16.90
  -1   3  -4  491.25   17.10
  -1  -3  -4  505.25   17.10
  -1  -3  -4  504.95   16.90
   1  -3   4  493.15   17.40
   1  -3   4  502.15   16.10
  -1   3  -5  328.67   12.20
  -1   3  -5  322.97   12.40
  -1   3  -5  320.27   12.60
   1   3   5  317.27   11.90
   1  -3   5  331.87   12.60
   1  -3   5  331.67   10.80
  -1  -3  -5  331.57   12.20
  -1  -3  -5  326.27   12.00
  -1   3  -6   34.40    4.20
  -1   3  -6   37.20    4.00
  -1   3  -6   35.10    3.80
   1   3   6   33.10    3.50
  -1  -3  -6   38.80    3.90
   1  -3   6   45.90    4.40
  -1  -3  -6   31.60    2.20
  -1  -3  -6   26.10    3.30
   1  -3   6   32.90    2.20
  -1   3  -7 1121.59   37.80
  -1   3  -7 1150.48   38.20
  -1   3  -7 1193.08   38.20
   1   3   7 1170.78   37.60
  -1  -3  -7 1181.38   35.70
  -1  -3  -7 1198.98   37.90
   1  -3   7 1175.58   35.60
   1  -3   7 1201.18   38.40
  -1  -3  -7 1155.98   37.80
  -1   3  -8    9.00    3.30
   1   3   8    9.40    2.80
  -1   3  -8   11.10    3.20
  -1   3  -8    5.50    2.80
   1  -3   8    8.10    3.30
  -1  -3  -8    7.60    1.40
  -1  -3  -8    4.70    2.70
  -1  -3  -8    6.70    2.90
  -1   3  -9   51.09    5.40
  -1   3  -9   48.30    4.80
  -1  -3  -9   25.50    4.10
   1  -3   9   35.70    4.70
   1   3  10   73.39    6.20
  -1   3 -10   58.69    5.90
  -1   3 -10   59.49    6.00
  -1  -3 -10   61.99    6.00
   1  -3  10   53.69    6.00
  -1  -3 -10   69.49    5.40
  -1  -3 -10   70.19    6.30
  -1  -3 -10   67.89    3.50
   1   3  11  638.14   23.50
  -1   3 -11  630.44   23.70
  -1   3 -11  638.34   23.80
  -1  -3 -11  646.54   23.70
  -1  -3 -11  634.24   22.30
  -1  -3 -11  650.23   23.80
  -1  -3 -11  669.33   20.60
   1  -3  11  649.74   24.30
  -1   3 -12  116.79    8.40
  -1   3 -12  128.49    8.70
   1   3  12  103.79    8.10
  -1  -3 -12  118.29    8.30
   1  -3  12  118.19    9.50
  -1  -3 -12  130.19    5.50
  -1  -3 -12  112.89    8.00
  -1  -3 -12  121.29    7.20
  -1   3 -13    1.30    3.60
   1   3  13    4.90    4.30
  -1   3 -13    4.80    3.80
  -1  -3 -13   -1.30    2.80
   1  -3  13    1.30    4.60
  -1  -3 -13   -0.10    3.70
  -1  -3 -13    2.90    4.00
   1   3  14   23.20    5.50
  -1   3 -14   26.10    5.30
  -1   3 -14   32.60    5.50
  -1  -3 -14   31.80    5.70
  -1  -3 -14   25.90    4.20
   1  -3  14   28.90    6.10
  -1  -3 -14   34.40    6.00
   1   3  15  330.77   15.90
  -1   3 -15  329.87   16.00
  -1   3 -15  356.76   15.80
  -1  -3 -15  337.27   13.70
  -1  -3 -15  354.76   16.40
   1  -3  15  305.57   16.50
  -1  -3 -15  334.97   15.80
  -1   3 -16   37.30    6.10
   1   3  16   46.40    7.10
  -1   3 -16   29.90    5.90
  -1  -3 -16   40.20    6.70
  -1  -3 -16   42.20    4.90
   1  -3  16   47.70    7.80
  -1  -3 -16   36.20    6.60
   1   3  17   11.80    5.60
  -1   3 -17    9.40    4.50
  -1   3 -17    8.30    4.60
  -1  -3 -17   14.20    5.10
   1  -3  17    3.80    5.70
  -1  -3 -17    6.60    4.70
  -1  -3 -17    5.00    3.20
   1   3  18    2.30    5.10
  -1   3 -18    5.40    4.70
  -1   3 -18    5.70    4.70
  -1  -3 -18   -0.90    3.10
  -1  -3 -18    0.90    4.10
   1  -3  18   -2.10    5.90
  -1   3 -19  403.66   18.40
  -1   3 -19  430.06   19.80
   1   3  19  400.36   19.50
  -1  -3 -19  370.06   19.00
   1  -3  19  394.26   20.60
  -1  -3 -19  398.86   16.00
  -1   3 -20   -3.70    4.50
   1   3  20    6.30    5.70
  -1   3 -20   -1.30    4.60
  -1  -3 -20   -6.10    4.80
   1  -3  20   -1.00    6.60
  -1   3 -21   98.69    9.90
  -1   3 -21   90.19   10.30
   1   3  21   79.49   10.30
  -1  -3 -21   82.09   10.50
   1  -3  21   79.79   11.00
  -1   3 -22    1.50    5.30
  -1   3 -22    3.50    5.40
   1   3  22    9.50    7.00
  -1  -3 -22    7.10    5.70
   1  -3  22    0.00    7.20
   1   3  23   37.80    8.70
  -1   3 -23   25.70    6.70
  -1   3 -23   32.60    7.50
   1  -3  23   27.70    9.20
  -1  -3 -23   24.70    7.70
  -1   4  23   17.50    7.80
   1   4 -23   17.30    6.80
   1   4 -23   29.60    7.30
  -1  -4  23   20.40    8.90
   1  -4 -23   19.60    7.70
   1   4 -22    6.50    5.90
   1   4 -22   10.90    5.80
  -1   4  22    7.70    6.30
   1  -4 -22    3.60    6.50
  -1  -4  22    4.20    7.40
  -1   4  21   29.20    7.70
   1   4 -21   36.00    7.20
   1   4 -21   32.50    7.30
   1  -4 -21   40.80    8.40
  -1  -4  21   39.80    9.30
   1   4 -20  225.38   14.60
   1   4 -20  249.68   15.20
  -1   4  20  253.77   15.30
   1  -4 -20  225.58   14.60
  -1  -4  20  243.48   16.50
   1  -4 -20  270.47   12.70
   1   4 -19  320.37   16.60
   1   4 -19  338.77   17.40
  -1   4  19  345.17   17.50
  -1  -4  19  323.47   18.50
   1  -4 -19  328.47   14.60
   1  -4 -19  309.17   17.30
   1   4 -18   10.40    5.50
   1   4 -18   21.50    5.80
  -1   4  18   18.50    6.20
   1  -4 -18   15.70    4.50
  -1  -4  18   11.80    6.50
   1  -4 -18   23.30    6.60
   1   4 -17   31.20    6.20
  -1   4  17   37.80    6.60
   1   4 -17   29.20    5.90
  -1  -4  17   40.20    7.70
   1  -4 -17   52.29    7.70
   1  -4 -17   31.50    4.90
   1   4 -16   31.00    6.00
   1   4 -16   42.00    6.70
  -1   4  16   29.50    6.20
   1  -4 -16   22.30    5.50
  -1  -4  16   26.00    6.80
   1  -4 -16   19.70    4.30
   1   4 -15  330.07   15.40
   1   4 -15  285.17   14.80
  -1   4  15  306.67   15.10
   1  -4 -15  312.27   13.70
   1  -4 -15  313.47   15.50
  -1  -4  15  309.47   16.10
   1   4 -14  426.16   18.40
  -1   4  14  424.16   18.20
   1   4 -14  426.96   18.60
  -1  -4  14  436.16   19.50
   1  -4 -14  429.26   17.00
   1  -4 -14  448.96   18.20
   1  -4 -14  430.46   18.80
  -1   4  13   19.80    4.90
   1   4 -13   22.30    5.10
   1   4 -13   27.40    5.00
  -1  -4  13   11.70    5.10
   1  -4 -13   22.70    5.20
   1  -4 -13   25.80    4.90
   1  -4 -13   22.00    4.20
  -1   4  12  474.45   19.00
   1   4 -12  505.05   19.90
   1   4 -12  484.65   19.60
   1  -4 -12  482.85   19.20
   1  -4 -12  500.45   18.60
   1  -4 -12  496.35   19.80
  -1  -4  12  481.35   20.10
  -1   4  11  181.88    9.70
   1   4 -11  174.98   10.20
   1   4 -11  163.38    9.80
   1   4 -11  169.48   10.20
   1  -4 -11  176.28   10.10
   1  -4 -11  176.58    9.10
  -1  -4  11  175.88   10.60
   1  -4 -11  179.08    9.60
   1   4 -10    3.00    3.60
   1   4 -10   -0.50    3.00
   1   4 -10    1.60    3.80
  -1   4  10    2.60    3.20
   1  -4 -10    2.40    3.40
   1  -4 -10    2.00    2.90
  -1  -4  10    1.40    1.60
   1  -4 -10   -0.70    2.90
  -1  -4  10    2.60    3.80
  -1   4   9   95.19    6.60
   1   4  -9   99.89    7.10
   1   4  -9  102.69    7.20
   1   4  -9   83.19    7.20
   1  -4  -9   98.39    6.70
   1  -4  -9  106.19    6.70
  -1  -4   9   97.49    7.50
   1  -4  -9   86.79    6.80
   1   4  -8   51.09    5.20
   1   4  -8   45.70    5.10
   1   4  -8   56.89    5.30
  -1   4   8   47.60    4.50
  -1  -4   8   43.40    5.10
   1  -4  -8   28.80    4.00
   1  -4  -8   53.19    4.80
   1  -4  -8   44.40    4.70
  -1   4   7 1546.75   48.50
   1   4  -7 1535.95   49.00
   1   4  -7 1544.45   49.50
   1   4  -7 1463.95   49.20
   1  -4  -7 1557.94   48.70
   1  -4  -7 1530.75   48.90
  -1  -4   7 1563.84   49.70
   1  -4  -7 1566.74   49.10
   1   4  -6  485.95   17.60
  -1   4   6  476.45   17.00
   1   4  -6  475.55   17.80
   1   4  -6  500.15   18.10
   1  -4  -6  515.85   17.80
   1  -4  -6  479.35   17.40
  -1  -4   6  487.55   18.00
   1  -4  -6  486.55   17.20
   1   4  -5  638.94   21.60
  -1   4   5  631.54   21.10
   1   4  -5  621.24   21.80
  -1   4   5  624.54   21.80
   1   4  -5  656.73   22.10
  -1  -4   5  616.74   22.10
   1  -4  -5  636.44   21.80
   1  -4  -5  632.34   21.40
  -1  -4   5  610.34   19.20
   1  -4  -5  636.14   21.30
   1   4  -4   49.80    4.50
   1   4  -4   58.59    4.60
  -1   4   4   47.20    2.90
  -1   4   4   48.10    4.50
  -1   4   4   48.10    3.90
   1   4  -4   41.20    4.10
   1  -4  -4   44.30    3.90
  -1  -4   4   44.90    4.40
   1  -4  -4   47.20    4.00
   1  -4  -4   48.60    4.30
   1   4  -3   63.39    4.80
  -1   4   3   65.19    5.10
   1   4  -3   79.29    5.20
  -1   4   3   67.29    4.60
  -1   4   3   64.79    3.70
   1   4  -3   69.19    5.00
   1  -4  -3   63.99    4.40
  -1  -4   3   75.69    5.20
   1  -4  -3   63.49    4.30
  -1   4   2   11.50    2.50
   1   4  -2    8.70    2.60
   1   4  -2   16.60    2.90
   1   4  -2   11.60    2.70
  -1   4   2   12.00    2.10
  -1   4   2   13.60    2.90
  -1  -4   2   11.30    2.90
   1  -4  -2   10.30    2.20
   1  -4  -2   10.10    2.50
   1   4  -1   49.20    4.20
  -1   4   1   42.20    3.50
  -1   4   1   49.20    4.00
  -1   4   1   46.40    4.10
   1   4  -1   37.80    3.60
   1   4  -1   43.10    3.90
   1  -4  -1   53.69    4.00
   1  -4  -1   40.40    2.60
  -1  -4   1   48.50    4.30
   1  -4  -1   43.50    3.50
   1   4   0   27.60    3.50
  -1   4   0   27.20    3.20
   1   4   0   32.50    3.10
   1   4   0   35.50    3.60
  -1   4   0   33.60    3.70
  -1   4   0   34.60    3.30
  -1  -4   0   23.90    3.40
   1  -4   0   30.20    2.10
   1  -4   0   30.30    3.40
  -1  -4   0   30.50    2.60
   1   4   1  794.42   26.20
  -1   4  -1  770.12   26.20
   1   4   1  789.32   26.30
  -1   4  -1  807.52   26.20
   1   4   1  826.82   25.70
  -1   4  -1  781.32   26.30
   1  -4   1  829.92   24.50
   1  -4   1  808.72   26.50
  -1  -4  -1  796.42   25.40
  -1  -4  -1  793.72   26.40
   1   4   2 1044.00   33.60
  -1   4  -2 1064.99   33.90
  -1   4  -2 1015.20   33.70
   1   4   2 1080.99   32.90
  -1   4  -2 1085.19   34.10
   1   4   2 1041.30   33.90
   1  -4   2 1052.69   31.90
  -1  -4  -2 1030.60   33.10
   1  -4   2 1068.19   34.10
  -1  -4  -2 1036.20   33.90
  -1   4  -3  566.14   19.50
  -1   4  -3  532.45   19.20
   1   4   3  553.54   19.00
   1   4   3  551.94   19.40
   1   4   3  560.84   18.00
  -1   4  -3  576.94   19.50
  -1  -4  -3  546.65   19.20
   1  -4   3  559.94   19.60
   1  -4   3  563.14   17.20
  -1  -4  -3  557.54   18.70
  -1   4  -4    8.90    3.00
   1   4   4   12.00    3.10
   1   4   4   11.80    2.70
  -1   4  -4    7.40    2.60
  -1   4  -4    9.90    3.10
   1  -4   4   13.20    2.90
   1  -4   4   11.20    2.30
  -1  -4  -4   13.50    2.70
  -1  -4  -4   10.80    2.30
  -1   4  -5   36.10    4.20
   1   4   5   24.00    3.10
  -1   4  -5   24.70    4.00
  -1   4  -5   27.00    3.70
  -1  -4  -5   26.60    3.20
   1  -4   5   22.50    2.60
   1  -4   5   29.90    4.00
  -1  -4  -5   29.00    3.50
   1   4   6    8.50    2.70
  -1   4  -6    9.30    3.30
  -1   4  -6    6.60    2.90
  -1   4  -6    5.00    3.00
   1  -4   6    5.10    3.10
  -1  -4  -6    9.30    2.90
  -1  -4  -6    7.10    2.50
   1  -4   6    5.60    2.00
  -1   4  -7  128.09    8.10
   1   4   7  145.79    7.50
  -1   4  -7  129.89    7.80
  -1   4  -7  147.69    7.90
   1  -4   7  133.79    5.70
  -1  -4  -7  134.59    7.40
  -1  -4  -7  138.89    5.10
   1  -4   7  135.09    8.10
  -1  -4  -7  143.99    7.70
   1   4   8  110.59    6.90
  -1   4  -8  121.79    7.60
  -1   4  -8  133.69    7.80
  -1   4  -8  105.79    7.70
  -1  -4  -8  116.69    7.20
  -1  -4  -8  112.19    7.00
   1  -4   8  113.09    4.90
   1  -4   8  109.89    7.70
  -1   4  -9  148.19    8.70
  -1   4  -9  150.58    9.10
   1   4   9  142.59    8.40
  -1   4  -9  142.49    8.60
  -1  -4  -9  144.59    8.30
   1  -4   9  140.29    5.40
   1  -4   9  132.59    8.90
  -1  -4  -9  150.08    8.60
  -1   4 -10  510.05   20.40
   1   4  10  557.04   20.20
  -1   4 -10  542.65   20.80
  -1   4 -10  549.95   20.70
  -1  -4 -10  512.15   19.60
  -1  -4 -10  541.55   20.40
   1  -4  10  509.45   20.90
  -1  -4 -10  539.45   20.40
  -1   4 -11  450.35   18.50
   1   4  11  427.56   17.90
  -1   4 -11  442.46   18.40
  -1   4 -11  446.26   18.40
  -1  -4 -11  469.85   17.30
  -1  -4 -11  430.96   18.00
  -1  -4 -11  478.35   18.40
   1  -4  11  432.26   18.80
  -1   4 -12   75.89    7.60
  -1   4 -12   67.59    7.20
   1   4  12   65.39    6.90
  -1  -4 -12   85.19    7.70
  -1  -4 -12   55.09    5.70
  -1  -4 -12   59.89    6.40
   1  -4  12   66.79    7.80
   1   4  13  159.58   10.40
  -1   4 -13  153.18   10.30
  -1   4 -13  166.18   10.50
   1  -4  13  150.88   11.00
  -1  -4 -13  149.79    9.70
  -1  -4 -13  168.98   10.20
  -1  -4 -13  150.38    8.90
  -1   4 -14    3.90    4.30
  -1   4 -14    5.00    3.90
   1   4  14    2.90    4.20
  -1  -4 -14    8.80    4.60
  -1  -4 -14    3.60    4.10
  -1  -4 -14    3.60    3.40
   1  -4  14    4.90    5.10
  -1   4 -15  444.86   18.90
   1   4  15  420.36   19.00
  -1   4 -15  446.86   19.40
  -1  -4 -15  434.06   17.00
  -1  -4 -15  430.56   19.00
  -1  -4 -15  378.56   18.20
   1  -4  15  405.76   19.80
   1   4  16  310.57   15.50
  -1   4 -16  328.27   15.70
  -1   4 -16  267.07   14.80
   1  -4  16  241.48   15.60
  -1  -4 -16  261.97   12.60
  -1  -4 -16  254.97   14.20
  -1   4 -17   44.60    7.00
  -1   4 -17   41.60    7.50
   1   4  17   55.29    7.90
  -1  -4 -17   31.90    6.30
  -1  -4 -17   44.90    5.50
   1  -4  17   42.50    8.40
  -1   4 -18   83.29    9.40
   1   4  18   70.99    9.40
  -1   4 -18   82.39    9.70
  -1  -4 -18   75.29    7.10
   1  -4  18   59.89    9.60
  -1  -4 -18   75.19    9.40
  -1   4 -19   80.49    9.90
   1   4  19   77.39    9.70
  -1   4 -19   93.09    9.80
  -1  -4 -19   65.39    8.60
  -1  -4 -19   83.79    7.40
   1  -4  19   68.79   10.50
  -1   4 -20    6.70    5.40
  -1   4 -20   -1.20    5.00
   1   4  20    7.70    6.50
  -1  -4 -20    2.00    5.70
   1  -4  20    2.70    7.20
  -1  -4 -20   -0.60    3.70
  -1   4 -21   -0.10    5.10
   1   4  21   11.00    6.90
  -1   4 -21    1.50    5.40
  -1  -4 -21   -1.40    5.60
   1  -4  21    2.50    7.80
  -1   4 -22    4.50    5.70
   1   4  22   -1.40    6.60
  -1   4 -22    1.70    5.50
   1  -4  22    5.10    8.70
  -1  -4 -22   11.40    6.70
   1   4  23  157.58   14.30
  -1   4 -23  142.79   13.70
  -1   4 -23  157.78   13.20
   1  -4  23  136.19   15.00
  -1  -4 -23  143.09   14.20
   1   5 -22    3.70    5.90
  -1   5  22   -1.20    6.60
   1   5 -22   -3.10    6.00
   1  -5 -22   -9.60    5.90
  -1  -5  22   -6.40    7.70
  -1   5  21   83.19   10.50
   1   5 -21   67.69    9.80
   1   5 -21   68.39    9.80
   1  -5 -21   72.89    7.90
   1  -5 -21   76.19   10.10
  -1  -5  21   52.89   10.80
  -1   5  20    0.70    6.20
   1   5 -20    5.30    6.00
   1   5 -20    2.50    5.30
   1  -5 -20    4.80    5.30
   1  -5 -20   11.10    4.70
  -1  -5  20   -2.90    7.40
  -1   5  19   -2.90    6.00
   1   5 -19   -0.30    5.30
   1   5 -19   -2.70    5.30
  -1  -5  19    2.00    7.00
   1  -5 -19   -0.20    4.60
   1  -5 -19   -1.20    4.10
   1   5 -18   76.39    9.20
  -1   5  18  101.89   10.40
   1   5 -18   90.29    9.90
   1  -5 -18   77.39    7.80
   1  -5 -18   70.69    9.00
  -1  -5  18   78.89   10.80
   1   5 -17   51.69    8.00
  -1   5  17   46.00    7.80
   1   5 -17   39.70    7.30
   1  -5 -17   58.29    8.50
  -1  -5  17   49.30    8.70
   1  -5 -17   54.99    6.50
  -1   5  16  344.57   16.80
   1   5 -16  333.37   17.10
   1   5 -16  332.67   17.10
   1  -5 -16  318.47   17.10
  -1  -5  16  354.56   18.50
   1  -5 -16  374.46   15.70
  -1   5  15   75.29    8.20
   1   5 -15   72.69    8.50
   1   5 -15   74.49    8.40
   1  -5 -15   91.89    7.90
  -1  -5  15   67.09    9.30
   1  -5 -15   86.79    9.20
   1   5 -14  143.99   10.20
  -1   5  14  128.89    9.90
   1   5 -14  114.69    9.90
   1  -5 -14  132.89   10.70
  -1  -5  14  116.19   10.40
   1  -5 -14  129.69    8.90
  -1   5  13  215.28   12.10
   1   5 -13  206.58   12.30
   1   5 -13  242.08   13.20
   1   5 -13  214.58   12.70
   1  -5 -13  238.88   12.80
   1  -5 -13  225.28   11.60
  -1  -5  13  240.88   13.30
   1   5 -12    7.00    4.60
   1   5 -12   15.80    4.70
   1   5 -12    7.00    4.90
  -1   5  12   10.70    4.60
  -1  -5  12    9.50    5.10
   1  -5 -12    1.90    3.60
   1  -5 -12    7.00    5.10
   1  -5 -12    3.10    3.80
   1   5 -11   21.00    5.10
  -1   5  11   22.40    4.60
   1   5 -11   16.60    5.10
   1   5 -11   20.60    4.70
  -1  -5  11   16.00    5.20
   1  -5 -11   22.90    4.80
   1  -5 -11   25.50    5.00
   1  -5 -11   15.70    4.50
   1   5 -10  574.44   23.60
   1   5 -10  662.83   24.00
   1   5 -10  634.14   23.50
  -1   5  10  642.04   22.70
   1  -5 -10  655.93   23.00
  -1  -5  10  600.64   24.00
  -1  -5  10  597.24   20.20
   1  -5 -10  650.23   23.50
   1  -5 -10  618.14   23.00
  -1   5   9   23.40    4.20
   1   5  -9   27.00    5.20
   1   5  -9   14.70    4.00
   1   5  -9   17.00    4.90
   1  -5  -9   16.60    4.00
  -1  -5   9   20.30    4.90
   1  -5  -9   17.10    4.10
  -1  -5   9   21.90    2.90
   1  -5  -9   19.60    4.30
  -1   5   8   82.89    7.20
   1   5  -8   99.39    7.50
   1   5  -8   85.79    7.80
  -1   5   8   95.29    6.60
   1   5  -8   92.99    7.50
   1  -5  -8   88.19    6.80
   1  -5  -8   74.49    6.40
   1  -5  -8   74.39    6.60
  -1  -5   8   92.09    7.80
   1   5  -7   79.39    6.80
  -1   5   7   69.19    5.60
   1   5  -7   73.89    6.60
   1   5  -7   78.09    6.60
  -1   5   7   56.09    6.30
   1  -5  -7   78.09    5.90
  -1  -5   7   59.49    2.90
   1  -5  -7   68.29    6.00
   1  -5  -7   67.99    5.90
  -1  -5   7   69.39    6.80
  -1   5   6   85.29    6.90
   1   5  -6   89.19    6.70
  -1   5   6   70.99    5.50
   1   5  -6   93.69    7.30
   1   5  -6   72.49    6.30
   1  -5  -6   70.79    5.80
  -1  -5   6   63.29    6.20
   1  -5  -6   76.19    5.80
   1  -5  -6   71.99    6.30
   1   5  -5  280.77   12.10
   1   5  -5  259.67   11.60
  -1   5   5  272.07   11.20
   1   5  -5  273.37   12.10
  -1   5   5  265.37   12.00
   1  -5  -5  282.97   11.90
  -1  -5   5  267.17   12.20
   1  -5  -5  281.17   11.40
   1  -5  -5  266.27   11.30
  -1   5   4   90.39    4.90
   1   5  -4   89.39    6.80
   1   5  -4  101.89    6.60
  -1   5   4   94.39    7.00
  -1   5   4   89.59    6.10
   1   5  -4   93.09    6.70
  -1  -5   4   95.09    7.00
   1  -5  -4   84.99    6.60
   1  -5  -4  101.99    5.90
   1  -5  -4  102.29    6.30
  -1   5   3   24.90    3.60
  -1   5   3   19.20    3.90
   1   5  -3   24.70    4.10
   1   5  -3   23.30    3.90
  -1   5   3   25.30    2.90
   1   5  -3   21.20    3.80
  -1  -5   3   20.40    4.10
   1  -5  -3   22.90    3.40
   1  -5  -3   23.70    3.60
   1  -5  -3   31.40    4.40
   1   5  -2 1678.03   51.59
  -1   5   2 1668.23   51.39
  -1   5   2 1615.94   51.79
   1   5  -2 1587.44   51.59
   1   5  -2 1629.54   51.89
  -1   5   2 1616.74   50.59
   1  -5  -2 1617.54   51.59
   1  -5  -2 1643.64   50.99
  -1  -5   2 1590.84   52.09
   1  -5  -2 1672.73   51.99
   1   5  -1  556.34   18.70
  -1   5   1  527.05   19.00
  -1   5   1  546.05   18.20
   1   5  -1  519.05   19.10
  -1   5   1  508.45   18.70
   1   5  -1  503.75   18.80
   1  -5  -1  545.35   19.10
  -1  -5   1  527.45   19.20
   1  -5  -1  529.65   18.10
   1  -5  -1  524.35   19.00
   1   5   0   51.89    4.40
  -1   5   0   47.90    4.60
  -1   5   0   47.00    4.90
  -1   5   0   37.30    4.20
   1   5   0   48.60    5.00
   1   5   0   41.90    4.50
   1  -5   0   50.29    4.90
   1  -5   0   45.70    4.70
  -1  -5   0   43.20    4.70
  -1   5  -1   26.20    3.90
  -1   5  -1   29.10    4.20
   1   5   1   25.90    4.00
   1   5   1   25.70    3.80
   1   5   1   25.80    3.30
  -1   5  -1   33.30    4.10
  -1  -5  -1   29.10    3.10
   1  -5   1   26.80    4.00
   1  -5   1   29.90    3.90
   1  -5   1   32.00    2.10
  -1  -5  -1   32.90    4.30
  -1   5  -2    7.40    3.40
   1   5   2    3.40    3.10
  -1   5  -2    5.40    3.00
   1   5   2    3.90    2.30
   1   5   2    3.20    2.80
  -1   5  -2   -5.30    2.80
   1  -5   2    5.40    3.00
  -1  -5  -2    6.50    2.30
   1  -5   2    5.60    3.00
   1  -5   2    4.90    1.10
  -1  -5  -2    3.00    2.80
   1   5   3   32.70    3.20
  -1   5  -3   40.20    4.50
  -1   5  -3   37.80    4.60
   1   5   3   32.90    4.00
   1   5   3   36.40    4.70
  -1   5  -3   38.40    4.60
  -1  -5  -3   45.10    4.60
   1  -5   3   36.90    4.60
  -1  -5  -3   37.70    3.70
   1  -5   3   32.30    2.10
   1  -5   3   36.70    4.00
   1   5   4  143.29    7.70
   1   5   4  136.89    8.20
  -1   5  -4  144.29    8.40
  -1   5  -4  147.29    8.00
  -1   5  -4  156.98    8.30
  -1  -5  -4  133.79    7.10
   1  -5   4  132.49    8.30
  -1  -5  -4  150.18    7.80
   1  -5   4  138.29    5.00
   1  -5   4  138.09    7.00
   1   5   5  157.98    9.00
  -1   5  -5  147.19    8.60
  -1   5  -5  172.28    8.70
   1   5   5  151.48    8.20
  -1   5  -5  155.18    9.10
   1  -5   5  154.18    7.30
  -1  -5  -5  151.28    8.30
   1  -5   5  150.38    8.80
  -1  -5  -5  154.88    7.70
   1  -5   5  150.88    5.50
   1   5   6  878.31   28.70
   1   5   6  862.11   29.50
  -1   5  -6  844.72   29.50
  -1   5  -6  862.81   29.80
  -1   5  -6  820.52   29.00
   1  -5   6  830.52   26.30
   1  -5   6  851.41   27.50
  -1  -5  -6  900.61   29.10
   1  -5   6  833.62   29.80
  -1  -5  -6  852.61   28.80
   1   5   7   66.99    5.80
   1   5   7   62.09    6.60
  -1   5  -7   71.59    6.40
  -1   5  -7   58.89    5.90
  -1   5  -7   55.29    6.40
   1  -5   7   57.49    6.20
  -1  -5  -7   70.99    6.20
  -1  -5  -7   70.69    5.80
   1  -5   7   66.89    4.50
   1  -5   7   58.09    3.40
  -1   5  -8    1.00    4.00
   1   5   8    5.90    3.30
  -1   5  -8    0.30    3.90
  -1   5  -8    3.20    3.60
  -1  -5  -8    7.50    3.50
  -1  -5  -8    5.20    3.40
   1  -5   8    3.60    2.30
   1  -5   8    3.20    3.90
  -1   5  -9  220.08   12.40
  -1   5  -9  212.98   11.70
   1   5   9  242.48   11.30
  -1   5  -9  234.08   11.90
  -1  -5  -9  245.48   11.70
  -1  -5  -9  254.57   11.70
  -1  -5  -9  226.78   11.60
   1  -5   9  227.48    8.70
   1  -5   9  231.98   12.40
  -1   5 -10   17.10    4.80
  -1   5 -10    9.00    4.70
  -1   5 -10   16.80    5.20
   1   5  10   29.60    4.80
   1  -5  10   25.00    5.70
  -1  -5 -10   17.20    4.50
  -1  -5 -10   13.90    4.20
  -1  -5 -10   13.60    4.30
   1   5  11  204.58   11.20
  -1   5 -11  227.48   12.50
  -1   5 -11  208.68   11.90
  -1   5 -11  198.78   12.00
   1  -5  11  198.48   12.40
  -1  -5 -11  235.48   11.90
  -1  -5 -11  215.48   11.20
  -1  -5 -11  226.28   11.80
  -1   5 -12  178.28   11.50
  -1   5 -12  173.78   11.10
   1   5  12  174.88   10.60
  -1   5 -12  178.38   11.30
  -1  -5 -12  168.48   10.70
   1  -5  12  165.38   11.80
  -1  -5 -12  173.48   10.90
  -1  -5 -12  172.18   10.20
   1   5  13   18.60    5.40
  -1   5 -13   32.80    6.20
  -1   5 -13   13.50    5.10
  -1  -5 -13   21.40    5.50
  -1  -5 -13   12.70    4.30
   1  -5  13   32.30    6.80
  -1  -5 -13   29.80    6.30
  -1   5 -14  152.18   11.10
   1   5  14  169.38   11.20
  -1   5 -14  145.79   11.10
   1  -5  14  167.68   12.40
  -1  -5 -14  168.88   10.20
  -1  -5 -14  142.39   10.70
  -1   5 -15   15.80    5.60
  -1   5 -15    6.00    4.60
   1   5  15   13.60    5.60
   1  -5  15   11.10    6.40
  -1  -5 -15    7.70    4.90
  -1  -5 -15    5.90    4.10
  -1   5 -16    2.90    5.00
  -1   5 -16    6.40    4.80
   1   5  16    0.20    5.10
  -1  -5 -16   -0.10    4.00
   1  -5  16    4.70    6.10
  -1  -5 -16   -5.40    4.70
  -1   5 -17   96.09   10.50
  -1   5 -17   91.89    9.90
   1   5  17   91.69    9.90
  -1  -5 -17   84.59    8.00
  -1  -5 -17   99.09   10.30
   1  -5  17   77.59   10.50
  -1   5 -18   40.20    7.80
  -1   5 -18   62.99    8.40
   1   5  18   81.69    9.70
  -1  -5 -18   65.29    8.90
  -1  -5 -18   55.49    7.10
   1  -5  18   51.99    9.50
  -1   5 -19   85.89   10.20
   1   5  19   82.29   10.30
  -1   5 -19   74.49   10.00
  -1  -5 -19   79.79    8.00
  -1  -5 -19   80.59   10.10
   1  -5  19   72.89   11.30
  -1   5 -20  268.27   15.90
  -1   5 -20  231.68   15.80
   1   5  20  254.87   16.40
  -1  -5 -20  214.48   15.40
  -1  -5 -20  202.98   12.50
   1  -5  20  209.28   17.70
   1   5  21   64.89   10.20
  -1   5 -21   72.09   10.00
  -1   5 -21   42.60    8.70
  -1  -5 -21   52.59    8.00
  -1  -5 -21   53.59    9.20
   1  -5  21   39.50   10.40
  -1   6  20  272.37   16.80
   1   6 -20  253.27   16.70
   1   6 -20  263.57   16.70
  -1  -6  20  231.08   18.20
   1  -6 -20  253.37   14.10
   1  -6 -20  219.68   16.20
   1   6 -19    0.40    6.30
  -1   6  19   13.20    7.00
   1   6 -19    9.80    6.00
  -1  -6  19    6.00    8.00
   1  -6 -19   10.60    5.20
   1  -6 -19   20.50    7.30
   1   6 -18   46.60    8.20
   1   6 -18   48.40    8.70
  -1   6  18   55.09    8.80
  -1  -6  18   31.70    9.30
   1  -6 -18   31.70    6.40
   1  -6 -18   37.20    7.60
  -1   6  17   74.69    9.20
   1   6 -17   61.49    9.30
   1   6 -17   76.89    9.80
   1  -6 -17   80.69    9.80
   1  -6 -17   74.19    8.30
  -1  -6  17   75.89   10.90
   1   6 -16   72.49    9.20
  -1   6  16   73.29    8.90
   1   6 -16   79.59    9.90
   1  -6 -16   86.99    8.60
  -1  -6  16   73.99   10.40
   1  -6 -16   76.49    9.00
   1   6 -15   13.30    5.40
   1   6 -15    3.40    5.60
  -1   6  15    5.80    5.70
   1  -6 -15    9.30    5.50
  -1  -6  15   13.80    6.80
   1  -6 -15   12.70    5.20
   1   6 -14  275.37   15.20
   1   6 -14  288.87   15.70
  -1   6  14  288.07   14.60
   1   6 -14  261.17   15.40
  -1  -6  14  271.67   16.10
   1  -6 -14  281.67   15.00
   1  -6 -14  259.07   13.90
   1   6 -13   39.00    7.20
   1   6 -13   36.90    7.20
   1   6 -13   38.00    6.60
  -1   6  13   40.80    6.50
   1  -6 -13   30.90    6.20
  -1  -6  13   27.00    6.90
   1  -6 -13   34.20    6.10
   1   6 -12  169.58   11.60
   1   6 -12  167.58   11.90
  -1   6  12  195.28   11.30
   1   6 -12  208.08   12.30
   1  -6 -12  206.68   11.80
   1  -6 -12  189.28   11.30
  -1  -6  12  175.88   12.50
   1   6 -11  112.89    9.50
  -1   6  11  109.29    8.50
  -1   6  11  107.09    9.40
   1   6 -11   96.29    9.10
   1   6 -11   95.39    8.60
   1  -6 -11   86.69    8.00
   1  -6 -11   78.59    8.00
  -1  -6  11  106.69    9.60
  -1   6  10   23.90    5.80
   1   6 -10   32.10    5.90
   1   6 -10   31.00    5.90
  -1   6  10   33.10    5.30
   1   6 -10   35.80    6.60
  -1  -6  10   31.20    6.60
   1  -6 -10   27.10    5.20
   1  -6 -10   26.20    5.00
   1   6  -9  245.58   12.60
  -1   6   9  253.67   11.90
   1   6  -9  250.67   12.70
  -1   6   9  237.58   12.90
   1   6  -9  239.68   13.20
  -1  -6   9  252.17   10.20
   1  -6  -9  253.87   13.00
  -1  -6   9  236.18   13.30
   1  -6  -9  239.38   12.50
   1  -6  -9  247.68   12.20
   1   6  -8  116.79    8.80
  -1   6   8  110.59    7.80
  -1   6   8  103.29    8.80
   1   6  -8  107.99    9.10
   1   6  -8  110.79    8.60
  -1  -6   8  107.59    6.60
  -1  -6   8  100.69    8.90
   1  -6  -8  113.59    7.90
   1  -6  -8  100.49    7.40
   1  -6  -8  100.29    8.20
   1   6  -7   16.10    4.60
   1   6  -7    7.40    4.60
  -1   6   7    8.90    3.70
  -1   6   7   10.60    4.60
   1   6  -7   12.60    4.70
  -1  -6   7    6.90    4.40
   1  -6  -7    6.90    3.60
   1  -6  -7    7.60    3.80
   1  -6  -7    8.80    4.20
  -1   6   6  978.40   34.20
   1   6  -6  960.70   33.80
   1   6  -6 1039.00   34.60
   1   6  -6  987.10   34.30
  -1   6   6 1006.50   33.20
   1  -6  -6  983.60   34.10
   1  -6  -6  999.10   33.40
  -1  -6   6 1008.60   34.80
   1  -6  -6  983.40   33.50
  -1   6   5    3.00    3.30
   1   6  -5    4.20    4.00
   1   6  -5    2.90    3.60
  -1   6   5   -1.50    2.10
   1   6  -5    1.90    4.10
  -1   6   5    8.30    4.30
  -1  -6   5    3.10    3.90
   1  -6  -5    6.90    3.80
   1  -6  -5    3.00    3.20
   1  -6  -5    4.60    3.50
   1   6  -4  165.68    9.50
  -1   6   4  152.28    7.30
  -1   6   4  151.48    8.50
   1   6  -4  150.28    9.20
  -1   6   4  177.68    9.80
   1   6  -4  175.98    9.80
   1  -6  -4  156.88    8.40
   1  -6  -4  158.08    8.60
   1  -6  -4  170.18    9.70
  -1  -6   4  158.98    9.70
  -1   6   3  190.78    9.50
   1   6  -3  187.88   10.10
  -1   6   3  186.68   10.30
  -1   6   3  192.28    8.60
   1   6  -3  196.28   10.50
   1   6  -3  209.98   10.10
  -1  -6   3  186.58   10.40
   1  -6  -3  198.98   10.40
   1  -6  -3  204.98    9.30
   1  -6  -3  170.88    9.40
  -1   6   2   -2.20    2.80
  -1   6   2    4.30    4.00
  -1   6   2   -1.30    3.30
   1   6  -2    0.80    3.50
   1   6  -2    0.80    3.70
   1   6  -2   -1.30    3.40
   1  -6  -2   -2.60    2.60
   1  -6  -2   -1.90    3.40
   1  -6  -2    5.10    3.30
  -1  -6   2   -2.10    3.50
  -1   6   1  188.78    8.70
   1   6  -1  170.48    9.40
   1   6  -1  175.58    9.50
   1   6  -1  162.58    9.10
  -1   6   1  183.28    9.40
  -1   6   1  161.08    9.50
  -1  -6   1  155.98    9.40
   1  -6  -1  179.58    9.40
   1  -6  -1  171.08    9.60
   1   6   0   48.00    5.00
  -1   6   0   39.80    4.80
   1   6   0   44.00    5.40
  -1   6   0   39.40    5.10
   1   6   0   37.90    5.00
  -1   6   0   48.40    5.70
   1  -6   0   38.30    5.00
   1  -6   0   43.50    5.20
  -1  -6   0   44.80    5.50
  -1   6  -1    9.30    4.20
   1   6   1    6.40    3.70
  -1   6  -1   10.60    3.80
  -1   6  -1   11.80    3.90
   1   6   1    4.70    3.10
   1   6   1   11.90    4.30
  -1  -6  -1    4.80    3.80
   1  -6   1   14.70    3.90
   1  -6   1    6.70    3.80
  -1   6  -2 1274.07   43.10
   1   6   2 1298.57   41.90
  -1   6  -2 1317.67   43.10
   1   6   2 1329.07   43.30
   1   6   2 1317.27   43.00
  -1   6  -2 1336.17   43.40
  -1  -6  -2 1321.47   41.90
  -1  -6  -2 1285.97   43.30
   1  -6   2 1371.16   42.80
   1  -6   2 1344.47   43.70
  -1   6  -3   15.50    4.30
   1   6   3   10.60    4.30
  -1   6  -3   11.60    4.10
   1   6   3    7.70    3.70
   1   6   3    6.60    2.80
  -1   6  -3   13.50    4.30
  -1  -6  -3   13.70    4.10
   1  -6   3   10.40    4.10
   1  -6   3    9.10    3.60
  -1  -6  -3    8.10    3.00
  -1   6  -4   16.60    4.70
  -1   6  -4   22.10    4.60
   1   6   4   10.90    3.80
  -1   6  -4   17.90    4.60
   1   6   4   20.40    5.00
   1  -6   4   20.40    4.90
  -1  -6  -4   17.00    3.50
  -1  -6  -4   19.70    4.30
   1  -6   4   18.90    3.90
  -1   6  -5  239.58   12.30
   1   6   5  273.87   11.90
  -1   6  -5  281.17   12.90
  -1   6  -5  254.87   12.30
   1   6   5  259.57   12.80
   1  -6   5  242.68   12.60
   1  -6   5  266.47   11.20
  -1  -6  -5  272.07   11.50
  -1  -6  -5  259.77   12.10
  -1   6  -6   21.40    4.90
   1   6   6   22.70    4.50
   1   6   6   20.20    5.20
  -1   6  -6   16.70    5.20
  -1   6  -6   25.90    5.20
   1  -6   6   27.90    3.80
  -1  -6  -6   12.80    3.70
  -1  -6  -6   21.70    4.50
   1  -6   6   18.60    5.00
  -1   6  -7   78.79    7.70
  -1   6  -7   73.29    7.20
   1   6   7   68.09    6.50
   1   6   7   81.89    7.80
  -1   6  -7   76.59    7.20
   1  -6   7   79.09    5.50
  -1  -6  -7   83.19    6.70
  -1  -6  -7   66.09    6.90
  -1  -6  -7   65.29    6.40
   1  -6   7   61.89    7.10
   1   6   8   45.70    5.70
  -1   6  -8   39.00    6.10
  -1   6  -8   40.30    6.50
  -1   6  -8   49.60    6.40
   1   6   8   37.50    6.10
  -1  -6  -8   29.40    4.90
   1  -6   8   43.30    6.70
  -1  -6  -8   47.20    5.70
   1  -6   8   41.30    4.20
  -1  -6  -8   41.90    6.00
  -1   6  -9    3.40    4.60
   1   6   9    1.80    4.00
  -1   6  -9    0.60    4.80
  -1   6  -9    6.40    4.40
   1   6   9    8.80    5.00
  -1  -6  -9    6.30    4.00
   1  -6   9    7.10    4.90
  -1  -6  -9    7.70    4.30
  -1  -6  -9    5.70    4.10
   1   6  10  242.28   12.50
  -1   6 -10  230.18   13.00
   1   6  10  265.47   13.70
  -1   6 -10  249.08   13.70
  -1   6 -10  227.18   13.00
  -1  -6 -10  257.87   12.80
  -1  -6 -10  260.07   12.70
   1  -6  10  243.68   13.80
  -1  -6 -10  244.28   12.60
   1   6  11   -1.30    4.30
  -1   6 -11    6.00    4.70
  -1   6 -11   -6.30    4.30
  -1   6 -11    1.10    4.80
  -1  -6 -11    3.40    4.30
  -1  -6 -11    0.20    3.90
   1  -6  11   17.00    5.90
  -1   6 -12   83.49    9.20
  -1   6 -12   83.29    8.60
   1   6  12   88.89    8.30
  -1   6 -12   79.69    9.00
  -1  -6 -12   95.39    8.60
   1  -6  12   83.29    9.10
  -1  -6 -12   80.59    8.30
  -1   6 -13  212.78   13.70
  -1   6 -13  222.88   13.60
  -1   6 -13  206.98   14.10
   1   6  13  232.18   13.40
  -1  -6 -13  227.98   12.70
  -1  -6 -13  244.08   13.50
   1  -6  13  224.88   14.50
  -1   6 -14  117.09   10.80
   1   6  14  128.29   10.50
  -1   6 -14   92.29    9.70
   1  -6  14   92.29   10.60
  -1  -6 -14  111.29    9.40
  -1  -6 -14  104.19   10.10
   1   6  15    5.50    5.70
  -1   6 -15    9.40    5.60
  -1   6 -15   -0.70    5.40
  -1  -6 -15    1.20    4.60
   1  -6  15    9.60    6.80
  -1  -6 -15    3.10    5.10
   1   6  16  168.28   12.90
  -1   6 -16  143.99   12.60
  -1   6 -16  164.48   12.80
  -1  -6 -16  149.69   12.70
  -1  -6 -16  155.48   11.20
   1  -6  16  172.68   14.60
  -1   6 -17   -6.20    5.30
   1   6  17    1.00    6.30
  -1   6 -17   -1.60    5.20
  -1  -6 -17   -3.60    4.70
  -1  -6 -17   -2.90    5.10
   1  -6  17    7.90    7.60
   1   6  18   54.39    9.30
  -1   6 -18   62.39    9.20
  -1   6 -18   56.29    9.20
   1  -6  18   53.39   10.30
  -1  -6 -18   66.69    9.60
  -1  -6 -18   61.19    7.80
  -1   6 -19    5.20    6.50
   1   6  19   12.50    7.70
  -1   6 -19   10.90    6.80
  -1  -6 -19    9.10    5.30
   1  -6  19    7.50    8.40
  -1  -6 -19   10.40    6.40
  -1   6 -20    1.80    6.00
  -1   6 -20    5.60    6.80
   1   6  20   -2.70    7.00
   1  -6  20    0.20    8.60
  -1  -6 -20    6.70    5.20
  -1  -6 -20   -2.80    6.00
   1   7 -19   38.20    9.10
   1   7 -19   45.20    8.90
  -1   7  19   35.60    8.70
   1  -7 -19   45.30    7.80
  -1  -7  19   32.70   10.20
   1  -7 -19   41.30    9.10
   1   7 -18    9.00    6.50
  -1   7  18   11.80    7.30
   1   7 -18    3.30    7.30
   1  -7 -18   12.60    5.90
   1  -7 -18    2.40    6.40
  -1  -7  18    9.30    8.50
  -1   7  17    4.00    6.30
   1   7 -17    2.20    6.50
   1   7 -17   -1.60    5.40
  -1  -7  17    9.20    7.70
   1  -7 -17    6.10    5.30
   1  -7 -17   -0.60    6.30
  -1   7  16  108.49   10.50
   1   7 -16   90.09   10.30
   1   7 -16   97.49   11.20
   1  -7 -16  101.89    9.80
   1  -7 -16   91.19   10.20
  -1  -7  16  103.09   12.20
   1   7 -15  181.38   14.70
  -1   7  15  185.28   12.60
  -1   7  15  184.28   15.30
   1   7 -15  157.28   13.40
   1   7 -15  176.18   14.40
   1  -7 -15  164.08   12.40
  -1  -7  15  175.68   14.60
   1  -7 -15  168.68   12.70
  -1   7  14  107.99   10.10
  -1   7  14  113.79   11.90
   1   7 -14  100.49   11.20
   1   7 -14  107.49   10.90
   1   7 -14  107.69   11.20
  -1  -7  14  119.79   12.20
   1  -7 -14  116.79   10.60
   1  -7 -14  116.99   10.20
   1   7 -13   88.59   10.30
  -1   7  13   84.19   10.20
   1   7 -13  123.69   11.10
   1   7 -13   83.19    9.50
  -1   7  13   88.39    8.80
  -1  -7  13  103.09   10.80
   1  -7 -13   96.79    9.40
   1  -7 -13   85.19    9.10
  -1   7  12  138.29   10.50
   1   7 -12  162.18   12.40
   1   7 -12  157.78   12.60
   1   7 -12  130.59   11.10
  -1   7  12  141.79   11.90
   1  -7 -12  150.18   11.40
   1  -7 -12  141.39   10.70
  -1  -7  12  165.88   12.70
   1   7 -11  132.39   11.10
   1   7 -11  171.58   12.20
   1   7 -11  114.39   10.20
  -1   7  11  143.79   11.80
  -1   7  11  142.39   10.10
  -1  -7  11  153.98   12.20
   1  -7 -11  149.99   10.80
   1  -7 -11  159.28   11.50
   1   7 -10  146.99   11.70
   1   7 -10  140.29   10.80
   1   7 -10  155.08   11.00
  -1   7  10  156.08   10.20
  -1   7  10  162.08   12.10
  -1  -7  10  170.08   12.00
   1  -7 -10  144.79   10.80
   1  -7 -10  154.28   10.20
  -1   7   9    8.40    5.30
   1   7  -9   11.60    5.00
   1   7  -9    0.30    4.90
  -1   7   9   15.10    4.70
   1   7  -9    8.30    5.60
   1  -7  -9    9.90    4.80
   1  -7  -9    8.00    4.50
  -1  -7   9   11.90    5.70
  -1   7   8   17.50    5.80
   1   7  -8   21.70    5.70
   1   7  -8   18.40    5.70
   1   7  -8   16.30    5.10
  -1   7   8   17.70    4.80
   1  -7  -8   17.10    4.70
  -1  -7   8   16.60    5.70
   1  -7  -8   11.10    5.00
  -1  -7   8   14.90    4.10
  -1   7   7  145.79   10.40
   1   7  -7  162.68   10.60
   1   7  -7  148.19   10.10
  -1   7   7  151.98    9.50
   1   7  -7  155.48   11.10
  -1  -7   7  167.18   11.20
  -1  -7   7  138.59    8.70
   1  -7  -7  168.78   10.80
   1  -7  -7  141.19    9.40
  -1   7   6   66.39    7.30
  -1   7   6   69.99    6.70
   1   7  -6   51.39    6.70
   1   7  -6   74.29    7.70
   1   7  -6   75.49    7.70
   1  -7  -6   52.99    5.90
  -1  -7   6   55.89    7.20
   1  -7  -6   57.19    7.10
  -1  -7   6   52.69    5.80
   1   7  -5   90.19    8.20
   1   7  -5   85.09    7.90
  -1   7   5   96.19    7.60
   1   7  -5   96.69    8.30
  -1   7   5   98.09    8.80
  -1  -7   5  106.89    9.20
   1  -7  -5   89.99    8.10
   1  -7  -5  108.29    8.10
  -1  -7   5   96.79    7.40
   1  -7  -5   90.19    7.20
  -1   7   4  158.58    9.50
   1   7  -4  139.49    9.70
   1   7  -4  135.19    9.60
  -1   7   4  150.78   10.10
   1   7  -4  144.49   10.10
   1  -7  -4  154.48    9.40
  -1  -7   4  156.88    9.40
   1  -7  -4  142.39   10.00
   1  -7  -4  145.19    8.60
  -1  -7   4  159.88   10.70
  -1   7   3  320.57   13.80
   1   7  -3  278.27   13.90
  -1   7   3  304.47   14.30
  -1   7   3  298.57   12.30
   1   7  -3  308.07   14.00
   1   7  -3  295.07   14.40
   1  -7  -3  303.87   14.10
  -1  -7   3  283.97   14.30
  -1  -7   3  295.77   13.60
   1  -7  -3  299.67   12.90
   1  -7  -3  312.27   13.90
  -1   7   2  154.98    8.50
   1   7  -2  155.98    9.90
  -1   7   2  159.38    9.40
  -1   7   2  157.58   10.00
   1   7  -2  134.99    9.20
   1   7  -2  156.28   10.00
   1  -7  -2  160.38   10.10
  -1  -7   2  153.48   10.00
   1  -7  -2  138.99    9.50
   1   7  -1  180.58   10.70
   1   7  -1  180.88    9.90
  -1   7   1  168.68    9.50
   1   7  -1  185.38   10.60
  -1   7   1  183.98   10.30
  -1   7   1  188.88   10.90
  -1  -7   1  185.88   10.80
   1  -7  -1  168.28   10.40
   1  -7  -1  191.08   10.50
   1   7   0  235.58   12.30
  -1   7   0  232.58   11.60
  -1   7   0  253.27   12.10
  -1   7   0  224.98   12.20
   1   7   0  239.38   12.20
   1   7   0  244.68   11.60
   1  -7   0  260.97   12.40
  -1  -7   0  250.47   12.70
   1  -7   0  224.18   12.20
   1   7   1   22.60    4.40
   1   7   1   26.10    5.30
   1   7   1   21.90    5.20
  -1   7  -1   24.80    5.40
  -1   7  -1   16.90    5.00
  -1   7  -1   17.20    4.70
  -1  -7  -1   25.40    5.40
   1  -7   1   24.20    5.10
   1  -7   1   19.80    4.90
  -1   7  -2    1.10    4.00
  -1   7  -2    1.80    4.40
  -1   7  -2    1.80    4.20
   1   7   2   11.10    4.80
   1   7   2   -0.50    3.20
   1   7   2    2.20    4.00
   1  -7   2    5.50    4.30
   1  -7   2   -0.30    3.80
  -1  -7  -2   -0.60    4.00
  -1   7  -3   87.49    8.00
   1   7   3   73.79    5.90
   1   7   3   85.69    8.00
  -1   7  -3   88.99    7.60
  -1   7  -3   84.49    7.80
   1   7   3   86.19    7.50
  -1  -7  -3   79.49    6.10
   1  -7   3   71.59    6.70
  -1  -7  -3   93.49    8.40
  -1  -7  -3   96.69    7.90
   1  -7   3   88.49    8.30
   1   7   4  206.88   12.00
  -1   7  -4  216.18   11.60
   1   7   4  192.68   10.70
  -1   7  -4  191.78   11.30
  -1   7  -4  206.08   11.50
  -1  -7  -4  216.28   12.00
   1  -7   4  204.78   10.40
  -1  -7  -4  204.68   10.00
   1  -7   4  194.28   11.60
  -1  -7  -4  205.28   11.30
   1   7   5  119.09    9.30
  -1   7  -5  115.89    9.30
  -1   7  -5   94.59    8.40
   1   7   5   97.49    7.90
  -1   7  -5   98.49    8.70
   1  -7   5  111.89    7.70
  -1  -7  -5  118.89    8.70
  -1  -7  -5   95.79    7.20
   1  -7   5  115.99    9.30
  -1  -7  -5  106.49    9.10
  -1   7  -6  352.26   16.10
   1   7   6  343.47   15.10
  -1   7  -6  331.07   15.40
  -1   7  -6  322.17   15.70
   1   7   6  334.77   15.80
   1  -7   6  327.47   13.90
   1  -7   6  355.26   16.60
  -1  -7  -6  347.57   15.20
  -1  -7  -6  340.37   14.50
  -1  -7  -6  364.96   16.20
  -1   7  -7  202.18   12.20
  -1   7  -7  202.18   12.90
  -1   7  -7  208.98   12.10
   1   7   7  231.38   12.70
   1   7   7  206.08   11.30
   1  -7   7  228.88   13.00
  -1  -7  -7  211.18   10.80
   1  -7   7  223.88   10.30
  -1  -7  -7  224.18   13.40
  -1  -7  -7  228.58   12.50
  -1   7  -8  103.29    9.10
  -1   7  -8   75.19    8.00
  -1   7  -8  108.49    9.80
   1   7   8  101.89    9.50
   1   7   8  108.09    8.60
  -1  -7  -8  123.49    9.50
  -1  -7  -8  101.09    8.10
   1  -7   8  112.79    9.80
  -1   7  -9  132.59   10.50
  -1   7  -9  128.69   10.80
   1   7   9  138.99    9.70
  -1   7  -9  117.29   10.00
   1   7   9  130.99   10.50
   1  -7   9  143.49   11.10
  -1  -7  -9  122.79   10.10
  -1  -7  -9  114.99    8.80
  -1   7 -10  124.49   10.90
  -1   7 -10  130.19   10.70
   1   7  10  127.09   10.70
   1   7  10  138.29    9.60
  -1   7 -10  116.89   10.00
  -1  -7 -10  145.59   10.70
   1  -7  10  124.39   11.00
  -1  -7 -10  134.59    9.50
  -1   7 -11  265.57   15.00
  -1   7 -11  248.08   14.20
  -1   7 -11  243.08   14.30
   1   7  11  244.28   13.40
   1   7  11  243.48   14.50
  -1  -7 -11  232.18   13.00
   1  -7  11  234.08   14.90
  -1  -7 -11  216.88   13.60
   1   7  12   96.29    9.10
  -1   7 -12   99.59   10.20
  -1   7 -12   92.39   10.20
  -1   7 -12  118.69   10.90
   1   7  12   93.99   10.50
  -1  -7 -12   77.09    8.50
  -1  -7 -12   91.69    9.00
   1  -7  12   91.39   10.70
  -1   7 -13    0.20    5.70
  -1   7 -13    8.20    5.50
  -1   7 -13   -3.20    6.30
   1   7  13   10.90    7.20
   1   7  13    2.10    5.40
   1  -7  13    4.10    6.70
  -1  -7 -13    5.40    5.20
  -1  -7 -13    7.40    5.30
   1   7  14   49.00    9.50
  -1   7 -14   39.00    7.70
  -1   7 -14   51.69    9.20
   1   7  14   42.90    7.60
  -1   7 -14   50.49    8.70
   1  -7  14   58.19    9.60
  -1  -7 -14   38.50    7.10
  -1  -7 -14   48.90    7.50
  -1   7 -15   75.99    9.90
  -1   7 -15   74.39   10.00
   1   7  15   96.89   10.10
  -1  -7 -15   67.79    8.90
  -1  -7 -15   72.39    8.60
   1  -7  15   76.49   10.70
   1   7  16   51.29    8.70
  -1   7 -16   38.30    8.30
  -1   7 -16   49.40    9.20
  -1  -7 -16   42.70    8.10
  -1  -7 -16   53.19    8.00
   1  -7  16   47.70    9.90
  -1   7 -17   59.89   10.10
   1   7  17   72.59    9.90
  -1   7 -17   46.40    8.60
  -1  -7 -17   69.19    8.90
   1  -7  17   58.99   10.90
  -1  -7 -17   53.79    8.90
   1   7  18  106.79   11.90
  -1   7 -18  100.69   12.30
  -1   7 -18  106.19   12.20
  -1  -7 -18   83.99   10.70
   1  -7  18  118.79   14.30
  -1  -7 -18  106.59   10.60
  -1   8  16   46.90    8.90
   1   8 -16   49.80   10.10
  -1   8  16   53.09   11.40
   1   8 -16   27.30    8.00
   1  -8 -16   45.00    9.00
  -1  -8  16   53.99   11.00
   1  -8 -16   53.79    8.40
   1   8 -15   53.89    8.90
  -1   8  15   70.69   11.30
   1   8 -15   57.79   10.00
  -1   8  15   68.19    9.40
   1   8 -15   79.49   11.40
  -1  -8  15   47.10   10.50
   1  -8 -15   59.89    8.80
   1  -8 -15   65.19    8.90
   1   8 -14   23.90    8.10
  -1   8  14   32.00    9.10
   1   8 -14   40.10    9.10
   1   8 -14   30.70    7.60
  -1   8  14   41.90    7.80
  -1  -8  14   32.80    8.90
   1  -8 -14   34.80    7.20
   1  -8 -14   24.60    7.00
  -1   8  13   29.00    8.70
   1   8 -13    4.90    6.80
   1   8 -13   11.90    6.00
   1   8 -13    2.10    7.00
  -1   8  13   10.60    6.00
  -1  -8  13    3.30    7.00
   1  -8 -13    8.10    5.70
   1  -8 -13   14.10    5.90
  -1   8  12    2.00    6.90
   1   8 -12   10.00    6.70
   1   8 -12    0.00    5.30
   1   8 -12    1.70    6.50
  -1   8  12   -3.90    5.40
  -1  -8  12   -3.00    6.40
   1  -8 -12   -1.50    5.10
   1  -8 -12    1.00    5.30
   1   8 -11   80.09   10.10
   1   8 -11   84.69    9.40
  -1   8  11   72.99    9.90
  -1   8  11   98.89    9.10
   1   8 -11   92.89    9.90
   1  -8 -11   83.29    9.30
   1  -8 -11   68.89    8.30
  -1  -8  11   73.29   10.20
   1   8 -10  140.19   11.80
  -1   8  10  150.18   12.50
  -1   8  10  152.78   10.70
   1   8 -10  141.49   11.80
   1   8 -10  163.58   13.00
   1  -8 -10  139.69   10.60
  -1  -8  10  169.58   13.50
   1  -8 -10  128.69   11.10
   1   8  -9   48.70    8.20
   1   8  -9   36.80    7.40
  -1   8   9   43.20    6.40
  -1   8   9   33.70    7.30
   1   8  -9   39.70    7.20
  -1  -8   9   36.20    7.50
   1  -8  -9   34.70    6.50
  -1   8   8  160.98   12.30
  -1   8   8  168.98   10.90
   1   8  -8  154.18   11.70
   1   8  -8  182.88   11.90
   1   8  -8  166.18   12.20
   1  -8  -8  170.58   12.10
  -1  -8   8  163.18   12.50
   1   8  -7  238.08   14.20
   1   8  -7  233.38   13.70
   1   8  -7  204.78   13.20
  -1   8   7  219.98   13.50
  -1   8   7  236.08   12.60
  -1  -8   7  232.08   14.10
   1  -8  -7  241.58   13.70
  -1  -8   7  222.98   11.50
  -1   8   6   41.30    7.20
   1   8  -6   39.10    6.50
   1   8  -6   46.20    7.40
   1   8  -6   39.70    7.20
  -1   8   6   48.70    6.60
   1  -8  -6   31.90    6.70
  -1  -8   6   34.90    5.60
  -1  -8   6   25.20    6.60
   1   8  -5    9.30    5.40
   1   8  -5   13.00    5.30
   1   8  -5    9.50    5.40
  -1   8   5    8.70    5.50
  -1   8   5    3.90    4.80
  -1  -8   5   -1.90    5.20
   1  -8  -5    5.90    5.30
  -1  -8   5    2.20    4.50
   1   8  -4   32.20    6.30
  -1   8   4   41.70    7.00
   1   8  -4   50.99    7.10
   1   8  -4   35.00    6.30
  -1   8   4   38.10    6.20
  -1  -8   4   38.00    6.10
  -1  -8   4   40.80    7.10
   1  -8  -4   25.40    6.20
  -1   8   3  233.78   12.90
   1   8  -3  180.08   11.90
   1   8  -3  211.08   12.40
   1   8  -3  206.28   12.10
  -1   8   3  207.88   11.60
   1  -8  -3  204.08   12.50
  -1  -8   3  204.98   11.90
  -1  -8   3  214.48   12.70
   1   8  -2    0.60    4.60
   1   8  -2    1.80    4.50
   1   8  -2    4.20    5.20
  -1   8   2    1.30    5.20
  -1   8   2   -4.10    4.40
   1  -8  -2    1.90    4.80
  -1  -8   2    4.00    4.90
  -1  -8   2    1.80    4.60
  -1   8   1  120.59   10.00
  -1   8   1  103.69    8.20
   1   8  -1  122.09    9.10
   1   8  -1  126.89   10.30
   1   8  -1  138.19   10.00
  -1   8   1  124.29    9.80
   1  -8  -1  123.59    9.60
  -1  -8   1  119.09   10.00
   1  -8  -1  121.49   11.50
  -1  -8   1  120.59    9.60
   1   8   0  130.69    9.90
  -1   8   0  146.39   10.50
   1   8   0  115.29    9.00
  -1   8   0  115.09    8.80
   1   8   0  136.39   10.60
  -1   8   0  141.09   10.40
  -1  -8   0  147.39   10.30
   1  -8   0  136.89   10.30
  -1  -8   0  143.29   10.10
   1  -8   0  139.59    9.90
   1   8   1  135.59   10.40
  -1   8  -1  138.29   10.60
  -1   8  -1  138.99    9.90
  -1   8  -1  149.79   10.30
   1   8   1  164.28   10.90
   1   8   1  145.19    9.70
   1  -8   1  151.98   10.40
  -1  -8  -1  136.89   10.60
  -1  -8  -1  151.08   11.00
   1  -8   1  135.29   10.10
  -1   8  -2  191.68   11.90
   1   8   2  196.58   12.10
  -1   8  -2  203.68   11.50
   1   8   2  186.08   11.80
  -1   8  -2  178.68   12.00
   1  -8   2  211.68   11.60
  -1  -8  -2  198.38   12.10
  -1  -8  -2  189.88   12.10
   1  -8   2  198.78   12.00
   1   8   3  320.97   16.00
   1   8   3  324.17   15.60
  -1   8  -3  349.27   15.90
  -1   8  -3  325.87   15.80
  -1   8  -3  320.97   15.80
   1  -8   3  331.17   16.10
   1  -8   3  332.37   15.10
  -1  -8  -3  333.17   16.20
  -1  -8  -3  346.57   17.90
  -1   8  -4   66.09    8.10
  -1   8  -4   69.99    7.90
   1   8   4   82.49    8.10
  -1   8  -4   70.79    8.10
   1   8   4   92.69    9.10
  -1  -8  -4   76.19    8.50
   1  -8   4   68.49    7.00
   1  -8   4   79.39    8.80
  -1   8  -5   42.20    7.00
   1   8   5   39.20    6.40
   1   8   5   48.50    7.30
  -1   8  -5   45.90    7.20
  -1   8  -5   40.40    6.70
  -1  -8  -5   40.60    7.00
   1  -8   5   41.30    5.80
   1  -8   5   38.50    7.10
  -1   8  -6  183.48   12.20
  -1   8  -6  162.98   12.10
  -1   8  -6  158.08   12.10
   1   8   6  179.78   10.90
   1   8   6  187.08   12.20
   1  -8   6  173.78   12.60
   1  -8   6  169.88   10.00
  -1  -8  -6  178.48   12.40
   1   8   7   65.89    7.60
  -1   8  -7   49.70    7.40
  -1   8  -7   59.19    8.20
   1   8   7   67.49    8.60
  -1   8  -7   57.19    8.20
  -1  -8  -7   66.19    8.20
   1  -8   7   77.59    9.00
  -1   8  -8   48.40    7.60
   1   8   8   29.00    6.90
   1   8   8   29.70    6.10
  -1   8  -8   37.50    7.60
  -1   8  -8   28.00    6.30
   1  -8   8   32.20    7.00
  -1  -8  -8   36.90    7.20
  -1   8  -9   -4.80    5.90
  -1   8  -9   -2.00    4.70
   1   8   9   -0.50    5.70
   1   8   9    2.10    5.10
  -1   8  -9    7.50    5.80
  -1  -8  -9    5.30    5.50
   1  -8   9    7.00    6.20
   1   8  10    5.10    5.50
   1   8  10   -1.20    6.30
  -1   8 -10    2.80    5.20
  -1   8 -10   11.60    6.40
  -1   8 -10   -0.80    6.00
   1  -8  10   10.40    6.80
  -1  -8 -10    6.80    5.70
   1   8  11   83.99    8.90
  -1   8 -11   91.39   10.50
  -1   8 -11   87.99   10.20
  -1   8 -11   61.99    8.50
   1   8  11   67.39    9.50
  -1  -8 -11   79.49    9.20
   1  -8  11   72.09   10.10
   1   8  12   90.79   11.10
  -1   8 -12   68.39    9.80
   1   8  12   92.69    9.60
  -1   8 -12   82.79   10.50
  -1   8 -12   66.89    8.90
  -1  -8 -12   85.19    9.60
   1  -8  12   85.89   10.90
  -1   8 -13   17.80    6.70
  -1   8 -13   42.40    9.20
  -1   8 -13   18.80    7.80
   1   8  13   27.50    8.40
   1   8  13   37.60    7.70
  -1  -8 -13   19.10    6.70
   1  -8  13   14.90    8.00
  -1   8 -14  137.49   13.30
  -1   8 -14  114.79   11.60
   1   8  14  156.38   12.50
   1   8  14  150.18   14.60
  -1   8 -14  175.28   14.90
   1  -8  14  149.69   14.30
  -1  -8 -14  164.18   13.00
   1   8  15  142.29   14.80
   1   8  15  168.28   13.50
  -1   8 -15  145.89   14.20
  -1   8 -15  180.08   15.50
  -1   8 -15  135.09   13.10
  -1  -8 -15  154.08   12.90
  -1  -8 -15  150.58   18.00
   1  -8  15  174.38   15.80
  -1   8 -16    2.80    6.10
   1   8  16   10.00    9.40
   1   8  16    9.00    7.20
  -1   8 -16    2.00    7.40
  -1  -8 -16   -3.40    6.80
  -1  -8 -16    1.10    6.00
   1  -8  16    0.80    8.40
   1   9 -13   20.30    6.90
  -1   9  13   34.80    7.90
   1   9 -13   39.30    9.30
   1   9 -13   33.20    9.60
  -1   9  13   27.10    9.30
  -1  -9  13   31.20    9.60
   1  -9 -13   31.80    8.00
   1   9 -12   84.49   11.40
   1   9 -12   74.09   10.80
   1   9 -12   58.79    9.00
  -1   9  12   76.39    9.10
  -1   9  12   63.89   10.90
   1  -9 -12   50.29    8.90
  -1  -9  12   84.29   11.60
  -1   9  11   79.79    9.20
   1   9 -11   69.99   10.80
   1   9 -11   68.89    9.90
   1   9 -11   45.20    8.20
  -1   9  11   59.99    9.90
   1  -9 -11   83.59   10.00
  -1  -9  11   63.09   10.70
  -1   9  10   41.20    7.40
   1   9 -10   38.30    8.90
   1   9 -10   32.70    7.30
  -1   9  10   43.80    9.30
   1   9 -10   47.70    8.60
  -1  -9  10   52.09    9.50
   1  -9 -10   34.30    7.70
   1   9  -9   65.89    9.50
   1   9  -9   85.59   10.10
   1   9  -9   50.99    8.00
  -1   9   9   77.49   10.40
  -1   9   9   56.29    7.90
   1  -9  -9   77.09    9.40
  -1  -9   9   78.69   10.30
   1   9  -8  100.89   10.90
   1   9  -8   81.79    9.50
  -1   9   8  111.29    9.90
   1   9  -8  103.39   10.50
  -1   9   8  120.49   11.40
  -1  -9   8  123.79   12.10
   1  -9  -8  126.69   11.30
  -1   9   7   16.10    6.00
   1   9  -7   29.60    7.60
   1   9  -7   31.10    7.40
  -1   9   7    9.90    7.00
   1   9  -7   23.60    6.30
   1  -9  -7   28.20    7.10
  -1  -9   7   18.00    7.20
   1   9  -6   25.50    6.90
  -1   9   6   22.80    6.30
  -1   9   6   18.80    7.20
   1   9  -6   25.00    7.00
   1   9  -6   12.80    5.80
  -1  -9   6   23.20    7.10
   1  -9  -6   23.10    6.90
   1   9  -5    8.20    5.90
  -1   9   5   17.30    6.80
   1   9  -5   25.40    7.20
  -1   9   5   16.50    5.80
   1   9  -5    9.00    5.80
  -1  -9   5   21.90    5.70
  -1  -9   5   17.20    6.80
   1  -9  -5   17.50    6.50
  -1   9   4  137.09   11.50
   1   9  -4  141.89   10.90
  -1   9   4  126.99   10.20
   1   9  -4   99.29   10.00
   1   9  -4  134.39   11.10
   1  -9  -4  132.49   11.00
  -1  -9   4  118.69    9.60
  -1  -9   4  115.99   11.10
   1   9  -3  134.89   11.20
  -1   9   3  128.19   10.50
  -1   9   3  119.19   11.10
   1   9  -3  146.59   10.90
   1   9  -3  124.39   10.70
   1  -9  -3  161.98   11.80
  -1  -9   3  151.68   11.70
  -1  -9   3  151.78   10.90
  -1   9   2   23.00    7.00
  -1   9   2   30.80    6.70
   1   9  -2    8.70    5.50
   1   9  -2   22.30    6.50
   1   9  -2   19.60    6.50
  -1  -9   2   30.50   10.00
  -1  -9   2   13.60    5.80
   1  -9  -2   18.00    6.40
  -1   9   1  114.09   10.60
   1   9  -1   95.49    9.60
  -1   9   1  107.69    9.70
   1   9  -1  127.19   10.80
   1  -9  -1  103.89    9.70
  -1  -9   1  102.89    9.50
   1   9   0   85.89    9.50
  -1   9   0   99.99    9.70
  -1   9   0   79.59    9.50
   1   9   0   77.39    8.80
   1  -9   0   90.39    9.20
  -1  -9   0   79.39    8.90
   1   9   1   19.80    6.50
   1   9   1    9.50    5.80
  -1   9  -1   21.10    6.80
  -1   9  -1   21.20    6.20
  -1  -9  -1    5.20    5.70
   1  -9   1   16.50    5.70
  -1   9  -2   11.90    6.40
  -1   9  -2    2.00    5.40
  -1   9  -2    1.80    5.50
   1   9   2   -1.70    5.20
   1   9   2    2.90    5.90
   1  -9   2   -1.00    4.80
  -1  -9  -2   -4.90    5.20
   1   9   3   18.80    6.20
  -1   9  -3   23.40    6.40
  -1   9  -3   12.50    6.30
   1   9   3   21.10    6.80
  -1   9  -3   26.30    7.00
   1  -9   3   13.80    5.60
  -1  -9  -3   19.00    6.50
   1   9   4   74.99    8.40
  -1   9  -4   69.29    8.60
   1   9   4   60.89    8.60
  -1   9  -4   71.99    9.00
  -1   9  -4   56.99    8.70
   1  -9   4   66.79    7.70
  -1  -9  -4   72.39    9.00
   1   9   5  151.78   11.20
   1   9   5  132.09   11.60
  -1   9  -5  114.89   10.50
  -1   9  -5  124.69   10.90
  -1   9  -5  136.19   11.30
   1  -9   5  134.29    9.80
  -1  -9  -5  110.99   10.90
   1  -9   5  130.69   14.90
  -1   9  -6   21.90    6.50
   1   9   6    9.30    6.00
   1   9   6   33.70    7.60
  -1   9  -6   17.00    7.10
  -1   9  -6   34.80    7.70
  -1  -9  -6   25.30    7.00
   1  -9   6   25.20    7.40
  -1   9  -7   82.39    9.20
   1   9   7  100.99    9.50
  -1   9  -7   88.29    9.90
   1   9   7  104.89   10.70
  -1   9  -7  103.49   10.60
  -1  -9  -7   98.79   10.30
   1  -9   7   94.19   10.70
  -1   9  -8   97.19   10.60
   1   9   8  100.09    9.50
  -1   9  -8   85.39    9.80
  -1   9  -8   93.29   10.80
   1   9   8   83.49   10.30
   1  -9   8   90.89   11.00
  -1  -9  -8  113.69   11.00
   1   9   9   14.10    7.00
  -1   9  -9   12.20    6.00
   1   9   9   18.50    6.10
  -1   9  -9   17.20    7.70
  -1   9  -9   17.10    7.20
   1  -9   9   19.80    7.60
  -1  -9  -9    5.00    6.30
  -1   9 -10   15.40    7.40
  -1   9 -10   27.30    7.10
  -1   9 -10   14.40    7.90
   1   9  10   29.50    8.20
   1   9  10   29.80    7.10
   1  -9  10   36.30    8.90
  -1  -9 -10   21.90    7.30
   1   9  11  102.69   10.10
   1   9  11   81.19   11.20
  -1   9 -11   60.79    8.70
  -1   9 -11   90.49   11.00
  -1   9 -11   61.69   10.10
   1  -9  11   71.39   10.90
  -1  -9 -11   74.29   10.00
  -1   9 -12   57.59    9.30
  -1   9 -12   97.49   11.80
   1   9  12   87.69   11.80
   1   9  12   86.29    9.80
  -1   9 -12   76.29   11.20
   1  -9  12   84.99   11.90
  -1  -9 -12   82.39   10.40
  -1  10   8   21.50    9.00
  -1  10   8   26.80    7.10
   1  10  -8   13.70    8.00
   1  10  -8    1.00    6.00
   1  10  -8   17.10    7.70
   1 -10  -8   19.90    7.40
   1  10  -7   58.99    9.80
  -1  10   7   67.39   10.50
   1  10  -7   47.20    9.20
   1  10  -7   62.89    9.00
  -1  10   7   72.29    8.80
   1 -10  -7   64.99    9.80
   1  10  -6  141.89   12.80
  -1  10   6  140.69   13.10
   1  10  -6  121.29   11.60
  -1  10   6  147.99   11.80
   1  10  -6  164.78   13.20
   1 -10  -6  165.78   13.40
   1  10  -5   16.60    7.40
   1  10  -5   20.70    7.00
   1  10  -5   26.20    7.80
  -1  10   5   28.10    7.20
  -1  10   5   30.60    8.40
   1 -10  -5   27.80    7.50
   1  10  -4   48.50    8.30
  -1  10   4   45.90    8.00
  -1  10   4   50.59    9.70
   1  10  -4   43.00    8.50
  -1 -10   4   41.70    7.50
   1 -10  -4   39.20    8.30
   1  10  -3   31.90    7.70
  -1  10   3   30.70    7.40
   1  10  -3   25.10    7.80
  -1  10   3   22.00    8.10
   1 -10  -3   32.50    7.60
  -1 -10   3   19.20    6.70
  -1  10   2    8.30    6.30
   1  10  -2    8.70    6.90
  -1  10   2    2.20    7.20
   1  10  -2    4.00    6.30
   1 -10  -2    4.00    6.00
  -1 -10   2    0.20    5.80
   1  10  -1   42.20    8.10
  -1  10   1   43.20    8.80
   1  10  -1   50.19    8.90
  -1  10   1   39.40    7.80
  -1 -10   1   34.00    7.50
   1 -10  -1   54.29    8.60
   1  10   0   34.30    7.70
  -1  10   0   44.60    8.70
   1  10   0   35.20    8.40
  -1  10   0   26.80    7.30
  -1 -10   0   24.40    7.00
   1 -10   0   47.30    7.60
   1  10   1   55.19    8.70
   1  10   1   67.19    9.70
  -1  10  -1   78.69   10.10
  -1  10  -1   60.19    8.80
  -1 -10  -1   67.39    9.10
   1 -10   1   75.89    9.00
  -1  10  -2  166.98   13.00
   1  10   2  157.08   13.30
   1  10   2  179.28   13.30
  -1  10  -2  179.08   13.90
   1 -10   2  150.88   11.80
  -1 -10  -2  162.38   13.10
  -1  10  -3   66.59    9.40
   1  10   3   89.09   10.00
  -1  10  -3  101.49   11.10
   1  10   3   88.59   10.80
  -1 -10  -3   95.79   10.50
   1 -10   3   88.69    9.20
  -1  10  -4    5.20    7.50
   1  10   4   18.20    6.90
  -1  10  -4    1.10    6.00
   1  10   4   21.50    7.90
  -1 -10  -4    6.20    6.50
   1  10   5   73.69   10.10
  -1  10  -5   61.49    9.50
  -1  10  -5   63.69    9.30
  -1  10  -5   81.79   10.70
   1  10   5   85.49    9.60
  -1 -10  -5   76.99   10.20
   1  10   6    2.00    5.90
  -1  10  -6    5.10    6.10
  -1  10  -6   12.20    7.60
   1  10   6    2.40    7.20
  -1  10  -6  -11.50    6.40
  -1 -10  -6   10.20    7.20
  -1  10  -7    7.30    7.20
  -1  10  -7    3.80    6.10
   1  10   7    7.10    6.30
  -1  10  -7    0.60    7.30
   1  10   7    6.10    7.90
  -1 -10  -7   22.80    7.50
   2   0 -25    2.50    6.30
  -2   0  25   -9.90    6.20
  -2   0  24    4.60    6.60
   2   0 -24    5.30    6.10
   2   0 -23   -0.10    5.50
  -2   0  23   -2.00    6.30
   2   0 -22   23.10    6.80
  -2   0  22   18.40    6.70
   2   0 -21   -0.40    3.30
   2   0 -21   -1.20    3.60
   2   0 -21   -1.20    5.10
  -2   0  21   -1.50    5.10
  -2   0  20   77.29    8.90
   2   0 -20   77.29    7.10
   2   0 -19   -0.50    3.00
  -2   0  19    6.10    5.30
  -2   0  18  675.33   27.20
   2   0 -18  726.63   25.30
  -2   0  17    5.00    4.70
   2   0 -17   -2.40    3.80
   2   0 -17    2.80    3.40
   2   0 -17   -3.30    2.60
   2   0 -16  279.17   12.70
  -2   0  16  315.67   15.00
   2   0 -16  291.87   13.00
   2   0 -16  306.77   11.40
   2   0 -16  360.76   15.30
   2   0 -16  310.27   14.10
   2   0 -15   -2.30    3.60
   2   0 -15   -2.10    2.50
   2   0 -15   -1.40    1.70
   2   0 -15    0.00    2.80
   2   0 -15   -2.20    2.70
  -2   0  15    4.10    3.80
   2   0 -14  172.18    9.30
   2   0 -14  173.88    7.10
  -2   0  14  161.28    9.70
   2   0 -14  161.88    8.40
   2   0 -14  193.68   10.40
   2   0 -14  171.58    9.20
   2   0 -13   -0.30    3.20
  -2   0  13   -0.70    2.90
   2   0 -13   -1.20    1.40
   2   0 -13    0.40    2.20
   2   0 -13   -3.00    2.60
   2   0 -13   -0.60    2.50
  -2   0  12  585.54   21.70
   2   0 -12  577.94   21.30
   2   0 -12  659.83   22.50
   2   0 -12  573.04   20.30
   2   0 -12  587.34   19.30
   2   0 -12  597.74   21.60
   2   0 -11   -0.80    2.10
   2   0 -11    5.20    2.80
  -2   0  11   -2.40    2.40
   2   0 -11   -1.30    1.20
   2   0 -11   -1.20    2.50
   2   0 -11    2.40    2.00
   2   0 -10  494.75   16.70
   2   0 -10  524.55   18.40
   2   0 -10  536.55   19.20
   2   0 -10  528.95   19.30
   2   0 -10  513.65   17.60
  -2   0  10  527.95   18.70
   2   0  -9    0.60    1.60
  -2   0   9    1.60    2.10
   2   0  -9    1.10    1.20
   2   0  -9    1.90    2.60
   2   0  -9   -3.40    2.20
   2   0  -9    0.10    1.70
   2   0  -8  140.69    6.70
   2   0  -8  152.58    5.70
  -2   0   8  159.88    7.20
   2   0  -8  158.48    7.60
   2   0  -8  149.69    6.40
   2   0  -8  166.68    8.60
   2   0  -7   -0.60    1.50
  -2   0   7   -1.20    1.80
   2   0  -7    2.80    2.00
   2   0  -7    2.10    1.00
   2   0  -7    1.70    3.00
   2   0  -7    4.60    1.60
   2   0  -6   25.80    1.90
   2   0  -6   30.10    2.40
  -2   0   6   28.00    2.60
   2   0  -6   32.50    3.30
   2   0  -6   27.00    4.30
   2   0  -6   29.10    2.60
   2   0  -5    0.30    1.50
   2   0  -5   10.10    1.50
   2   0  -5    1.80    1.10
   2   0  -5    3.20    0.90
   2   0  -5    3.90    3.00
  -2   0   5    4.60    1.40
   2   0  -4 5434.86  163.38
   2   0  -4 5390.96  162.78
   2   0  -4 5273.57  163.98
  -2   0   4 5475.85  162.38
   2   0  -4 5558.94  163.48
   2   0  -3    0.90    0.50
   2   0  -3   -1.00    1.50
   2   0  -3    0.80    0.50
   2   0  -3    0.00    0.60
   2   0  -3   -0.60    0.80
   2   0  -3    1.00    0.50
   2   0  -3    0.40    0.50
  -2   0   3    1.40    0.60
   2   0  -2   15.40    1.00
   2   0  -2   15.00    0.80
  -2   0   2   16.30    0.90
  -2   0   2   14.80    0.90
   2   0  -2   15.50    0.90
   2   0  -2   18.30    1.50
   2   0  -2    9.60    1.80
   2   0  -2   16.40    0.90
   2   0  -2   15.70    0.90
   2   0  -1    0.40    0.30
   2   0  -1    0.20    0.20
   2   0  -1    0.10    0.20
  -2   0   1    0.20    0.20
   2   0  -1   -0.20    0.10
  -2   0   1    0.30    0.20
   2   0  -1    0.20    0.10
   2   0  -1   -0.30    0.70
  -2   0   1    0.00    0.50
  -2   0   1    0.80    0.40
   2   0   0   10.10    1.30
   2   0   0    3.70    0.50
  -2   0   0    7.20    0.80
  -2   0   0    5.40    0.60
  -2   0  -1    1.10    0.40
   2   0   1    1.60    0.70
   2   0   1    1.90    0.60
  -2   0  -1    0.80    0.60
  -2   0  -1    0.50    0.50
  -2   0  -2   96.29    4.20
   2   0   2  100.09    4.10
  -2   0  -2   88.69    3.60
   2   0   3    3.50    1.30
  -2   0  -3    3.30    1.40
  -2   0  -3    2.70    1.10
  -2   0  -4 3021.10   90.09
   2   0   4 2928.31   90.79
  -2   0  -4 2998.60   90.89
  -2   0  -5   -1.80    0.80
  -2   0  -5    0.90    2.00
   2   0   5    5.30    2.20
  -2   0  -5    0.30    1.60
  -2   0  -6   68.69    4.20
  -2   0  -6   65.19    4.80
   2   0   6   65.09    4.90
  -2   0  -6   64.69    2.90
  -2   0  -7    3.20    2.40
  -2   0  -7    0.40    1.30
  -2   0  -7    2.10    1.80
   2   0   7    3.40    2.20
  -2   0  -7    0.90    1.10
  -2   0  -8 1402.46   42.60
  -2   0  -8 1410.26   45.10
   2   0   8 1384.56   45.10
  -2   0  -8 1394.36   43.20
  -2   0  -8 1391.46   43.80
   2   0   9    1.00    2.80
  -2   0  -9    0.30    2.10
  -2   0  -9    0.30    1.60
  -2   0  -9    0.40    2.40
  -2   0  -9    2.20    1.40
  -2   0  -9    0.00    1.20
  -2   0 -10   29.10    3.20
  -2   0 -10   27.90    4.20
  -2   0 -10   29.20    2.30
  -2   0 -10   34.10    2.70
   2   0  10   24.50    4.30
  -2   0 -10   29.50    3.80
  -2   0 -11    1.50    1.60
  -2   0 -11    0.70    2.00
  -2   0 -11   -1.50    1.30
  -2   0 -11    1.30    2.30
  -2   0 -11    0.60    2.80
   2   0  11    2.30    3.40
  -2   0 -12  289.87   11.80
  -2   0 -12  302.17   13.50
  -2   0 -12  294.67   10.40
   2   0  12  287.37   13.60
  -2   0 -12  274.67   10.00
  -2   0 -12  303.67   12.10
  -2   0 -13    0.20    2.80
   2   0  13   -4.70    3.50
  -2   0 -13   -0.60    1.50
  -2   0 -13   -0.20    1.80
  -2   0 -13    5.70    3.60
  -2   0 -13    1.30    2.70
  -2   0 -14   85.79    7.70
  -2   0 -14  102.29    6.90
  -2   0 -14   92.29    6.80
  -2   0 -14   93.39    4.60
   2   0  14   89.99    8.30
  -2   0 -15   -2.20    2.70
   2   0  15   -1.50    4.30
  -2   0 -15   -2.20    3.40
  -2   0 -15   -2.20    1.60
   2   0  16  476.75   20.40
  -2   0 -16  465.35   18.10
  -2   0 -16  450.55   19.60
  -2   0 -17    6.50    3.40
  -2   0 -17    4.80    4.10
   2   0  17    3.70    4.70
  -2   0 -18  655.83   26.10
   2   0  18  655.23   26.70
  -2   0 -18  657.83   24.20
  -2   0 -19   -1.80    4.00
   2   0  19    6.60    5.60
  -2   0 -19    7.40    3.60
  -2   0 -20  133.79    9.30
  -2   0 -20  146.59   11.20
   2   0  20  134.99   12.40
  -2   0 -21   -2.30    4.60
  -2   0 -21    0.00    3.70
   2   0  21   -4.60    5.80
   2   0  22   -4.80    5.90
   2   0  23   -3.00    6.60
   2   0  24    1.90    7.30
   2   1 -25   11.90    6.70
  -2   1  25   19.20    7.80
   2  -1 -25   21.60    6.80
  -2  -1  25   17.30    7.90
   2   1 -24    5.40    5.10
   2   1 -24    2.00    6.00
  -2  -1  24   -7.30    6.50
   2  -1 -24    5.80    6.20
   2   1 -23   32.60    6.10
  -2   1  23   41.00    8.50
  -2  -1  23   22.00    7.80
   2  -1 -23   33.50    7.90
  -2   1  22  510.75   23.10
   2   1 -22  513.95   22.60
   2   1 -22  530.45   21.30
  -2  -1  22  501.65   23.50
   2  -1 -22  524.35   23.40
   2   1 -21   80.79    8.50
   2   1 -21   65.59    7.20
  -2   1  21   92.89    9.70
   2  -1 -21   57.99    8.50
  -2  -1  21   77.59    9.40
  -2   1  20  129.99   10.80
   2   1 -20  117.29    8.80
   2   1 -20  123.59   10.60
  -2  -1  20  119.49   11.00
   2  -1 -20  119.39   10.90
   2   1 -19   18.50    4.90
  -2   1  19   16.00    5.30
   2   1 -19   17.30    4.30
   2  -1 -19    9.60    5.30
  -2  -1  19   22.50    6.10
   2  -1 -19   22.50    4.70
   2  -1 -19   14.90    4.70
  -2   1  18   61.89    7.60
   2   1 -18   84.59    8.20
   2   1 -18   67.09    7.00
   2   1 -18   99.49    8.90
   2  -1 -18   86.59    7.90
   2  -1 -18   61.69    7.30
  -2  -1  18   68.89    8.10
   2  -1 -18   77.79    6.10
   2  -1 -18   64.89    5.80
  -2   1  17  208.98   12.00
   2   1 -17  200.48   11.40
   2   1 -17  186.68   10.20
   2   1 -17  206.88   11.70
  -2  -1  17  203.68   12.10
   2  -1 -17  197.78   11.60
   2  -1 -17  208.88    9.60
   2  -1 -17  201.88   11.20
   2  -1 -17  211.58    8.90
   2  -1 -17  207.78   10.40
   2   1 -16  240.88   12.20
  -2   1  16  225.58   12.30
   2   1 -16  251.07   12.20
   2   1 -16  202.68   10.80
   2   1 -16  224.18   11.90
  -2  -1  16  217.68   12.40
   2  -1 -16  223.58   10.10
   2  -1 -16  240.38    9.60
   2  -1 -16  237.28   11.00
   2  -1 -16  220.68   12.10
   2  -1 -16  237.18   11.90
   2  -1 -16  257.87   11.70
   2   1 -15    5.60    3.70
   2   1 -15    3.60    3.10
   2   1 -15    4.50    3.20
  -2   1  15    0.10    3.50
   2   1 -15    1.10    2.20
   2   1 -15    6.90    3.90
   2  -1 -15    0.20    2.30
   2  -1 -15    6.50    3.30
   2  -1 -15    1.50    2.10
   2  -1 -15    1.60    3.30
   2  -1 -15    6.50    3.80
  -2  -1  15   -1.10    3.80
   2  -1 -15   -0.20    3.10
   2   1 -14  665.63   25.40
   2   1 -14  660.23   23.60
   2   1 -14  667.23   24.50
  -2   1  14  681.03   24.60
   2   1 -14  652.23   24.40
   2   1 -14  638.44   21.60
   2  -1 -14  707.63   24.50
   2  -1 -14  680.53   22.60
   2  -1 -14  670.63   23.60
  -2  -1  14  638.74   24.60
   2  -1 -14  662.13   22.10
   2  -1 -14  715.33   24.60
  -2   1  13  146.29    8.90
   2   1 -13  139.19    6.30
   2   1 -13  152.58    8.20
   2   1 -13  151.98   10.30
   2   1 -13  142.09    8.50
   2   1 -13  150.98    8.60
   2  -1 -13  161.28    8.20
   2  -1 -13  156.18    6.80
  -2  -1  13  150.58    9.00
   2  -1 -13  157.08    8.50
   2  -1 -13  148.49    7.00
   2  -1 -13  155.88    8.90
   2   1 -12   42.60    4.60
   2   1 -12   48.30    5.00
   2   1 -12   55.59    3.70
   2   1 -12   57.29    7.20
   2   1 -12   44.90    5.10
  -2   1  12   52.39    5.40
   2  -1 -12   55.29    5.70
   2  -1 -12   49.20    3.70
   2  -1 -12   53.29    4.10
  -2  -1  12   48.10    5.50
   2  -1 -12   53.19    5.30
   2  -1 -12   51.99    5.00
  -2   1  11   57.89    5.30
   2   1 -11   54.59    5.20
   2   1 -11   55.89    3.50
   2   1 -11   65.89    5.40
   2   1 -11   49.90    6.60
   2   1 -11   48.50    4.50
   2  -1 -11   63.89    5.70
   2  -1 -11   49.40    4.80
   2  -1 -11   58.49    3.80
   2  -1 -11   56.59    4.90
   2  -1 -11   53.19    3.90
  -2  -1  11   49.20    5.00
   2   1 -10  482.75   20.30
   2   1 -10  481.95   16.60
   2   1 -10  557.24   18.70
   2   1 -10  508.25   18.00
   2   1 -10  521.75   18.70
  -2   1  10  521.35   18.50
  -2  -1  10  515.75   18.60
   2  -1 -10  528.35   18.50
   2  -1 -10  521.35   18.50
   2  -1 -10  514.35   17.00
   2  -1 -10  495.15   18.70
   2  -1 -10  531.25   17.10
   2   1  -9  256.27   12.20
   2   1  -9  214.08    8.60
  -2   1   9  250.17   10.40
   2   1  -9  249.88   10.20
   2   1  -9  257.47   10.00
  -2  -1   9  260.07   10.40
   2  -1  -9  261.07    9.00
   2  -1  -9  271.77   10.40
   2  -1  -9  246.48   10.30
   2  -1  -9  253.77    9.10
   2  -1  -9  226.68   10.40
   2  -1  -9  270.87   10.70
   2   1  -8  280.97   10.60
  -2   1   8  266.47   10.60
   2   1  -8  310.67   12.70
   2   1  -8  253.67   10.20
   2  -1  -8  255.97   10.80
  -2  -1   8  272.97   10.70
   2  -1  -8  260.47   10.80
   2  -1  -8  277.37    9.60
   2  -1  -8  262.27   10.60
   2  -1  -8  283.87   10.90
   2  -1  -8  271.97    9.30
   2   1  -7  771.12   24.60
   2   1  -7  747.63   24.40
  -2   1   7  748.83   24.60
   2  -1  -7  752.32   23.30
   2  -1  -7  755.52   24.70
   2  -1  -7  740.23   24.80
   2  -1  -7  746.03   23.70
   2  -1  -7  743.63   24.90
  -2  -1   7  756.12   24.60
   2  -1  -7  763.22   24.60
  -2   1   6  150.88    6.20
   2   1  -6  136.79    6.00
   2   1  -6  140.59    6.10
   2  -1  -6  138.39    6.10
   2  -1  -6  140.59    6.60
   2  -1  -6  137.29    5.50
  -2  -1   6  144.39    6.20
   2  -1  -6  137.19    6.30
   2  -1  -6  138.59    5.00
   2   1  -5   86.39    4.20
   2   1  -5   80.19    4.00
  -2   1   5   86.59    4.00
   2  -1  -5   72.29    4.00
   2  -1  -5   74.29    3.60
   2  -1  -5   79.29    3.00
  -2  -1   5   76.19    4.10
   2  -1  -5   95.19    4.50
   2  -1  -5   77.79    4.00
   2  -1  -5   85.89    4.80
   2   1  -4   41.80    2.70
   2   1  -4   36.20    2.40
  -2   1   4   31.70    2.20
   2   1  -4   34.80    2.50
   2  -1  -4   34.90    2.20
   2  -1  -4   33.10    2.20
  -2  -1   4   34.10    2.50
   2  -1  -4   39.40    2.50
   2  -1  -4   34.70    2.70
   2  -1  -4   36.80    2.30
   2  -1  -4   36.10    3.10
   2  -1  -4   36.10    1.50
  -2   1   3  272.97    8.40
   2   1  -3  243.68    8.70
  -2  -1   3  241.38    8.70
   2  -1  -3  255.57    8.60
   2  -1  -3  264.77    8.40
   2  -1  -3  272.17    9.00
   2  -1  -3  252.77    8.40
   2  -1  -3  271.17    9.40
   2  -1  -3  255.97    8.80
   2   1  -2   10.10    1.10
  -2   1   2    9.30    0.80
  -2   1   2   10.50    0.80
   2   1  -2    9.30    0.60
  -2   1   2    8.00    0.70
   2   1  -2    8.50    1.10
   2   1  -2   10.40    1.00
   2  -1  -2   12.00    0.90
   2  -1  -2   11.00    1.50
   2  -1  -2   11.20    0.90
  -2  -1   2   10.00    1.20
   2  -1  -2    8.50    1.10
   2  -1  -2    6.80    1.00
   2   1  -1  100.69    3.70
  -2   1   1   91.99    3.50
   2   1  -1   98.79    3.50
  -2   1   1   98.29    3.60
  -2   1   1  100.39    3.30
   2  -1  -1   99.59    3.70
   2  -1  -1   96.69    4.10
   2  -1  -1  102.69    3.40
  -2  -1   1   99.79    3.80
   2  -1  -1   98.29    3.40
   2  -1  -1   97.59    3.60
  -2   1   0 1137.99   33.70
   2   1   0 1102.49   33.80
  -2   1   0 1109.19   33.90
  -2   1   0 1107.49   33.70
   2   1   0 1095.69   33.70
   2  -1   0 1130.19   33.70
   2  -1   0 1101.59   33.60
   2  -1   0 1077.69   33.50
  -2  -1   0 1143.19   33.90
  -2   1  -1   56.49    2.80
   2   1   1   59.99    2.70
  -2   1  -1   62.99    2.70
  -2   1  -1   60.29    2.60
   2  -1   1   60.69    2.70
  -2  -1  -1   59.29    2.70
   2  -1   1   60.29    2.30
  -2   1  -2   27.00    2.10
  -2   1  -2   22.70    2.00
  -2   1  -2   25.10    2.20
   2   1   2   24.50    1.90
  -2  -1  -2   30.00    2.30
   2  -1   2   22.90    1.90
   2  -1   2   23.10    1.20
   2   1   3  331.27   11.50
  -2   1  -3  339.07   11.60
  -2   1  -3  344.67   11.70
  -2   1  -3  352.76   11.70
  -2  -1  -3  352.06   11.70
   2  -1   3  337.37   11.70
   2  -1   3  338.47   10.50
  -2  -1  -3  332.67   11.00
  -2   1  -4  212.38    8.20
   2   1   4  201.48    8.10
  -2   1  -4  218.28    8.30
   2   1   4  201.38    6.80
   2  -1   4  223.18    8.30
  -2  -1  -4  217.08    7.40
  -2  -1  -4  216.68    8.40
  -2   1  -5  402.86   14.00
   2   1   5  372.16   13.80
  -2   1  -5  388.16   13.70
   2  -1   5  372.36   13.90
  -2  -1  -5  389.96   14.00
  -2  -1  -5  404.36   12.90
   2   1   6   61.29    4.50
  -2   1  -6   68.49    4.70
  -2   1  -6   65.19    4.50
  -2  -1  -6   66.59    3.70
   2  -1   6   72.69    4.70
  -2  -1  -6   70.89    4.90
   2   1   7 1079.39   36.20
  -2   1  -7 1143.99   35.90
  -2   1  -7 1105.59   36.30
  -2  -1  -7 1116.59   36.50
  -2  -1  -7 1150.58   35.00
   2  -1   7 1110.39   36.40
  -2   1  -8 3123.09   96.89
  -2   1  -8 3142.79   96.29
   2   1   8 3059.29   96.79
   2  -1   8 3097.99   96.99
  -2  -1  -8 3178.18   97.19
  -2  -1  -8 3251.07   95.39
   2   1   9  270.17   12.00
  -2   1  -9  295.07   11.40
  -2   1  -9  278.67   12.00
  -2   1  -9  265.07   11.30
   2  -1   9  285.57   12.30
  -2  -1  -9  286.37   10.50
  -2  -1  -9  273.67   12.10
  -2   1 -10    5.40    2.80
  -2   1 -10    1.60    2.50
   2   1  10    3.60    3.00
  -2   1 -10    4.90    2.80
  -2  -1 -10    4.60    1.80
   2  -1  10    1.90    2.80
  -2  -1 -10    6.20    3.00
  -2  -1 -10    3.10    2.10
  -2   1 -11   38.10    4.80
  -2   1 -11   41.90    4.40
  -2   1 -11   39.80    4.60
   2   1  11   37.20    5.10
  -2  -1 -11   36.20    3.90
   2  -1  11   34.10    4.80
  -2  -1 -11   35.00    5.00
  -2  -1 -11   41.90    3.40
  -2   1 -12  348.27   12.90
  -2   1 -12  343.87   14.90
   2   1  12  311.47   14.80
  -2   1 -12  343.77   13.90
  -2  -1 -12  344.17   14.90
  -2  -1 -12  344.67   12.30
  -2  -1 -12  349.27   13.00
   2  -1  12  334.37   15.20
   2   1  13  441.66   19.00
  -2   1 -13  480.85   16.60
  -2   1 -13  462.55   19.20
  -2   1 -13  494.05   18.30
  -2   1 -13  461.05   17.50
  -2  -1 -13  463.85   19.20
  -2  -1 -13  480.25   16.20
   2  -1  13  467.85   19.60
  -2  -1 -13  487.35   17.20
  -2   1 -14  752.32   27.10
  -2   1 -14  739.93   25.20
  -2   1 -14  689.03   25.50
   2   1  14  706.53   26.90
  -2  -1 -14  697.13   23.50
   2  -1  14  713.83   27.30
  -2  -1 -14  719.73   24.60
  -2  -1 -14  708.23   26.80
  -2   1 -15    3.70    3.90
   2   1  15    8.50    4.70
  -2   1 -15    3.90    3.40
  -2   1 -15    6.70    3.40
  -2  -1 -15    1.20    2.20
   2  -1  15   14.90    5.20
  -2  -1 -15    3.20    3.90
  -2  -1 -15    6.40    3.10
  -2   1 -16  103.39    9.70
  -2   1 -16   72.49    7.00
   2   1  16   85.39    8.60
  -2  -1 -16   86.09    6.40
  -2  -1 -16   78.29    5.20
  -2  -1 -16   96.39    9.00
   2  -1  16   73.59    8.50
  -2   1 -17   84.09    7.70
   2   1  17   89.39    9.10
  -2  -1 -17   89.49    7.00
   2  -1  17   74.99    8.80
  -2  -1 -17   69.59    8.10
   2   1  18   29.80    6.60
  -2   1 -18   40.50    5.90
   2  -1  18   37.00    7.20
  -2  -1 -18   35.00    4.90
  -2  -1 -18   28.10    5.90
  -2   1 -19    2.40    3.70
   2   1  19    5.00    5.30
  -2   1 -19    5.20    4.30
  -2  -1 -19    2.90    4.40
  -2  -1 -19    4.40    5.40
   2  -1  19   -3.30    5.40
  -2   1 -20   87.49    8.50
   2   1  20   76.79    9.60
  -2   1 -20   99.49   10.00
  -2  -1 -20   81.59    9.20
   2  -1  20   77.29    9.80
  -2   1 -21   56.89    7.20
  -2   1 -21   54.09    8.10
   2   1  21   57.79    8.80
   2  -1  21   52.29    8.90
  -2  -1 -21   49.20    7.70
  -2   1 -22  371.26   19.10
  -2   1 -22  399.96   17.70
   2   1  22  348.87   19.70
   2  -1  22  340.37   19.90
   2   1  23    3.60    6.90
  -2   1 -23    8.10    5.60
  -2   1 -23   11.40    5.20
  -2  -1 -23   21.60    7.30
   2  -1  23   -0.60    6.60
  -2   1 -24    0.30    5.60
   2   1  24    8.60    7.60
  -2  -1 -24    0.00    5.60
   2  -1  24   -3.90    7.20
   2   2 -25  235.48   14.20
   2   2 -25  226.48   15.10
  -2   2  25  231.68   16.40
   2  -2 -25  253.37   16.80
  -2  -2  25  203.38   16.90
   2   2 -24   25.70    6.40
  -2   2  24   20.60    7.70
  -2  -2  24   29.70    8.80
   2  -2 -24   12.70    6.60
   2   2 -23   52.39    8.00
   2   2 -23   54.39    7.40
  -2   2  23   45.00    8.40
  -2  -2  23   59.39    9.90
   2  -2 -23   42.80    8.60
  -2   2  22   22.70    6.80
   2   2 -22   23.30    6.10
   2   2 -22   28.20    6.10
   2  -2 -22    8.70    5.30
  -2  -2  22   26.50    7.90
  -2   2  21  164.98   12.40
   2   2 -21  149.09   11.60
   2   2 -21  156.48   10.80
   2  -2 -21  155.28   12.80
  -2  -2  21  163.98   13.40
  -2   2  20   10.80    5.70
   2   2 -20    6.60    4.30
   2   2 -20    4.80    4.50
   2  -2 -20    5.50    5.20
  -2  -2  20    6.90    6.00
   2   2 -19   83.29    8.30
   2   2 -19   71.29    7.60
  -2   2  19   72.99    8.20
  -2  -2  19   59.39    8.30
   2  -2 -19   77.89    9.00
   2  -2 -19   74.99    6.10
  -2   2  18  128.29   10.10
   2   2 -18  102.29    9.20
   2   2 -18  123.99    8.70
   2   2 -18  138.09   10.80
   2  -2 -18  121.09   10.40
  -2  -2  18   87.89    9.40
   2  -2 -18  105.99    6.90
   2  -2 -18  120.99   10.20
  -2   2  17  603.74   24.40
   2   2 -17  618.64   23.60
   2   2 -17  612.34   24.40
   2   2 -17  630.84   24.50
   2  -2 -17  655.33   23.40
   2  -2 -17  667.43   24.40
   2  -2 -17  625.54   24.70
   2  -2 -17  597.84   21.70
  -2  -2  17  612.14   25.00
   2   2 -16   19.90    4.60
   2   2 -16   12.10    4.20
   2   2 -16   14.00    5.70
   2   2 -16   11.90    4.50
  -2   2  16   14.60    4.90
  -2  -2  16   15.30    5.30
   2  -2 -16   13.60    3.20
   2  -2 -16   13.70    4.20
   2  -2 -16   15.80    4.10
   2  -2 -16   12.20    5.00
   2   2 -15    6.10    3.60
   2   2 -15   14.70    4.00
  -2   2  15   14.40    4.40
   2   2 -15    9.30    4.90
  -2  -2  15   15.10    4.80
   2  -2 -15    8.50    2.40
   2  -2 -15   18.40    3.20
   2  -2 -15    6.90    3.50
   2  -2 -15   13.20    4.10
   2  -2 -15   17.80    4.20
   2   2 -14  323.27   15.00
   2   2 -14  340.47   15.00
   2   2 -14  340.57   14.60
   2   2 -14  333.07   16.80
  -2   2  14  359.36   15.20
   2  -2 -14  349.77   12.40
   2  -2 -14  350.26   13.40
   2  -2 -14  375.26   14.80
   2  -2 -14  334.67   15.10
   2  -2 -14  359.76   13.20
  -2  -2  14  317.57   15.20
   2  -2 -14  346.57   14.80
  -2   2  13 1078.89   37.50
   2   2 -13 1141.29   37.70
   2   2 -13 1102.19   37.20
   2  -2 -13 1137.09   35.00
   2  -2 -13 1149.58   35.90
   2  -2 -13 1113.99   36.20
   2  -2 -13 1072.29   37.30
  -2  -2  13 1116.89   38.00
   2  -2 -13 1127.69   38.00
   2  -2 -13 1105.99   37.20
   2   2 -12  159.58    8.70
  -2   2  12  178.28    9.30
   2   2 -12  175.28    9.10
   2  -2 -12  173.58    9.20
   2  -2 -12  166.18    9.00
   2  -2 -12  173.58    8.00
   2  -2 -12  175.18    9.00
   2  -2 -12  171.08    7.70
  -2  -2  12  160.28    9.30
   2  -2 -12  159.48    6.60
  -2   2  11   10.00    3.30
   2   2 -11    7.00    3.00
   2   2 -11   13.10    3.20
   2  -2 -11   12.40    2.50
   2  -2 -11   15.10    3.10
   2  -2 -11    9.00    3.00
  -2  -2  11   10.90    3.60
   2  -2 -11    8.70    1.70
   2  -2 -11   10.40    3.10
   2  -2 -11   10.90    2.50
   2   2 -10   51.89    4.70
  -2   2  10   70.09    5.30
   2   2 -10   56.99    5.00
   2  -2 -10   53.59    5.20
   2  -2 -10   68.19    5.20
   2  -2 -10   52.09    3.00
   2  -2 -10   47.70    4.80
   2  -2 -10   54.29    4.20
   2  -2 -10   65.89    4.60
  -2  -2  10   58.69    5.20
   2   2  -9  516.75   18.40
  -2   2   9  508.75   18.20
   2   2  -9  487.25   18.30
   2  -2  -9  514.95   17.60
   2  -2  -9  525.25   17.90
  -2  -2   9  509.75   18.60
   2  -2  -9  512.25   18.80
   2  -2  -9  530.25   16.30
   2  -2  -9  521.55   18.30
   2  -2  -9  548.35   18.80
   2   2  -8   45.80    4.10
  -2   2   8   35.10    3.60
   2   2  -8   47.10    4.20
   2  -2  -8   45.60    4.50
   2  -2  -8   42.00    3.50
   2  -2  -8   49.10    3.80
   2  -2  -8   36.00    3.80
   2  -2  -8   44.20    2.10
  -2  -2   8   42.50    4.10
   2  -2  -8   44.80    3.90
  -2   2   7  200.58    8.00
   2   2  -7  201.48    8.30
   2   2  -7  198.58    8.40
   2   2  -7  183.48    8.20
  -2  -2   7  190.88    8.40
   2  -2  -7  182.38    7.70
   2  -2  -7  203.18    9.00
   2  -2  -7  199.88    8.00
   2  -2  -7  187.28    8.30
   2   2  -6  254.87    9.50
  -2   2   6  226.68    8.80
   2   2  -6  235.98    9.30
   2   2  -6  230.98    9.20
   2  -2  -6  240.48    9.30
  -2  -2   6  247.78    9.50
   2  -2  -6  226.78    8.90
   2  -2  -6  242.58    8.90
   2  -2  -6  232.78   10.00
  -2   2   5  480.75   15.60
   2   2  -5  466.15   16.00
   2   2  -5  483.65   16.30
   2   2  -5  489.05   16.20
   2  -2  -5  472.35   15.60
   2  -2  -5  470.95   17.00
  -2  -2   5  476.05   16.30
   2  -2  -5  462.65   15.90
   2  -2  -5  489.55   16.20
  -2   2   4   56.39    3.10
   2   2  -4   60.59    3.50
   2   2  -4   58.59    3.80
   2   2  -4   55.59    3.60
   2  -2  -4   58.99    3.10
   2  -2  -4   61.49    3.70
  -2  -2   4   54.59    3.70
   2  -2  -4   58.89    3.00
   2  -2  -4   50.39    3.50
   2  -2  -4   65.19    4.60
  -2   2   3  325.97   10.60
   2   2  -3  328.37   11.70
   2   2  -3  345.97   11.70
  -2   2   3  362.56   11.20
   2   2  -3  340.17   11.50
   2  -2  -3  352.76   11.30
   2  -2  -3  351.06   11.70
   2  -2  -3  334.47   11.60
  -2  -2   3  328.97   11.80
   2  -2  -3  331.77   11.10
  -2   2   2 1751.22   54.49
  -2   2   2 1823.42   53.99
   2   2  -2 1781.12   54.59
  -2   2   2 1790.62   54.19
   2   2  -2 1767.52   54.49
  -2  -2   2 1803.32   54.79
   2  -2  -2 1787.12   53.99
   2  -2  -2 1809.52   54.59
   2  -2  -2 1796.32   54.59
   2  -2  -2 1797.82   54.29
   2   2  -1  392.06   13.30
  -2   2   1  416.36   13.40
   2   2  -1  408.06   13.30
  -2   2   1  393.46   13.10
  -2   2   1  409.56   13.10
   2  -2  -1  405.16   12.70
   2  -2  -1  413.76   13.30
  -2  -2   1  404.26   13.60
   2  -2  -1  413.46   13.20
  -2   2   0   96.09    4.30
  -2   2   0   96.29    4.20
   2   2   0   91.79    4.20
   2   2   0   94.59    4.00
  -2   2   0   95.39    4.10
   2   2   0   94.59    4.30
   2  -2   0  100.19    4.20
   2  -2   0   97.49    3.50
   2  -2   0   93.19    4.10
  -2  -2   0   95.09    3.50
  -2  -2   0   91.89    4.40
  -2   2  -1  583.24   18.60
   2   2   1  584.64   18.70
  -2   2  -1  556.14   18.60
   2   2   1  578.74   18.70
  -2   2  -1  568.14   18.80
   2   2   1  586.34   18.30
   2  -2   1  593.64   18.70
   2  -2   1  589.64   18.30
   2  -2   1  584.94   17.90
  -2  -2  -1  594.14   18.90
  -2  -2  -1  586.74   18.20
  -2   2  -2  184.98    7.10
   2   2   2  189.68    7.10
  -2   2  -2  182.08    7.10
  -2   2  -2  185.88    7.50
   2  -2   2  173.48    7.10
  -2  -2  -2  191.58    6.80
   2  -2   2  188.98    6.50
  -2  -2  -2  190.48    7.30
  -2   2  -3   95.99    4.80
  -2   2  -3   97.49    4.90
   2   2   3  101.89    4.80
  -2   2  -3  107.19    5.40
  -2  -2  -3   95.99    4.90
  -2  -2  -3  109.59    4.70
   2  -2   3   98.89    3.90
   2  -2   3  109.99    5.10
  -2   2  -4  204.18    8.50
  -2   2  -4  204.88    8.20
   2   2   4  201.88    8.00
  -2   2  -4  206.28    8.10
   2  -2   4  204.48    6.70
   2  -2   4  209.98    8.40
  -2  -2  -4  204.68    8.20
   2   2   5 1308.27   41.40
  -2   2  -5 1311.57   41.50
  -2   2  -5 1328.27   41.80
  -2   2  -5 1312.37   41.80
  -2  -2  -5 1314.87   40.30
  -2  -2  -5 1320.37   41.60
   2  -2   5 1323.07   41.80
   2  -2   5 1346.57   39.70
  -2   2  -6  115.59    6.20
  -2   2  -6  119.29    6.30
  -2   2  -6  114.29    6.20
   2   2   6  105.09    5.80
  -2  -2  -6  116.89    6.20
   2  -2   6  116.99    6.30
  -2  -2  -6  113.89    4.70
  -2  -2  -7   90.79    5.80
   2  -2   7   82.89    5.80
  -2   2  -8   25.40    3.90
   2   2   8   20.20    3.40
  -2   2  -8   21.60    3.50
   2  -2   8   18.30    3.60
  -2  -2  -8   18.60    3.50
  -2  -2  -8   14.10    2.10
  -2   2  -9  562.24   21.00
   2   2   9  568.74   20.70
  -2   2  -9  568.64   20.60
  -2  -2  -9  561.54   21.00
  -2  -2  -9  592.74   18.90
   2  -2   9  605.84   21.40
  -2   2 -10   16.30    3.50
  -2   2 -10   12.00    3.50
   2   2  10   16.60    3.80
  -2  -2 -10   19.00    3.90
   2  -2  10   21.70    4.30
  -2  -2 -10   17.10    2.50
   2   2  11   52.89    5.90
  -2   2 -11   51.49    5.80
  -2   2 -11   49.00    5.50
  -2  -2 -11   48.10    3.90
  -2  -2 -11   42.00    4.00
  -2  -2 -11   47.80    5.70
   2  -2  11   44.20    5.80
  -2   2 -12   39.30    5.20
   2   2  12   49.90    5.90
  -2   2 -12   48.40    6.10
   2  -2  12   35.30    5.80
  -2  -2 -12   50.19    4.40
  -2  -2 -12   51.09    4.20
  -2  -2 -12   41.20    5.80
  -2   2 -13  480.15   19.10
   2   2  13  499.05   19.90
  -2   2 -13  487.35   19.90
  -2   2 -13  464.05   18.90
  -2  -2 -13  478.55   19.80
  -2  -2 -13  505.85   17.10
  -2  -2 -13  488.35   17.30
   2  -2  13  482.65   20.30
  -2   2 -14   49.50    6.60
  -2   2 -14   40.30    5.60
   2   2  14   45.30    6.50
  -2  -2 -14   49.20    4.60
  -2  -2 -14   48.10    4.40
  -2  -2 -14   44.40    6.40
   2  -2  14   32.10    6.20
  -2   2 -15   12.60    4.40
  -2   2 -15   17.40    4.50
   2   2  15   22.70    5.40
  -2  -2 -15   11.60    4.50
  -2  -2 -15   14.20    3.10
  -2  -2 -15   21.00    3.40
   2  -2  15   14.90    5.70
  -2   2 -16    6.90    4.00
   2   2  16    3.70    4.80
  -2   2 -16    9.20    4.50
  -2   2 -16    5.30    3.90
  -2  -2 -16    3.10    3.00
  -2  -2 -16    9.90    4.70
  -2  -2 -16    4.20    2.80
   2  -2  16    6.70    5.40
  -2   2 -17  978.70   35.10
   2   2  17  976.20   36.40
  -2   2 -17 1060.89   37.10
  -2  -2 -17 1018.60   32.80
  -2  -2 -17  967.40   36.10
   2  -2  17  977.90   37.20
  -2   2 -18   23.00    5.20
  -2   2 -18   16.30    5.20
   2   2  18   18.70    5.90
  -2  -2 -18   25.90    5.80
   2  -2  18   22.10    7.00
  -2   2 -19   70.79    8.70
   2   2  19   58.39    8.50
  -2   2 -19   68.19    7.60
  -2  -2 -19   67.59    8.80
   2  -2  19   69.49    9.50
  -2  -2 -19   48.40    7.80
  -2   2 -20   69.09    8.10
   2   2  20   63.29    9.10
  -2   2 -20   85.69    9.90
   2  -2  20   53.49    9.30
  -2  -2 -20   63.99    8.40
  -2   2 -21   60.89    7.90
   2   2  21   55.49    9.10
  -2   2 -21   47.60    7.70
  -2  -2 -21   48.00    7.90
   2  -2  21   66.99    9.90
  -2   2 -22    6.30    4.90
   2   2  22    2.50    6.20
  -2   2 -22    2.00    4.90
  -2  -2 -22   -4.90    5.40
   2  -2  22   -4.50    6.90
   2   2  23   63.69   10.00
  -2   2 -23   70.79    8.80
  -2   2 -23   85.99   10.40
  -2  -2 -23   59.49    9.70
   2  -2  23   57.49   10.40
  -2   2 -24   32.10    7.10
  -2   2 -24   31.30    7.80
   2   2  24   35.20    8.80
  -2  -2 -24   36.80    8.50
   2  -2  24   33.70    9.80
   2   3 -24    9.00    6.00
  -2   3  24    5.90    6.60
   2   3 -24    6.70    5.80
   2  -3 -24   13.70    6.50
  -2  -3  24    7.00    8.30
  -2   3  23  108.69   11.40
   2   3 -23  120.29   11.80
   2   3 -23  113.49   10.70
  -2  -3  23   95.79   12.00
   2  -3 -23   99.19   11.40
  -2   3  22    3.30    5.80
   2   3 -22    8.40    5.30
   2   3 -22   10.20    5.60
   2  -3 -22   10.20    6.40
  -2  -3  22    9.50    7.40
  -2   3  21  321.57   16.70
   2   3 -21  280.97   15.90
   2   3 -21  286.57   15.30
   2  -3 -21  294.67   16.40
  -2  -3  21  281.17   17.40
   2   3 -20   22.90    5.70
   2   3 -20   21.70    5.80
  -2   3  20   32.70    6.80
   2  -3 -20   29.90    4.70
   2  -3 -20   27.00    6.30
  -2  -3  20   29.90    7.90
   2   3 -19   21.90    6.00
   2   3 -19    8.00    4.60
   2   3 -19    8.60    4.60
  -2   3  19    9.40    5.50
   2  -3 -19   20.60    5.90
   2  -3 -19   12.00    3.80
  -2  -3  19    9.40    6.50
   2   3 -18    8.30    5.20
   2   3 -18    7.10    4.60
   2   3 -18   15.30    5.10
  -2   3  18   10.60    5.10
  -2  -3  18    6.30    5.90
   2  -3 -18    8.80    3.50
   2  -3 -18   10.60    4.80
   2   3 -17  318.57   15.80
   2   3 -17  291.47   14.70
  -2   3  17  279.87   14.80
   2   3 -17  274.27   14.60
   2  -3 -17  313.27   15.20
   2  -3 -17  318.47   12.90
  -2  -3  17  296.77   15.90
   2   3 -16  133.59    9.50
  -2   3  16  140.19   10.10
   2   3 -16  135.29   11.70
   2   3 -16  145.49    9.80
   2  -3 -16  149.19    9.90
   2  -3 -16  147.19    9.90
   2  -3 -16  138.09    8.00
  -2  -3  16  140.09   10.90
  -2   3  15   72.49    7.50
   2   3 -15   79.49    7.80
   2   3 -15   84.79    7.90
   2  -3 -15   87.09    7.80
   2  -3 -15   84.99    6.30
   2  -3 -15   66.99    7.20
  -2  -3  15   86.59    8.80
  -2   3  14   18.50    4.60
   2   3 -14   20.10    4.50
   2   3 -14   23.40    5.10
  -2  -3  14   26.10    5.70
   2  -3 -14   17.10    3.50
   2  -3 -14   22.20    4.70
   2  -3 -14   12.30    4.50
  -2   3  13  863.81   29.70
   2   3 -13  841.12   29.80
   2   3 -13  838.02   29.90
   2  -3 -13  851.21   28.40
   2  -3 -13  878.91   30.40
   2  -3 -13  840.12   29.60
  -2  -3  13  800.62   30.20
  -2   3  12   82.69    6.80
   2   3 -12   77.89    6.90
   2   3 -12   74.29    6.50
   2  -3 -12   91.89    6.00
  -2  -3  12   70.99    6.80
   2  -3 -12   78.49    6.20
   2  -3 -12   80.19    6.90
  -2   3  10   45.70    4.70
   2   3 -10   61.69    5.90
   2   3 -10   66.79    5.80
   2   3 -10   50.69    5.20
   2  -3 -10   50.19    5.00
   2  -3 -10   60.19    4.90
  -2  -3  10   59.89    5.80
   2  -3 -10   62.29    5.90
   2   3  -9 1483.15   47.80
   2   3  -9 1512.55   47.70
   2   3  -9 1447.36   47.60
  -2   3   9 1479.85   47.10
   2  -3  -9 1468.35   46.90
   2  -3  -9 1522.85   47.80
  -2  -3   9 1489.45   48.00
   2  -3  -9 1482.95   47.20
   2   3  -8  101.09    6.30
   2   3  -8   98.69    6.10
  -2   3   8   98.69    5.70
   2   3  -8  101.89    6.00
  -2  -3   8   99.69    6.50
   2  -3  -8   91.09    5.60
   2  -3  -8  104.09    5.80
   2  -3  -8   95.89    6.20
   2   3  -7  893.41   29.60
  -2   3   7  878.71   28.80
   2   3  -7  889.61   29.70
   2   3  -7  874.81   29.40
   2  -3  -7  918.71   29.60
   2  -3  -7  902.41   29.20
  -2  -3   7  909.11   29.90
   2  -3  -7  902.51   29.00
   2   3  -6   14.90    2.80
   2   3  -6   15.60    2.90
  -2   3   6   19.70    2.50
   2   3  -6   13.50    2.80
   2  -3  -6   18.90    2.90
  -2  -3   6   16.60    3.10
   2  -3  -6   17.70    2.50
   2  -3  -6   13.30    2.70
   2   3  -5  293.37   11.60
   2   3  -5  310.97   11.70
  -2   3   5  298.37   10.80
   2   3  -5  310.87   11.40
   2  -3  -5  306.57   11.40
   2  -3  -5  303.97   10.90
   2  -3  -5  305.67   11.40
  -2  -3   5  317.07   11.90
  -2   3   4   24.60    3.10
   2   3  -4   27.30    3.10
   2   3  -4   26.20    2.90
  -2   3   4   25.50    1.90
   2   3  -4   23.40    3.00
  -2   3   4   32.10    2.70
   2  -3  -4   29.80    2.70
   2  -3  -4   26.90    2.90
   2  -3  -4   30.40    2.50
  -2  -3   4   33.70    3.60
   2  -3  -4   27.30    3.10
  -2   3   3  295.27    9.90
  -2   3   3  306.97   11.10
   2   3  -3  297.87   11.20
   2   3  -3  291.17   11.20
   2   3  -3  309.47   11.00
  -2   3   3  305.47   10.60
   2  -3  -3  302.37   11.10
   2  -3  -3  298.17   10.20
  -2  -3   3  294.77   11.30
   2  -3  -3  295.87   10.90
   2  -3  -3  328.87   10.80
   2   3  -2  299.37   11.20
  -2   3   2  319.67   10.40
   2   3  -2  306.17   11.00
   2   3  -2  312.67   11.10
  -2   3   2  311.07   11.20
  -2   3   2  309.87   10.70
   2  -3  -2  306.27   10.90
   2  -3  -2  299.37   10.80
   2  -3  -2  298.07   10.10
  -2  -3   2  305.37   11.40
   2  -3  -2  296.67   11.00
  -2   3   1 2976.40   91.89
   2   3  -1 3037.10   91.79
  -2   3   1 3117.69   91.59
   2   3  -1 3001.00   92.09
   2   3  -1 2904.91   91.79
  -2   3   1 3022.20   91.69
   2  -3  -1 3037.30   90.89
   2  -3  -1 3083.99   91.69
  -2  -3   1 3041.00   92.29
   2  -3  -1 3139.79   91.89
   2  -3  -1 2967.00   91.89
  -2   3   0  385.26   13.40
   2   3   0  387.46   13.20
   2   3   0  380.26   13.40
   2   3   0  380.66   13.50
  -2   3   0  371.06   13.40
  -2   3   0  399.16   13.40
   2  -3   0  390.96   13.50
  -2  -3   0  403.76   13.80
  -2  -3   0  406.46   12.60
   2  -3   0  384.56   12.30
   2  -3   0  395.86   13.40
   2   3   1 3201.68   98.69
   2   3   1 3301.87   98.19
  -2   3  -1 3311.97   98.79
   2   3   1 3252.77   98.69
  -2   3  -1 3213.18   98.79
  -2   3  -1 3167.98   98.69
  -2  -3  -1 3297.57   98.99
   2  -3   1 3228.28   97.49
   2  -3   1 3218.18   98.39
   2  -3   1 3318.27   98.89
  -2  -3  -1 3307.87   97.99
  -2   3  -2   35.20    3.30
  -2   3  -2   35.00    3.20
   2   3   2   30.20    3.10
  -2   3  -2   31.70    3.30
   2   3   2   30.40    2.90
  -2  -3  -2   35.90    3.30
   2  -3   2   35.10    2.70
   2  -3   2   32.70    3.20
  -2   3  -3  299.27   11.70
   2   3   3  309.27   11.30
  -2   3  -3  312.17   11.40
  -2   3  -3  312.37   11.50
   2  -3   3  310.47   10.00
  -2  -3  -3  309.67   10.90
  -2  -3  -3  315.57   11.60
   2  -3   3  304.67   10.50
   2  -3   3  302.97   11.50
  -2   3  -4   18.50    2.90
  -2   3  -4   20.60    3.10
   2   3   4   14.00    2.40
  -2   3  -4   14.70    2.40
  -2  -3  -4   18.60    2.80
   2  -3   4   12.90    1.80
   2  -3   4   12.00    2.50
  -2  -3  -4   11.40    2.20
  -2   3  -5  748.83   24.90
  -2   3  -5  720.83   25.00
  -2   3  -5  745.53   25.30
   2   3   5  759.82   24.70
   2  -3   5  769.12   23.30
  -2  -3  -5  750.32   24.70
  -2  -3  -5  763.22   25.00
   2  -3   5  733.23   25.10
  -2   3  -6    5.10    2.90
  -2   3  -6   10.10    2.70
   2   3   6    7.90    2.50
  -2   3  -6   11.00    3.00
  -2  -3  -6    6.20    2.30
  -2  -3  -6    6.60    1.50
  -2  -3  -6   15.40    3.00
   2  -3   6    7.60    1.30
   2  -3   6    9.20    2.80
  -2   3  -7  467.85   16.90
  -2   3  -7  443.36   16.60
  -2   3  -7  422.66   16.70
   2   3   7  426.06   16.20
  -2  -3  -7  446.26   14.50
   2  -3   7  453.05   14.00
  -2  -3  -7  450.25   16.50
  -2  -3  -7  493.15   16.70
   2  -3   7  431.46   16.80
  -2   3  -8    7.00    3.30
  -2   3  -8   11.20    3.10
   2   3   8   10.60    3.10
  -2   3  -8    7.30    3.40
   2  -3   8    9.20    3.30
  -2  -3  -8    5.00    3.00
  -2  -3  -8    7.40    2.90
  -2  -3  -8    9.90    1.70
   2   3   9 1234.38   40.00
  -2   3  -9 1194.08   40.30
  -2   3  -9 1205.18   40.20
  -2  -3  -9 1233.68   37.50
  -2  -3  -9 1200.58   40.10
  -2  -3  -9 1184.38   39.90
   2  -3   9 1256.27   40.70
   2   3  10   11.00    3.60
  -2   3 -10    8.10    3.50
  -2   3 -10    6.60    3.30
  -2  -3 -10   11.90    3.80
  -2  -3 -10    8.10    3.20
   2  -3  10    4.50    3.80
  -2  -3 -10    8.40    1.90
  -2   3 -11   66.89    6.40
   2  -3  11   60.79    6.50
  -2   3 -12   32.20    5.20
   2   3  12   27.30    5.00
  -2   3 -12   34.40    5.60
  -2  -3 -12   39.80    5.70
  -2  -3 -12   42.30    3.50
  -2  -3 -12   44.20    4.60
  -2  -3 -12   40.10    5.90
   2  -3  12   26.80    5.40
  -2   3 -13 1025.00   35.40
  -2   3 -13  936.31   34.30
   2   3  13  980.40   34.80
  -2  -3 -13 1009.10   35.10
   2  -3  13  987.10   35.70
  -2  -3 -13 1004.20   32.90
  -2  -3 -13  966.50   34.70
  -2   3 -14  116.09    8.70
  -2   3 -14   94.79    8.70
   2   3  14  111.99    9.40
  -2  -3 -14   85.99    8.10
  -2  -3 -14  129.39   10.20
   2  -3  14   82.99    8.80
  -2  -3 -14  106.69    7.10
   2   3  15    5.10    4.80
  -2   3 -15    9.70    4.50
  -2   3 -15    7.10    4.30
  -2  -3 -15    9.40    5.00
  -2  -3 -15    8.60    3.40
   2  -3  15    1.30    5.20
  -2  -3 -15    7.10    4.60
   2   3  16  125.59   10.70
  -2   3 -16  127.69    9.50
  -2   3 -16  127.99   10.70
   2  -3  16  105.69   10.30
  -2  -3 -16  126.69    7.70
  -2  -3 -16  115.79    9.90
  -2  -3 -16  124.99   10.80
  -2   3 -17  285.77   15.70
   2   3  17  303.97   15.80
  -2   3 -17  306.37   15.00
   2  -3  17  264.37   16.30
  -2  -3 -17  274.87   14.90
  -2  -3 -17  304.47   12.80
  -2  -3 -17  290.97   15.70
  -2   3 -18   -4.20    4.10
   2   3  18    7.30    5.50
  -2   3 -18    3.70    4.60
  -2  -3 -18    1.20    4.70
   2  -3  18   -8.40    5.30
  -2  -3 -18    0.20    3.20
  -2  -3 -18    6.20    5.60
   2   3  19   41.90    7.70
  -2   3 -19   26.10    6.30
  -2   3 -19   29.90    6.10
   2  -3  19   33.10    8.10
  -2  -3 -19   32.50    6.80
   2   3  20   45.40    8.10
  -2   3 -20   29.40    6.90
  -2   3 -20   21.50    6.20
   2  -3  20   28.90    8.40
  -2  -3 -20   28.80    7.20
  -2   3 -21  363.66   18.90
   2   3  21  329.97   18.30
  -2   3 -21  358.56   17.70
   2  -3  21  336.07   20.00
  -2  -3 -21  298.87   18.00
  -2   3 -22    4.70    5.20
   2   3  22   -4.40    6.50
  -2   3 -22   -0.10    5.20
   2  -3  22    4.80    7.70
  -2  -3 -22    0.30    5.80
  -2   3 -23  113.39   12.40
  -2   3 -23  138.79   12.30
   2   3  23  121.69   12.80
  -2  -3 -23  118.39   12.60
   2  -3  23   96.79   12.70
   2   4 -23   -0.10    5.80
  -2   4  23    6.30    6.60
   2   4 -23   13.50    6.30
   2  -4 -23   10.70    6.90
  -2  -4  23   -4.00    7.40
   2   4 -22   -6.70    5.20
  -2   4  22   -2.90    5.90
   2   4 -22    6.20    5.30
   2  -4 -22   -4.00    4.90
  -2  -4  22    1.00    7.40
  -2   4  21   24.30    6.80
   2   4 -21   25.90    6.50
   2   4 -21   10.50    6.00
  -2  -4  21   21.00    8.40
   2  -4 -21   26.60    5.10
   2  -4 -21   26.20    7.60
  -2   4  20   94.29    9.80
   2   4 -20   86.29    9.70
   2   4 -20   63.29    8.40
   2   4 -20   81.79   10.10
   2  -4 -20   79.99    7.40
  -2  -4  20   59.19    9.50
   2  -4 -20   80.59    9.60
   2   4 -19  146.59   11.80
   2   4 -19  160.78   12.90
   2   4 -19  158.08   11.50
  -2   4  19  150.28   11.90
   2  -4 -19  132.39   11.90
  -2  -4  19  131.19   12.20
   2  -4 -19  156.18    9.50
   2   4 -18   89.09    9.30
  -2   4  18  108.69    9.80
   2   4 -18  110.49   10.40
  -2  -4  18   73.29    9.60
   2  -4 -18  102.79   10.20
   2  -4 -18   97.59    7.80
  -2   4  17  353.76   16.90
   2   4 -17  343.37   16.60
   2   4 -17  348.67   16.80
   2  -4 -17  367.56   15.00
  -2  -4  17  297.57   17.30
   2  -4 -17  350.56   17.00
   2   4 -16   14.80    5.10
  -2   4  16   26.70    5.90
   2   4 -16   28.20    5.90
  -2  -4  16   31.30    7.00
   2  -4 -16   31.60    4.80
   2  -4 -16   17.20    5.60
  -2   4  15   59.49    7.00
   2   4 -15   56.79    7.00
   2   4 -15   45.10    6.70
  -2  -4  15   48.90    7.40
   2  -4 -15   65.49    7.80
   2  -4 -15   45.60    5.60
   2   4 -14   20.50    4.80
  -2   4  14   29.10    5.30
   2   4 -14   30.40    5.70
   2  -4 -14   20.30    4.10
   2  -4 -14   21.90    5.90
  -2  -4  14   12.90    5.40
   2  -4 -14   23.00    5.40
   2   4 -13  541.75   21.50
   2   4 -13  532.25   21.40
  -2   4  13  557.44   20.90
   2  -4 -13  545.35   21.40
   2  -4 -13  541.45   20.10
  -2  -4  13  537.55   22.00
   2  -4 -13  540.65   21.00
   2   4 -12  142.09    9.30
   2   4 -12  154.78    9.80
  -2   4  12  147.19    9.10
  -2  -4  12  142.29   10.10
   2  -4 -12  166.08    9.90
   2  -4 -12  139.59    8.40
   2  -4 -12  166.28    9.20
   2   4 -11   75.09    7.20
  -2   4  11   64.59    6.00
   2   4 -11   68.29    6.90
   2   4 -11   53.79    5.90
   2  -4 -11   63.69    6.30
   2  -4 -11   76.49    6.50
   2  -4 -11   72.59    6.10
  -2  -4  11   73.59    6.90
   2   4 -10  226.08   11.00
  -2   4  10  208.38   10.10
   2   4 -10  222.18   10.90
   2   4 -10  221.58   11.10
   2  -4 -10  215.08   10.20
  -2  -4  10  223.58   11.40
   2  -4 -10  224.18   10.90
   2  -4 -10  207.08   10.20
   2   4  -9  142.59    8.40
   2   4  -9  155.28    9.00
   2   4  -9  152.88    8.60
  -2   4   9  151.88    7.80
  -2  -4   9  143.39    8.80
   2  -4  -9  148.69    8.00
   2  -4  -9  147.29    7.80
   2  -4  -9  158.48    8.70
  -2   4   8    3.20    2.70
   2   4  -8    0.80    2.50
   2   4  -8   -0.20    3.00
   2   4  -8    4.60    3.40
   2  -4  -8    1.00    2.50
   2  -4  -8    1.90    2.80
  -2  -4   8    8.80    3.40
   2  -4  -8    7.30    3.10
   2   4  -7   16.20    3.70
   2   4  -7   28.40    4.00
   2   4  -7   28.40    3.90
   2  -4  -7   15.90    3.40
  -2  -4   7   20.00    3.90
   2  -4  -7   38.00    3.70
   2   4  -6  116.69    7.00
   2   4  -6  124.59    6.70
  -2   4   6  120.69    7.00
   2   4  -6  101.59    6.40
  -2   4   6  118.59    6.10
   2  -4  -6  114.19    6.60
   2  -4  -6  116.09    6.00
   2  -4  -6  121.79    6.60
  -2  -4   6  110.69    6.70
  -2   4   5  230.78   10.00
   2   4  -5  234.58   10.10
  -2   4   5  228.38    7.80
   2   4  -5  225.28    9.80
  -2   4   5  230.78    9.20
   2   4  -5  242.28   10.30
  -2  -4   5  221.28   10.20
   2  -4  -5  227.08    9.80
   2  -4  -5  247.38    9.50
   2  -4  -5  243.08   10.10
  -2   4   4 1219.38   36.90
   2   4  -4 1223.88   38.90
   2   4  -4 1170.08   38.30
  -2   4   4 1212.08   38.60
   2   4  -4 1236.78   38.80
  -2   4   4 1218.88   37.90
   2  -4  -4 1144.99   38.50
   2  -4  -4 1194.88   38.30
  -2  -4   4 1206.28   39.00
   2  -4  -4 1211.18   38.10
  -2   4   3  483.85   16.40
   2   4  -3  464.25   17.00
   2   4  -3  481.35   16.80
  -2   4   3  459.55   16.90
  -2   4   3  482.85   15.60
   2   4  -3  478.35   16.90
  -2  -4   3  474.45   17.30
   2  -4  -3  490.05   17.00
   2  -4  -3  466.75   16.50
   2  -4  -3  488.65   16.60
   2  -4  -3  486.65   15.70
   2   4  -2  336.57   12.30
  -2   4   2  336.47   12.10
  -2   4   2  318.77   12.40
   2   4  -2  319.57   12.50
   2   4  -2  332.57   12.40
  -2   4   2  333.37   11.60
   2  -4  -2  330.47   12.20
  -2  -4   2  333.47   12.80
   2  -4  -2  327.47   12.00
   2  -4  -2  328.57   12.40
   2  -4  -2  332.67   11.10
   2   4  -1   67.99    4.70
   2   4  -1   81.19    5.10
   2   4  -1   77.79    4.90
  -2   4   1   69.69    4.50
  -2   4   1   81.29    4.70
  -2   4   1   79.39    5.10
   2  -4  -1   74.89    4.70
   2  -4  -1   66.39    4.80
   2  -4  -1   75.29    4.50
   2  -4  -1   67.79    3.40
  -2  -4   1   72.09    5.20
  -2   4   0   96.29    5.20
   2   4   0   85.59    5.30
   2   4   0   94.89    5.50
  -2   4   0   83.89    5.40
   2   4   0   77.19    4.90
  -2   4   0   91.19    5.20
  -2  -4   0   82.29    5.50
   2  -4   0   94.49    5.30
   2  -4   0   87.69    5.30
  -2  -4   0   93.29    4.20
   2  -4   0   91.99    3.70
   2   4   1  181.78    7.40
   2   4   1  171.28    8.00
  -2   4  -1  189.88    8.10
  -2   4  -1  178.08    8.10
   2   4   1  187.68    8.10
  -2   4  -1  184.38    8.10
   2  -4   1  185.48    8.10
   2  -4   1  178.38    6.30
   2  -4   1  180.18    7.80
  -2  -4  -1  179.58    7.00
  -2  -4  -1  193.08    8.40
  -2   4  -2  222.78    9.40
  -2   4  -2  226.78    9.40
   2   4   2  217.98    8.40
   2   4   2  227.38    9.40
   2   4   2  204.88    9.10
  -2   4  -2  219.58    9.30
  -2  -4  -2  225.38    9.40
   2  -4   2  236.58    8.90
   2  -4   2  209.28    7.40
   2  -4   2  228.58    9.50
  -2  -4  -2  228.28    8.50
   2   4   3  516.45   18.30
   2   4   3  524.35   18.50
  -2   4  -3  527.85   18.70
  -2   4  -3  519.55   18.40
  -2   4  -3  549.65   18.70
   2  -4   3  528.55   16.60
  -2  -4  -3  529.05   17.80
  -2  -4  -3  541.85   18.60
   2  -4   3  521.95   17.60
   2  -4   3  518.75   18.70
  -2   4  -4  392.96   14.90
  -2   4  -4  400.66   15.10
   2   4   4  399.76   14.50
  -2   4  -4  371.46   14.60
   2   4   4  397.16   14.80
  -2  -4  -4  404.56   14.20
   2  -4   4  399.86   12.80
   2  -4   4  392.86   13.60
   2  -4   4  406.46   15.10
  -2  -4  -4  391.66   14.70
  -2   4  -5  959.50   32.30
   2   4   5  961.10   31.80
  -2   4  -5  977.00   32.60
  -2   4  -5  954.60   32.00
  -2  -4  -5  968.20   32.10
   2  -4   5  994.00   30.60
  -2  -4  -5 1023.20   31.80
   2  -4   5  967.60   32.50
  -2   4  -6  129.99    7.90
  -2   4  -6  124.19    7.40
   2   4   6  124.09    7.00
  -2   4  -6  125.39    7.60
  -2  -4  -6  138.29    7.20
   2  -4   6  132.19    7.80
  -2  -4  -6  147.29    7.50
   2  -4   6  131.79    5.60
  -2   4  -7   83.29    6.50
  -2   4  -7   99.29    6.80
   2  -4   7   86.99    6.80
  -2  -4  -7   94.79    6.40
  -2   4  -8   30.00    4.60
   2   4   8   27.90    4.30
  -2   4  -8   33.30    5.10
  -2   4  -8   32.60    4.80
   2  -4   8   30.00    2.40
  -2  -4  -8   36.80    4.80
  -2  -4  -8   31.40    2.40
   2  -4   8   27.90    4.70
  -2  -4  -8   37.10    4.60
  -2   4  -9  326.87   14.30
  -2   4  -9  330.97   14.60
  -2   4  -9  310.07   14.20
   2   4   9  335.37   14.00
   2  -4   9  325.27   14.60
  -2  -4  -9  335.97   11.00
  -2  -4  -9  320.57   14.00
  -2  -4  -9  347.67   14.20
   2   4  10  250.37   12.00
  -2   4 -10  254.27   12.90
  -2   4 -10  268.87   12.80
  -2   4 -10  260.97   12.80
  -2  -4 -10  269.17   12.40
  -2  -4 -10  251.37   12.50
   2  -4  10  260.27   13.10
  -2   4 -11    7.90    3.80
   2   4  11   14.10    4.50
  -2   4 -11    5.40    4.20
  -2  -4 -11    9.00    3.70
   2  -4  11   12.60    4.60
  -2  -4 -11   15.00    4.50
  -2  -4 -11    8.30    4.10
  -2   4 -12  169.28   10.50
   2   4  12  190.08   11.00
  -2   4 -12  162.38   10.50
  -2  -4 -12  190.98   10.70
  -2  -4 -12  165.18    9.20
  -2  -4 -12  172.18   10.70
   2  -4  12  137.19   10.80
  -2   4 -13   85.99    8.50
  -2   4 -13  110.49    9.40
   2   4  13  100.49    8.80
  -2  -4 -13  107.49    8.90
   2  -4  13  109.89    9.70
  -2  -4 -13  125.89    9.90
  -2  -4 -13  101.99    7.70
   2   4  14  101.59    9.20
  -2   4 -14  102.69    9.40
  -2   4 -14  110.29    9.30
  -2  -4 -14  116.89    8.40
  -2  -4 -14  124.69    9.50
   2  -4  14  112.69   10.20
  -2  -4 -14  122.19   10.00
  -2   4 -15   24.00    6.00
   2   4  15   24.80    5.80
  -2   4 -15   27.70    5.80
  -2  -4 -15   15.90    5.30
  -2  -4 -15   31.70    4.80
  -2  -4 -15   27.00    5.80
   2  -4  15   23.20    6.80
  -2   4 -16    7.40    4.60
   2   4  16   -0.10    5.20
  -2   4 -16   -0.30    4.50
  -2  -4 -16    6.00    6.10
   2  -4  16    1.40    5.90
  -2  -4 -16    2.50    3.60
  -2  -4 -16   -6.90    4.00
  -2   4 -17  313.17   17.50
   2   4  17  388.76   18.20
  -2   4 -17  366.76   17.40
  -2  -4 -17  370.46   15.50
   2  -4  17  315.67   18.70
  -2  -4 -17  368.66   17.60
   2   4  18  121.09   11.60
  -2   4 -18  102.29   10.50
  -2   4 -18  105.19   10.10
  -2  -4 -18  117.79    8.70
   2  -4  18   76.59   10.60
  -2  -4 -18  108.59   10.90
   2   4  19   40.20    8.30
  -2   4 -19   56.79    8.20
  -2   4 -19   47.30    8.30
  -2  -4 -19   48.20    8.20
  -2  -4 -19   51.69    6.30
   2  -4  19   59.59   10.10
   2   4  20   31.50    8.10
  -2   4 -20   33.10    7.50
  -2   4 -20   34.50    7.30
  -2  -4 -20   37.00    7.50
   2  -4  20   23.00    8.90
  -2   4 -21    3.00    5.40
  -2   4 -21    4.10    6.00
   2   4  21    8.60    6.60
   2  -4  21    0.20    7.80
  -2  -4 -21   14.30    6.50
   2   4  22    3.30    7.10
  -2   4 -22    3.20    6.10
  -2   4 -22   -4.30    5.50
  -2  -4 -22    4.10    6.40
   2  -4  22   -2.40    7.70
   2   5 -22  265.87   16.50
   2   5 -22  262.17   16.80
  -2   5  22  299.97   17.40
   2  -5 -22  268.17   14.50
   2  -5 -22  246.78   16.60
  -2  -5  22  280.27   19.20
   2   5 -21   61.79    9.40
   2   5 -21   44.60    8.30
  -2   5  21   47.50    8.50
   2  -5 -21   72.39   10.30
   2  -5 -21   57.49    7.30
  -2  -5  21   52.59   10.20
  -2   5  20    6.20    6.50
   2   5 -20    9.60    5.70
   2   5 -20   13.30    6.40
   2  -5 -20    7.60    4.80
   2  -5 -20    8.50    6.30
  -2  -5  20   15.40    7.90
  -2   5  19   33.50    7.80
   2   5 -19   62.99    9.10
   2   5 -19   33.30    6.90
  -2  -5  19   36.90    8.80
   2  -5 -19   36.40    7.80
   2  -5 -19   49.50    6.50
   2   5 -18    0.20    5.10
  -2   5  18    6.40    6.00
   2   5 -18    3.60    4.90
   2  -5 -18   -2.90    3.90
  -2  -5  18    2.30    6.60
   2  -5 -18   -0.30    5.30
  -2   5  17   82.19    8.90
   2   5 -17   64.59    8.20
   2   5 -17   67.59    8.70
   2  -5 -17   53.49    6.70
   2  -5 -17   63.69    8.60
  -2  -5  17   69.99    9.60
  -2   5  16  214.78   12.80
   2   5 -16  206.48   13.10
   2   5 -16  208.78   12.90
   2  -5 -16  198.68   11.50
   2  -5 -16  213.58   13.40
  -2  -5  16  224.08   14.60
  -2   5  15   16.20    5.40
   2   5 -15   24.90    5.50
   2   5 -15   15.20    5.50
   2  -5 -15   18.40    5.20
  -2  -5  15   17.90    6.30
   2  -5 -15   20.70    4.80
   2   5 -14  330.97   15.80
   2   5 -14  309.77   15.70
  -2   5  14  324.07   15.10
  -2  -5  14  312.67   16.50
   2  -5 -14  326.47   14.60
   2  -5 -14  327.27   15.90
   2   5 -13    7.70    4.70
  -2   5  13    4.60    4.30
   2   5 -13    8.30    5.20
   2   5 -13    8.00    4.40
   2  -5 -13    4.60    4.30
   2  -5 -13    7.00    3.90
  -2  -5  13   11.90    5.60
  -2   5  12   28.20    5.20
   2   5 -12   24.70    4.90
   2   5 -12   15.10    5.30
   2   5 -12   19.50    5.60
   2  -5 -12   15.20    4.50
  -2  -5  12   22.40    5.40
   2  -5 -12   29.10    5.70
  -2   5  11  102.49    7.70
   2   5 -11  113.89    9.00
   2   5 -11   92.39    8.20
   2   5 -11   83.99    7.60
   2  -5 -11   99.69    7.80
   2  -5 -11  100.79    7.70
  -2  -5  11   77.69    7.80
   2  -5 -11  113.39    8.70
   2   5 -10   71.69    7.20
  -2   5  10   82.49    6.50
   2   5 -10   93.39    8.00
   2   5 -10   75.49    7.80
   2  -5 -10   73.19    6.70
   2  -5 -10   74.99    7.10
   2  -5 -10   85.09    6.80
  -2  -5  10   85.79    8.10
   2   5  -9  354.36   15.20
   2   5  -9  349.17   15.40
   2   5  -9  354.46   15.70
  -2   5   9  350.76   14.30
  -2  -5   9  378.26   16.20
   2  -5  -9  372.76   15.30
   2  -5  -9  355.96   14.50
   2  -5  -9  377.76   15.00
   2   5  -8 1035.00   34.50
  -2   5   8 1009.80   34.10
   2   5  -8 1024.80   34.60
  -2   5   8  997.10   33.10
   2   5  -8 1008.80   33.90
   2  -5  -8 1004.30   33.30
   2  -5  -8  988.00   33.80
  -2  -5   8  970.90   34.50
   2  -5  -8 1002.30   33.90
   2   5  -7   24.50    4.60
  -2   5   7   22.80    3.80
   2   5  -7   23.20    4.30
   2   5  -7   20.00    4.60
  -2   5   7   26.80    5.10
  -2  -5   7   28.90    5.00
   2  -5  -7   30.70    4.10
   2  -5  -7   25.00    4.20
   2  -5  -7   31.10    4.60
   2   5  -6  199.68   10.30
  -2   5   6  194.88    9.10
   2   5  -6  204.58   10.20
   2   5  -6  185.88    9.70
  -2   5   6  201.98   10.20
   2  -5  -6  201.68   10.00
   2  -5  -6  198.18    9.50
   2  -5  -6  217.78    9.40
  -2  -5   6  207.58   10.20
  -2   5   5   42.20    4.30
   2   5  -5   41.70    5.00
   2   5  -5   44.30    5.20
  -2   5   5   44.30    5.20
   2   5  -5   45.00    4.90
  -2   5   5   40.70    3.00
   2  -5  -5   41.40    4.80
  -2  -5   5   46.30    5.30
   2  -5  -5   45.40    4.60
   2  -5  -5   38.70    4.20
   2   5  -4   27.20    4.40
   2   5  -4   37.30    4.60
  -2   5   4   40.70    5.10
  -2   5   4   36.90    3.30
   2   5  -4   44.80    4.70
  -2   5   4   40.60    4.10
   2  -5  -4   37.80    4.10
  -2  -5   4   37.40    4.80
   2  -5  -4   42.50    4.30
   2  -5  -4   33.80    4.30
  -2   5   3   93.99    5.90
   2   5  -3   89.89    6.50
   2   5  -3   91.59    6.30
   2   5  -3   92.19    6.40
  -2   5   3   81.49    4.90
  -2   5   3   83.49    6.50
   2  -5  -3   86.99    6.40
   2  -5  -3   90.09    5.70
  -2  -5   3   82.09    6.40
   2  -5  -3   83.59    5.60
   2   5  -2   45.00    4.70
  -2   5   2   47.70    5.00
  -2   5   2   38.80    4.20
   2   5  -2   38.40    4.50
  -2   5   2   38.00    3.80
   2   5  -2   32.90    4.20
  -2  -5   2   48.90    5.30
   2  -5  -2   52.99    4.30
   2  -5  -2   45.90    4.50
   2  -5  -2   37.50    4.40
   2   5  -1  266.07   11.30
  -2   5   1  253.87   11.10
  -2   5   1  253.27   10.80
   2   5  -1  273.87   10.80
   2   5  -1  245.08   11.10
  -2   5   1  253.37   10.40
  -2  -5   1  256.87   11.40
   2  -5  -1  266.57   11.10
   2  -5  -1  271.37    9.10
   2  -5  -1  255.77   11.00
  -2   5   0 1351.76   43.20
   2   5   0 1317.67   43.40
  -2   5   0 1328.37   43.40
   2   5   0 1345.27   42.80
  -2   5   0 1369.76   43.00
   2   5   0 1310.67   43.40
  -2  -5   0 1378.06   43.80
   2  -5   0 1365.26   41.30
   2  -5   0 1397.76   43.60
   2  -5   0 1371.36   43.30
  -2   5  -1  453.75   17.00
  -2   5  -1  456.25   17.20
   2   5   1  481.85   17.40
   2   5   1  458.55   16.30
  -2   5  -1  483.05   17.30
   2   5   1  458.45   17.10
   2  -5   1  481.75   16.90
   2  -5   1  475.05   15.00
  -2  -5  -1  462.25   17.40
  -2  -5  -1  465.35   15.90
   2  -5   1  484.05   17.40
  -2   5  -2   27.20    4.40
   2   5   2   35.50    4.20
   2   5   2   40.20    3.70
  -2   5  -2   41.20    4.60
   2   5   2   42.90    4.80
  -2   5  -2   37.30    4.60
   2  -5   2   41.90    4.20
  -2  -5  -2   43.00    3.60
  -2  -5  -2   33.30    4.40
   2  -5   2   42.80    4.80
   2  -5   2   34.40    2.40
  -2   5  -3   49.99    5.20
   2   5   3   57.09    5.40
  -2   5  -3   45.70    4.90
  -2   5  -3   53.59    5.20
   2   5   3   57.09    5.10
   2  -5   3   53.39    4.50
  -2  -5  -3   54.39    5.10
   2  -5   3   51.19    2.70
   2  -5   3   45.10    4.90
  -2  -5  -3   53.29    4.30
   2   5   4   69.99    6.00
  -2   5  -4   73.89    6.40
  -2   5  -4   90.29    6.80
  -2   5  -4   79.59    6.50
   2   5   4   71.79    5.70
  -2  -5  -4   82.99    6.40
   2  -5   4   72.39    6.10
   2  -5   4   67.39    5.10
  -2  -5  -4   75.09    5.20
   2  -5   4   71.29    3.30
  -2   5  -5    3.50    3.60
  -2   5  -5    8.40    3.80
  -2   5  -5   -1.20    2.90
   2   5   5    4.60    3.70
   2   5   5    0.20    2.90
  -2  -5  -5    0.30    2.50
   2  -5   5   -0.70    1.20
   2  -5   5    3.40    2.40
   2  -5   5    0.30    3.30
  -2  -5  -5    3.10    3.00
  -2   5  -6  279.97   13.00
   2   5   6  279.47   12.00
   2   5   6  292.57   12.90
  -2   5  -6  291.17   12.50
  -2   5  -6  260.47   12.50
   2  -5   6  278.17   12.90
   2  -5   6  277.57    9.60
  -2  -5  -6  289.37   12.30
   2  -5   6  280.47   10.60
  -2  -5  -6  272.77   11.60
  -2   5  -7   29.80    5.30
  -2   5  -7   43.80    5.60
   2   5   7   33.40    4.70
  -2   5  -7   30.80    4.90
   2   5   7   37.70    5.70
   2  -5   7   37.70    3.40
   2  -5   7   34.20    2.80
  -2  -5  -7   36.00    4.60
   2  -5   7   35.70    5.40
  -2  -5  -7   34.80    5.00
  -2   5  -8  726.03   26.60
  -2   5  -8  717.03   26.20
   2   5   8  722.13   25.70
  -2   5  -8  744.53   26.90
   2  -5   8  725.93   23.40
  -2  -5  -8  739.33   26.10
   2  -5   8  726.53   26.90
  -2  -5  -8  749.03   26.00
  -2   5  -9  296.97   14.40
  -2   5  -9  298.17   13.70
  -2   5  -9  287.47   13.70
   2   5   9  278.77   13.20
   2  -5   9  288.87   10.40
  -2  -5  -9  290.37   13.20
  -2  -5  -9  296.77   13.30
   2  -5   9  290.27   14.10
  -2   5 -10   33.70    5.90
  -2   5 -10   20.90    5.50
   2   5  10   31.90    5.20
  -2   5 -10   30.90    5.20
  -2  -5 -10   31.20    5.20
   2  -5  10   35.00    6.00
  -2  -5 -10   29.50    5.20
  -2   5 -11  149.39   10.70
  -2   5 -11  179.28   11.10
  -2   5 -11  176.08   11.00
   2   5  11  171.58   10.30
  -2  -5 -11  180.88   10.50
   2  -5  11  173.38   11.60
  -2  -5 -11  173.08   10.20
  -2  -5 -11  191.98   10.70
  -2   5 -12   24.20    6.20
  -2   5 -12   33.20    6.10
  -2   5 -12   29.80    5.90
   2   5  12   37.10    6.00
  -2  -5 -12   17.80    4.70
  -2  -5 -12   28.50    5.10
   2  -5  12   25.00    6.30
  -2  -5 -12   38.60    6.40
   2   5  13    9.60    5.00
  -2   5 -13    1.50    4.40
  -2   5 -13    4.70    4.40
   2  -5  13   -0.40    5.30
  -2  -5 -13    5.40    3.80
  -2  -5 -13   12.40    5.00
  -2  -5 -13    5.90    4.60
  -2   5 -14  376.96   18.00
   2   5  14  356.96   17.40
  -2   5 -14  368.66   17.90
  -2  -5 -14  386.76   16.30
  -2  -5 -14  367.46   17.50
   2  -5  14  357.86   18.60
  -2   5 -15   -0.40    4.70
   2   5  15    0.20    5.20
  -2   5 -15    2.90    4.70
  -2  -5 -15   -3.20    3.80
  -2  -5 -15   -1.00    4.50
   2  -5  15    5.00    6.00
  -2   5 -16  195.38   13.30
   2   5  16  204.88   13.40
  -2   5 -16  174.98   12.50
  -2  -5 -16  161.78   12.30
  -2  -5 -16  172.88   10.70
   2  -5  16  176.68   14.40
   2   5  17   13.90    6.90
  -2   5 -17    9.90    5.60
  -2   5 -17    5.10    5.30
   2  -5  17    2.60    7.10
  -2  -5 -17   12.70    5.90
  -2  -5 -17   14.60    5.00
  -2   5 -18    1.00    5.20
   2   5  18    4.00    6.30
  -2   5 -18    5.10    5.70
   2  -5  18    3.10    7.30
  -2  -5 -18    5.70    4.50
  -2  -5 -18    4.00    5.70
   2   5  19   58.59    9.50
  -2   5 -19   51.09    8.70
  -2   5 -19   45.30    8.40
  -2  -5 -19   48.20    8.70
   2  -5  19   37.70    9.90
  -2  -5 -19   45.80    6.40
  -2   5 -20   15.70    7.00
   2   5  20    2.40    7.20
  -2   5 -20   22.90    7.30
  -2  -5 -20    9.50    6.30
   2  -5  20    6.00    8.50
  -2  -5 -20   10.70    4.90
   2   5  21   78.09   10.90
  -2   5 -21   50.99    9.50
  -2   5 -21   73.09   10.30
   2  -5  21   73.59   11.80
  -2  -5 -21   74.49   10.70
  -2   6  21   18.60    7.70
   2   6 -21   16.10    7.20
   2   6 -21   37.50    8.40
  -2  -6  21    6.20    8.50
   2  -6 -21   29.40    8.50
   2  -6 -21   31.90    6.50
  -2   6  20    9.50    6.90
   2   6 -20    5.70    6.30
   2   6 -20    4.00    6.20
   2  -6 -20    9.20    6.70
   2  -6 -20    7.00    5.10
  -2  -6  20   11.10    8.70
   2   6 -19   -6.30    5.10
  -2   6  19    4.40    6.40
   2   6 -19   -3.30    6.00
  -2  -6  19    6.90    7.60
   2  -6 -19    6.20    5.10
   2  -6 -19   -7.10    5.60
  -2   6  18  356.46   18.20
   2   6 -18  361.36   19.00
   2   6 -18  344.57   19.00
   2  -6 -18  354.86   17.10
  -2  -6  18  329.77   19.90
   2  -6 -18  363.76   18.60
  -2   6  17    1.90    5.70
   2   6 -17    9.80    5.60
   2   6 -17   -2.00    5.70
   2  -6 -17    1.20    4.50
  -2  -6  17    5.30    7.00
   2  -6 -17   -1.80    4.60
  -2   6  16   73.19    8.50
   2   6 -16   72.59    9.00
   2   6 -16   49.30    8.40
   2  -6 -16   53.29    8.20
  -2  -6  16   75.29   10.10
   2  -6 -16   68.69    7.80
   2   6 -15  202.88   13.50
   2   6 -15  213.78   13.20
  -2   6  15  200.48   12.60
   2  -6 -15  194.78   11.80
  -2  -6  15  174.18   13.70
   2  -6 -15  165.88   11.70
   2   6 -14   41.90    7.60
  -2   6  14   61.69    7.50
   2   6 -14   52.69    7.70
   2   6 -14   48.20    8.00
  -2  -6  14   36.40    7.70
   2  -6 -14   37.30    6.30
   2  -6 -14   49.60    7.10
   2   6 -13   38.40    7.20
   2   6 -13   28.00    6.50
  -2   6  13   28.20    5.90
   2   6 -13   26.20    5.70
  -2  -6  13   23.40    6.60
   2  -6 -13   43.70    6.70
   2  -6 -13   35.40    6.00
   2   6 -12  287.97   14.70
   2   6 -12  275.77   14.70
  -2   6  12  280.87   13.70
   2   6 -12  305.27   15.50
   2  -6 -12  278.47   13.90
   2  -6 -12  300.57   14.60
  -2  -6  12  275.07   15.50
   2   6 -11   10.30    5.30
   2   6 -11   20.60    5.50
  -2   6  11   16.10    4.80
  -2   6  11   17.90    5.90
   2   6 -11   18.80    5.50
  -2  -6  11   22.70    6.30
   2  -6 -11   15.50    4.90
   2  -6 -11   10.80    4.50
   2   6 -10  223.38   12.10
   2   6 -10  225.28   12.90
  -2   6  10  239.48   11.60
   2   6 -10  226.88   12.20
  -2   6  10  214.78   12.60
   2  -6 -10  200.88   11.70
   2  -6 -10  223.28   11.90
  -2  -6  10  232.88   13.10
   2   6  -9    9.20    5.00
  -2   6   9   20.90    5.50
  -2   6   9    9.30    4.00
   2   6  -9    9.20    4.80
   2   6  -9    7.80    4.20
  -2  -6   9    6.40    4.70
   2  -6  -9    3.20    3.90
   2  -6  -9    1.30    3.90
  -2   6   8   46.40    5.40
   2   6  -8   53.69    6.80
   2   6  -8   43.80    5.90
  -2   6   8   53.39    6.90
   2   6  -8   40.30    5.90
   2  -6  -8   56.19    5.70
  -2  -6   8   51.49    6.80
   2  -6  -8   45.30    5.60
   2  -6  -8   45.00    5.90
   2   6  -7  212.38   11.00
   2   6  -7  210.08   11.40
   2   6  -7  223.88   11.60
  -2   6   7  210.68   10.20
  -2   6   7  216.58   11.90
   2  -6  -7  204.18   10.80
   2  -6  -7  199.78   10.10
  -2  -6   7  209.58   11.80
   2  -6  -7  208.38   11.20
  -2   6   6   75.99    7.30
  -2   6   6   69.29    6.00
   2   6  -6   72.29    7.00
   2   6  -6   74.79    7.00
   2   6  -6   80.39    7.40
   2  -6  -6   67.29    6.30
   2  -6  -6   80.49    6.60
  -2  -6   6   81.89    7.80
   2  -6  -6   68.49    6.80
   2   6  -5  135.09    9.10
  -2   6   5  149.99    6.60
  -2   6   5  135.39    8.10
   2   6  -5  140.29    8.80
  -2   6   5  145.89    9.20
   2   6  -5  139.79    9.00
   2  -6  -5  141.09    8.00
  -2  -6   5  159.88    9.60
   2  -6  -5  142.19    8.10
   2  -6  -5  141.39    9.10
   2   6  -4 1290.87   41.60
  -2   6   4 1272.17   39.50
  -2   6   4 1251.67   40.70
   2   6  -4 1216.58   41.20
   2   6  -4 1259.07   41.90
  -2   6   4 1247.68   41.60
   2  -6  -4 1227.98   40.70
   2  -6  -4 1281.27   41.70
   2  -6  -4 1279.07   41.10
  -2  -6   4 1223.18   42.10
  -2   6   3   62.99    5.90
   2   6  -3   75.89    6.60
  -2   6   3   69.19    5.10
   2   6  -3   78.09    6.70
  -2   6   3   68.79    6.80
   2   6  -3   79.79    7.00
   2  -6  -3   70.69    6.50
  -2  -6   3   78.09    7.20
   2  -6  -3   64.69    5.70
   2  -6  -3   75.09    6.30
  -2   6   2   18.10    4.60
   2   6  -2   26.80    4.70
   2   6  -2   17.90    4.20
  -2   6   2   19.40    3.70
   2   6  -2   27.10    4.70
  -2   6   2   19.20    4.10
  -2  -6   2   24.00    5.00
   2  -6  -2   17.40    4.30
   2  -6  -2   26.20    4.40
   2  -6  -2   19.80    3.60
  -2   6   1  176.88    9.00
   2   6  -1  188.18    9.90
  -2   6   1  189.98    9.40
  -2   6   1  187.38   10.00
   2   6  -1  179.78    9.80
   2   6  -1  200.88    9.40
  -2  -6   1  171.38   10.10
   2  -6  -1  184.88    9.80
   2  -6  -1  201.38    9.90
  -2   6   0   87.29    7.20
   2   6   0   79.49    6.70
   2   6   0   92.49    7.40
  -2   6   0   96.39    6.90
  -2   6   0   83.79    6.50
   2   6   0   82.09    6.20
   2  -6   0   89.99    6.90
  -2  -6   0   85.39    7.10
   2  -6   0   91.59    7.20
   2   6   1  197.08   10.50
  -2   6  -1  201.78   10.70
  -2   6  -1  202.18   10.30
   2   6   1  227.48    9.60
  -2   6  -1  213.48   10.60
   2   6   1  214.08   10.50
   2  -6   1  223.48   10.90
  -2  -6  -1  213.78    8.80
  -2  -6  -1  205.28   10.60
   2  -6   1  213.18    7.60
   2  -6   1  218.68   10.30
   2   6   2  134.99    8.40
  -2   6  -2  148.49    8.90
   2   6   2  142.39    7.60
  -2   6  -2  142.69    8.90
   2   6   2  146.39    8.90
  -2   6  -2  128.89    8.70
   2  -6   2  136.29    8.20
  -2  -6  -2  135.79    7.00
   2  -6   2  145.09    9.00
  -2  -6  -2  140.79    8.60
  -2   6  -3    9.40    4.20
   2   6   3   20.40    4.70
  -2   6  -3   13.80    4.20
  -2   6  -3   13.60    4.40
   2   6   3   13.40    4.00
  -2  -6  -3    2.50    2.90
  -2  -6  -3   11.60    4.00
   2  -6   3   13.00    3.60
   2  -6   3   17.00    4.20
   2   6   4  741.03   27.10
  -2   6  -4  761.32   27.20
  -2   6  -4  780.42   27.30
  -2   6  -4  747.93   26.80
   2   6   4  755.02   26.60
   2  -6   4  735.73   27.30
   2  -6   4  791.12   25.90
  -2  -6  -4  768.82   25.80
  -2  -6  -4  778.22   27.10
   2   6   5   43.60    5.30
   2   6   5   36.50    5.80
  -2   6  -5   40.70    6.00
  -2   6  -5   50.19    6.10
  -2   6  -5   47.30    5.60
   2  -6   5   49.90    6.10
   2  -6   5   50.19    4.90
  -2  -6  -5   45.40    5.70
  -2  -6  -5   42.40    4.70
  -2   6  -6   81.09    7.80
  -2   6  -6   75.59    7.10
  -2   6  -6   73.99    7.20
   2   6   6   73.69    7.40
   2   6   6   78.19    6.60
   2  -6   6   65.79    7.10
  -2  -6  -6   76.09    6.20
   2  -6   6   83.89    5.70
  -2  -6  -6   77.29    7.00
   2   6   7  149.69   10.00
   2   6   7  165.88    9.30
  -2   6  -7  149.79    9.80
  -2   6  -7  151.98    9.80
  -2   6  -7  152.28   10.40
  -2  -6  -7  167.98    8.90
   2  -6   7  164.78    7.80
  -2  -6  -7  156.08    9.30
   2  -6   7  164.78   10.50
  -2   6  -8   60.29    7.50
   2   6   8   63.69    6.70
  -2   6  -8   77.89    7.50
   2   6   8   70.29    7.80
  -2   6  -8   76.99    7.50
   2  -6   8   71.89    5.00
   2  -6   8   66.99    7.60
  -2  -6  -8   85.29    7.20
  -2  -6  -8   74.49    7.00
  -2   6  -9    1.70    4.90
  -2   6  -9   10.80    4.50
   2   6   9    2.90    4.00
   2   6   9    5.20    5.00
  -2   6  -9    3.70    4.80
  -2  -6  -9   13.30    4.50
   2  -6   9    5.60    4.90
  -2  -6  -9    3.40    4.20
  -2  -6  -9    6.20    3.70
  -2   6 -10  188.38   11.50
   2   6  10  173.88   11.90
   2   6  10  180.88   10.50
  -2   6 -10  161.18   11.10
  -2   6 -10  165.98   11.90
  -2  -6 -10  176.48   10.60
  -2  -6 -10  186.78   11.00
   2  -6  10  180.98   12.00
  -2  -6 -10  177.78   10.40
   2   6  11   -4.30    4.20
  -2   6 -11   -4.50    4.70
  -2   6 -11    5.00    4.60
  -2   6 -11   -7.20    4.50
  -2  -6 -11   -6.20    4.90
   2  -6  11   -4.70    5.00
  -2  -6 -11   -1.40    4.00
  -2  -6 -11   -4.20    3.90
  -2   6 -12  188.98   12.40
  -2   6 -12  205.08   13.40
   2   6  12  197.48   11.80
  -2   6 -12  201.28   12.90
  -2  -6 -12  187.38   11.70
  -2  -6 -12  194.28   11.90
   2  -6  12  200.38   13.40
   2   6  13   18.20    5.90
  -2   6 -13    9.20    6.40
  -2   6 -13   19.30    5.60
  -2   6 -13    7.90    5.80
  -2  -6 -13    9.60    5.20
  -2  -6 -13    6.70    4.90
   2  -6  13   12.70    6.50
   2   6  14   65.19    8.20
  -2   6 -14   42.60    7.60
  -2   6 -14   52.29    8.20
  -2  -6 -14   54.79    7.70
  -2  -6 -14   45.20    6.70
   2  -6  14   49.60    8.80
  -2   6 -15  189.98   13.50
  -2   6 -15  191.78   13.60
   2   6  15  210.28   13.70
   2  -6  15  199.08   14.80
  -2  -6 -15  190.58   13.10
  -2  -6 -15  191.68   12.30
  -2   6 -16   85.59   10.40
   2   6  16  120.69   11.00
  -2   6 -16   66.69    9.10
   2  -6  16   77.69   11.00
  -2  -6 -16   98.39    9.20
  -2  -6 -16  108.09   11.10
   2   6  17    7.40    6.80
  -2   6 -17    4.60    5.80
  -2   6 -17    5.40    5.80
  -2  -6 -17    0.60    5.30
   2  -6  17   11.60    8.00
  -2  -6 -17   -1.30    4.70
  -2   6 -18  272.07   17.00
   2   6  18  296.47   17.40
  -2   6 -18  249.28   16.40
  -2  -6 -18  263.27   14.70
  -2  -6 -18  249.68   16.30
   2  -6  18  241.28   18.20
  -2   6 -19   20.80    7.40
   2   6  19   28.70    8.40
  -2   6 -19   18.90    7.60
  -2  -6 -19   29.90    6.60
  -2  -6 -19   18.10    7.40
   2  -6  19   23.30    9.60
  -2   6 -20    9.60    6.60
  -2   6 -20   -0.80    6.10
   2   6  20    4.60    7.80
   2  -6  20    2.10    8.70
  -2  -6 -20   11.60    7.40
  -2  -6 -20    7.00    5.40
   2   7 -19   38.60    8.40
  -2   7  19   50.69    9.20
   2   7 -19   58.29   10.00
   2  -7 -19   56.69    9.40
   2  -7 -19   49.99    8.00
  -2  -7  19   50.19   10.70
   2   7 -18   24.50    7.30
  -2   7  18   25.60    7.70
   2   7 -18   10.70    7.60
   2  -7 -18   41.20    7.30
  -2  -7  18   26.70    9.00
   2  -7 -18   14.50    7.10
   2   7 -17   57.39    8.90
  -2   7  17   40.80    7.80
   2   7 -17   59.39    9.50
   2  -7 -17   42.50    7.50
   2  -7 -17   49.80    9.00
  -2  -7  17   50.39   10.20
   2   7 -16    7.80    5.90
   2   7 -16    4.20    6.30
  -2   7  16   16.30    8.70
  -2   7  16    8.70    6.20
  -2  -7  16   22.00    8.30
   2  -7 -16    4.30    5.30
   2  -7 -16    6.00    5.90
   2   7 -15    4.00    5.50
   2   7 -15   -1.90    6.40
  -2   7  15    7.60    7.40
   2   7 -15   22.00    7.90
  -2   7  15   -1.80    5.30
   2  -7 -15    6.30    5.70
   2  -7 -15   -1.20    4.80
  -2  -7  15    1.00    6.80
  -2   7  14   10.10    7.60
  -2   7  14   19.80    6.30
   2   7 -14   24.10    7.90
   2   7 -14   22.30    6.60
   2   7 -14   23.90    7.10
  -2  -7  14   21.10    7.70
   2  -7 -14   17.00    5.90
   2  -7 -14   18.90    6.20
  -2   7  13   99.59    9.20
   2   7 -13  115.09   10.80
  -2   7  13   95.59   10.90
   2   7 -13   95.99   10.20
   2   7 -13   97.79   10.10
   2  -7 -13  100.69    9.30
  -2  -7  13   85.29   10.30
   2  -7 -13  105.69   10.10
  -2   7  12  174.38   11.00
   2   7 -12  163.38   12.20
  -2   7  12  152.08   12.40
   2   7 -12  166.98   11.90
   2   7 -12  165.08   12.30
   2  -7 -12  162.48   11.60
  -2  -7  12  170.48   13.00
   2  -7 -12  150.48   11.30
   2   7 -11  100.39    9.90
   2   7 -11   79.99    8.60
  -2   7  11  109.99    8.70
  -2   7  11   78.19    9.30
   2   7 -11   91.89    9.20
  -2  -7  11  102.69   10.20
   2  -7 -11   95.99    8.90
   2  -7 -11   86.79    8.30
  -2   7  10  240.58   11.80
   2   7 -10  194.48   12.70
   2   7 -10  201.18   12.70
   2   7 -10  215.48   13.30
  -2   7  10  214.28   13.20
   2  -7 -10  217.58   12.00
   2  -7 -10  237.08   12.80
  -2  -7  10  195.28   13.20
   2   7  -9   80.99    8.80
  -2   7   9   71.89    8.50
   2   7  -9   82.49    8.30
   2   7  -9   78.29    8.30
  -2   7   9   88.19    7.60
  -2  -7   9   86.69    9.10
   2  -7  -9   78.59    7.90
   2  -7  -9   82.59    7.80
  -2   7   8  105.79    9.30
   2   7  -8  122.69   10.20
  -2   7   8  131.59    8.70
   2   7  -8  107.79    9.30
   2   7  -8  119.69    9.60
   2  -7  -8  122.29    8.70
  -2  -7   8  114.19    7.90
   2  -7  -8  125.29    9.80
  -2  -7   8  105.29    9.90
   2   7  -7   20.30    5.30
   2   7  -7   15.60    5.20
   2   7  -7   19.00    5.90
  -2   7   7   23.10    4.90
  -2   7   7   17.50    5.50
  -2  -7   7   27.40    6.00
   2  -7  -7   20.30    5.40
   2  -7  -7   20.30    4.60
   2   7  -6    3.10    4.60
  -2   7   6    2.80    4.80
   2   7  -6   -3.80    3.90
  -2   7   6    2.70    3.90
   2   7  -6    6.60    4.60
   2  -7  -6    3.50    3.80
   2  -7  -6   -1.80    4.30
  -2  -7   6    8.90    5.10
  -2   7   5  211.18   11.90
   2   7  -5  208.98   11.60
   2   7  -5  230.38   12.10
  -2   7   5  194.38   10.80
   2   7  -5  208.78   12.00
  -2  -7   5  191.98   12.00
   2  -7  -5  231.48   12.10
   2  -7  -5  226.58   10.90
   2   7  -4    6.20    4.40
  -2   7   4    4.30    3.90
   2   7  -4    1.80    4.40
  -2   7   4   10.40    4.80
   2   7  -4    2.10    4.30
   2  -7  -4    0.20    4.20
  -2  -7   4    5.20    4.70
   2  -7  -4    0.30    3.80
   2  -7  -4   -1.00    3.40
   2   7  -3  240.38   12.30
  -2   7   3  253.07   10.90
   2   7  -3  232.48   12.50
  -2   7   3  242.08   11.90
  -2   7   3  249.97   13.10
   2   7  -3  232.08   12.40
   2  -7  -3  280.77   13.20
  -2  -7   3  268.47   13.60
   2  -7  -3  232.88   11.30
   2  -7  -3  259.37   12.30
  -2   7   2   42.70    5.80
   2   7  -2   43.50    6.20
  -2   7   2   56.49    7.00
   2   7  -2   55.39    6.60
   2   7  -2   60.49    6.20
  -2   7   2   57.49    5.50
   2  -7  -2   45.30    6.00
  -2  -7   2   51.29    6.80
   2  -7  -2   53.39    6.30
   2   7  -1   35.10    5.20
   2   7  -1   34.00    5.50
  -2   7   1   38.70    6.20
   2   7  -1   27.60    5.60
  -2   7   1   40.70    5.20
  -2   7   1   34.90    5.40
   2  -7  -1   28.80    5.50
  -2  -7   1   30.50    5.90
   2  -7  -1   30.00    5.40
  -2   7   0  540.75   21.30
   2   7   0  541.45   20.30
   2   7   0  550.84   21.40
   2   7   0  527.65   21.10
  -2   7   0  544.55   21.10
  -2   7   0  543.25   20.40
   2  -7   0  568.64   21.00
   2  -7   0  580.84   21.60
  -2  -7   0  558.44   21.70
   2   7   1   40.70    6.10
   2   7   1   44.70    5.20
   2   7   1   35.30    5.70
  -2   7  -1   47.30    5.80
  -2   7  -1   37.70    6.10
  -2   7  -1   46.60    6.10
   2  -7   1   58.39    6.80
  -2  -7  -1   42.00    6.20
   2  -7   1   46.30    5.70
   2   7   2   59.59    5.50
  -2   7  -2   64.59    6.80
  -2   7  -2   54.39    6.40
  -2   7  -2   68.19    7.10
   2   7   2   64.99    7.10
   2   7   2   45.90    6.10
   2  -7   2   54.09    6.10
   2  -7   2   68.39    7.30
  -2  -7  -2   72.29    7.40
  -2   7  -3  369.16   16.60
   2   7   3  366.76   15.90
   2   7   3  388.66   16.80
  -2   7  -3  364.66   16.20
  -2   7  -3  380.06   16.40
  -2  -7  -3  391.26   16.60
  -2  -7  -3  389.06   15.60
   2  -7   3  373.56   16.90
   2  -7   3  382.26   15.50
  -2   7  -4    8.80    4.90
  -2   7  -4    5.10    4.80
   2   7   4   12.10    4.50
   2   7   4   13.80    5.30
  -2   7  -4   17.10    5.10
   2  -7   4   13.30    4.10
  -2  -7  -4   11.10    3.50
  -2  -7  -4   13.10    4.80
   2  -7   4    0.80    4.50
   2   7   5  194.18   11.50
  -2   7  -5  199.78   11.50
   2   7   5  197.78   10.90
  -2   7  -5  202.58   11.70
  -2   7  -5  228.38   12.40
  -2  -7  -5  218.98   11.70
   2  -7   5  213.28   12.00
   2  -7   5  197.58   10.20
  -2  -7  -5  189.68    9.90
   2   7   6   15.10    5.30
  -2   7  -6   10.30    5.10
  -2   7  -6   15.30    5.30
  -2   7  -6   13.60    4.90
   2   7   6   13.80    4.60
   2  -7   6   15.90    3.90
  -2  -7  -6   13.80    4.00
  -2  -7  -6   22.50    5.30
   2  -7   6    5.90    5.10
   2   7   7   16.60    4.70
  -2   7  -7    4.20    5.20
   2   7   7    5.10    4.90
  -2   7  -7   11.60    4.80
  -2   7  -7    8.30    5.00
  -2  -7  -7    3.90    3.80
  -2  -7  -7    2.60    4.70
   2  -7   7   15.20    5.50
   2  -7   7    9.70    3.40
  -2  -7  -7    6.20    4.70
  -2   7  -8  161.48   10.60
   2   7   8  150.58   10.90
   2   7   8  135.29    9.50
  -2   7  -8  123.59    9.90
  -2   7  -8  131.79   10.90
   2  -7   8  144.89   11.30
  -2  -7  -8  123.09   10.00
  -2  -7  -8  158.48   15.80
  -2  -7  -8  121.19    8.90
  -2   7  -9   28.00    6.50
  -2   7  -9   17.00    5.50
   2   7   9   21.90    6.20
  -2   7  -9   29.50    6.90
   2   7   9   30.00    5.80
  -2  -7  -9   30.10    6.00
   2  -7   9   34.00    7.10
  -2  -7  -9   30.80    5.50
   2   7  10  130.89   10.20
  -2   7 -10  154.68   11.70
  -2   7 -10  125.09   10.80
  -2   7 -10  140.99   10.90
   2   7  10  145.39   11.90
   2  -7  10  134.99   11.50
  -2  -7 -10  138.99    9.70
  -2  -7 -10  129.29   10.50
   2   7  11  111.99   10.90
   2   7  11  103.79    9.40
  -2   7 -11   91.19    9.50
  -2   7 -11  136.09   11.50
  -2   7 -11  100.79   10.20
   2  -7  11  105.19   10.90
  -2  -7 -11  111.79    9.50
  -2  -7 -11   99.19    9.70
  -2   7 -12  155.08   12.50
  -2   7 -12  126.39   11.30
   2   7  12  128.79   11.90
  -2   7 -12  147.69   12.60
   2   7  12  146.59   11.20
  -2  -7 -12  157.18   11.80
   2  -7  12  138.19   12.60
  -2  -7 -12  149.09   10.80
   2   7  13   56.19    9.50
  -2   7 -13   81.99   10.20
   2   7  13   72.59    8.70
  -2   7 -13   72.89    9.10
  -2   7 -13   62.89    9.30
  -2  -7 -13   72.59    8.30
   2  -7  13   64.19   10.00
  -2  -7 -13   57.39    8.10
  -2   7 -14   37.70    8.50
  -2   7 -14   23.70    7.40
   2   7  14   31.10    8.70
   2   7  14   46.20    8.20
  -2   7 -14   38.20    7.50
  -2  -7 -14   40.50    7.00
  -2  -7 -14   39.40    7.20
   2  -7  14   37.60    8.80
  -2   7 -15    2.20    6.20
  -2   7 -15    0.90    5.70
   2   7  15    4.30    6.00
   2  -7  15    8.50    7.70
  -2  -7 -15    5.80    5.70
  -2  -7 -15    6.70    5.70
  -2   7 -16   -0.30    6.40
   2   7  16   11.30    7.00
  -2   7 -16   12.20    6.50
  -2  -7 -16    5.70    5.90
  -2  -7 -16   11.20    5.70
   2  -7  16    0.80    7.70
  -2   7 -17   10.20    6.70
   2   7  17   22.00    8.00
  -2   7 -17   24.70    8.30
  -2  -7 -17   19.10    6.70
   2  -7  17   28.00    9.50
  -2  -7 -17   36.40    8.10
   2   7  18   16.50    7.90
  -2   7 -18    2.30    6.80
  -2   7 -18   11.40    7.20
  -2  -7 -18    4.20    5.70
  -2  -7 -18    7.80    7.10
   2  -7  18   13.60    9.50
   2   8 -16   82.19   10.90
   2   8 -16   91.69   11.80
   2   8 -16  101.29   12.50
  -2   8  16   88.09   10.40
  -2   8  16  103.59   13.10
  -2  -8  16  109.79   13.20
   2  -8 -16   93.59   10.80
   2  -8 -16  107.19   10.80
   2   8 -15   25.20    8.50
  -2   8  15   19.70    9.60
   2   8 -15   26.60    9.00
   2   8 -15   25.30    7.60
  -2   8  15   26.80    7.20
   2  -8 -15   31.20    7.30
  -2  -8  15   18.90    8.70
   2  -8 -15   37.50    7.70
   2   8 -14   91.79   10.80
  -2   8  14   96.19   12.00
   2   8 -14  133.19   12.60
  -2   8  14  114.49   10.30
   2   8 -14   96.89   11.50
   2  -8 -14   97.39   10.30
   2  -8 -14  116.79   11.00
  -2  -8  14  133.09   13.30
   2   8 -13  182.58   14.20
   2   8 -13  169.58   14.20
   2   8 -13  154.98   13.10
  -2   8  13  150.88   13.80
  -2   8  13  186.78   12.60
  -2  -8  13  177.18   14.70
   2  -8 -13  172.88   13.00
   2  -8 -13  149.49   12.30
   2   8 -12   26.80    6.70
   2   8 -12   28.30    7.80
  -2   8  12   27.30    6.40
   2   8 -12   27.40    7.90
  -2   8  12   29.90    8.20
   2  -8 -12   26.60    6.40
  -2  -8  12   29.90    8.30
   2  -8 -12   23.50    6.60
   2   8 -11   20.40    6.10
  -2   8  11   19.00    5.80
   2   8 -11   15.00    6.70
   2   8 -11   -1.40    6.40
  -2   8  11   12.80    7.40
   2  -8 -11    8.80    5.70
  -2  -8  11   17.70    7.20
   2  -8 -11   16.40    5.60
  -2   8  10   37.40    8.00
  -2   8  10   47.50    6.80
   2   8 -10   43.80    7.60
   2   8 -10   33.10    7.80
   2   8 -10   38.50    7.10
  -2  -8  10   57.79    8.90
   2  -8 -10   36.80    6.60
   2  -8 -10   35.10    7.30
   2   8  -9  239.78   14.10
  -2   8   9  242.78   14.70
  -2   8   9  250.47   13.10
   2   8  -9  242.68   14.30
   2   8  -9  262.57   15.00
  -2  -8   9  255.67   15.30
   2  -8  -9  233.88   13.00
   2  -8  -9  263.97   14.60
  -2   8   8   20.10    6.50
   2   8  -8   22.70    6.10
   2   8  -8   25.40    6.90
   2   8  -8   39.10    6.90
  -2   8   8   35.80    6.10
  -2  -8   8   22.40    6.80
   2  -8  -8   36.90    5.90
   2  -8  -8   23.00    6.30
  -2   8   7   38.90    7.30
   2   8  -7   33.90    6.50
   2   8  -7   33.80    7.20
   2   8  -7   55.49    7.50
  -2   8   7   42.90    6.30
  -2  -8   7   29.00    5.50
  -2  -8   7   43.10    7.70
   2  -8  -7   36.10    6.90
   2  -8  -7   34.80    6.00
   2   8  -6   98.29    9.60
  -2   8   6  109.39    8.70
  -2   8   6  104.69    9.90
   2   8  -6   83.79    8.70
   2   8  -6  104.89    9.70
   2  -8  -6  110.49    9.70
   2  -8  -6  101.39   10.30
  -2  -8   6   92.79    7.90
  -2  -8   6  115.19   10.60
   2   8  -5  367.56   16.90
   2   8  -5  350.06   16.80
  -2   8   5  350.96   15.80
  -2   8   5  353.56   17.00
   2   8  -5  364.96   17.00
  -2  -8   5  333.97   15.50
  -2  -8   5  353.06   17.20
   2  -8  -5  344.57   16.80
   2   8  -4    4.20    5.00
  -2   8   4    2.50    5.40
   2   8  -4    7.80    5.30
  -2   8   4    1.30    4.50
   2   8  -4    4.80    5.00
  -2  -8   4    7.80    5.60
  -2  -8   4   -1.00    4.40
   2  -8  -4   -0.20    4.80
   2   8  -3  140.49   10.60
  -2   8   3  151.78   10.10
   2   8  -3  137.79   10.10
  -2   8   3  139.19   10.70
   2   8  -3  155.68   11.00
  -2  -8   3  126.59   10.60
   2  -8  -3  130.89   10.20
  -2  -8   3  137.69   10.30
   2   8  -2  134.99    9.90
   2   8  -2  130.79   10.10
   2   8  -2  134.59   10.40
  -2   8   2  139.29   10.00
  -2   8   2  148.69   10.80
  -2  -8   2  143.09   11.00
  -2  -8   2  135.79   10.20
   2  -8  -2  141.09   10.40
  -2   8   1   22.30    5.30
   2   8  -1   24.30    5.50
   2   8  -1   32.90    6.20
  -2   8   1   34.00    6.60
  -2   8   1   25.00    5.80
   2   8  -1   34.00    6.50
  -2  -8   1   42.00    6.40
   2  -8  -1   26.90    5.80
  -2  -8   1   33.70    6.80
  -2   8   0   10.10    5.00
   2   8   0   -4.50    4.40
  -2   8   0    3.80    5.20
   2   8   0   -2.90    4.00
  -2   8   0    1.40    4.50
   2   8   0    3.70    4.90
   2  -8   0    6.10    6.30
  -2  -8   0    3.80    5.30
   2  -8   0    1.40    4.50
  -2  -8   0   -3.30    4.70
   2   8   1  188.28   11.90
   2   8   1  199.68   12.00
   2   8   1  180.58   11.10
  -2   8  -1  186.78   12.00
  -2   8  -1  200.28   11.50
  -2   8  -1  180.08   11.10
   2  -8   1  201.18   11.60
  -2  -8  -1  217.28   12.20
   2  -8   1  199.68   11.90
  -2  -8  -1  170.78   11.90
  -2   8  -2   66.19    7.90
   2   8   2   56.29    7.20
   2   8   2   60.79    7.80
  -2   8  -2   62.49    7.30
  -2   8  -2   72.39    7.90
   2  -8   2   73.59    8.20
  -2  -8  -2   71.39    8.40
  -2  -8  -2   79.19    8.40
   2  -8   2   69.69    7.30
  -2   8  -3  240.58   13.60
  -2   8  -3  258.77   14.00
   2   8   3  250.07   14.20
   2   8   3  234.58   13.40
  -2   8  -3  281.27   13.90
   2  -8   3  251.57   13.90
  -2  -8  -3  256.77   13.90
  -2  -8  -3  260.67   14.50
   2  -8   3  267.17   13.00
   2   8   4    5.30    5.20
  -2   8  -4    6.50    5.30
  -2   8  -4   -0.70    4.60
  -2   8  -4    0.00    5.00
   2   8   4    1.30    4.90
  -2  -8  -4    1.50    5.80
   2  -8   4    2.80    4.20
   2  -8   4   10.20    5.50
  -2  -8  -4    7.70    5.40
   2   8   5  131.29   10.50
  -2   8  -5  132.59   10.70
   2   8   5  130.29    9.60
  -2   8  -5  111.19   10.20
  -2   8  -5  123.29   10.30
  -2  -8  -5  118.89   10.40
   2  -8   5  136.29   10.60
   2  -8   5  105.79    8.10
  -2   8  -6  268.37   14.80
  -2   8  -6  275.17   15.40
   2   8   6  278.17   15.20
  -2   8  -6  258.87   14.80
   2   8   6  256.87   13.60
   2  -8   6  270.07   15.30
  -2  -8  -6  254.57   14.70
   2  -8   6  285.07   12.80
  -2   8  -7   37.10    6.70
  -2   8  -7   39.50    7.20
  -2   8  -7   25.10    7.10
   2   8   7   34.40    6.40
   2   8   7   35.40    7.00
   2  -8   7   29.60    6.80
  -2  -8  -7   39.70    7.30
   2   8   8    5.10    5.20
  -2   8  -8   15.30    5.70
  -2   8  -8   10.90    6.20
   2   8   8    4.10    5.60
  -2   8  -8    0.70    5.70
  -2  -8  -8    2.40    5.30
   2  -8   8    5.60    6.20
  -2   8  -9  143.49   12.50
   2   8   9  154.58   12.60
   2   8   9  154.58   11.20
  -2   8  -9  141.19   11.40
  -2   8  -9  122.09   11.10
  -2  -8  -9  159.98   12.30
   2  -8   9  162.38   13.10
  -2   8 -10   20.30    7.10
  -2   8 -10    9.80    5.70
   2   8  10   13.70    6.40
   2   8  10   14.70    6.00
  -2   8 -10   14.90    6.70
  -2  -8 -10   25.70    6.60
   2  -8  10   20.10    7.20
   2   8  11   23.80    7.50
   2   8  11   19.30    6.30
  -2   8 -11   23.90    7.50
  -2   8 -11   22.30    6.70
  -2   8 -11   16.90    7.60
  -2  -8 -11   13.40    6.00
   2  -8  11   21.20    7.80
   2   8  12   10.90    6.10
  -2   8 -12    9.30    5.90
   2   8  12   11.00    7.40
  -2   8 -12   -0.50    6.40
  -2   8 -12   15.90    7.70
  -2  -8 -12   12.30    6.10
   2  -8  12   13.40    7.60
   2   8  13  146.49   12.00
  -2   8 -13  130.99   13.10
  -2   8 -13  162.08   14.10
   2   8  13  113.09   12.60
  -2   8 -13  116.59   11.90
   2  -8  13  158.48   14.60
  -2  -8 -13  173.08   13.10
  -2   8 -14   96.29   12.40
  -2   8 -14   70.09   10.50
   2   8  14   76.29   11.60
  -2   8 -14   57.39    9.20
   2   8  14  105.69   10.80
   2  -8  14   72.39   11.30
  -2  -8 -14   75.19    9.60
  -2   8 -15   11.10    7.70
  -2   8 -15   13.00    6.90
   2   8  15   10.80    8.40
   2   8  15    4.90    7.10
  -2  -8 -15   17.90    6.70
   2  -8  15   19.10    9.20
   2   9 -13   55.29    9.20
   2   9 -13   85.99   11.70
  -2   9  13   87.19   12.10
  -2   9  13   78.09    9.60
   2   9 -13   83.59   11.50
  -2  -9  13   79.19   11.60
   2  -9 -13   69.19    9.70
  -2   9  12   68.79   11.10
   2   9 -12   45.00    8.50
   2   9 -12   47.70   10.00
   2   9 -12   76.39   10.00
  -2   9  12   54.09    8.20
  -2  -9  12   45.00   10.00
   2  -9 -12   54.89    8.80
   2   9 -11   38.60    7.80
   2   9 -11   35.30    8.10
  -2   9  11   25.50    8.90
  -2   9  11   39.60    7.30
   2   9 -11   39.10    9.00
   2  -9 -11   23.50    7.50
  -2  -9  11   35.60    9.00
  -2   9  10   37.00    8.80
  -2   9  10   42.50    7.10
   2   9 -10   36.90    8.30
   2   9 -10   42.30    8.90
   2   9 -10   36.50    7.50
   2  -9 -10   31.30    7.90
  -2  -9  10   43.80    9.40
   2   9  -9   93.79    9.90
  -2   9   9  139.39   10.70
   2   9  -9  141.79   12.30
   2   9  -9  115.59   11.20
  -2   9   9  134.29   12.40
  -2  -9   9  132.19   12.60
   2  -9  -9  124.29   11.40
  -2   9   8   56.49    9.20
   2   9  -8   55.99    8.60
  -2   9   8   43.10    7.20
   2   9  -8   34.80    7.10
   2   9  -8   38.40    8.30
   2  -9  -8   52.39    8.10
  -2  -9   8   38.70    8.60
   2   9  -7   13.70    6.60
  -2   9   7   13.70    5.80
  -2   9   7   27.80    7.90
   2   9  -7    8.90    5.70
   2   9  -7    7.80    6.40
  -2  -9   7   11.50    6.90
   2  -9  -7   15.70    6.40
  -2   9   6  131.09   10.30
  -2   9   6  131.49   11.80
   2   9  -6  131.19   11.40
   2   9  -6  106.49   10.50
   2   9  -6  125.99   11.00
   2  -9  -6  138.59   11.80
  -2  -9   6  110.49    9.40
  -2  -9   6  113.19   11.50
   2   9  -5   19.60    6.50
  -2   9   5   22.90    7.30
  -2   9   5   24.50    6.00
   2   9  -5   12.60    6.20
   2   9  -5   27.30    7.00
   2  -9  -5   18.70    6.50
  -2  -9   5   16.30    6.70
  -2  -9   5   17.10    5.70
  -2   9   4   18.50    5.80
  -2   9   4   21.90    7.10
   2   9  -4   10.40    5.80
   2   9  -4   16.20    6.10
   2   9  -4   15.50    6.40
   2  -9  -4   11.70    6.00
  -2  -9   4   15.90    5.90
  -2  -9   4   12.30    6.40
   2   9  -3   22.50    6.50
   2   9  -3   19.70    6.00
   2   9  -3   30.60    7.20
  -2   9   3   24.90    7.10
  -2   9   3   16.50    5.80
  -2  -9   3   22.50    7.10
  -2  -9   3   20.90    6.30
   2  -9  -3   22.60    6.50
  -2   9   2  142.49   10.90
  -2   9   2  117.09   10.80
   2   9  -2  141.09   11.40
   2   9  -2  114.79    9.80
   2   9  -2  119.69   10.50
  -2  -9   2  141.39   11.90
   2  -9  -2  129.09   10.90
  -2  -9   2  147.29   11.30
   2   9  -1  138.89   11.20
  -2   9   1  157.78   11.50
  -2   9   1  150.28   11.90
   2   9  -1  131.69   11.30
  -2  -9   1  119.59   10.60
  -2  -9   1  152.28   15.10
   2  -9  -1  165.18   11.90
   2   9   0   59.59    8.10
  -2   9   0   71.99    9.10
   2   9   0   58.39    8.20
  -2   9   0   61.19    8.20
   2  -9   0   55.39    7.50
  -2  -9   0   45.70    7.70
   2   9   1  187.58   12.30
   2   9   1  178.48   12.80
  -2   9  -1  200.98   13.20
  -2   9  -1  182.08   12.60
   2  -9   1  176.28   12.00
  -2  -9  -1  177.28   12.90
  -2   9  -2   51.69    7.60
  -2   9  -2   63.39    8.80
   2   9   2   65.39    8.80
   2   9   2   58.39    8.00
  -2   9  -2   48.10    7.60
  -2  -9  -2   63.59    8.40
   2  -9   2   59.59    7.40
  -2   9  -3   12.90    6.00
  -2   9  -3   14.30    6.60
   2   9   3    8.00    6.20
   2   9   3   17.20    6.10
  -2   9  -3   14.00    6.30
  -2  -9  -3   10.70    6.30
   2  -9   3   14.10    5.20
   2   9   4    8.30    5.50
  -2   9  -4   11.30    5.90
  -2   9  -4   16.20    6.70
  -2   9  -4    2.20    5.80
   2   9   4   15.40    6.70
   2  -9   4   -0.70    4.50
  -2  -9  -4   12.90    6.40
   2   9   5   19.90    6.80
   2   9   5   16.00    6.10
  -2   9  -5   11.70    6.60
  -2   9  -5   16.40    6.10
  -2   9  -5   17.20    6.70
  -2  -9  -5   12.70    6.70
  -2   9  -6   86.39    9.30
   2   9   6  100.79    9.50
  -2   9  -6   93.39   10.20
  -2   9  -6  107.39   10.60
   2   9   6   98.59   10.40
  -2  -9  -6   82.89    9.80
   2   9   7    8.60    6.70
  -2   9  -7   17.70    7.10
  -2   9  -7   12.00    6.60
  -2   9  -7    9.00    5.70
   2   9   7    9.80    5.80
   2  -9   7   10.90    8.50
  -2  -9  -7    5.20    6.30
   2   9   8   30.80    7.80
  -2   9  -8   30.50    8.00
   2   9   8   26.10    6.90
  -2   9  -8   31.00    7.10
  -2   9  -8   21.30    7.90
   2  -9   8   32.80    8.10
  -2  -9  -8   29.50    7.30
  -2   9  -9  170.28   13.90
   2   9   9  146.09   11.60
  -2   9  -9  160.68   13.00
  -2   9  -9  106.19   11.10
   2   9   9  159.98   13.50
   2  -9   9  153.28   13.40
  -2  -9  -9  166.68   13.20
   2   9  10   63.19   10.10
  -2   9 -10   70.39   10.10
   2   9  10   66.59    8.80
  -2   9 -10   59.29    9.50
  -2   9 -10   43.40    8.10
   2  -9  10   60.49    9.90
  -2  -9 -10   66.19    9.40
  -2   9 -11   40.10    9.30
  -2   9 -11   49.40    9.80
  -2   9 -11   34.40    7.50
   2   9  11   46.30    9.50
   2   9  11   45.60    8.20
  -2  -9 -11   27.90    7.80
   2  -9  11   26.10    9.10
   2   9  12   28.40    7.60
  -2   9 -12   37.80    9.40
  -2   9 -12   39.20   10.00
   2   9  12   44.60   10.10
  -2   9 -12   23.50    7.50
   2  -9  12   48.10   10.10
  -2  -9 -12   49.70    8.90
  -2  10   8   27.50    9.00
   2  10  -8   17.10    7.50
   2  10  -8   -5.30    7.10
  -2  10   8   20.30    6.70
   2  10  -8   18.60    7.00
   2 -10  -8   22.50    7.20
  -2 -10   8   16.00   10.60
  -2  10   7   68.59    8.60
   2  10  -7   66.09    9.70
   2  10  -7   29.40    8.70
  -2  10   7   59.69   10.10
   2  10  -7   49.40    8.60
   2 -10  -7   76.19    9.80
  -2  10   6   48.30    9.40
   2  10  -6   21.70    7.20
   2  10  -6   17.10    7.20
  -2  10   6   27.00    7.20
   2  10  -6   18.00    7.60
   2 -10  -6   31.10    7.90
  -2  10   5   74.19   10.60
   2  10  -5   60.59    9.40
   2  10  -5   90.99   10.50
  -2  10   5   81.19    9.10
   2  10  -5   76.59    9.70
   2 -10  -5   52.49    9.00
   2  10  -4   23.40    7.50
  -2  10   4   18.40    7.90
  -2  10   4   20.90    6.90
   2  10  -4   24.70    7.40
  -2 -10   4   26.80    7.00
   2 -10  -4   27.40    7.50
  -2  10   3   49.40    8.20
   2  10  -3   47.30    8.50
  -2  10   3   57.19    9.90
   2  10  -3   51.89    8.80
  -2 -10   3   48.30    7.70
   2 -10  -3   48.70    8.40
   2  10  -2   71.09    9.60
  -2  10   2   75.69   10.20
   2  10  -2   63.29    8.90
  -2  10   2   81.49    9.40
  -2 -10   2   70.89    9.10
   2 -10  -2   59.19    8.60
   2  10  -1   23.20    7.40
  -2  10   1   22.00    6.90
  -2  10   1   17.80    7.70
   2  10  -1   17.80    7.10
   2 -10  -1   25.50    6.80
  -2 -10   1   16.30    6.90
  -2  10   0   12.10    7.70
   2  10   0    6.70    6.50
   2  10   0   11.60    7.00
  -2  10   0    8.10    6.50
  -2 -10   0   11.00    6.50
   2 -10   0   -0.70    5.40
  -2  10  -1   -0.90    5.80
   2  10   1    1.90    6.10
  -2  10  -1    3.60    7.30
   2  10   1   10.90    6.90
   2 -10   1   19.30    6.30
  -2 -10  -1    7.20    6.30
  -2  10  -2   57.09    8.60
   2  10   2   45.30    8.20
  -2  10  -2   48.70    9.30
   2  10   2   44.60    8.60
  -2 -10  -2   31.10    8.00
   2 -10   2   39.20    7.30
   2  10   3   52.69    9.40
   2  10   3   68.59    9.10
  -2  10  -3   44.10    8.40
  -2  10  -3   58.59    9.40
  -2 -10  -3   43.80    8.60
   2 -10   3   54.29    7.60
  -2  10  -4   59.49    8.90
   2  10   4   71.29    9.10
  -2  10  -4   58.39    9.70
   2  10   4   61.89    9.80
  -2 -10  -4   60.19    9.10
   2  10   5   52.99    9.50
  -2  10  -5   48.80    9.20
  -2  10  -5   49.50    8.60
  -2  10  -5   35.60    8.60
   2  10   5   54.59    8.50
  -2 -10  -5   30.80    8.10
  -2  10  -6   73.79   10.50
   2  10   6  107.59   10.50
  -2  10  -6   87.09   10.70
  -2  10  -6   55.79    8.90
   2  10   6   83.59   10.90
  -2 -10  -6  103.39   11.20
  -2  10  -7   87.39   10.20
   2  10   7  105.49   11.90
  -2  10  -7  126.09   12.50
   2  10   7  107.89   10.40
  -2  10  -7   87.79   11.20
  -2 -10  -7   97.39   11.30
   3   0 -25   -0.50    5.20
  -3   0  25    3.30    7.10
   3   0 -24  512.85   23.70
  -3   0  24  518.35   24.00
   3   0 -23    4.60    5.60
  -3   0  23   -3.80    5.60
  -3   0  22   33.90    7.60
   3   0 -22   36.40    7.50
  -3   0  21  -10.20    4.80
   3   0 -21   -1.00    3.30
   3   0 -21   -0.90    4.80
  -3   0  20  210.78   13.30
   3   0 -20  195.18   12.40
   3   0 -20  205.28   10.90
   3   0 -20  229.88   12.30
   3   0 -19   -3.60    4.40
   3   0 -19    3.10    3.40
   3   0 -19   -2.70    2.90
  -3   0  19    0.90    4.80
   3   0 -18  268.07   12.20
  -3   0  18  268.67   14.00
   3   0 -17    0.30    2.50
   3   0 -17    0.30    4.20
  -3   0  17   -3.30    4.10
   3   0 -17    4.00    3.50
   3   0 -17   -2.20    2.60
   3   0 -16  582.94   20.20
   3   0 -16  572.24   21.50
   3   0 -16  657.93   24.30
   3   0 -16  617.04   22.60
  -3   0  16  595.14   23.20
  -3   0  15    4.70    4.00
   3   0 -15    2.50    2.00
   3   0 -15   -0.70    3.90
   3   0 -15    0.80    3.20
   3   0 -15    1.60    2.90
   3   0 -15    0.80    2.60
   3   0 -14   15.70    3.40
  -3   0  14   13.10    3.90
   3   0 -14   20.10    4.50
   3   0 -14   17.60    4.70
   3   0 -14   14.90    3.70
   3   0 -14   18.50    2.60
   3   0 -13   -1.70    2.20
  -3   0  13    0.10    3.00
   3   0 -13   -0.20    1.60
   3   0 -13   10.70    4.00
   3   0 -13   -0.10    2.10
   3   0 -13    4.20    3.30
   3   0 -12  450.55   17.50
  -3   0  12  417.76   16.50
   3   0 -12  481.75   18.00
   3   0 -12  409.56   15.40
   3   0 -12  434.76   16.30
   3   0 -12  421.76   14.60
   3   0 -11    4.00    1.50
   3   0 -11    0.10    1.80
   3   0 -11    0.30    2.80
   3   0 -11   -4.90    2.60
   3   0 -11    2.30    2.10
  -3   0  11   -1.90    2.20
   3   0 -10 2054.29   64.79
   3   0 -10 2199.58   66.29
   3   0 -10 2066.39   64.09
  -3   0  10 2027.00   64.89
   3   0 -10 2121.79   66.59
   3   0 -10 2051.29   63.39
   3   0  -9    0.00    1.20
   3   0  -9   -1.50    2.20
   3   0  -9    2.40    1.60
   3   0  -9    6.00    3.30
   3   0  -9    0.80    1.70
  -3   0   9    1.80    2.00
   3   0  -8   18.80    2.30
  -3   0   8   22.40    2.80
   3   0  -8   22.20    2.70
   3   0  -8   19.90    4.30
   3   0  -8   18.70    1.90
   3   0  -8   17.40    3.20
   3   0  -7   -3.30    1.80
   3   0  -7    0.50    1.40
   3   0  -7    0.60    1.30
   3   0  -7    0.20    3.40
  -3   0   7    2.00    1.70
   3   0  -7    1.20    1.10
   3   0  -6    1.00    1.70
   3   0  -6    3.90    1.40
   3   0  -6    3.60    1.40
   3   0  -6    5.70    3.80
   3   0  -6    3.20    1.10
  -3   0   6    3.80    1.40
   3   0  -6    2.00    2.10
   3   0  -5    0.30    0.90
   3   0  -5    3.00    1.80
   3   0  -5    1.20    1.10
  -3   0   5   -0.20    1.10
   3   0  -5    6.00    3.30
   3   0  -5   -0.30    1.30
   3   0  -5    1.00    0.90
   3   0  -4  188.58    6.70
   3   0  -4  213.88    6.90
   3   0  -4  195.28    6.80
   3   0  -4  204.48    7.10
  -3   0   4  206.68    6.80
   3   0  -4  201.68    6.80
   3   0  -3    3.20    0.80
   3   0  -3    2.40    0.60
   3   0  -3    1.30    0.60
   3   0  -3    2.90    2.00
   3   0  -3    2.80    1.20
   3   0  -3    2.30    0.70
   3   0  -3    4.70    0.60
  -3   0   3    4.30    0.60
   3   0  -2 1112.89   32.40
   3   0  -2 1077.19   32.60
  -3   0   2 1127.79   32.30
   3   0  -2 1054.29   32.20
  -3   0   2 1079.99   32.30
   3   0  -2 1012.70   33.40
   3   0  -2 1048.00   32.70
   3   0  -1    2.30    0.60
   3   0  -1    0.70    0.70
  -3   0   1    1.40    0.40
   3   0  -1    0.90    0.30
   3   0  -1    1.50    0.40
   3   0  -1    2.30    1.30
   3   0  -1    1.30    0.40
   3   0   0    1.60    0.60
   3   0   0    1.40    0.50
   3   0   0    0.00    1.10
  -3   0   0    1.20    0.60
  -3   0   0    1.50    0.70
  -3   0  -1    1.40    0.70
   3   0   1    0.10    0.40
   3   0   1   -0.10    0.70
   3   0   1    0.20    1.10
  -3   0  -1   -0.40    0.80
  -3   0  -1    0.50    0.60
  -3   0  -2  325.67   10.60
   3   0   2  319.97   11.00
  -3   0  -2  328.47   11.20
  -3   0  -2  310.27   10.10
  -3   0  -3    2.70    1.30
   3   0   3    3.10    1.70
  -3   0  -3    0.30    1.60
  -3   0  -4 1138.09   34.90
   3   0   4 1086.09   35.60
  -3   0  -4 1132.29   35.80
  -3   0  -5    0.00    1.60
   3   0   5    0.70    2.20
  -3   0  -5   -0.90    2.10
   3   0   6  230.68   10.10
  -3   0  -6  243.28    9.10
  -3   0  -6  229.88   10.20
   3   0   7    3.30    2.50
  -3   0  -7   -1.10    2.20
  -3   0  -7    1.00    1.90
   3   0   8    3.90    2.60
  -3   0  -8    4.40    1.50
  -3   0  -8    5.40    2.30
  -3   0  -8    6.20    2.80
   3   0   9   -2.60    2.60
  -3   0  -9   -0.40    2.60
  -3   0  -9   -1.20    2.10
  -3   0  -9   -0.10    1.50
  -3   0 -10   15.30    3.60
  -3   0 -10   26.50    2.90
   3   0  10   24.50    4.30
  -3   0 -10   18.80    3.30
  -3   0 -11    1.00    2.00
  -3   0 -11   -0.90    2.90
  -3   0 -11    0.70    2.50
   3   0  11   -2.10    3.00
  -3   0 -11    0.00    1.40
  -3   0 -12  554.84   21.00
   3   0  12  528.05   21.00
  -3   0 -12  493.45   18.90
  -3   0 -12  509.65   17.00
  -3   0 -12  549.35   18.50
  -3   0 -13    1.60    1.50
  -3   0 -13   -2.90    2.50
  -3   0 -13    0.20    3.50
   3   0  13   -0.10    3.80
  -3   0 -13    5.30    3.20
  -3   0 -14  809.52   25.80
  -3   0 -14  820.02   30.00
  -3   0 -14  825.52   28.30
   3   0  14  806.62   30.30
   3   0  15    3.90    4.60
  -3   0 -15   -0.90    3.80
  -3   0 -15    5.80    3.20
  -3   0 -16    0.60    3.90
  -3   0 -16   10.30    3.60
   3   0  16    7.90    4.80
  -3   0 -17    3.80    3.40
   3   0  17    1.00    4.70
  -3   0 -17    1.50    3.80
   3   0  18   98.09   10.20
  -3   0 -18   90.89    9.30
  -3   0 -18   86.39    7.60
  -3   0 -19    0.90    3.70
  -3   0 -19   -1.80    4.00
   3   0  19    3.10    5.40
  -3   0 -20  762.62   27.50
   3   0  20  709.93   30.30
  -3   0 -20  742.23   29.70
  -3   0 -21    2.70    4.70
  -3   0 -21    1.40    4.00
   3   0  21   -1.20    6.00
   3   0  22   -2.40    6.30
  -3   0 -22   10.30    5.80
   3   0  23   -2.90    7.00
   3   0  24   41.90    9.60
   3   1 -25   55.19    9.20
  -3   1  25   40.70    8.90
  -3  -1  25   31.60    9.00
   3  -1 -25   42.60    9.10
  -3   1  24   32.30    7.80
   3   1 -24   32.20    6.20
   3   1 -24   16.80    6.60
   3  -1 -24   34.10    7.40
  -3  -1  24   16.20    7.90
  -3   1  23   64.19    9.20
   3   1 -23   58.29    7.30
   3   1 -23   56.09    8.20
  -3  -1  23   60.59    9.20
   3  -1 -23   69.09    9.40
  -3   1  22    7.70    6.20
   3   1 -22    4.10    4.20
   3   1 -22    5.60    4.90
   3   1 -22    6.60    4.30
   3  -1 -22    6.90    5.00
  -3  -1  22    5.50    6.30
  -3   1  21   68.39    8.70
   3   1 -21   63.49    7.20
   3   1 -21   57.59    7.50
  -3  -1  21   56.39    8.60
   3  -1 -21   56.29    8.40
  -3   1  20  317.87   16.20
   3   1 -20  310.67   14.40
   3   1 -20  315.47   15.40
  -3  -1  20  304.77   16.60
   3  -1 -20  293.47   15.70
   3   1 -19  307.77   13.50
   3   1 -19  277.97   14.20
  -3   1  19  262.67   14.20
   3  -1 -19  278.17   13.70
  -3  -1  19  256.37   14.70
   3  -1 -19  269.17   12.70
   3  -1 -19  285.07   14.70
   3   1 -18  130.19    9.80
   3   1 -18  102.09    8.80
   3   1 -18  105.99    8.00
  -3   1  18  112.49    9.20
   3  -1 -18  109.19    9.40
   3  -1 -18  117.89    8.60
   3  -1 -18   98.29    6.20
  -3  -1  18  101.69    9.50
   3  -1 -18  114.09    7.00
   3   1 -17   63.99    6.30
   3   1 -17   82.89    8.00
   3   1 -17   56.99    6.50
  -3   1  17   53.79    6.90
   3   1 -17   77.99    7.70
   3  -1 -17   56.29    6.80
   3  -1 -17   59.69    6.30
   3  -1 -17   65.19    6.70
   3  -1 -17   84.99    8.00
  -3  -1  17   58.09    7.30
   3  -1 -17   66.49    5.10
   3  -1 -17   63.39    5.50
  -3   1  16  161.88   10.30
   3   1 -16  172.68    9.40
   3   1 -16  174.58    9.90
   3   1 -16  181.98   11.00
   3   1 -16  176.48   10.50
  -3  -1  16  169.48   10.50
   3  -1 -16  178.48    8.40
   3  -1 -16  163.08   10.10
   3  -1 -16  179.08   10.40
   3  -1 -16  177.58    9.60
   3  -1 -16  176.28    9.60
   3  -1 -16  163.68    7.70
   3   1 -15  359.76   14.90
   3   1 -15  361.86   15.60
   3   1 -15  379.66   16.30
  -3   1  15  370.96   15.90
   3   1 -15  366.76   13.30
   3   1 -15  378.06   17.10
  -3  -1  15  364.26   16.10
   3  -1 -15  383.96   14.00
   3  -1 -15  366.56   16.30
   3  -1 -15  359.36   15.20
   3  -1 -15  398.66   16.40
   3  -1 -15  370.76   13.50
   3  -1 -15  369.76   15.30
  -3   1  14  432.26   17.20
   3   1 -14  445.36   17.70
   3   1 -14  448.66   17.20
   3   1 -14  419.56   16.40
   3   1 -14  421.16   18.90
   3   1 -14  394.46   14.70
   3  -1 -14  433.96   17.80
   3  -1 -14  422.66   16.80
   3  -1 -14  421.76   17.30
   3  -1 -14  437.66   15.10
   3  -1 -14  451.05   16.90
  -3  -1  14  430.26   17.60
   3  -1 -14  410.26   15.20
   3   1 -13   62.69    4.50
   3   1 -13   88.09    6.50
  -3   1  13   80.69    6.70
   3   1 -13   70.09    6.30
   3   1 -13   81.39    6.60
   3   1 -13   86.49    8.90
   3  -1 -13   86.49    7.60
  -3  -1  13   65.59    6.30
   3  -1 -13   73.89    6.20
   3  -1 -13   77.39    5.90
   3  -1 -13   76.99    4.80
   3  -1 -13   75.29    4.60
   3  -1 -13   77.99    6.70
   3   1 -12  183.88   11.90
   3   1 -12  201.18   10.00
   3   1 -12  178.38    7.70
   3   1 -12  198.38    9.10
   3   1 -12  210.28    9.50
  -3   1  12  212.38    9.80
   3  -1 -12  196.78    7.90
   3  -1 -12  198.98    9.70
  -3  -1  12  187.08    9.60
   3  -1 -12  190.78   10.30
   3  -1 -12  187.88    7.90
   3  -1 -12  205.98   10.00
   3  -1 -12  206.28    9.30
   3   1 -11  178.98    7.80
   3   1 -11  222.28    9.50
  -3   1  11  209.38    9.50
   3   1 -11  178.28   11.70
   3   1 -11  216.38    9.20
   3   1 -11  219.08   10.10
   3  -1 -11  217.08    8.10
   3  -1 -11  178.48   10.10
   3  -1 -11  211.28    8.20
   3  -1 -11  217.68    9.50
  -3  -1  11  225.38    9.80
   3  -1 -11  214.68    9.80
   3  -1 -11  217.88    9.70
   3   1 -10   60.09    5.20
  -3   1  10   63.29    5.10
   3   1 -10   57.59    3.60
   3   1 -10   57.59    4.40
   3   1 -10   55.39    6.90
   3   1 -10   50.19    4.40
   3  -1 -10   70.39    5.50
   3  -1 -10   57.19    5.00
   3  -1 -10   46.00    3.40
   3  -1 -10   65.49    6.00
   3  -1 -10   52.19    3.60
  -3  -1  10   49.60    4.70
   3  -1 -10   58.89    4.50
   3   1  -9   20.60    2.30
   3   1  -9   23.60    3.40
  -3   1   9   25.50    3.20
   3   1  -9   23.20    4.60
   3   1  -9   12.70    2.60
   3   1  -9   19.60    2.80
   3  -1  -9   20.10    3.30
   3  -1  -9   25.20    3.00
   3  -1  -9   26.10    3.90
  -3  -1   9   22.30    3.20
   3  -1  -9   19.90    2.10
   3  -1  -9   15.20    2.90
   3  -1  -9   17.90    2.20
   3   1  -8  283.37   10.60
   3   1  -8  294.37   13.20
  -3   1   8  278.87   10.60
   3   1  -8  266.87   11.20
   3   1  -8  298.57   10.70
  -3  -1   8  281.57   10.70
   3  -1  -8  277.87    9.90
   3  -1  -8  264.27   11.30
   3  -1  -8  253.17   11.40
   3  -1  -8  291.97    9.50
   3  -1  -8  266.67   10.50
   3  -1  -8  297.27   11.00
   3   1  -7  689.33   22.60
   3   1  -7  686.03   22.50
  -3   1   7  668.73   22.50
   3  -1  -7  731.13   22.90
   3  -1  -7  716.23   21.50
   3  -1  -7  671.23   23.50
   3  -1  -7  641.44   23.30
  -3  -1   7  727.63   22.80
   3  -1  -7  704.73   22.60
   3  -1  -7  684.83   22.00
  -3   1   6  682.63   21.40
   3   1  -6  679.43   21.60
   3   1  -6  675.53   21.50
   3  -1  -6  638.04   22.30
   3  -1  -6  655.73   22.50
   3  -1  -6  645.04   21.10
   3  -1  -6  674.63   21.40
   3  -1  -6  654.43   21.70
   3  -1  -6  677.63   20.50
  -3  -1   6  681.63   21.60
  -3   1   5  182.28    6.60
   3   1  -5  179.78    6.90
   3   1  -5  179.88    6.80
   3  -1  -5  177.48    6.70
   3  -1  -5  170.38    7.00
   3  -1  -5  182.48    6.60
   3  -1  -5  180.28    7.60
   3  -1  -5  169.78    7.80
   3  -1  -5  178.68    6.50
   3  -1  -5  179.88    5.90
  -3  -1   5  191.28    7.00
   3   1  -4   13.70    1.60
  -3   1   4   14.70    1.60
   3   1  -4   13.50    1.80
   3   1  -4   13.40    1.10
   3   1  -4   14.10    1.80
  -3   1   4   16.30    1.40
   3  -1  -4   10.50    1.60
   3  -1  -4   15.00    1.60
   3  -1  -4   16.90    2.20
   3  -1  -4   15.60    1.50
  -3  -1   4   11.10    1.60
   3  -1  -4   12.00    1.40
   3  -1  -4   12.10    2.30
   3   1  -3  394.56   12.80
  -3   1   3  381.76   12.10
  -3   1   3  393.46   12.10
   3   1  -3  391.66   12.50
   3   1  -3  394.56   12.10
   3  -1  -3  389.16   12.50
  -3  -1   3  387.56   12.80
   3  -1  -3  394.46   12.70
   3  -1  -3  408.66   13.30
   3  -1  -3  403.96   13.60
   3  -1  -3  404.96   12.90
   3  -1  -3  378.16   12.10
   3   1  -2  116.19    4.40
  -3   1   2  117.59    4.20
   3   1  -2  119.49    3.80
   3   1  -2  116.49    4.20
  -3   1   2  118.29    4.10
  -3   1   2  120.39    3.80
   3   1  -2  115.29    3.80
  -3   1   2  117.19    3.80
   3   1  -2  121.29    4.50
  -3  -1   2  121.29    4.50
   3  -1  -2  115.89    5.10
   3   1  -1   21.00    1.30
  -3   1   1   22.60    1.50
   3   1  -1   19.70    1.50
  -3   1   1   21.20    1.10
  -3   1   1   21.40    1.10
  -3   1   1   19.20    1.30
   3   1  -1   20.60    1.50
  -3  -1   1   18.90    1.50
   3  -1  -1   20.90    2.00
   3  -1  -1   20.60    1.10
   3  -1  -1   20.80    1.20
   3  -1  -1   20.60    1.60
   3  -1  -1   19.60    1.40
  -3   1   0    4.00    0.80
  -3   1   0    4.50    1.00
  -3   1   0    3.50    0.80
   3   1   0    5.10    1.00
   3  -1   0    4.40    0.80
   3  -1   0    3.80    0.70
   3  -1   0    2.70    1.10
  -3  -1   0    3.60    1.00
   3  -1   0    4.70    0.80
   3   1   1  974.70   29.70
  -3   1  -1  951.00   29.50
  -3   1  -1  960.20   29.80
  -3  -1  -1  964.80   29.80
   3  -1   1  985.50   29.70
   3  -1   1  942.71   29.20
  -3   1  -2 8773.12  251.67
   3   1   2 8108.19  250.37
  -3   1  -2 8214.08  252.37
  -3   1  -2 8290.27  254.27
  -3  -1  -2 8371.26  251.97
   3  -1   2 8164.18  251.47
   3  -1   2 8634.24  254.97
  -3   1  -3 2300.57   72.39
  -3   1  -3 2396.16   71.39
   3   1   3 2318.17   72.39
  -3   1  -3 2390.46   72.69
  -3   1  -3 2489.35   72.59
   3  -1   3 2418.96   72.69
  -3  -1  -3 2344.67   72.59
  -3  -1  -3 2396.36   71.89
  -3   1  -4  151.08    6.30
   3   1   4  134.59    6.30
  -3   1  -4  136.89    6.40
   3  -1   4  142.29    6.50
  -3  -1  -4  133.99    6.50
  -3  -1  -4  144.79    5.60
   3   1   5   42.20    3.80
  -3   1  -5   29.90    3.30
  -3   1  -5   44.00    4.10
   3  -1   5   42.30    4.00
  -3  -1  -5   39.60    2.90
  -3  -1  -5   39.20    3.80
  -3   1  -6   50.49    4.20
   3   1   6   51.79    4.40
  -3   1  -6   56.69    4.90
  -3  -1  -6   44.90    4.30
  -3  -1  -6   47.70    3.40
   3  -1   6   47.00    4.40
  -3   1  -7  139.09    6.90
   3   1   7  141.39    7.30
  -3   1  -7  129.89    7.20
   3  -1   7  129.29    7.40
  -3  -1  -7  140.69    6.10
  -3  -1  -7  135.49    7.40
  -3   1  -8  278.97   11.50
  -3   1  -8  287.87   12.20
   3   1   8  285.97   12.20
   3  -1   8  296.67   12.50
  -3  -1  -8  291.17   10.80
  -3  -1  -8  295.07   12.50
  -3   1  -9    1.30    2.60
   3   1   9    2.90    2.70
  -3   1  -9    1.20    2.60
  -3   1  -9    1.20    2.30
   3  -1   9    1.00    2.90
  -3  -1  -9    0.50    2.80
  -3  -1  -9   -0.50    1.90
  -3   1 -10  837.22   27.60
   3   1  10  780.72   29.50
  -3   1 -10  862.21   28.80
  -3   1 -10  899.71   30.00
   3  -1  10  867.81   30.00
  -3  -1 -10  861.21   30.00
  -3  -1 -10  856.61   27.90
  -3   1 -11   86.69    7.30
  -3   1 -11   76.09    4.70
  -3   1 -11   82.49    6.60
   3   1  11   79.09    7.10
  -3  -1 -11   78.39    5.50
   3  -1  11   83.49    7.50
  -3  -1 -11   79.89    7.40
  -3   1 -12   -3.00    3.00
  -3   1 -12    0.30    3.10
   3   1  12    1.10    3.50
  -3   1 -12    2.40    1.90
   3  -1  12   -3.00    3.30
  -3  -1 -12    2.10    2.00
  -3  -1 -12    4.30    3.50
  -3  -1 -12    2.20    2.70
  -3   1 -13   10.20    3.70
   3   1  13    8.30    4.40
  -3   1 -13    7.50    3.40
  -3  -1 -13   14.10    4.20
   3  -1  13   16.60    4.80
  -3   1 -14  255.17   11.20
   3   1  14  251.67   13.50
  -3   1 -14  282.97   13.60
  -3   1 -14  244.58   12.10
  -3  -1 -14  243.48   13.00
  -3  -1 -14  246.58   11.10
  -3  -1 -14  250.87    9.90
   3  -1  14  244.38   13.60
  -3   1 -15  418.46   17.50
  -3   1 -15  452.95   20.90
   3   1  15  402.96   18.70
  -3   1 -15  439.36   19.00
  -3  -1 -15  451.45   16.70
  -3  -1 -15  411.26   15.10
   3  -1  15  435.16   19.50
  -3  -1 -15  421.26   18.70
   3   1  16  492.55   21.10
  -3   1 -16  490.95   19.30
  -3   1 -16  493.55   21.00
  -3  -1 -16  476.15   18.20
  -3  -1 -16  470.05   16.80
  -3  -1 -16  475.75   20.80
   3  -1  16  484.15   21.50
  -3   1 -17    1.80    3.70
  -3   1 -17    3.10    4.30
   3   1  17    1.40    5.00
   3  -1  17    6.80    5.50
  -3  -1 -17    6.00    4.40
  -3  -1 -17    9.00    3.40
  -3   1 -18   47.50    6.20
   3   1  18   37.90    7.40
  -3  -1 -18   47.30    5.60
   3  -1  18   39.20    7.50
  -3  -1 -18   38.70    6.90
  -3   1 -19   49.80    6.80
   3   1  19   47.40    7.80
  -3  -1 -19   47.80    7.50
   3  -1  19   30.70    7.70
  -3   1 -20   15.20    5.60
  -3   1 -20   11.40    4.80
   3   1  20   12.40    6.50
  -3  -1 -20   13.30    5.50
   3  -1  20    1.80    5.90
  -3   1 -21   27.40    6.80
   3   1  21   41.10    8.20
  -3   1 -21   32.80    6.20
  -3  -1 -21   38.00    7.30
   3  -1  21   39.10    8.20
  -3   1 -22   20.50    5.50
   3   1  22    2.00    6.40
  -3   1 -22   15.70    6.00
   3  -1  22    6.90    7.10
   3   1  23  133.59   13.40
  -3   1 -23  143.29   12.80
  -3   1 -23  143.89   11.10
   3  -1  23  146.09   14.00
   3   1  24  245.08   17.90
  -3   1 -24  254.17   16.50
   3  -1  24  267.67   18.60
  -3  -1 -24  250.57   16.60
   3   2 -25  161.78   12.80
   3   2 -25  173.28   13.70
  -3   2  25  178.48   14.20
   3  -2 -25  162.88   14.90
  -3  -2  25  153.78   14.80
   3   2 -24   97.49   10.80
   3   2 -24  116.39   10.20
  -3   2  24  105.19   11.20
   3  -2 -24  104.69   11.60
  -3  -2  24   80.19   11.10
  -3   2  23  173.38   13.20
   3   2 -23  161.48   11.30
   3   2 -23  161.48   12.00
  -3  -2  23  168.08   14.40
   3  -2 -23  155.08   13.30
   3   2 -22   21.30    5.80
  -3   2  22   29.10    6.80
   3   2 -22   40.40    7.10
   3  -2 -22   25.70    6.70
  -3  -2  22   22.40    7.40
   3   2 -21    4.90    4.50
   3   2 -21   11.70    5.00
  -3   2  21    8.50    5.70
  -3  -2  21    7.20    6.10
   3  -2 -21    7.70    5.30
   3   2 -20    8.20    4.50
   3   2 -20    6.60    4.20
  -3   2  20    4.50    5.10
   3  -2 -20    6.50    4.70
  -3  -2  20    2.00    5.70
   3   2 -19  391.16   17.80
  -3   2  19  403.16   17.60
   3   2 -19  356.56   16.40
   3   2 -19  368.46   17.10
  -3  -2  19  356.06   17.90
   3  -2 -19  370.36   14.50
   3  -2 -19  317.87   16.80
   3   2 -18   13.30    5.00
   3   2 -18   19.20    4.70
  -3   2  18   18.80    5.10
   3   2 -18    9.30    4.30
   3  -2 -18   20.50    5.20
  -3  -2  18   14.50    5.80
   3  -2 -18   17.90    3.50
   3  -2 -18   11.90    4.90
   3   2 -17   21.70    6.40
   3   2 -17   20.20    4.60
   3   2 -17   16.00    5.10
   3   2 -17   26.30    5.20
  -3   2  17   20.10    5.30
   3  -2 -17   22.30    4.70
  -3  -2  17   25.70    6.00
   3  -2 -17   22.70    4.90
   3  -2 -17   17.90    3.60
   3  -2 -17   18.20    4.70
   3   2 -16  186.08   11.10
   3   2 -16  150.78   12.30
   3   2 -16  186.78   10.10
   3   2 -16  178.48   10.30
  -3   2  16  179.08   10.50
   3  -2 -16  181.38    9.10
   3  -2 -16  168.68    8.40
   3  -2 -16  173.78   10.10
   3  -2 -16  179.48   10.20
  -3  -2  16  179.98   11.20
   3  -2 -16  153.58   10.60
   3   2 -15  375.86   16.50
   3   2 -15  378.56   19.10
  -3   2  15  401.96   16.60
   3   2 -15  401.36   16.40
   3   2 -15  390.16   17.20
   3  -2 -15  385.86   16.20
  -3  -2  15  400.46   17.30
   3  -2 -15  392.56   16.50
   3  -2 -15  395.56   14.80
   3  -2 -15  392.66   17.20
   3  -2 -15  414.46   15.70
   3  -2 -15  407.76   14.00
  -3   2  14  309.77   13.40
   3   2 -14  279.47   15.60
   3   2 -14  306.47   14.00
   3   2 -14  292.87   13.20
   3   2 -14  296.17   13.10
   3  -2 -14  305.47   13.40
   3  -2 -14  281.67   13.40
   3  -2 -14  290.57   11.60
  -3  -2  14  278.67   13.70
   3  -2 -14  280.57   12.90
   3  -2 -14  298.37   12.50
   3  -2 -14  298.17   10.70
   3   2 -13   52.69    5.50
  -3  -2  13   43.30    5.50
   3  -2 -13   30.00    2.90
   3  -2 -13   21.40    4.40
   3  -2 -13   44.00    4.00
   3   2 -12  122.49    7.40
  -3   2  12  109.89    7.30
   3   2 -12  127.99    7.50
   3  -2 -12  131.29    7.70
   3  -2 -12  129.29    7.10
   3  -2 -12  120.09    7.70
   3  -2 -12  115.29    6.30
   3  -2 -12  109.59    7.10
   3  -2 -12  127.99    5.30
  -3  -2  12  128.39    7.90
   3   2 -11 1202.58   39.80
   3   2 -11 1233.78   39.80
  -3   2  11 1182.68   39.60
   3  -2 -11 1219.88   39.70
  -3  -2  11 1189.28   40.00
   3  -2 -11 1281.37   37.50
   3  -2 -11 1216.08   39.50
   3  -2 -11 1185.38   40.20
   3  -2 -11 1243.78   38.80
   3  -2 -11 1240.38   40.30
   3   2 -10  130.19    7.00
   3   2 -10  123.39    6.80
  -3   2  10  135.89    7.00
   3  -2 -10  124.19    7.10
   3  -2 -10  124.09    7.50
   3  -2 -10  127.89    4.90
   3  -2 -10  131.19    6.80
   3  -2 -10  125.89    6.80
  -3  -2  10  134.09    7.40
   3  -2 -10  130.29    6.20
   3   2  -9  647.84   22.20
  -3   2   9  633.64   21.80
   3   2  -9  639.44   22.10
   3  -2  -9  652.73   22.40
   3  -2  -9  655.43   22.10
   3  -2  -9  635.84   22.90
   3  -2  -9  665.43   20.00
   3  -2  -9  643.84   21.90
   3  -2  -9  652.23   21.40
  -3  -2   9  630.24   22.30
  -3   2   8    4.20    2.00
   3   2  -8    1.80    2.10
   3   2  -8    3.80    2.00
   3  -2  -8    1.10    2.40
   3  -2  -8    3.20    1.90
   3  -2  -8   -0.20    1.60
   3  -2  -8   -1.30    2.10
   3  -2  -8    3.90    2.10
  -3  -2   8    2.10    2.10
   3  -2  -8   -0.40    0.70
  -3   2   7  130.59    6.00
   3   2  -7  135.69    6.50
   3   2  -7  133.09    6.50
   3   2  -7  134.99    6.40
   3  -2  -7  124.79    6.00
  -3  -2   7  135.49    6.50
   3  -2  -7  132.79    6.00
   3  -2  -7  135.39    6.50
   3  -2  -7  132.79    7.20
   3  -2  -7  155.28    6.80
   3   2  -6   17.80    2.60
  -3   2   6   16.00    2.10
   3   2  -6   15.20    2.50
   3   2  -6   10.40    2.00
   3  -2  -6   16.70    2.30
   3  -2  -6   19.30    2.30
  -3  -2   6   10.70    2.30
   3  -2  -6   18.60    2.80
   3  -2  -6   13.00    2.90
   3   2  -5   17.20    2.60
   3   2  -5   16.50    2.20
   3   2  -5   34.10    2.90
  -3  -2   5   17.90    2.40
   3  -2  -5   24.60    2.50
   3  -2  -5   28.70    3.50
   3   2  -4  115.49    5.30
   3   2  -4  121.19    5.30
  -3   2   4  112.69    3.90
   3   2  -4  102.49    4.90
  -3   2   4  113.89    4.50
   3  -2  -4  118.29    5.40
   3  -2  -4  114.49    5.10
  -3  -2   4  111.19    5.40
   3  -2  -4  114.89    4.60
   3  -2  -4  114.79    6.40
   3  -2  -4  115.99    4.70
  -3   2   3 1771.42   53.39
  -3   2   3 1772.62   54.09
  -3   2   3 1794.32   53.49
   3   2  -3 1731.33   53.89
   3   2  -3 1758.82   54.29
   3   2  -3 1770.72   54.29
   3  -2  -3 1803.52   54.29
   3  -2  -3 1735.63   55.29
   3  -2  -3 1816.32   53.59
   3  -2  -3 1729.43   54.09
  -3  -2   3 1788.42   54.39
   3  -2  -3 1786.02   53.69
  -3   2   2 1113.09   33.60
  -3   2   2 1102.49   34.00
   3   2  -2 1089.59   34.10
  -3   2   2 1121.39   33.50
   3   2  -2 1094.79   33.90
   3   2  -2 1062.29   34.10
   3  -2  -2 1112.39   33.50
   3  -2  -2 1120.79   34.10
   3  -2  -2 1089.29   35.20
   3  -2  -2 1089.99   34.00
   3  -2  -2 1105.89   33.60
  -3  -2   2 1081.69   34.30
   3   2  -1 1222.28   37.20
   3   2  -1 1209.18   37.00
  -3   2   1 1177.58   36.90
  -3   2   1 1219.28   36.70
  -3   2   1 1161.38   36.90
   3   2  -1 1161.58   36.80
   3  -2  -1 1187.98   37.00
   3  -2  -1 1223.28   36.50
  -3  -2   1 1217.08   37.30
   3  -2  -1 1217.98   36.70
  -3  -2   1 1225.78   36.00
   3  -2  -1 1183.18   36.90
   3   2   0    9.20    1.60
   3   2   0    5.00    1.50
  -3   2   0    6.00    1.60
  -3   2   0    8.10    1.90
  -3   2   0    5.60    1.30
   3  -2   0    5.10    1.00
   3  -2   0    6.90    1.40
   3  -2   0    6.30    1.40
  -3  -2   0    5.90    1.70
  -3  -2   0    5.20    0.90
   3   2   1   31.60    2.50
   3   2   1   29.50    2.50
  -3   2  -1   29.40    2.40
  -3   2  -1   30.70    2.80
  -3   2  -1   38.60    2.80
   3  -2   1   29.00    2.50
  -3  -2  -1   37.80    3.00
   3  -2   1   30.10    2.30
  -3   2  -2    9.10    2.20
  -3   2  -2   10.80    1.90
  -3   2  -2    9.10    1.90
   3   2   2    7.70    1.80
  -3  -2  -2    8.30    2.00
   3  -2   2    6.20    1.30
   3  -2   2   11.60    2.00
  -3   2  -3 1003.80   31.60
  -3   2  -3  963.20   31.00
  -3   2  -3  968.70   31.30
   3   2   3  982.30   31.10
   3  -2   3  998.80   31.40
  -3  -2  -3  989.20   31.30
   3  -2   3 1000.70   30.10
  -3   2  -4  235.08    9.50
  -3   2  -4  231.18    9.20
   3   2   4  246.28    9.10
  -3   2  -4  222.78    9.00
   3  -2   4  225.08    9.20
  -3  -2  -4  237.98    9.30
   3  -2   4  235.58    7.60
  -3   2  -5  798.72   26.70
  -3   2  -5  838.72   26.80
  -3   2  -5  784.42   26.40
   3   2   5  800.12   26.30
   3  -2   5  805.62   24.60
  -3  -2  -5  812.82   25.30
  -3  -2  -5  788.52   26.50
   3  -2   5  837.72   26.80
  -3   2  -6   19.90    3.30
  -3   2  -6   13.40    2.90
  -3   2  -6   16.30    3.10
   3   2   6   14.60    2.80
  -3  -2  -6   16.40    3.10
   3  -2   6   14.20    3.00
  -3  -2  -6   17.80    2.10
  -3   2  -7  332.97   13.30
   3   2   7  325.07   13.10
  -3   2  -7  355.96   13.70
   3  -2   7  347.97   13.50
  -3  -2  -7  323.07   13.30
  -3  -2  -7  350.16   11.80
   3   2   8  273.27   11.70
  -3   2  -8  283.07   12.20
  -3   2  -8  280.77   11.80
  -3  -2  -8  269.87   11.90
  -3  -2  -8  289.77   10.20
   3  -2   8  277.47   12.20
  -3   2 -10  126.69    7.90
  -3   2 -10  144.59    8.50
   3   2  10  127.09    8.00
  -3  -2 -10  139.99    6.40
   3  -2  10  124.29    8.40
  -3  -2 -10  129.49    8.30
  -3   2 -11  666.03   24.80
  -3   2 -11  653.63   24.10
   3   2  11  627.24   24.40
  -3  -2 -11  688.63   22.20
   3  -2  11  685.93   25.10
  -3  -2 -11  677.03   24.90
  -3   2 -12   55.69    6.60
   3   2  12   55.79    6.40
  -3   2 -12   53.69    6.00
  -3   2 -12   70.09    6.40
  -3  -2 -12   63.39    4.90
   3  -2  12   50.59    6.50
  -3  -2 -12   60.69    7.00
  -3   2 -13   34.40    5.10
   3   2  13   32.70    5.80
  -3   2 -13   32.00    5.40
  -3   2 -13   40.70    6.00
   3  -2  13   39.20    6.50
  -3  -2 -13   35.50    4.10
  -3  -2 -13   33.30    4.00
  -3  -2 -13   41.20    6.30
  -3   2 -14   34.00    6.10
   3   2  14   31.90    5.90
  -3   2 -14   25.20    4.90
  -3  -2 -14   30.90    3.90
  -3  -2 -14   22.70    5.50
   3  -2  14   23.40    5.80
  -3  -2 -14   33.90    4.00
   3   2  15  184.88   12.10
  -3   2 -15  189.28   11.10
  -3   2 -15  200.48   12.00
   3  -2  15  198.78   12.60
  -3  -2 -15  206.48   12.10
  -3  -2 -15  184.48    9.10
  -3  -2 -15  193.78    9.00
  -3   2 -16   25.70    5.90
  -3   2 -16   20.90    5.00
   3   2  16   21.20    5.90
  -3  -2 -16   20.50    3.60
  -3  -2 -16   22.20    3.80
  -3  -2 -16   20.10    5.50
   3  -2  16   14.10    5.90
  -3   2 -17   17.30    5.20
  -3   2 -17   12.80    4.40
  -3  -2 -17   20.20    5.30
   3  -2  17   23.80    6.60
  -3   2 -18   99.69    9.80
   3   2  18   69.59    8.90
  -3   2 -18   80.69    8.30
  -3  -2 -18   87.49    9.10
   3  -2  18   78.99   10.10
  -3   2 -19  450.45   20.70
  -3   2 -19  413.76   18.70
   3   2  19  415.66   20.50
   3  -2  19  407.86   21.00
  -3  -2 -19  426.66   20.20
  -3   2 -20  147.09   10.80
   3   2  20  147.89   13.00
  -3   2 -20  152.08   13.20
   3  -2  20  145.79   13.60
  -3  -2 -20  160.38   12.50
   3   2  21   32.70    8.00
  -3   2 -21   36.60    7.60
  -3   2 -21   28.40    6.20
   3  -2  21   50.59    9.40
  -3  -2 -21   32.60    7.80
   3   2  22    0.40    6.20
  -3   2 -22    1.10    4.50
  -3   2 -22    2.20    4.80
   3  -2  22   -1.80    6.80
  -3  -2 -22    5.00    6.10
   3   2  23   34.10    8.90
  -3   2 -23   18.00    6.00
  -3   2 -23   20.10    7.00
   3  -2  23   19.60    8.70
  -3  -2 -23   38.10    8.70
   3   3 -24   -0.70    4.90
   3   3 -24   -4.30    4.70
  -3   3  24    4.10    6.40
  -3  -3  24   -5.50    7.10
   3  -3 -24   -0.50    6.50
   3   3 -23  128.69   11.90
   3   3 -23  118.59   11.00
  -3   3  23  114.49   11.00
  -3  -3  23   76.59   11.30
   3  -3 -23  137.89   13.10
   3   3 -22    4.50    5.10
  -3   3  22    9.60    6.10
   3   3 -22    2.80    4.90
   3  -3 -22    7.90    6.10
  -3  -3  22    9.40    6.80
   3   3 -21   63.49    8.40
  -3   3  21   66.59    8.60
   3   3 -21   61.39    8.20
  -3  -3  21   42.90    8.50
   3  -3 -21   63.49    9.30
   3   3 -20   26.80    6.60
   3   3 -20   33.40    6.50
  -3   3  20   25.40    6.50
   3   3 -20   25.90    6.10
   3  -3 -20   34.30    4.90
   3  -3 -20   16.60    5.80
  -3  -3  20   30.20    7.60
   3   3 -19  423.26   18.90
  -3   3  19  445.86   19.50
   3   3 -19  430.26   19.60
   3   3 -19  458.45   20.70
  -3  -3  19  438.86   20.80
   3  -3 -19  419.16   16.90
   3  -3 -19  424.56   20.10
   3   3 -18   14.00    4.70
   3   3 -18   12.20    4.70
   3   3 -18   21.70    6.20
  -3   3  18   12.50    5.30
   3  -3 -18   11.50    3.70
   3  -3 -18   22.80    6.10
  -3  -3  18   15.30    6.10
   3   3 -17   14.70    4.50
   3   3 -17   13.60    6.00
   3   3 -17    8.60    4.40
  -3   3  17   12.20    4.80
  -3  -3  17   20.80    5.90
   3  -3 -17   11.80    3.40
   3  -3 -17   19.00    5.40
   3   3 -16   16.60    6.20
  -3   3  16    6.20    4.50
   3   3 -16    2.40    3.90
   3   3 -16    1.40    4.00
  -3  -3  16    0.30    4.90
   3  -3 -16    5.50    3.10
   3  -3 -16    1.70    3.70
  -3   3  15  803.32   28.90
   3   3 -15  785.22   29.10
   3   3 -15  792.62   28.90
   3  -3 -15  786.12   29.60
   3  -3 -15  822.42   29.40
   3  -3 -15  777.12   27.30
  -3  -3  15  825.82   30.00
   3  -3 -15  813.42   28.80
   3   3 -14    4.40    3.30
  -3   3  14    1.80    3.70
   3   3 -14    3.50    3.70
   3  -3 -14    5.50    4.00
   3  -3 -14    6.30    4.10
   3  -3 -14    3.10    2.80
   3  -3 -14    7.50    3.60
  -3  -3  14    4.50    4.30
   3   3 -13   31.80    4.90
  -3   3  13   19.90    4.30
   3   3 -13   21.70    4.80
   3  -3 -13   23.60    3.80
  -3  -3  13   22.80    5.30
   3  -3 -13   19.20    4.10
   3  -3 -13   27.00    5.10
   3  -3 -13   28.50    5.20
   3   3 -12   66.09    6.10
  -3   3  12   66.19    6.00
   3   3 -12   68.09    6.40
   3  -3 -12   53.19    6.50
   3  -3 -12   70.59    5.40
   3  -3 -12   77.29    7.00
  -3  -3  12   66.49    6.70
   3  -3 -12   55.49    5.50
   3   3 -11  913.81   30.70
   3   3 -11  889.51   30.70
  -3   3  11  880.11   29.90
   3  -3 -11  923.61   29.70
   3  -3 -11  888.81   31.40
   3  -3 -11  886.81   30.80
  -3  -3  11  886.71   31.00
   3  -3 -11  887.91   30.10
   3   3 -10    2.70    3.20
  -3   3  10   -1.00    2.40
   3   3 -10    0.80    2.30
   3   3 -10    0.90    2.70
   3  -3 -10   -2.20    2.40
  -3  -3  10   -2.40    2.70
   3  -3 -10    5.20    3.40
   3  -3 -10    4.70    2.60
   3  -3 -10   -0.10    2.30
   3   3  -9   72.79    5.30
  -3  -3   9   51.19    5.10
   3  -3  -9   43.10    4.50
   3   3  -8   79.89    5.60
  -3   3   8   86.19    5.20
   3   3  -8   86.79    5.70
   3   3  -8   80.99    5.80
   3  -3  -8   83.29    5.10
   3  -3  -8   92.09    5.70
   3  -3  -8   87.09    5.40
   3  -3  -8   81.49    6.50
  -3  -3   8   86.89    6.00
  -3   3   7 1451.95   45.50
   3   3  -7 1466.65   46.50
   3   3  -7 1457.75   46.60
   3   3  -7 1443.06   46.20
  -3  -3   7 1447.16   46.70
   3  -3  -7 1461.15   46.10
   3  -3  -7 1500.25   46.60
   3  -3  -7 1489.95   45.70
   3   3  -6  311.37   12.20
   3   3  -6  317.17   11.80
  -3   3   6  325.97   11.20
   3   3  -6  296.57   11.90
   3  -3  -6  329.87   12.10
   3  -3  -6  316.77   11.80
  -3  -3   6  299.17   12.10
   3  -3  -6  324.07   11.30
  -3   3   5  255.57    9.10
   3   3  -5  244.48    9.60
   3   3  -5  244.98    9.90
   3   3  -5  242.48   10.00
   3  -3  -5  253.37    9.90
   3  -3  -5  242.38    9.00
  -3  -3   5  249.28   10.10
   3  -3  -5  241.88    9.70
   3  -3  -5  264.47    9.20
   3   3  -4  511.65   17.60
  -3   3   4  526.65   16.70
  -3   3   4  504.15   17.40
   3   3  -4  509.75   17.50
  -3   3   4  522.45   16.00
   3   3  -4  501.25   17.20
   3  -3  -4  527.55   16.90
  -3  -3   4  516.65   17.70
   3  -3  -4  505.05   16.60
   3  -3  -4  493.95   17.30
   3  -3  -4  512.15   17.40
  -3   3   3  435.46   15.20
  -3   3   3  437.26   14.60
   3   3  -3  428.16   15.20
  -3   3   3  433.96   14.20
   3   3  -3  456.75   15.40
   3   3  -3  454.15   15.10
   3  -3  -3  450.65   15.20
   3  -3  -3  458.15   14.70
   3  -3  -3  425.26   15.10
   3  -3  -3  432.36   14.30
  -3  -3   3  438.86   15.50
  -3   3   2    0.50    2.00
   3   3  -2    2.60    1.90
  -3   3   2    0.70    1.50
   3   3  -2   -0.30    1.60
   3   3  -2    1.50    1.80
  -3   3   2    1.50    1.60
   3  -3  -2    2.50    1.50
  -3  -3   2    5.30    2.20
   3  -3  -2   -0.20    1.70
   3  -3  -2    2.80    1.60
   3  -3  -2    2.60    1.10
   3   3  -1 1131.69   37.00
   3   3  -1 1195.58   37.10
   3   3  -1 1202.58   37.40
  -3   3   1 1190.58   36.90
  -3   3   1 1160.48   37.10
  -3   3   1 1188.98   36.90
   3  -3  -1 1182.68   37.10
  -3  -3   1 1220.28   37.60
   3  -3  -1 1157.18   36.30
  -3  -3   1 1206.28   36.00
   3  -3  -1 1178.78   37.10
   3  -3  -1 1243.78   37.10
  -3   3   0  873.51   28.50
   3   3   0  894.11   28.70
  -3   3   0  899.61   28.60
   3   3   0  865.21   28.40
   3   3   0  902.41   28.20
  -3   3   0  890.71   28.40
   3  -3   0  903.81   28.30
   3  -3   0  925.41   28.50
   3  -3   0  897.41   27.50
  -3  -3   0  913.11   27.50
  -3  -3   0  893.21   28.90
   3   3   1 1213.28   37.80
   3   3   1 1205.48   38.20
  -3   3  -1 1237.08   38.20
   3   3   1 1219.98   38.30
  -3   3  -1 1248.78   38.50
  -3   3  -1 1183.48   38.20
  -3  -3  -1 1243.58   38.60
   3  -3   1 1199.88   37.80
   3  -3   1 1221.08   38.30
  -3  -3  -1 1240.28   37.40
   3  -3   1 1219.08   37.20
   3   3   2  198.58    8.10
  -3   3  -2  197.58    8.00
  -3   3  -2  194.88    8.30
  -3   3  -2  188.68    7.90
   3   3   2  199.88    8.10
   3  -3   2  200.08    7.40
   3  -3   2  185.68    8.00
  -3  -3  -2  195.68    8.20
   3  -3   2  201.18    6.80
  -3  -3  -2  199.78    7.40
  -3   3  -3 1219.28   39.10
   3   3   3 1207.08   38.60
  -3   3  -3 1222.98   38.80
  -3   3  -3 1193.18   38.50
  -3  -3  -3 1214.98   38.10
  -3  -3  -3 1233.18   38.80
   3  -3   3 1259.87   38.90
   3  -3   3 1244.38   37.70
  -3   3  -4  163.68    7.60
  -3   3  -4  168.68    7.50
   3   3   4  179.08    7.50
  -3   3  -4  162.98    7.90
  -3  -3  -4  165.78    7.10
   3  -3   4  168.28    6.20
  -3  -3  -4  159.28    7.50
   3  -3   4  171.08    7.70
  -3   3  -5  113.99    6.60
  -3   3  -5  108.59    6.20
   3  -3   5   98.29    6.10
  -3   3  -6    6.70    2.90
   3   3   6    5.80    2.50
  -3   3  -6    8.20    2.70
  -3   3  -6    8.90    3.30
  -3  -3  -6    9.30    1.70
   3  -3   6   10.40    3.10
  -3  -3  -6    8.90    2.60
  -3  -3  -6    3.60    2.60
   3  -3   6    7.80    1.30
  -3   3  -7  991.30   34.20
  -3   3  -7 1061.89   34.70
   3   3   7 1041.60   34.20
  -3   3  -7 1064.99   34.70
  -3  -3  -7 1042.00   32.40
   3  -3   7 1047.20   31.70
  -3  -3  -7 1050.59   34.20
  -3  -3  -7 1024.70   34.40
   3  -3   7 1053.99   34.80
  -3   3  -8    4.00    2.90
  -3   3  -8   -0.10    3.00
  -3   3  -8    5.00    3.30
   3   3   8    1.50    2.80
   3  -3   8    2.00    3.10
  -3  -3  -8    3.70    2.80
  -3  -3  -8    2.90    1.70
  -3  -3  -8    3.30    3.00
  -3   3  -9  169.28    9.40
   3   3   9  163.08    9.10
  -3   3  -9  182.48    9.50
  -3  -3  -9  174.18    7.00
   3  -3   9  172.18    9.80
  -3  -3  -9  166.88    9.30
  -3  -3  -9  169.78    9.10
   3   3  10    0.10    3.20
  -3   3 -10    4.20    3.30
  -3   3 -10    4.80    3.70
  -3  -3 -10   -1.00    3.20
  -3  -3 -10    6.60    2.00
   3  -3  10   -0.60    3.70
  -3   3 -11  324.97   14.10
   3   3  11  280.57   13.60
  -3   3 -11  305.07   14.30
   3  -3  11  320.07   14.80
  -3  -3 -11  300.27   14.00
  -3  -3 -11  306.07   11.20
  -3   3 -12  144.99    9.50
   3   3  12  154.98    9.60
  -3   3 -12  150.68    9.80
  -3  -3 -12  156.08    7.00
   3  -3  12  150.18   10.40
  -3  -3 -12  159.38   10.00
  -3  -3 -12  130.29    9.00
   3   3  13   52.39    6.40
  -3   3 -13   43.30    6.20
  -3  -3 -13   37.10    4.50
  -3  -3 -13   35.30    5.90
  -3  -3 -13   32.80    5.90
   3  -3  13   47.10    6.70
  -3   3 -14    1.60    4.10
  -3   3 -14   10.30    4.50
   3   3  14    0.20    4.30
   3  -3  14    5.90    5.00
  -3  -3 -14    1.60    4.30
  -3  -3 -14    1.60    3.00
  -3  -3 -14   -0.20    3.50
   3   3  15  454.35   19.90
  -3   3 -15  452.35   19.30
  -3   3 -15  469.75   20.30
  -3  -3 -15  459.55   20.30
  -3  -3 -15  454.05   17.30
  -3  -3 -15  434.66   19.30
   3  -3  15  442.76   20.70
  -3   3 -16   16.20    5.20
   3   3  16   17.10    6.10
  -3   3 -16   18.10    5.40
  -3  -3 -16   21.50    4.20
  -3  -3 -16   21.70    5.80
  -3  -3 -16   20.60    5.10
   3  -3  16   31.40    7.30
  -3   3 -17   71.09    8.80
  -3   3 -17   55.09    7.30
   3   3  17   64.19    8.50
   3  -3  17   52.79    8.50
  -3  -3 -17   68.89    8.10
  -3  -3 -17   57.49    8.10
  -3  -3 -17   57.79    6.10
  -3   3 -18   25.50    6.20
  -3   3 -18   47.00    7.30
   3   3  18   36.80    7.50
  -3  -3 -18   40.40    7.30
  -3  -3 -18   44.20    7.40
   3  -3  18   22.20    7.40
  -3  -3 -18   34.00    4.80
   3   3  19   56.59    8.90
  -3   3 -19   57.59    7.70
  -3   3 -19   56.49    8.30
   3  -3  19   67.69   10.10
  -3  -3 -19   66.19    8.60
   3   3  20   16.10    7.00
  -3   3 -20   25.30    6.90
  -3   3 -20   16.30    5.80
  -3  -3 -20   22.90    6.80
   3  -3  20    4.40    7.20
  -3   3 -21   27.00    7.00
  -3   3 -21   20.70    6.20
   3   3  21   19.60    7.20
   3  -3  21   22.50    8.40
  -3  -3 -21   11.60    5.80
  -3   3 -22   16.70    6.80
  -3   3 -22   11.50    5.90
   3   3  22   12.10    7.40
  -3  -3 -22   17.80    7.20
   3  -3  22   11.30    8.40
  -3   3 -23  295.87   18.20
   3   3  23  319.57   19.20
  -3   3 -23  279.87   16.90
   3  -3  23  298.37   20.00
  -3  -3 -23  299.67   18.40
   3   4 -24   78.99   10.30
  -3   4  24  109.59   11.00
   3   4 -24   95.09   10.70
   3  -4 -24   75.29   10.60
  -3  -4  24   83.19   12.10
   3   4 -23  245.98   15.50
   3   4 -23  221.88   14.90
  -3   4  23  246.08   15.80
  -3  -4  23  231.88   17.20
   3  -4 -23  240.08   16.60
   3   4 -22   16.70    6.20
  -3   4  22    8.30    6.20
   3   4 -22    9.50    6.00
   3  -4 -22   10.80    6.70
  -3  -4  22   11.70    7.60
   3   4 -21   19.00    6.00
   3   4 -21    4.90    5.60
  -3   4  21    7.30    5.80
  -3  -4  21    0.30    6.90
   3  -4 -21    7.10    6.40
   3  -4 -21   20.10    4.80
   3   4 -20   28.60    7.50
  -3   4  20   15.20    6.20
   3   4 -20   17.10    6.10
   3   4 -20   23.70    6.30
  -3  -4  20   10.10    7.10
   3  -4 -20   19.80    6.10
   3  -4 -20   16.10    4.50
   3   4 -19  165.68   11.60
  -3   4  19  174.18   11.80
   3   4 -19  160.48   11.60
   3   4 -19  149.09   12.90
   3  -4 -19  145.29    9.50
  -3  -4  19  134.59   12.50
   3  -4 -19  162.38   11.70
   3   4 -18   88.19    9.10
  -3   4  18   91.79    9.00
   3   4 -18  103.19   10.00
   3  -4 -18   79.69    7.20
  -3  -4  18   72.89    9.50
   3  -4 -18   93.89    9.90
   3   4 -17   20.30    5.60
  -3   4  17   24.80    5.90
   3   4 -17   18.10    5.00
   3  -4 -17   26.70    6.20
   3  -4 -17   17.80    4.20
  -3  -4  17   19.80    6.40
   3   4 -16  491.45   20.70
   3   4 -16  496.15   20.80
  -3   4  16  495.55   20.40
   3  -4 -16  506.35   21.40
   3  -4 -16  492.75   19.00
  -3  -4  16  473.35   21.40
   3   4 -15  184.18   11.20
  -3   4  15  184.18   10.90
   3   4 -15  187.08   11.10
   3  -4 -15  180.38   11.50
   3  -4 -15  171.98    9.60
  -3  -4  15  191.38   12.20
   3   4 -14   24.50    5.40
  -3   4  14   21.50    5.00
   3   4 -14   13.80    4.30
   3  -4 -14   24.30    4.40
   3  -4 -14   24.60    5.00
  -3  -4  14   20.80    5.70
  -3   4  13   69.59    6.40
   3   4 -13   54.59    6.60
   3   4 -13   63.69    6.40
   3  -4 -13   60.79    6.00
  -3  -4  13   51.29    6.60
   3  -4 -13   73.09    6.50
   3  -4 -13   58.89    6.60
   3   4 -12   38.60    6.00
   3   4 -12   43.10    5.60
   3   4 -12   29.30    5.20
  -3   4  12   39.20    5.00
   3  -4 -12   30.20    5.40
   3  -4 -12   40.50    4.80
  -3  -4  12   38.90    6.20
   3  -4 -12   43.10    5.10
   3   4 -11  968.80   33.70
  -3   4  11  960.10   32.70
   3   4 -11  969.20   33.60
   3   4 -11  993.00   33.70
   3  -4 -11  960.50   32.70
   3  -4 -11 1027.40   33.90
  -3  -4  11  975.00   34.00
   3  -4 -11  961.90   32.80
   3   4 -10  464.85   18.60
  -3   4  10  476.85   17.50
   3   4 -10  475.65   18.30
   3   4 -10  490.45   18.60
   3  -4 -10  490.65   17.70
  -3  -4  10  468.45   18.80
   3  -4 -10  466.95   18.30
   3  -4 -10  478.95   17.80
  -3   4   9   25.10    3.70
   3   4  -9   33.00    4.70
   3   4  -9   27.40    4.30
   3   4  -9   30.80    4.80
   3  -4  -9   22.80    3.90
  -3  -4   9   22.40    4.50
   3  -4  -9   30.50    3.90
   3  -4  -9   26.10    4.20
   3   4  -8  139.19    7.70
   3   4  -8  137.19    8.00
  -3   4   8  147.39    7.20
   3   4  -8  149.49    8.40
   3  -4  -8  146.29    7.10
  -3  -4   8  135.39    8.30
   3  -4  -8  162.18    8.20
   3  -4  -8  128.89    7.50
  -3   4   7    6.30    2.40
   3   4  -7    3.70    2.90
   3   4  -7    4.40    3.10
   3   4  -7    4.90    2.90
   3  -4  -7    5.20    2.70
  -3  -4   7    5.70    3.40
   3  -4  -7    4.00    2.50
   3  -4  -7    7.10    2.30
  -3   4   6   89.79    6.20
   3   4  -6   98.09    6.20
   3   4  -6   82.69    6.10
  -3   4   6   93.69    5.30
   3   4  -6   95.69    5.90
  -3  -4   6   89.49    6.40
   3  -4  -6   88.39    5.60
   3  -4  -6   93.29    6.00
   3  -4  -6   96.09    5.20
   3   4  -5   88.59    5.70
  -3   4   5   99.19    6.10
  -3   4   5   93.29    5.10
   3   4  -5   86.89    5.90
  -3   4   5   85.09    3.80
   3   4  -5   86.89    5.90
  -3  -4   5   94.69    6.20
   3  -4  -5   97.29    5.90
   3  -4  -5   92.19    5.10
   3  -4  -5   95.29    5.60
   3   4  -4    5.40    2.50
   3   4  -4    4.00    2.40
  -3   4   4    0.70    1.60
  -3   4   4    1.80    2.00
   3   4  -4    4.80    2.50
  -3   4   4    3.20    2.70
   3  -4  -4    5.10    2.50
   3  -4  -4    3.40    1.60
   3  -4  -4    1.80    2.20
  -3  -4   4    1.40    2.60
   3  -4  -4    5.00    2.00
  -3   4   3  908.41   29.90
  -3   4   3  904.21   29.30
   3   4  -3  870.01   29.70
   3   4  -3  914.71   29.90
   3   4  -3  932.71   30.20
  -3   4   3  934.41   28.80
   3  -4  -3  938.31   28.80
  -3  -4   3  917.41   30.40
   3  -4  -3  923.81   29.80
   3  -4  -3  926.41   29.50
   3  -4  -3  935.21   30.00
  -3   4   2  478.45   17.00
   3   4  -2  469.45   16.80
  -3   4   2  487.75   16.60
  -3   4   2  475.15   16.20
   3   4  -2  494.45   17.20
   3   4  -2  473.15   16.80
   3  -4  -2  512.05   16.70
   3  -4  -2  493.15   16.80
  -3  -4   2  489.25   17.50
   3  -4  -2  474.65   16.90
   3  -4  -2  477.15   15.70
   3   4  -1 1039.80   33.60
   3   4  -1 1055.69   33.20
   3   4  -1 1016.00   33.30
  -3   4   1 1040.90   33.20
  -3   4   1 1011.60   33.40
  -3   4   1 1062.59   33.00
   3  -4  -1 1067.19   33.40
   3  -4  -1 1045.70   32.10
   3  -4  -1 1044.50   33.20
  -3  -4   1 1051.79   33.90
   3  -4  -1 1016.80   33.30
  -3   4   0  125.29    6.30
   3   4   0  111.59    6.30
  -3   4   0  118.89    6.00
   3   4   0  113.69    6.10
   3   4   0  125.39    5.90
  -3   4   0  117.29    6.20
  -3  -4   0  114.19    6.50
   3  -4   0  113.69    4.60
  -3  -4   0  126.89    4.90
   3  -4   0  116.99    6.10
   3  -4   0  117.49    6.10
   3   4   1  168.58    8.00
  -3   4  -1  189.58    8.30
   3   4   1  187.78    7.50
   3   4   1  192.28    8.30
  -3   4  -1  179.68    8.10
  -3   4  -1  177.88    8.30
  -3  -4  -1  182.18    7.00
   3  -4   1  178.58    7.70
  -3  -4  -1  186.08    8.40
   3  -4   1  183.78    6.50
   3  -4   1  193.88    8.20
  -3   4  -2    5.80    2.70
  -3   4  -2    5.00    2.40
  -3   4  -2    6.10    2.70
   3   4   2    5.70    2.40
   3   4   2    1.60    2.50
  -3  -4  -2    7.20    2.50
   3  -4   2    8.90    2.50
   3  -4   2    2.60    1.10
   3  -4   2   -0.30    2.00
  -3  -4  -2    4.70    1.70
  -3   4  -3  142.19    7.60
   3   4   3  144.99    7.40
  -3   4  -3  140.59    7.30
  -3   4  -3  141.59    7.30
   3   4   3  146.19    7.20
   3  -4   3  150.88    7.50
   3  -4   3  152.78    5.50
   3  -4   3  146.89    6.40
  -3  -4  -3  140.99    6.40
  -3  -4  -3  149.29    7.40
   3   4   4   32.90    3.80
  -3   4  -4   44.50    4.40
  -3   4  -4   31.90    3.90
  -3   4  -4   26.70    4.20
   3   4   4   34.40    4.00
  -3  -4  -4   35.90    4.10
   3  -4   4   38.10    3.10
  -3  -4  -4   36.20    3.40
   3  -4   4   32.70    3.90
   3  -4   4   37.30    2.50
  -3   4  -5  208.48    9.90
  -3   4  -5  213.88    9.90
  -3   4  -5  230.38   10.50
   3   4   5  217.78    9.60
   3  -4   5  231.08   10.20
  -3  -4  -5  218.68    9.30
   3  -4   5  217.58    8.20
  -3  -4  -5  224.98    9.90
  -3   4  -6 1555.24   50.89
   3   4   6 1597.14   50.49
  -3   4  -6 1574.84   51.19
  -3   4  -6 1539.65   50.49
   3  -4   6 1575.44   51.09
   3  -4   6 1603.74   48.60
  -3  -4  -6 1601.44   50.79
  -3  -4  -6 1652.43   50.39
  -3   4  -7  794.32   27.40
   3   4   7  772.22   27.10
  -3   4  -7  793.52   27.90
  -3   4  -7  751.42   27.50
  -3  -4  -7  802.62   27.40
   3  -4   7  799.72   24.80
  -3  -4  -7  815.02   25.10
  -3  -4  -7  808.62   27.10
   3  -4   7  800.72   27.90
  -3   4  -8    7.70    3.90
  -3   4  -8    8.50    3.50
   3   4   8    9.10    3.40
  -3   4  -8   15.20    4.10
  -3  -4  -8    5.20    1.80
  -3  -4  -8    6.10    3.40
   3  -4   8    9.90    1.70
  -3  -4  -8   11.30    3.30
   3  -4   8   11.30    3.80
  -3   4  -9  199.98   10.70
  -3   4  -9  211.28   10.80
  -3   4  -9  187.28   10.60
   3   4   9  192.28   10.20
  -3  -4  -9  196.08   10.00
   3  -4   9  195.68   10.90
  -3  -4  -9  189.68    7.50
  -3  -4  -9  202.68   10.40
  -3   4 -10   76.09    7.50
  -3   4 -10   81.49    7.90
   3   4  10   77.39    7.00
  -3   4 -10   86.99    7.90
   3  -4  10   90.59    8.40
  -3  -4 -10   75.39    6.90
  -3  -4 -10   90.29    7.80
  -3   4 -11  302.57   14.50
   3   4  11  311.57   14.40
  -3   4 -11  299.07   14.60
  -3  -4 -11  294.87   13.70
   3  -4  11  281.67   14.90
  -3  -4 -11  333.17   14.80
   3   4  12  460.85   18.70
  -3   4 -12  443.36   18.60
  -3   4 -12  419.06   18.70
  -3  -4 -12  422.56   18.10
  -3  -4 -12  430.66   18.50
   3  -4  12  411.86   19.00
  -3   4 -13    7.20    4.70
   3   4  13    1.30    4.30
  -3   4 -13   11.00    4.60
  -3  -4 -13    1.70    3.90
  -3  -4 -13    6.60    3.50
   3  -4  13    6.80    5.20
  -3  -4 -13    4.70    4.70
  -3   4 -14  356.66   16.90
   3   4  14  345.07   17.00
  -3   4 -14  384.46   17.80
  -3  -4 -14  348.07   17.00
  -3  -4 -14  366.06   16.90
   3  -4  14  385.86   18.50
  -3  -4 -14  361.06   15.30
   3   4  15  147.19   11.50
  -3   4 -15  151.08   10.60
  -3   4 -15  160.88   11.20
  -3  -4 -15  129.29    8.90
  -3  -4 -15  125.89    9.70
   3  -4  15  123.59   11.70
  -3  -4 -15  138.59   10.70
  -3   4 -16   -0.80    4.60
  -3   4 -16    5.50    4.90
   3   4  16    0.10    5.20
   3  -4  16    0.30    6.10
  -3  -4 -16    6.00    4.90
  -3  -4 -16   16.10    5.90
  -3  -4 -16    5.00    3.80
   3   4  17   65.09    8.90
  -3   4 -17   61.89    8.50
  -3   4 -17   68.09    8.30
  -3  -4 -17   52.09    7.40
   3  -4  17   68.89   10.30
  -3  -4 -17   59.49    6.30
   3   4  18    7.80    6.40
  -3   4 -18    8.30    5.10
  -3   4 -18    4.60    5.10
   3  -4  18    3.10    6.80
  -3  -4 -18    2.40    3.80
  -3  -4 -18   -1.00    4.80
   3   4  19  280.17   16.90
  -3   4 -19  282.67   15.80
  -3   4 -19  273.27   16.60
   3  -4  19  275.47   18.00
  -3  -4 -19  275.97   16.20
  -3  -4 -19  251.47   13.00
  -3   4 -20  204.08   13.90
   3   4  20  215.18   15.50
  -3   4 -20  197.98   14.80
  -3  -4 -20  222.68   14.80
   3  -4  20  184.48   16.20
   3   4  21   26.00    7.60
  -3   4 -21    6.40    5.80
  -3   4 -21   16.80    6.60
  -3  -4 -21   15.60    6.10
   3  -4  21    1.10    8.10
  -3   4 -22   -1.60    5.90
   3   4  22   17.80    8.20
  -3   4 -22   13.50    6.30
  -3  -4 -22   12.30    6.90
   3  -4  22   16.20    9.40
  -3   5  22   14.80    7.00
   3   5 -22   20.10    7.10
   3   5 -22   11.30    6.20
   3  -5 -22   22.70    8.00
   3  -5 -22   19.10    5.50
  -3  -5  22   24.30    9.30
   3   5 -21   53.59    8.60
   3   5 -21   79.09   10.20
   3   5 -21   80.09   11.50
  -3   5  21   82.89    9.90
   3  -5 -21   86.99   10.70
   3  -5 -21   78.99    8.10
  -3  -5  21   80.79   11.40
   3   5 -20  265.97   15.90
  -3   5  20  300.37   16.10
   3   5 -20  255.37   15.70
   3  -5 -20  275.17   14.10
  -3  -5  20  268.27   17.60
   3  -5 -20  269.97   16.70
  -3   5  19   71.79    8.90
   3   5 -19   62.99    8.70
   3   5 -19   51.99    8.20
   3  -5 -19   80.09    7.70
  -3  -5  19   77.49   10.80
   3  -5 -19   39.20    7.60
   3   5 -18    1.40    5.50
  -3   5  18    3.50    5.60
   3   5 -18    3.40    4.80
   3  -5 -18    6.90    4.20
   3  -5 -18    7.60    5.70
  -3  -5  18    3.90    6.30
  -3   5  17  139.49   10.90
   3   5 -17  139.09   11.40
   3   5 -17  116.09   10.40
   3  -5 -17  130.59   11.50
  -3  -5  17  113.49   11.30
   3  -5 -17  128.09    9.20
  -3   5  16   37.60    6.60
   3   5 -16   38.60    7.00
   3   5 -16   41.70    6.90
  -3  -5  16   50.69    8.20
   3  -5 -16   34.30    5.60
   3  -5 -16   38.90    7.20
   3   5 -15   16.00    4.80
   3   5 -15   22.00    5.70
  -3   5  15   26.40    5.70
   3  -5 -15   15.80    4.40
   3  -5 -15   24.40    5.50
  -3  -5  15   16.10    6.00
   3   5 -14  149.09   10.50
   3   5 -14  151.48   10.90
  -3   5  14  163.18   10.10
   3  -5 -14  157.58   10.80
  -3  -5  14  151.78   11.60
   3  -5 -14  161.28    9.70
   3   5 -13    3.00    5.20
   3   5 -13    9.30    4.40
  -3   5  13    3.10    4.00
   3   5 -13    4.50    5.00
   3  -5 -13    7.20    4.30
   3  -5 -13    5.50    3.90
  -3  -5  13    6.30    5.10
   3   5 -12  405.16   17.70
   3   5 -12  401.46   18.00
   3   5 -12  408.96   17.70
  -3   5  12  421.66   16.80
   3  -5 -12  405.06   16.80
   3  -5 -12  403.96   17.40
  -3  -5  12  430.06   18.50
   3   5 -11  122.99    9.10
   3   5 -11  155.68    9.60
  -3   5  11  143.09    8.60
   3   5 -11  132.89    9.70
   3  -5 -11  163.68    9.70
  -3  -5  11  120.49    9.70
   3  -5 -11  136.69    8.80
   3   5 -10   26.40    5.40
   3   5 -10   39.90    5.80
  -3   5  10   46.00    5.10
   3   5 -10   31.40    5.30
   3  -5 -10   37.00    5.20
  -3  -5  10   38.80    6.00
   3  -5 -10   47.00    5.90
   3  -5 -10   42.30    5.00
   3   5  -9  313.37   14.10
   3   5  -9  312.57   13.50
  -3   5   9  292.97   13.60
  -3   5   9  311.67   12.70
   3   5  -9  298.27   13.60
   3  -5  -9  330.57   13.70
  -3  -5   9  261.37   13.70
   3  -5  -9  280.37   12.90
   3  -5  -9  301.27   12.50
   3   5  -8   81.49    7.30
  -3   5   8   78.99    7.20
   3   5  -8   78.79    7.00
  -3   5   8   84.99    6.10
   3   5  -8   86.59    6.90
   3  -5  -8   83.19    7.00
  -3  -5   8   77.39    7.30
   3  -5  -8   79.49    6.80
   3  -5  -8   79.99    6.10
  -3   5   7   85.29    5.90
  -3   5   7   80.69    7.00
   3   5  -7   70.69    6.30
   3   5  -7   96.29    6.80
   3   5  -7   86.39    7.10
  -3  -5   7   96.89    7.50
   3  -5  -7   92.89    6.70
   3  -5  -7   80.59    6.50
   3  -5  -7   89.39    5.80
   3   5  -6 1126.79   37.30
  -3   5   6 1139.09   36.10
  -3   5   6 1107.99   34.40
  -3   5   6 1145.49   37.20
   3   5  -6 1103.19   36.80
   3   5  -6 1117.39   37.30
  -3  -5   6 1103.69   37.60
   3  -5  -6 1134.79   36.90
   3  -5  -6 1131.49   36.30
   3  -5  -6 1099.79   36.90
  -3   5   5  337.57   11.50
  -3   5   5  326.47   13.80
   3   5  -5  355.16   14.00
  -3   5   5  332.07   12.80
   3   5  -5  330.07   13.90
   3   5  -5  339.57   13.60
  -3  -5   5  326.07   14.10
   3  -5  -5  351.56   13.90
   3  -5  -5  328.17   13.40
   3  -5  -5  341.37   13.00
  -3   5   4  290.87   10.70
  -3   5   4  298.97   11.70
   3   5  -4  302.27   12.50
  -3   5   4  303.77   12.70
   3   5  -4  301.37   12.30
   3   5  -4  292.27   12.60
   3  -5  -4  292.07   12.50
   3  -5  -4  294.97   11.70
  -3  -5   4  298.67   13.00
   3  -5  -4  294.07   12.10
  -3   5   3    3.20    2.30
   3   5  -3    6.20    2.90
   3   5  -3    4.10    2.90
   3   5  -3    3.20    3.10
  -3   5   3    6.60    3.40
  -3   5   3    8.50    2.80
   3  -5  -3    5.20    2.50
   3  -5  -3    2.70    1.90
  -3  -5   3    7.20    3.40
   3  -5  -3    4.30    2.60
   3  -5  -3    4.70    3.10
  -3   5   2   98.59    5.90
   3   5  -2  116.29    7.10
   3   5  -2  112.29    6.70
  -3   5   2  111.89    7.00
  -3   5   2  113.79    6.40
   3   5  -2  105.99    6.60
   3  -5  -2  108.29    6.40
   3  -5  -2  112.69    5.10
  -3  -5   2  116.09    7.30
   3  -5  -2  101.19    6.80
   3  -5  -2  115.49    6.40
  -3   5   1  100.49    6.20
   3   5  -1  112.89    6.80
  -3   5   1  114.49    6.60
   3   5  -1  105.69    6.80
   3   5  -1  106.49    6.30
  -3   5   1  114.89    7.10
   3  -5  -1  111.79    6.50
   3  -5  -1  104.19    4.80
  -3  -5   1  109.39    7.10
   3  -5  -1  111.59    6.80
   3   5   0  256.77   11.10
  -3   5   0  251.47   10.60
   3   5   0  255.67   10.30
  -3   5   0  268.67   11.10
   3   5   0  248.08   10.90
  -3   5   0  256.17   10.90
   3  -5   0  260.67   11.00
  -3  -5   0  262.07    9.30
  -3  -5   0  230.08   11.10
   3  -5   0  246.38    8.80
   3  -5   0  264.27   10.80
  -3   5  -1  409.46   16.20
  -3   5  -1  445.96   16.20
   3   5   1  424.06   16.20
   3   5   1  414.66   16.10
   3   5   1  446.66   15.40
  -3   5  -1  445.66   16.20
  -3  -5  -1  423.26   14.70
   3  -5   1  425.16   14.00
   3  -5   1  443.16   16.40
  -3  -5  -1  431.76   16.50
   3  -5   1  451.85   15.90
  -3   5  -2 1888.61   60.89
   3   5   2 1949.60   60.99
  -3   5  -2 1987.80   61.29
   3   5   2 1874.01   60.99
   3   5   2 1940.81   59.99
  -3   5  -2 1960.60   61.19
   3  -5   2 1946.71   61.29
   3  -5   2 1969.10   60.39
   3  -5   2 1927.91   58.79
  -3  -5  -2 1986.40   59.89
  -3  -5  -2 1937.71   61.39
   3   5   3  151.18    8.20
  -3   5  -3  168.38    8.80
   3   5   3  156.78    8.60
  -3   5  -3  162.58    8.60
  -3   5  -3  161.98    8.50
   3  -5   3  157.38    8.70
   3  -5   3  163.48    7.60
  -3  -5  -3  158.48    8.50
  -3  -5  -3  160.68    7.40
   3  -5   3  162.88    6.00
  -3   5  -4   35.20    4.70
  -3   5  -4   36.10    4.80
  -3   5  -4   34.80    5.20
   3   5   4   39.50    4.50
   3   5   4   34.40    4.80
   3  -5   4   30.70    2.40
  -3  -5  -4   33.60    4.50
  -3  -5  -4   34.80    3.70
   3  -5   4   26.00    4.40
   3  -5   4   40.30    3.90
  -3   5  -5  107.69    7.40
  -3   5  -5  103.29    7.30
   3   5   5  104.59    7.80
   3   5   5   94.59    6.70
  -3   5  -5  110.19    8.10
  -3  -5  -5   98.99    6.30
   3  -5   5  109.69    7.50
   3  -5   5  100.29    5.80
   3  -5   5  100.49    4.50
  -3  -5  -5  108.89    7.20
   3   5   6  177.08   10.00
  -3   5  -6  182.58    9.80
  -3   5  -6  177.38    9.60
  -3   5  -6  188.88   10.30
   3   5   6  175.08    9.40
   3  -5   6  182.08    7.00
   3  -5   6  168.38    9.80
   3  -5   6  178.38    7.70
  -3  -5  -6  176.98    8.90
  -3  -5  -6  188.88    9.60
  -3   5  -7  316.37   14.60
   3   5   7  319.27   13.60
  -3   5  -7  320.87   14.30
  -3   5  -7  316.77   14.00
   3  -5   7  327.37   14.70
  -3  -5  -7  341.27   13.70
  -3  -5  -7  345.07   14.20
   3  -5   7  318.57   11.60
  -3   5  -8  221.58   11.40
  -3   5  -8  213.68   11.60
  -3   5  -8  213.18   11.20
   3   5   8  211.38   10.80
  -3  -5  -8  213.78   10.50
   3  -5   8  192.18    8.00
   3  -5   8  208.58   11.50
  -3  -5  -8  213.68   10.90
  -3   5  -9   30.30    5.70
  -3   5  -9   29.50    5.60
   3   5   9   20.60    4.70
  -3   5  -9   27.90    5.10
  -3  -5  -9   30.10    5.00
   3  -5   9   31.50    5.90
  -3  -5  -9   27.90    5.00
  -3   5 -10  540.05   22.40
  -3   5 -10  552.84   22.70
  -3   5 -10  564.04   22.90
   3   5  10  591.84   22.20
  -3  -5 -10  608.34   22.40
  -3  -5 -10  597.94   22.70
   3  -5  10  581.64   23.40
  -3   5 -11   36.40    6.70
  -3   5 -11   38.70    6.50
  -3   5 -11   27.80    5.50
   3   5  11   50.59    6.40
   3  -5  11   41.80    6.80
  -3  -5 -11   44.10    6.20
  -3  -5 -11   46.70    6.50
  -3   5 -12   16.40    5.10
  -3   5 -12   18.60    5.40
   3   5  12   19.10    5.40
  -3  -5 -12   10.40    4.50
  -3  -5 -12   13.00    5.00
  -3  -5 -12   17.40    4.60
   3  -5  12   12.70    5.70
   3   5  13  146.19   10.40
  -3   5 -13  112.29   10.20
  -3   5 -13  136.79   10.70
   3  -5  13  140.89   11.90
  -3  -5 -13  141.19    9.40
  -3  -5 -13  158.38   10.70
  -3  -5 -13  145.89   10.30
   3   5  14   23.00    6.20
  -3   5 -14   29.70    6.60
  -3   5 -14   36.50    6.90
  -3  -5 -14   24.20    5.10
   3  -5  14   38.90    8.00
  -3  -5 -14   30.90    7.10
  -3  -5 -14   28.00    5.80
  -3   5 -15   72.29    9.00
   3   5  15   68.89    8.80
  -3   5 -15   65.69    8.40
   3  -5  15   75.89   10.20
  -3  -5 -15   74.39    8.90
  -3  -5 -15   61.09    7.00
   3   5  16  524.05   22.60
  -3   5 -16  454.15   22.20
  -3   5 -16  477.15   21.90
  -3  -5 -16  489.55   22.10
  -3  -5 -16  495.15   20.10
   3  -5  16  505.95   23.80
  -3   5 -17   51.19    8.30
  -3   5 -17   55.29    8.80
   3   5  17   71.19    9.80
  -3  -5 -17   58.79    8.60
  -3  -5 -17   55.49    7.00
   3  -5  17   52.79    9.70
  -3   5 -18   73.59   10.10
  -3   5 -18   60.99    9.00
   3   5  18   55.09    9.30
  -3  -5 -18   54.89    7.10
   3  -5  18   72.19   11.10
  -3  -5 -18   46.20    8.60
  -3   5 -19   -1.40    5.40
   3   5  19   -4.20    6.20
  -3   5 -19   -4.50    5.50
  -3  -5 -19    1.80    5.30
  -3  -5 -19    5.50    4.60
   3  -5  19    6.30    7.90
  -3   5 -20    1.90    5.70
  -3   5 -20   -2.70    5.70
   3   5  20    1.50    7.00
   3  -5  20   -2.20    7.70
  -3  -5 -20   -2.80    4.50
  -3  -5 -20    3.40    6.10
  -3   5 -21   78.99   10.60
  -3   5 -21   81.59   10.90
   3   5  21   67.09   10.60
  -3  -5 -21   78.29   10.90
   3  -5  21   62.49   11.80
   3   6 -21   45.00    9.10
   3   6 -21   31.00    8.40
  -3   6  21   30.20    8.00
   3  -6 -21   23.60    7.50
  -3  -6  21   35.20   10.10
   3  -6 -21   37.30    6.90
   3   6 -20   41.20    8.40
  -3   6  20   39.30    8.40
   3   6 -20   41.60    8.40
   3  -6 -20   34.20    6.60
  -3  -6  20   29.50    9.40
   3  -6 -20   37.40    8.50
   3   6 -19   19.10    7.00
  -3   6  19   19.50    7.30
   3   6 -19    5.70    5.90
   3  -6 -19   11.60    5.20
  -3  -6  19  -14.90    6.70
   3  -6 -19    8.00    6.20
  -3   6  18   80.39    9.50
   3   6 -18   87.59   10.30
   3   6 -18   93.49   10.70
   3  -6 -18   94.39    8.90
   3  -6 -18   82.49    9.80
  -3  -6  18   99.59   11.90
   3   6 -17   34.10    7.60
   3   6 -17   36.50    7.20
  -3   6  17   50.29    7.80
   3  -6 -17   43.20    6.60
  -3  -6  17   33.60    8.50
   3  -6 -17   39.10    7.60
   3   6 -16  196.38   13.60
  -3   6  16  210.18   12.60
   3   6 -16  202.38   13.40
   3  -6 -16  208.58   13.60
   3  -6 -16  201.78   12.30
  -3  -6  16  197.28   14.70
   3   6 -15   32.70    6.50
   3   6 -15   18.40    6.60
  -3   6  15   37.50    6.40
   3  -6 -15   26.50    6.60
  -3  -6  15   27.50    7.30
   3  -6 -15   25.20    5.70
   3   6 -14   79.89    9.30
   3   6 -14   65.89    8.70
  -3   6  14   66.39    7.60
   3   6 -14   66.89    8.10
   3  -6 -14   76.59    7.70
  -3  -6  14   64.59    8.60
   3  -6 -14   69.19    8.30
   3   6 -13  206.98   12.90
   3   6 -13  223.08   13.40
   3   6 -13  211.68   12.90
  -3   6  13  216.58   12.20
  -3  -6  13  216.88   13.80
   3  -6 -13  223.08   12.20
   3  -6 -13  229.18   13.00
   3   6 -12  190.68   11.80
   3   6 -12  183.28   12.00
  -3   6  12  176.38   12.20
  -3   6  12  191.18   10.70
   3   6 -12  189.58   12.20
  -3  -6  12  208.28   12.90
   3  -6 -12  203.68   11.30
   3  -6 -12  185.28   11.40
   3   6 -11   12.30    5.10
  -3   6  11   13.60    5.60
  -3   6  11   10.60    4.30
   3   6 -11    9.60    5.10
   3   6 -11   12.60    4.80
   3  -6 -11   15.50    4.50
  -3  -6  11    8.80    5.50
   3  -6 -11    2.50    4.30
  -3   6  10  418.86   18.40
   3   6 -10  429.56   18.70
   3   6 -10  444.46   18.50
   3   6 -10  411.46   17.90
  -3   6  10  457.85   17.20
   3  -6 -10  413.06   17.80
   3  -6 -10  433.46   18.10
  -3  -6  10  431.96   19.10
   3   6  -9    6.90    4.80
  -3   6   9    8.30    4.90
   3   6  -9   19.80    4.90
  -3   6   9    8.10    3.80
   3   6  -9   13.60    4.90
   3  -6  -9   12.40    4.30
   3  -6  -9    6.80    4.10
  -3  -6   9    9.50    5.00
  -3   6   8   58.69    6.80
   3   6  -8   50.09    6.50
   3   6  -8   55.29    6.50
   3   6  -8   56.59    6.50
  -3   6   8   55.99    5.60
   3  -6  -8   67.19    6.60
   3  -6  -8   57.09    6.20
  -3  -6   8   59.09    7.10
  -3   6   7  398.46   15.30
   3   6  -7  395.86   16.80
   3   6  -7  396.96   16.30
  -3   6   7  422.66   16.90
   3   6  -7  371.16   16.60
   3  -6  -7  396.66   15.50
  -3  -6   7  389.46   17.20
   3  -6  -7  401.56   16.30
   3  -6  -7  373.86   16.40
  -3   6   6    3.40    4.20
   3   6  -6   -3.50    3.70
   3   6  -6   -0.60    4.00
  -3   6   6    7.30    3.50
   3   6  -6    1.80    4.00
   3  -6  -6    4.40    3.90
  -3  -6   6   -1.40    4.20
   3  -6  -6   -0.90    3.00
   3  -6  -6    1.80    3.50
   3   6  -5  482.45   18.80
  -3   6   5  470.65   18.10
   3   6  -5  515.55   19.60
   3   6  -5  536.55   19.60
  -3   6   5  488.75   16.70
  -3   6   5  492.75   19.20
   3  -6  -5  494.85   18.40
   3  -6  -5  490.25   18.50
   3  -6  -5  484.35   19.10
  -3  -6   5  506.35   20.00
   3   6  -4   23.10    4.40
  -3   6   4   13.30    3.10
   3   6  -4   23.00    4.60
  -3   6   4   15.50    3.80
   3   6  -4   23.80    4.70
  -3   6   4   17.20    4.80
  -3  -6   4   19.30    4.80
   3  -6  -4   16.00    4.40
   3  -6  -4   24.70    4.10
   3  -6  -4   14.80    3.80
   3   6  -3   21.60    4.60
   3   6  -3   19.60    4.60
  -3   6   3   14.00    4.60
  -3   6   3   14.40    3.70
   3   6  -3   15.80    4.30
  -3   6   3   10.20    3.10
   3  -6  -3   13.30    3.80
   3  -6  -3   14.80    3.50
   3  -6  -3   14.10    4.00
  -3  -6   3   11.70    4.50
  -3   6   2  829.12   27.60
  -3   6   2  829.62   28.20
   3   6  -2  830.42   29.00
   3   6  -2  847.92   28.40
   3   6  -2  803.72   28.60
  -3   6   2  838.02   28.90
  -3  -6   2  814.52   29.20
   3  -6  -2  861.81   28.50
   3  -6  -2  819.32   28.60
   3   6  -1   43.70    4.90
  -3   6   1   41.80    5.10
   3   6  -1   39.60    5.20
  -3   6   1   42.30    4.80
   3   6  -1   44.30    5.50
  -3   6   1   42.90    5.50
  -3  -6   1   44.30    5.70
   3  -6  -1   37.80    3.10
   3  -6  -1   51.19    5.40
   3  -6  -1   52.29    5.50
   3   6   0   83.09    6.20
  -3   6   0   87.39    7.20
  -3   6   0   99.29    7.30
   3   6   0   82.99    7.00
   3   6   0   84.49    7.10
  -3   6   0   81.99    6.50
   3  -6   0   91.09    6.90
  -3  -6   0   96.89    7.70
   3  -6   0   89.59    7.10
   3  -6   0   86.69    4.40
   3   6   1  108.99    7.50
  -3   6  -1  106.89    8.00
   3   6   1  106.89    6.70
  -3   6  -1  115.99    7.60
  -3   6  -1  101.69    7.70
   3   6   1  107.69    7.90
   3  -6   1  113.79    4.90
   3  -6   1  101.89    7.30
  -3  -6  -1  106.09    5.70
  -3  -6  -1  114.49    8.20
   3  -6   1  116.89    7.70
  -3   6  -2   34.40    5.30
  -3   6  -2   38.70    5.30
   3   6   2   50.19    5.60
   3   6   2   39.20    4.40
  -3   6  -2   44.00    5.50
   3   6   2   45.20    5.80
   3  -6   2   51.59    5.20
   3  -6   2   43.80    5.40
   3  -6   2   42.90    2.80
  -3  -6  -2   37.80    3.80
  -3  -6  -2   45.50    5.70
  -3   6  -3  254.27   12.00
  -3   6  -3  234.18   11.80
  -3   6  -3  261.57   12.30
   3   6   3  260.67   12.20
   3   6   3  262.07   11.80
   3  -6   3  269.57   12.30
  -3  -6  -3  243.78   10.40
  -3  -6  -3  252.87   12.00
   3  -6   3  257.37   11.10
   3   6   4  207.68   10.80
  -3   6  -4  217.68   11.10
  -3   6  -4  219.58   11.30
   3   6   4  228.58   11.40
  -3   6  -4  225.48   11.50
  -3  -6  -4  214.58   11.20
  -3  -6  -4  214.18    9.60
   3  -6   4  213.48    9.80
   3  -6   4  229.68   11.60
   3   6   5   57.29    6.60
  -3   6  -5   62.79    6.60
   3   6   5   58.09    6.00
  -3   6  -5   60.19    6.80
  -3   6  -5   58.09    6.20
   3  -6   5   65.39    6.90
  -3  -6  -5   63.79    6.60
   3  -6   5   47.00    4.70
  -3  -6  -5   58.99    5.30
   3   6   6  569.34   22.00
   3   6   6  584.24   21.40
  -3   6  -6  546.55   21.60
  -3   6  -6  563.44   22.20
  -3   6  -6  577.14   22.40
   3  -6   6  583.04   19.80
   3  -6   6  588.54   22.60
  -3  -6  -6  571.14   20.80
  -3  -6  -6  580.74   21.70
   3   6   7   55.59    6.00
  -3   6  -7   41.70    6.10
  -3   6  -7   67.09    7.30
  -3   6  -7   49.50    6.40
   3   6   7   45.80    6.50
  -3  -6  -7   47.40    5.40
  -3  -6  -7   50.29    6.40
   3  -6   7   59.79    7.30
   3  -6   7   64.49    4.80
   3   6   8   74.99    7.00
  -3   6  -8   65.19    7.90
  -3   6  -8   80.09    7.90
   3   6   8   63.59    7.60
  -3   6  -8   67.49    7.30
  -3  -6  -8   56.49    6.90
  -3  -6  -8   71.69    6.60
   3  -6   8   79.39    8.40
  -3   6  -9  220.18   12.40
   3   6   9  242.58   12.20
  -3   6  -9  223.58   12.90
  -3   6  -9  210.98   12.20
   3   6   9  212.88   12.50
  -3  -6  -9  231.18   11.80
  -3  -6  -9  215.78   12.10
   3  -6   9  224.68   13.30
  -3   6 -10   60.29    7.60
   3   6  10   72.19    7.30
  -3   6 -10   57.99    7.40
  -3   6 -10   55.99    7.20
   3  -6  10   48.60    7.50
  -3  -6 -10   78.59    7.90
  -3  -6 -10   63.09    6.90
  -3   6 -11   88.49    9.10
  -3   6 -11  101.79    9.60
  -3   6 -11   93.29    9.70
   3   6  11   92.69    8.60
   3  -6  11   98.29    9.90
  -3  -6 -11  103.39    9.10
  -3  -6 -11   86.39    8.10
  -3  -6 -11   85.69    8.20
  -3   6 -12  154.18   11.50
  -3   6 -12  156.98   11.90
  -3   6 -12  145.39   12.00
   3   6  12  173.78   11.10
   3  -6  12  157.78   12.40
  -3  -6 -12  158.78   10.80
  -3  -6 -12  177.88   11.40
   3   6  13    2.20    5.60
  -3   6 -13   -1.90    5.90
  -3   6 -13    6.20    5.20
  -3   6 -13    4.70    5.60
  -3  -6 -13    7.40    4.70
   3  -6  13   -0.20    6.30
  -3  -6 -13   -5.00    4.50
   3   6  14  138.79   11.40
  -3   6 -14  141.09   11.90
  -3   6 -14  115.49   10.90
   3  -6  14  124.49   11.90
  -3  -6 -14  130.79   10.50
  -3  -6 -14  123.69   11.00
  -3   6 -15   12.30    6.10
  -3   6 -15    3.30    5.20
   3   6  15   -0.30    5.90
   3  -6  15   -2.00    6.30
  -3  -6 -15    3.30    5.20
  -3  -6 -15    3.20    4.70
  -3   6 -16    3.80    5.30
  -3   6 -16    2.70    5.90
   3   6  16   -1.40    6.10
  -3  -6 -16   -4.40    4.50
   3  -6  16    7.00    7.30
  -3  -6 -16    2.90    5.40
  -3   6 -17   74.89    9.80
   3   6  17   96.99   10.80
  -3   6 -17   57.49    9.00
  -3  -6 -17   70.89    8.50
  -3  -6 -17   52.69    8.90
   3  -6  17   61.29   10.70
  -3   6 -18   79.99   10.70
   3   6  18   80.59   10.90
  -3   6 -18   73.39   10.40
  -3  -6 -18   55.69    9.20
  -3  -6 -18   66.49    8.50
   3  -6  18   57.19   11.20
  -3   6 -19    5.40    6.90
   3   6  19   10.30    7.70
  -3   6 -19    7.60    6.50
  -3  -6 -19   15.10    5.70
   3  -6  19   -2.70    8.30
  -3  -6 -19    9.80    6.50
   3   7 -19   23.10    7.60
   3   7 -19   28.50    8.60
  -3   7  19   35.50    8.20
  -3  -7  19   21.40    9.60
   3  -7 -19   23.70    6.60
   3  -7 -19   34.30    8.40
   3   7 -18   40.80    9.30
   3   7 -18   48.80    8.80
  -3   7  18   67.79    9.00
  -3  -7  18   43.90   10.20
   3  -7 -18   47.40    8.70
   3  -7 -18   52.39    8.10
  -3   7  17  105.29   10.30
   3   7 -17   82.09   10.10
  -3   7  17   89.69   12.80
   3   7 -17   96.19   11.30
   3  -7 -17   85.59    9.20
  -3  -7  17   83.09   11.60
   3  -7 -17   82.09   10.40
   3   7 -16  118.69   11.90
   3   7 -16  135.99   12.80
  -3   7  16  141.39   11.50
  -3   7  16  154.58   14.50
   3  -7 -16  162.08   12.00
  -3  -7  16  125.69   13.10
   3  -7 -16  148.39   12.70
  -3   7  15   90.69   11.20
   3   7 -15   68.49    9.00
   3   7 -15   92.09   11.10
   3   7 -15  100.99   11.20
  -3   7  15   95.89    9.40
   3  -7 -15   83.89    8.90
  -3  -7  15   90.09   10.90
   3  -7 -15   80.99    9.90
   3   7 -14   79.89   10.00
  -3   7  14   82.49   10.30
  -3   7  14   84.79    8.70
   3   7 -14   91.39    9.60
   3   7 -14   75.29    9.80
   3  -7 -14   77.99    9.00
   3  -7 -14   95.49    9.10
  -3  -7  14   80.59   10.50
  -3   7  13   31.30    7.60
   3   7 -13   29.00    7.20
  -3   7  13   32.80    6.40
   3   7 -13   28.90    7.20
   3   7 -13   30.80    6.70
  -3  -7  13   28.90    7.60
   3  -7 -13   14.60    5.70
   3  -7 -13   31.70    6.30
   3   7 -12   66.09    8.20
   3   7 -12   56.59    8.40
  -3   7  12   61.69    8.80
  -3   7  12   59.39    7.10
   3   7 -12   50.39    7.90
   3  -7 -12   54.49    7.50
   3  -7 -12   62.49    7.80
  -3  -7  12   59.29    9.00
   3   7 -11  127.09   10.80
  -3   7  11  115.39    8.80
   3   7 -11  115.29   10.40
  -3   7  11  110.99   10.20
   3   7 -11   92.39    9.20
   3  -7 -11  105.09    9.40
   3  -7 -11  100.89    9.20
  -3  -7  11  102.69   10.60
  -3   7  10   26.00    5.30
   3   7 -10   26.80    5.90
   3   7 -10   28.50    6.80
   3   7 -10   26.40    5.80
  -3   7  10   25.80    6.60
   3  -7 -10   30.90    5.70
   3  -7 -10   18.80    5.60
  -3  -7  10   29.10    6.70
  -3   7   9   88.39    8.90
  -3   7   9   96.39    7.80
   3   7  -9   85.49    8.60
   3   7  -9   84.79    8.90
   3   7  -9   99.99    8.80
   3  -7  -9   94.29    8.40
   3  -7  -9   95.89    8.20
  -3  -7   9   85.79    9.20
   3   7  -8  146.59   11.00
   3   7  -8  126.69   10.10
   3   7  -8  140.79   10.00
  -3   7   8  139.39   10.60
  -3   7   8  141.19    9.00
  -3  -7   8  145.99   10.80
   3  -7  -8  136.39    9.20
   3  -7  -8  147.69   10.30
   3   7  -7  179.08   11.20
   3   7  -7  160.38   10.50
  -3   7   7  168.58    9.60
  -3   7   7  179.68   11.40
   3   7  -7  165.58   10.90
  -3  -7   7  151.98   11.20
   3  -7  -7  171.28   11.00
   3  -7  -7  173.38    9.90
   3   7  -6  165.38   10.50
  -3   7   6  171.98   10.70
  -3   7   6  157.48    9.20
   3   7  -6  151.98   10.10
   3   7  -6  147.79   10.30
   3  -7  -6  153.88    9.50
   3  -7  -6  142.49   10.00
  -3  -7   6  148.09   10.80
   3   7  -5   30.80    5.70
   3   7  -5   27.90    5.60
  -3   7   5   29.00    5.10
  -3   7   5   24.50    5.70
   3   7  -5   32.90    5.80
   3  -7  -5   28.30    4.90
   3  -7  -5   28.30    5.60
  -3  -7   5   27.20    5.90
   3   7  -4   89.39    8.30
   3   7  -4   92.89    8.00
   3   7  -4   91.09    8.00
  -3   7   4   89.39    7.40
  -3   7   4  112.79    9.00
   3  -7  -4   94.09    7.00
   3  -7  -4   88.19    7.90
  -3  -7   4  107.99    9.20
  -3   7   3  107.19    8.60
  -3   7   3   74.29    6.20
  -3   7   3   87.99    7.20
   3   7  -3   94.49    7.80
   3   7  -3   94.39    8.00
   3   7  -3   89.79    8.20
   3  -7  -3   93.59    7.60
  -3  -7   3   92.09    8.50
   3  -7  -3   80.49    7.50
  -3   7   2   10.70    4.20
  -3   7   2   14.20    5.20
   3   7  -2    9.90    4.50
   3   7  -2    9.60    4.20
  -3   7   2    5.70    3.80
   3   7  -2    9.90    4.70
  -3  -7   2   10.50    4.70
   3  -7  -2    7.10    4.40
   3  -7  -2    7.20    4.30
   3   7  -1   67.99    7.10
  -3   7   1   77.69    7.50
   3   7  -1   69.09    6.60
  -3   7   1   74.49    6.90
   3   7  -1   61.49    6.80
  -3   7   1   69.89    6.20
   3  -7  -1   70.09    6.80
  -3  -7   1   70.29    7.40
   3  -7  -1   79.99    7.10
   3   7   0  108.39    8.60
  -3   7   0   98.39    8.00
   3   7   0  102.09    7.80
  -3   7   0  105.59    8.50
  -3   7   0   99.49    7.70
   3   7   0   85.69    7.80
   3  -7   0  107.49    8.40
  -3  -7   0  108.49    8.90
   3  -7   0  116.39    8.30
   3   7   1  111.59    7.50
  -3   7  -1  117.29    8.50
   3   7   1  113.09    8.80
   3   7   1  118.89    8.70
  -3   7  -1  111.69    9.00
  -3   7  -1  111.89    8.30
   3  -7   1  114.49    8.10
   3  -7   1  107.29    8.70
  -3  -7  -1  108.49    9.10
  -3   7  -2  290.27   13.70
   3   7   2  282.47   13.80
  -3   7  -2  278.77   13.60
   3   7   2  260.87   13.40
  -3   7  -2  304.57   13.80
   3   7   2  285.17   12.10
   3  -7   2  299.57   12.90
   3  -7   2  298.47   14.10
  -3  -7  -2  283.47   13.80
  -3   7  -3  163.18   10.10
  -3   7  -3  161.28   10.30
  -3   7  -3  157.88   10.40
   3   7   3  166.18    9.90
   3   7   3  169.88   10.70
  -3  -7  -3  154.08   10.30
   3  -7   3  150.98   10.10
   3  -7   3  149.59    9.00
   3   7   4  128.69    9.30
   3   7   4  107.19    8.40
  -3   7  -4  119.99    9.20
  -3   7  -4  113.29    9.10
  -3   7  -4  108.39    8.80
  -3  -7  -4  110.29    8.60
   3  -7   4  115.49    9.10
   3  -7   4  102.19    7.50
   3   7   5   55.99    6.50
  -3   7  -5   53.19    6.70
   3   7   5   47.20    6.70
  -3   7  -5   72.69    7.90
  -3   7  -5   76.09    7.70
  -3  -7  -5   62.39    6.20
   3  -7   5   64.69    7.50
   3  -7   5   60.79    5.70
  -3  -7  -5   68.79    7.10
   3   7   6  149.29   10.40
  -3   7  -6  155.28   10.60
   3   7   6  149.39    9.90
  -3   7  -6  154.38   10.80
  -3   7  -6  135.39   10.10
  -3  -7  -6  151.48    8.70
  -3  -7  -6  136.89    9.60
   3  -7   6  134.89    8.10
   3  -7   6  140.89   10.40
   3   7   7  269.97   14.30
   3   7   7  303.37   14.10
  -3   7  -7  267.37   14.30
  -3   7  -7  277.37   14.40
  -3   7  -7  293.27   14.90
  -3  -7  -7  285.07   14.10
  -3  -7  -7  272.77   12.80
   3  -7   7  269.67   14.70
  -3   7  -8   25.20    6.30
  -3   7  -8   35.00    6.30
   3   7   8   31.20    6.60
  -3   7  -8   37.00    6.70
   3   7   8   34.50    5.80
  -3  -7  -8   27.90    5.10
  -3  -7  -8   33.10    5.90
   3  -7   8   34.00    6.50
   3   7   9   40.10    7.50
  -3   7  -9   44.80    7.00
   3   7   9   33.10    6.20
  -3   7  -9   34.40    7.30
  -3   7  -9   40.30    6.90
  -3  -7  -9   37.10    6.70
   3  -7   9   42.50    7.60
  -3  -7  -9   37.20    5.80
  -3   7 -10  248.28   14.60
  -3   7 -10  203.68   13.20
   3   7  10  208.38   13.50
   3   7  10  212.38   12.80
  -3   7 -10  192.88   13.00
  -3  -7 -10  232.28   12.50
   3  -7  10  210.38   14.00
  -3  -7 -10  216.78   13.20
  -3   7 -11  224.48   14.70
  -3   7 -11  217.98   13.70
  -3   7 -11  197.28   13.70
   3   7  11  208.08   14.00
   3   7  11  239.68   13.20
   3  -7  11  222.18   14.60
  -3  -7 -11  224.28   13.00
  -3  -7 -11  220.98   13.30
   3   7  12  116.69   10.40
  -3   7 -12  115.29   10.80
  -3   7 -12  119.79   11.50
  -3   7 -12  111.59   11.50
   3   7  12   94.89   10.80
  -3  -7 -12  113.89    9.80
  -3  -7 -12  133.19   10.90
   3  -7  12   98.59   11.20
  -3   7 -13  114.89   11.70
  -3   7 -13  118.99   11.30
   3   7  13  127.19   12.40
  -3   7 -13  118.69   11.80
   3   7  13  125.89   11.10
  -3  -7 -13  101.39    9.80
  -3  -7 -13  122.19   10.60
   3  -7  13  103.69   11.80
   3   7  14   56.89   10.10
  -3   7 -14   48.20    8.60
   3   7  14   54.69    8.70
  -3   7 -14   56.29    8.90
  -3  -7 -14   56.49    8.20
  -3  -7 -14   71.29    8.70
   3  -7  14   46.20    9.70
  -3   7 -15  146.59   13.40
   3   7  15  137.99   12.50
  -3   7 -15  133.19   12.40
   3  -7  15  142.59   13.90
  -3  -7 -15  144.19   11.70
  -3  -7 -15  116.89   11.40
  -3   7 -16  192.58   15.40
   3   7  16  202.38   14.70
  -3   7 -16  150.18   13.70
  -3  -7 -16  181.08   12.80
  -3  -7 -16  171.58   14.10
   3  -7  16  148.09   15.30
  -3   7 -17    4.60    6.70
  -3   7 -17   -7.00    5.50
   3   7  17  -13.80    6.60
   3  -7  17   -9.40    7.70
  -3  -7 -17   -0.60    6.00
  -3  -7 -17    2.60    5.70
  -3   8  17    9.70    6.90
   3   8 -17   -1.80    7.70
  -3   8  17   17.00   10.20
   3   8 -17    9.60    6.90
   3  -8 -17    4.50    7.10
  -3  -8  17   16.40    9.30
   3  -8 -17   14.90    6.30
   3   8 -16   -4.40    7.40
  -3   8  16   -4.90    8.80
  -3   8  16    1.00    6.00
   3   8 -16    7.70    8.30
   3   8 -16    4.50    6.10
   3  -8 -16    9.60    6.40
  -3  -8  16   12.90    8.30
   3  -8 -16    1.10    6.00
   3   8 -15  167.78   14.40
   3   8 -15  107.09   11.50
   3   8 -15  130.69   13.40
  -3   8  15  156.58   14.90
  -3   8  15  141.09   11.80
   3  -8 -15  131.49   12.10
   3  -8 -15  140.99   12.00
  -3  -8  15  152.78   14.00
   3   8 -14  116.69   11.50
   3   8 -14  155.88   13.60
  -3   8  14  149.49   14.30
   3   8 -14  135.29   13.10
  -3   8  14  159.78   12.00
  -3  -8  14  128.69   13.00
   3  -8 -14  156.48   12.20
   3  -8 -14  158.88   12.40
   3   8 -13   23.60    6.90
  -3   8  13   23.20    6.30
  -3   8  13   25.80    8.40
   3   8 -13   20.90    7.80
   3   8 -13   20.70    7.80
  -3  -8  13   26.10    8.10
   3  -8 -13   25.30    6.50
   3  -8 -13   18.30    6.30
  -3   8  12   54.79    7.50
   3   8 -12   55.69    8.90
   3   8 -12   49.50    7.80
   3   8 -12   58.89    8.60
  -3   8  12   66.79   10.10
  -3  -8  12   52.39    9.10
   3  -8 -12   37.20    7.50
   3  -8 -12   52.39    7.80
   3   8 -11  173.28   13.50
  -3   8  11  152.38   10.60
  -3   8  11  142.79   12.40
   3   8 -11  158.58   12.40
   3   8 -11  143.89   11.90
   3  -8 -11  157.88   11.20
   3  -8 -11  178.68   12.20
  -3  -8  11  140.49   12.90
  -3   8  10   -5.20    5.80
   3   8 -10    6.00    5.20
   3   8 -10    1.70    5.90
   3   8 -10   -9.40    5.10
  -3   8  10    1.80    4.80
   3  -8 -10   -0.60    4.90
   3  -8 -10    2.20    4.50
  -3  -8  10    8.70    6.40
   3   8  -9   12.20    5.80
   3   8  -9   15.00    6.20
   3   8  -9    3.20    4.90
  -3   8   9   17.20    6.50
  -3   8   9    2.20    4.70
  -3  -8   9   18.20    6.70
   3  -8  -9    8.00    4.70
   3  -8  -9   10.10    5.50
   3   8  -8   64.79    8.60
   3   8  -8   63.89    8.00
   3   8  -8   57.59    7.80
  -3   8   8   60.29    8.30
  -3   8   8   70.69    7.30
   3  -8  -8   64.99    7.30
   3  -8  -8   67.99    8.40
  -3  -8   8   58.59    8.60
   3   8  -7  147.99   11.20
  -3   8   7  156.48   11.70
   3   8  -7  135.59   10.70
   3   8  -7  154.58   11.50
  -3   8   7  139.29    9.90
   3  -8  -7  138.79   10.80
  -3  -8   7  152.68   11.90
  -3  -8   7  148.79    9.80
   3  -8  -7  129.89    9.50
   3   8  -6  220.08   13.20
   3   8  -6  254.47   14.10
   3   8  -6  239.08   13.70
  -3   8   6  276.97   14.40
  -3   8   6  223.08   12.20
  -3  -8   6  249.08   14.40
   3  -8  -6  226.98   12.40
   3  -8  -6  232.08   13.70
   3   8  -5  246.68   13.80
   3   8  -5  251.87   13.80
   3   8  -5  244.48   13.50
  -3   8   5  225.58   13.70
  -3   8   5  250.27   12.70
   3  -8  -5  245.98   12.50
  -3  -8   5  243.08   14.30
   3  -8  -5  219.48   13.40
   3   8  -4  109.19    9.50
   3   8  -4  114.09    9.20
  -3   8   4   91.19    9.20
   3   8  -4  108.39    9.60
  -3   8   4  107.79    8.60
   3  -8  -4  109.09    9.50
  -3  -8   4  106.09    9.90
  -3   8   3  189.88   12.00
  -3   8   3  158.48   10.60
   3   8  -3  176.78   11.40
   3   8  -3  179.48   11.40
   3   8  -3  169.38   11.00
   3  -8  -3  172.48   11.30
  -3  -8   3  173.58   11.70
   3   8  -2   70.99    7.20
  -3   8   2   56.49    6.90
   3   8  -2   49.90    7.30
  -3   8   2   52.69    7.60
   3   8  -2   51.69    7.20
   3  -8  -2   56.29    7.20
  -3  -8   2   69.59    8.10
   3   8  -1   66.29    7.20
  -3   8   1   76.09    7.70
   3   8  -1   72.69    8.10
  -3   8   1   70.79    8.20
  -3   8   1   80.79    7.30
   3   8  -1   82.39    8.20
   3  -8  -1   74.09    7.80
  -3  -8   1   87.69    8.90
   3   8   0  293.07   13.80
  -3   8   0  304.57   14.20
   3   8   0  324.07   15.30
   3   8   0  318.37   15.00
  -3   8   0  303.27   14.80
  -3   8   0  282.47   15.00
   3  -8   0  307.57   14.50
  -3  -8   0  296.47   15.40
  -3   8  -1   41.40    6.30
   3   8   1   29.60    6.00
   3   8   1   15.10    5.90
   3   8   1   36.00    6.60
  -3   8  -1   24.60    5.80
  -3   8  -1   29.60    6.40
   3  -8   1   28.50    5.80
  -3  -8  -1   40.50    6.80
  -3   8  -2    6.20    5.00
  -3   8  -2    1.50    4.80
   3   8   2    6.40    5.00
   3   8   2   15.10    5.30
  -3   8  -2    9.80    5.50
   3  -8   2    4.00    5.00
   3  -8   2   -0.70    4.40
  -3  -8  -2   11.80    5.50
  -3   8  -3   89.09    8.60
   3   8   3  101.19    9.40
  -3   8  -3  114.59    9.80
  -3   8  -3  119.69    9.50
   3   8   3  115.59    9.40
   3  -8   3  122.59   10.00
   3  -8   3  103.69    8.20
  -3  -8  -3  124.59   10.10
  -3   8  -4   43.20    7.30
  -3   8  -4   37.10    6.90
  -3   8  -4   42.90    6.70
   3   8   4   35.50    6.30
   3   8   4   50.29    7.40
   3  -8   4   33.30    5.40
   3  -8   4   35.50    6.70
  -3  -8  -4   48.60    7.30
   3   8   5   30.20    6.00
   3   8   5   31.10    6.60
  -3   8  -5   25.70    6.60
  -3   8  -5   23.20    6.20
  -3   8  -5   18.30    5.90
  -3  -8  -5   34.60    7.10
   3  -8   5   26.20    5.00
  -3  -8  -5   35.80   10.50
   3  -8   5   21.00    6.10
   3   8   6   11.00    5.20
  -3   8  -6   -2.40    5.70
  -3   8  -6    8.10    5.60
  -3   8  -6   -1.10    4.70
   3   8   6   11.10    5.80
  -3  -8  -6   -4.50    5.20
   3  -8   6    3.10    5.40
   3   8   7   60.19    7.50
  -3   8  -7   65.69    8.50
  -3   8  -7   92.79    9.60
   3   8   7   83.79    9.20
  -3   8  -7   69.29    8.30
   3  -8   7   64.39    8.70
  -3  -8  -7   65.89    8.50
  -3   8  -8  145.79   12.10
   3   8   8  126.99   10.20
  -3   8  -8   99.29    9.90
   3   8   8  128.49   11.10
  -3   8  -8  136.89   11.40
   3  -8   8  139.69   11.70
  -3  -8  -8  151.28   11.80
   3   8   9   14.10    5.70
  -3   8  -9   13.80    6.50
  -3   8  -9   12.30    6.30
  -3   8  -9    2.50    5.20
   3   8   9   16.40    6.80
  -3  -8  -9   11.30    5.80
   3  -8   9    8.30    6.40
  -3   8 -10  117.89   11.10
   3   8  10  111.79   10.10
  -3   8 -10   90.09   10.10
   3   8  10  107.29   11.10
  -3   8 -10  114.29   11.40
   3  -8  10  124.69   11.90
  -3  -8 -10  115.79   11.00
  -3   8 -11  106.49   10.60
  -3   8 -11  117.19   11.90
   3   8  11  119.19   12.00
   3   8  11  122.89   10.70
  -3   8 -11  136.09   12.60
   3  -8  11  114.69   12.30
  -3  -8 -11  118.39   11.10
  -3   8 -12    6.60    7.00
   3   8  12    2.90    6.70
  -3   8 -12   -2.10    5.40
  -3   8 -12    0.40    7.30
   3   8  12    9.20    6.40
  -3  -8 -12   -1.70    5.80
   3  -8  12    1.20    6.70
   3   8  13   10.20    7.40
   3   8  13    7.90    6.60
  -3   8 -13    8.90    6.30
  -3   8 -13    4.20    6.90
  -3   8 -13    5.10    7.80
   3  -8  13    2.70    7.40
  -3  -8 -13    3.90    6.20
  -3   8 -14   32.10    9.60
  -3   8 -14   31.30    8.50
  -3   8 -14   34.10    8.00
   3   8  14   52.39    9.10
   3   8  14   33.90    9.60
   3  -8  14   25.50    9.30
  -3  -8 -14   46.50    8.40
  -3   8 -15   10.40    7.80
  -3   8 -15   11.10    6.80
   3   8  15   23.00    8.10
   3   8  15   13.50    9.00
  -3  -8 -15   20.60    7.00
   3  -8  15    5.50    8.70
   3   9 -13   16.60    7.90
   3   9 -13   10.00    8.00
  -3   9  13   20.20    8.90
   3   9 -13    4.00    6.10
  -3   9  13   22.40    6.80
  -3  -9  13   13.70    8.50
   3  -9 -13   17.70    7.20
   3   9 -12  102.49   11.40
  -3   9  12   89.19    9.50
   3   9 -12   84.69   11.40
  -3   9  12   89.89   11.70
   3   9 -12   65.59    9.20
   3  -9 -12   90.19   10.40
  -3  -9  12   92.89   11.70
   3   9 -11   70.59   10.10
   3   9 -11   58.79    9.90
   3   9 -11   33.80    7.60
  -3   9  11   58.09    8.00
  -3   9  11   63.59   10.10
   3  -9 -11   68.89    9.20
  -3  -9  11   58.19   10.00
  -3   9  10   25.90    6.60
  -3   9  10   32.10    9.00
   3   9 -10   39.50    8.10
   3   9 -10   20.70    6.40
   3   9 -10   28.40    7.90
  -3  -9  10   14.60    7.70
   3  -9 -10   30.90    7.40
   3   9  -9   14.50    7.00
   3   9  -9    9.40    6.70
  -3   9   9   26.10    8.00
   3   9  -9    7.00    5.70
  -3   9   9   13.90    5.90
   3  -9  -9    2.00    5.90
  -3  -9   9    6.90    6.90
   3   9  -8   96.49   10.30
  -3   9   8   80.19    8.50
   3   9  -8   64.59    8.70
  -3   9   8  106.19   10.90
   3   9  -8  102.89   10.20
   3  -9  -8  103.09   10.30
  -3  -9   8   88.29   10.70
  -3   9   7   99.59   10.90
   3   9  -7   71.19    8.60
   3   9  -7   98.49   10.10
   3   9  -7   84.69    9.60
  -3   9   7   75.49    8.20
   3  -9  -7   88.79    9.70
  -3  -9   7   82.29   10.20
   3   9  -6   41.40    7.70
  -3   9   6   32.50    6.50
   3   9  -6   41.60    7.70
  -3   9   6   42.50    8.00
   3   9  -6   46.30    7.80
  -3  -9   6   40.00    6.80
   3  -9  -6   30.30    7.20
  -3  -9   6   30.20    7.90
   3   9  -5  119.79   10.50
  -3   9   5  111.49    9.60
  -3   9   5  109.29   10.90
   3   9  -5   88.59    9.40
   3   9  -5  103.19    9.90
  -3  -9   5   90.99   10.30
   3  -9  -5  130.09   10.80
  -3  -9   5  108.49    9.50
   3   9  -4  142.69   11.60
  -3   9   4  133.89   11.60
   3   9  -4  137.49   10.80
   3   9  -4  114.99   10.80
  -3   9   4  143.59   10.70
  -3  -9   4  124.49   10.50
  -3  -9   4  132.29   11.80
   3  -9  -4  120.99   10.60
  -3   9   3   10.30    5.60
   3   9  -3   11.00    5.90
   3   9  -3    4.70    5.40
  -3   9   3    7.20    6.30
   3   9  -3    1.70    5.70
  -3  -9   3    4.10    5.40
  -3  -9   3    5.70    6.20
   3  -9  -3    5.60    5.40
  -3   9   2   13.60    5.70
   3   9  -2   18.70    6.70
  -3   9   2   10.80    6.40
   3   9  -2    2.00    5.40
   3   9  -2    2.30    5.60
   3  -9  -2   13.50    5.70
  -3  -9   2   10.50    6.50
  -3  -9   2    9.60    5.60
   3   9  -1   34.90    7.20
  -3   9   1   35.20    7.80
  -3   9   1   43.30    7.20
   3   9  -1   44.00    7.60
   3  -9  -1   39.10    6.80
  -3  -9   1   39.40    7.80
  -3  -9   1   31.80    6.80
   3   9   0   43.60    7.30
  -3   9   0   55.59    7.80
   3   9   0   40.80    7.60
  -3   9   0   41.30    7.90
  -3  -9   0   32.50    7.40
   3  -9   0   38.10    6.60
  -3  -9   0   43.20    9.00
   3   9   1  129.29   11.10
  -3   9  -1  108.49   10.50
   3   9   1   93.89    9.30
  -3   9  -1  101.29    9.60
  -3  -9  -1   93.29    9.60
   3  -9   1  101.79    9.10
   3   9   2   18.20    6.90
  -3   9  -2   13.30    5.90
   3   9   2    6.80    5.50
  -3   9  -2   20.40    7.10
  -3   9  -2    4.00    5.60
   3  -9   2   16.60    5.50
  -3  -9  -2   27.40    6.90
  -3   9  -3  103.49    9.80
   3   9   3  112.99   10.10
  -3   9  -3  102.19   10.30
   3   9   3  100.79   10.40
  -3   9  -3  104.69   10.00
  -3  -9  -3   91.99   10.00
   3  -9   3  124.89    9.30
  -3   9  -4  214.28   13.80
  -3   9  -4  210.38   13.80
   3   9   4  215.68   14.10
  -3   9  -4  260.17   15.10
   3   9   4  208.28   13.40
   3  -9   4  202.18   11.90
  -3  -9  -4  218.88   14.40
   3   9   5   46.40    7.40
  -3   9  -5   37.50    7.40
   3   9   5   49.20    8.40
  -3   9  -5   51.19    8.20
  -3   9  -5   43.30    8.10
  -3  -9  -5   47.10    8.20
  -3   9  -6    3.00    6.20
  -3   9  -6   10.10    7.00
   3   9   6   11.90    6.40
  -3   9  -6    8.10    5.60
   3   9   6    7.80    5.70
  -3  -9  -6    8.30    6.50
  -3   9  -7   93.29   10.50
   3   9   7   99.49   10.40
  -3   9  -7   73.79    9.00
   3   9   7   88.49    9.30
  -3   9  -7   97.39   10.50
  -3  -9  -7   87.59   10.10
  -3   9  -8   45.70    8.60
   3   9   8   47.10    8.00
  -3   9  -8   40.60    7.80
  -3   9  -8   56.29    9.10
   3   9   8   53.19    8.70
  -3  -9  -8   49.60    8.60
  -3   9  -9   38.50    8.80
   3   9   9   39.40    7.40
  -3   9  -9   37.00    8.70
   3   9   9   56.09    9.20
  -3   9  -9   24.60    7.20
   3  -9   9   57.29   13.90
  -3  -9  -9   31.80    7.60
  -3   9 -10   48.40    8.30
   3   9  10   41.60    9.10
  -3   9 -10   62.99    9.70
   3   9  10   67.29    9.00
  -3   9 -10   50.09    9.80
   3  -9  10   52.59   10.90
  -3  -9 -10   58.29    9.10
   3   9  11   53.59   10.10
  -3   9 -11   51.59   10.00
  -3   9 -11   50.89    9.70
   3   9  11   66.99    9.20
  -3   9 -11   52.99    8.70
   3  -9  11   53.19   10.00
  -3  -9 -11   38.70    8.30
  -3   9 -12   50.19   10.20
   3   9  12   60.79    9.20
   3   9  12   68.09   10.90
  -3   9 -12   36.90    8.20
  -3   9 -12   43.10    9.70
   3  -9  12   64.69   11.20
  -3  -9 -12   49.50    9.00
  -3  10   8   88.29   11.70
   3  10  -8   92.89   11.40
  -3  10   8  100.79    9.90
   3  10  -8  101.59   11.60
   3  10  -8   86.99   10.60
  -3 -10   8   96.49   12.00
   3 -10  -8  115.59   11.70
   3  10  -7   11.30    6.60
  -3  10   7    9.50    8.40
   3  10  -7    9.70    7.40
   3  10  -7   -0.40    6.90
  -3  10   7   11.20    6.30
   3 -10  -7   17.00    7.00
  -3 -10   7    9.40    7.50
  -3  10   6   41.20    9.70
   3  10  -6   31.20    8.30
   3  10  -6   24.80    7.60
  -3  10   6   27.90    7.20
   3  10  -6   23.50    7.90
   3 -10  -6   29.70    7.50
  -3 -10   6   26.40   11.10
   3  10  -5   88.19   10.40
  -3  10   5   90.79   11.40
   3  10  -5   60.49    9.30
  -3  10   5   74.49    8.90
   3  10  -5   57.59    9.30
   3 -10  -5   79.29    9.90
  -3 -10   5   85.39    9.80
  -3  10   4    5.90    7.60
  -3  10   4   11.20    6.40
   3  10  -4   -3.80    5.90
   3  10  -4   12.80    6.90
  -3 -10   4    3.80    6.10
   3 -10  -4    9.20    6.50
   3  10  -3   43.60    8.30
  -3  10   3   49.60    8.00
   3  10  -3   65.59    9.40
  -3  10   3   52.89    9.70
   3 -10  -3   39.60    8.00
  -3 -10   3   54.29    8.30
   3  10  -2  201.88   14.50
   3  10  -2  205.18   14.80
  -3  10   2  219.38   13.90
  -3  10   2  213.88   15.40
  -3 -10   2  218.58   14.60
   3 -10  -2  208.68   14.30
   3  10  -1   63.29    9.90
  -3  10   1   74.89   10.50
  -3  10   1   71.59    9.00
   3  10  -1   56.89    8.70
  -3 -10   1   62.39    9.00
   3 -10  -1   60.19    8.80
  -3  10   0   91.49   10.00
   3  10   0   82.59   10.50
   3  10   0   76.79    9.80
  -3  10   0   78.69   10.30
   3 -10   0   89.19    9.50
  -3 -10   0   71.49    9.70
   3  10   1   79.19    9.80
   3  10   1   67.59    9.70
  -3  10  -1  107.59   11.00
  -3  10  -1   80.99    9.60
  -3 -10  -1   60.89    9.50
   3 -10   1   78.29    8.80
   3  10   2   12.40    7.40
  -3  10  -2   18.50    6.90
  -3  10  -2   30.60    8.10
   3  10   2    7.80    6.60
  -3 -10  -2   15.00    6.90
   3 -10   2   25.20    6.70
   3  10   3   25.10    7.80
   3  10   3   17.90    6.90
  -3  10  -3   15.80    7.70
  -3  10  -3   35.50    7.60
  -3 -10  -3   21.10    7.60
  -3  10  -4   12.20    6.70
   3  10   4   21.40    7.30
   3  10   4   22.90    7.60
  -3  10  -4   28.90    8.30
  -3 -10  -4   24.80    7.80
   3  10   5    8.60    7.40
   3  10   5   16.10    7.10
  -3  10  -5   -7.50    6.80
  -3  10  -5   17.40    7.90
  -3  10  -5   16.80    6.90
  -3 -10  -5   17.60    7.30
  -3  10  -6   99.29   11.50
   3  10   6   96.29   11.30
   3  10   6  101.99   10.70
  -3  10  -6  125.79   12.30
  -3  10  -6   86.19   10.10
  -3 -10  -6  129.59   12.40
  -4   0  26   36.40    9.00
   4   0 -26   35.10    8.50
   4   0 -25   -2.40    5.70
  -4   0  25    2.70    6.90
  -4   0  24   14.50    7.00
   4   0 -24    6.90    5.50
  -4   0  23   -8.10    5.80
   4   0 -23    0.90    5.20
  -4   0  22  432.06   20.70
   4   0 -22  448.76   20.90
   4   0 -21    0.00    3.50
   4   0 -21    0.10    4.20
  -4   0  21    5.20    5.70
  -4   0  20    4.50    5.40
   4   0 -20   11.10    5.10
   4   0 -20    2.00    3.40
   4   0 -20   15.20    4.50
  -4   0  19   -2.70    4.40
   4   0 -19    0.10    3.10
   4   0 -19   -0.20    3.40
   4   0 -19    0.10    4.30
   4   0 -18   29.30    4.90
   4   0 -18   21.20    4.90
   4   0 -18   30.10    5.40
  -4   0  18   28.70    5.70
   4   0 -18   39.10    6.70
   4   0 -18   24.60    4.40
   4   0 -17   -1.40    2.70
  -4   0  17    4.60    4.30
   4   0 -17    1.60    4.20
   4   0 -17    4.20    3.10
   4   0 -17   -1.50    3.50
   4   0 -17    0.30    3.50
   4   0 -17    1.20    2.30
   4   0 -16  279.57   14.30
   4   0 -16  250.57   11.40
   4   0 -16  263.37   10.30
   4   0 -16  264.27   12.90
   4   0 -16  240.78   12.60
  -4   0  16  258.27   12.80
   4   0 -15   -3.60    3.30
  -4   0  15    4.40    3.60
   4   0 -15    2.30    4.30
   4   0 -15    1.00    3.20
   4   0 -15    2.00    2.60
   4   0 -15    0.00    2.00
   4   0 -14 1106.39   36.20
   4   0 -14 1162.68   39.20
   4   0 -14 1102.69   35.30
   4   0 -14 1169.48   38.70
  -4   0  14 1046.00   37.20
   4   0 -13   -1.30    1.60
   4   0 -13    1.40    2.10
  -4   0  13    4.00    3.00
   4   0 -13   -0.80    3.20
   4   0 -13   -2.70    3.10
  -4   0  12  246.88   11.10
   4   0 -12  258.67   12.70
   4   0 -12  242.48   10.10
   4   0 -12  266.17   12.70
   4   0 -12  268.57    9.60
   4   0 -11   -0.80    1.40
   4   0 -11   -0.10    2.20
   4   0 -11    3.60    3.00
  -4   0  11    0.90    2.40
   4   0 -11    0.70    3.20
   4   0 -11    2.70    1.80
  -4   0  10  543.65   19.00
   4   0 -10  581.74   21.60
   4   0 -10  541.25   20.50
   4   0 -10  550.74   19.30
   4   0 -10  530.25   17.90
   4   0 -10  544.05   18.40
   4   0  -9    2.20    3.40
  -4   0   9    4.60    2.00
   4   0  -9   -0.80    1.20
   4   0  -9    2.60    2.70
   4   0  -9    3.10    1.60
   4   0  -9    2.60    2.00
   4   0  -8 6999.30  223.28
   4   0  -8 7461.95  219.68
   4   0  -8 7641.44  220.68
  -4   0   8 7484.85  220.28
   4   0  -8 6891.81  221.78
   4   0  -8 7549.14  221.68
   4   0  -7    0.70    2.20
  -4   0   7    1.40    1.50
   4   0  -7    0.70    1.30
   4   0  -7   -1.50    1.30
   4   0  -7    1.60    1.60
   4   0  -7    1.30    1.20
   4   0  -7   -2.60    3.70
   4   0  -6   12.00    2.80
   4   0  -6   16.10    2.20
   4   0  -6   11.50    1.60
  -4   0   6   18.20    1.90
   4   0  -6   16.00    1.80
   4   0  -6   16.00    1.90
   4   0  -6   10.80    1.60
   4   0  -6    7.50    4.30
   4   0  -5    2.30    1.00
   4   0  -5   -0.50    1.10
   4   0  -5   -0.30    1.00
   4   0  -5    0.30    1.10
   4   0  -5    0.20    1.90
   4   0  -5    1.90    3.50
   4   0  -5    1.50    1.00
  -4   0   5    0.60    1.00
   4   0  -4   49.80    2.60
   4   0  -4   50.29    2.20
   4   0  -4   50.49    2.60
  -4   0   4   50.99    2.30
   4   0  -4   37.30    5.10
   4   0  -4   54.49    4.00
   4   0  -4   50.99    2.40
   4   0  -4   51.69    2.80
  -4   0   3    1.00    0.60
   4   0  -3    1.10    0.80
   4   0  -3    1.00    0.60
   4   0  -3   -1.50    2.10
   4   0  -3    0.70    0.50
   4   0  -3    0.80    0.70
   4   0  -3   -1.20    1.20
   4   0  -2  192.38    6.20
   4   0  -2  192.58    6.40
  -4   0   2  183.28    6.20
  -4   0   2  191.48    6.10
   4   0  -2  189.48    6.00
   4   0  -2  176.18    7.40
   4   0  -2  190.78    6.70
   4   0  -1   -0.30    0.40
   4   0  -1    0.10    0.90
  -4   0   1    0.30    0.50
   4   0  -1   -0.90    1.60
   4   0  -1    1.90    0.50
   4   0   0 6189.48  182.48
  -4   0   0 5988.30  181.38
   4   0   0 5840.82  181.08
  -4   0  -1   -0.80    0.90
   4   0   1    1.30    0.70
   4   0   1    1.30    1.60
   4   0   1    0.40    0.90
  -4   0  -1    2.50    1.20
  -4   0  -2  926.81   29.10
  -4   0  -2  887.71   28.10
   4   0   2  910.91   27.90
  -4   0  -2  930.21   28.60
   4   0   2  926.71   28.90
  -4   0  -3    3.50    2.00
   4   0   3    2.00    1.90
  -4   0  -3   -0.60    1.40
  -4   0  -3    1.10    0.90
   4   0   4  212.28    8.80
  -4   0  -4  207.28    8.00
  -4   0  -4  206.18    8.90
  -4   0  -4  193.48    6.70
  -4   0  -5    1.20    2.30
   4   0   5   -0.60    1.90
  -4   0  -5    3.70    2.00
  -4   0  -6 1939.11   61.99
   4   0   6 1941.01   61.89
  -4   0  -6 2021.80   60.79
  -4   0  -7   -1.60    2.30
  -4   0  -7    0.80    2.00
   4   0   7   -3.10    2.40
  -4   0  -8 2230.38   68.59
   4   0   8 2198.58   69.99
  -4   0  -8 2217.08   70.09
   4   0   9    2.50    2.90
  -4   0  -9    3.00    2.40
  -4   0  -9   -0.10    1.40
  -4   0  -9    0.70    2.50
  -4   0 -10  548.45   19.70
  -4   0 -10  548.45   21.20
   4   0  10  523.35   21.10
  -4   0 -10  581.44   18.30
  -4   0 -11    3.10    2.70
   4   0  11    1.90    3.60
  -4   0 -11    2.10    3.40
  -4   0 -11   -2.20    1.80
  -4   0 -12  285.17   12.20
  -4   0 -12  279.37   10.00
  -4   0 -12  296.17   14.00
   4   0  12  269.07   13.80
   4   0  13   -3.90    3.80
  -4   0 -13   -0.70    3.50
  -4   0 -13    3.40    2.50
  -4   0 -13   -0.50    1.70
  -4   0 -13   -2.50    2.70
  -4   0 -14  211.98    8.20
  -4   0 -14  229.28   11.00
   4   0  14  212.68   12.60
  -4   0 -14  238.88   12.70
  -4   0 -15   -0.40    4.00
   4   0  15    2.00    4.50
  -4   0 -15    0.30    3.30
   4   0  16  207.68   13.20
  -4   0 -16  241.98   13.20
  -4   0 -16  222.58   11.30
   4   0  17   -4.40    4.60
  -4   0 -17   -1.80    3.30
  -4   0 -17    2.20    4.40
  -4   0 -18    6.90    3.90
  -4   0 -18   10.40    5.10
   4   0  18   11.10    5.90
  -4   0 -19   -0.50    4.50
   4   0  19   -2.20    5.40
  -4   0 -19    2.30    4.10
  -4   0 -20   83.09    9.80
   4   0  20   87.79   10.60
  -4   0 -20   68.89    7.40
  -4   0 -21   -0.30    4.90
   4   0  21   11.60    6.90
  -4   0 -21    6.40    4.30
   4   0  22  496.75   24.30
  -4   0 -22  477.25   22.90
   4   0  23    7.40    7.40
   4   1 -25   15.40    6.70
  -4   1  25   14.40    7.20
  -4  -1  25   15.80    7.60
   4  -1 -25   15.00    6.50
   4   1 -24   48.50    7.00
  -4   1  24   33.70    7.50
   4   1 -24   39.90    7.80
   4  -1 -24   58.79    9.10
  -4  -1  24   47.00    9.10
   4   1 -23    8.40    4.50
  -4   1  23    5.40    6.20
   4   1 -23    8.70    5.80
  -4  -1  23    5.20    6.80
   4  -1 -23   16.40    6.00
   4   1 -22   49.99    7.80
   4   1 -22   66.49    7.30
  -4   1  22   42.40    7.40
  -4  -1  22   38.60    7.70
   4  -1 -22   37.50    7.10
   4   1 -21   73.19    8.80
   4   1 -21   69.59    7.30
  -4   1  21   51.29    7.80
   4   1 -21   48.40    6.90
  -4  -1  21   58.29    8.20
   4  -1 -21   59.79    8.20
   4   1 -20  117.19    9.10
  -4   1  20  108.49    9.70
   4   1 -20  110.59    8.50
   4  -1 -20  133.99   11.20
  -4  -1  20  110.39   10.30
   4   1 -19   97.69    9.50
   4   1 -19   89.99    8.30
  -4   1  19   70.59    7.90
   4   1 -19   86.99    7.70
   4  -1 -19   90.59    7.40
  -4  -1  19   68.39    8.30
   4  -1 -19   81.59    8.80
   4   1 -18  862.51   29.90
   4   1 -18  869.51   31.90
  -4   1  18  823.82   30.80
   4   1 -18  868.91   30.70
   4   1 -18  846.72   31.10
   4  -1 -18  840.22   28.10
   4  -1 -18  879.61   30.20
   4  -1 -18  844.02   28.60
   4  -1 -18  804.82   31.00
  -4  -1  18  801.92   31.20
   4  -1 -18  853.01   30.20
  -4   1  17   64.89    7.00
   4   1 -17   70.89    6.50
   4   1 -17   84.19    8.60
   4   1 -17   79.09    8.30
   4   1 -17   63.29    6.70
   4  -1 -17   83.79    8.20
   4  -1 -17   61.19    7.10
   4  -1 -17   71.29    5.80
   4  -1 -17   66.79    5.30
  -4  -1  17   75.99    7.90
   4  -1 -17   96.19    7.90
   4  -1 -17   79.09    7.00
   4   1 -16    4.30    4.00
   4   1 -16    6.40    3.60
   4   1 -16   -2.30    3.00
   4   1 -16    1.80    3.00
   4   1 -16   -2.30    4.30
  -4   1  16    6.40    4.10
   4  -1 -16    0.30    2.50
   4  -1 -16   -0.20    4.00
   4  -1 -16    4.30    3.70
  -4  -1  16    1.90    4.20
   4  -1 -16    3.20    2.30
   4  -1 -16    1.40    4.00
   4  -1 -16    4.00    3.10
   4   1 -15    9.10    3.30
   4   1 -15    2.00    4.50
   4   1 -15    4.20    2.50
   4   1 -15    4.20    3.10
  -4   1  15    8.70    3.80
   4   1 -15   10.50    4.00
  -4  -1  15    1.30    3.70
   4  -1 -15    5.40    2.90
   4  -1 -15   13.70    4.70
   4  -1 -15   10.10    3.90
   4  -1 -15    6.60    2.40
   4  -1 -15    3.80    3.90
   4  -1 -15    2.90    2.30
   4   1 -14  154.38    7.90
   4   1 -14  170.38    9.00
   4   1 -14  191.58   10.60
   4   1 -14  182.28    9.40
  -4   1  14  184.38    9.80
   4   1 -14  187.38   12.60
   4  -1 -14  185.38    8.00
  -4  -1  14  204.78   10.40
   4  -1 -14  189.48    8.00
   4  -1 -14  198.28   10.20
   4  -1 -14  207.28   11.40
   4  -1 -14  179.98    9.20
   4  -1 -14  177.08   10.20
   4   1 -13  641.54   23.70
  -4   1  13  626.34   22.70
   4   1 -13  590.44   25.70
   4   1 -13  663.13   22.50
   4   1 -13  574.24   21.10
   4   1 -13  663.23   22.90
   4  -1 -13  644.24   22.50
   4  -1 -13  657.63   21.30
   4  -1 -13  638.74   24.60
   4  -1 -13  642.14   23.30
  -4  -1  13  640.94   23.10
   4  -1 -13  664.63   21.30
   4  -1 -13  667.63   23.60
   4   1 -12  821.12   33.40
  -4   1  12  953.30   30.60
   4   1 -12  936.81   30.50
   4   1 -12  936.31   31.50
   4   1 -12  897.91   30.10
   4   1 -12  845.12   29.00
  -4  -1  12  922.81   30.70
   4  -1 -12  861.61   32.10
   4  -1 -12  916.91   30.20
   4  -1 -12  912.31   29.10
   4  -1 -12  939.31   31.50
   4  -1 -12  921.21   29.00
   4  -1 -12  938.81   31.00
   4   1 -11  192.98    8.40
   4   1 -11  194.48   12.40
   4   1 -11  218.18    9.40
  -4   1  11  235.08    9.70
   4   1 -11  226.28    9.50
   4   1 -11  228.08   10.50
   4  -1 -11  228.48    9.50
  -4  -1  11  218.68    9.80
   4  -1 -11  233.68   10.70
   4  -1 -11  187.68   11.00
   4  -1 -11  230.98   10.20
   4  -1 -11  213.58    8.50
   4  -1 -11  218.68    8.30
   4   1 -10  834.52   28.90
   4   1 -10  767.62   26.90
   4   1 -10  784.62   30.90
   4   1 -10  860.81   27.80
   4   1 -10  867.41   27.90
  -4   1  10  863.61   27.90
   4  -1 -10  888.31   26.80
   4  -1 -10  878.61   27.80
   4  -1 -10  851.11   29.20
   4  -1 -10  899.61   28.60
  -4  -1  10  872.01   28.10
   4  -1 -10  780.32   29.60
   4  -1 -10  844.82   27.00
   4   1  -9  242.18   12.90
   4   1  -9  266.87   10.30
   4   1  -9  271.57   10.30
  -4   1   9  263.67   10.20
   4   1  -9  267.17   11.30
   4  -1  -9  274.27   10.80
   4  -1  -9  282.27    9.30
  -4  -1   9  254.07   10.40
   4  -1  -9  253.27   11.50
   4  -1  -9  256.17    9.60
   4  -1  -9  262.87   10.10
   4   1  -8   20.30    2.60
   4   1  -8   35.10    5.40
  -4   1   8   30.10    3.00
   4   1  -8   22.00    2.70
   4   1  -8   27.30    3.50
   4  -1  -8   25.60    2.60
   4  -1  -8   23.00    3.80
   4  -1  -8   25.50    2.10
   4  -1  -8   23.20    2.30
  -4  -1   8   23.40    2.90
   4  -1  -8   23.70    3.80
   4  -1  -8   24.10    3.10
  -4   1   7  266.57    9.70
   4   1  -7  281.27   11.00
   4   1  -7  271.87    9.90
   4   1  -7  270.97   10.00
   4  -1  -7  267.77    9.00
   4  -1  -7  281.67   10.40
   4  -1  -7  259.67    9.50
   4  -1  -7  265.97    9.50
   4  -1  -7  258.77   11.40
   4  -1  -7  261.97    9.60
   4  -1  -7  252.97   11.20
  -4  -1   7  294.97   10.30
  -4   1   6   69.69    3.60
   4   1  -6   67.99    3.70
   4   1  -6   77.39    4.90
   4   1  -6   66.69    3.90
  -4  -1   6   77.09    4.00
   4  -1  -6   69.29    3.60
   4  -1  -6   67.19    3.50
   4  -1  -6   71.19    3.10
   4  -1  -6   65.09    4.90
   4  -1  -6   69.19    3.50
   4  -1  -6   66.79    4.20
   4  -1  -6   71.59    5.40
   4   1  -5  262.47    8.80
  -4   1   5  266.37    9.20
   4   1  -5  262.67    9.20
   4   1  -5  268.27    9.10
   4   1  -5  244.98    9.20
   4   1  -5  259.57    8.50
  -4   1   5  251.57    8.60
  -4  -1   5  262.67    9.20
   4  -1  -5  248.68    8.90
   4  -1  -5  241.38   10.10
   4  -1  -5  248.58   10.50
   4  -1  -5  264.37    9.40
   4  -1  -5  255.07    8.80
  -4   1   4 1017.40   30.80
   4   1  -4 1016.50   31.60
  -4   1   4 1022.30   30.90
   4   1  -4 1015.00   30.90
   4   1  -4 1002.20   31.30
   4   1  -4 1001.50   31.40
   4   1  -4 1012.60   31.10
   4  -1  -4 1033.00   32.90
   4  -1  -4 1037.30   31.80
   4  -1  -4 1031.50   31.30
   4  -1  -4  991.00   31.40
   4  -1  -4 1020.70   32.50
  -4  -1   4 1043.90   31.60
   4   1  -3  787.52   24.10
   4   1  -3  793.22   24.80
   4   1  -3  771.22   24.30
   4   1  -3  798.92   24.60
  -4   1   3  822.22   23.80
   4   1  -3  789.22   24.10
   4  -1  -3  775.62   25.50
  -4  -1   3  808.62   24.70
   4  -1  -3  782.32   24.80
   4  -1  -3  795.62   24.50
   4  -1  -3  806.02   25.90
  -4   1   2   54.99    2.40
  -4   1   2   57.59    2.00
   4   1  -2   57.59    2.70
  -4   1   2   53.59    2.60
   4   1  -2   55.79    2.10
   4   1  -2   52.99    2.10
  -4   1   2   59.09    2.00
   4   1  -2   55.59    2.30
   4   1  -2   55.99    2.80
   4  -1  -2   56.89    2.50
  -4  -1   2   60.79    2.80
   4  -1  -2   54.79    3.60
   4  -1  -2   52.79    2.70
   4  -1  -2   55.99    2.80
   4  -1  -2   56.59    3.30
   4   1  -1   40.70    2.00
   4  -1  -1   45.60    2.10
   4  -1  -1   46.80    2.50
   4   1   0   54.89    2.70
  -4   1   0   50.79    2.80
  -4   1   0   52.39    2.50
  -4   1   0   53.99    2.40
   4  -1   0   50.39    2.50
  -4  -1   0   48.20    2.70
   4  -1   0   46.10    2.30
   4  -1   0   49.00    3.00
   4  -1   0   47.00    2.40
  -4   1  -1 2106.19   65.59
  -4   1  -1 2168.78   65.99
  -4   1  -1 2224.88   66.09
   4   1   1 2193.28   65.89
  -4  -1  -1 2179.78   65.99
   4  -1   1 2170.28   65.99
   4  -1   1 2210.98   65.89
   4  -1   1 2137.99   65.49
   4   1   2  695.03   22.50
  -4   1  -2  724.83   22.70
  -4   1  -2  713.73   22.40
  -4   1  -2  713.53   22.80
   4  -1   2  708.33   22.80
  -4  -1  -2  684.13   22.60
   4  -1   2  711.43   21.90
  -4   1  -3  324.47   11.50
  -4   1  -3  313.57   11.60
   4   1   3  319.67   11.40
  -4  -1  -3  318.37   10.90
  -4  -1  -3  323.77   11.60
   4  -1   3  318.67   11.70
  -4   1  -4 2366.66   70.89
   4   1   4 2288.77   70.99
  -4   1  -4 2295.17   71.29
   4  -1   4 2304.27   71.29
  -4  -1  -4 2300.77   71.19
  -4  -1  -4 2305.97   70.19
  -4   1  -5   11.10    2.80
   4   1   5   12.70    2.60
  -4   1  -5   11.30    2.60
  -4  -1  -5    9.50    2.10
  -4  -1  -5   10.80    2.80
   4  -1   5   12.10    2.80
  -4   1  -6  195.78    8.60
  -4   1  -6  186.68    9.00
   4   1   6  193.58    8.80
  -4  -1  -6  188.18    8.90
   4  -1   6  204.08    9.30
  -4  -1  -6  211.88    8.00
   4   1   7  225.48   10.00
  -4   1  -7  215.18   10.10
  -4   1  -7  209.98    9.40
   4  -1   7  231.08   10.40
  -4  -1  -7  225.58    8.80
  -4  -1  -7  226.58   10.30
   4   1   8  327.57   13.90
  -4   1  -8  331.57   13.90
  -4   1  -8  335.77   13.30
  -4  -1  -8  348.07   12.50
  -4  -1  -8  327.67   14.00
   4  -1   8  362.46   14.40
  -4   1  -9  549.45   19.50
   4   1   9  513.45   20.10
  -4   1  -9  545.35   20.40
  -4  -1  -9  551.34   18.70
   4  -1   9  539.55   20.60
  -4  -1  -9  535.75   20.50
  -4   1 -10 1010.00   33.10
   4   1  10  962.50   33.90
  -4   1 -10 1001.50   34.10
  -4  -1 -10  975.10   34.20
   4  -1  10  991.80   34.30
  -4  -1 -10  981.20   32.10
   4   1  11  105.19    8.50
  -4   1 -11  120.79    8.20
  -4   1 -11   95.99    7.40
  -4  -1 -11  110.79    8.20
   4  -1  11  105.59    8.40
  -4  -1 -11  113.29    6.60
  -4   1 -12  260.67   12.90
   4   1  12  236.08   12.70
  -4   1 -12  255.37   11.80
   4  -1  12  268.77   13.50
  -4  -1 -12  261.47   11.10
  -4  -1 -12  249.97   13.00
  -4   1 -13  128.39    9.40
  -4   1 -13  140.09    8.60
   4   1  13  131.29    9.60
   4  -1  13  136.79   10.20
  -4  -1 -13  132.79    6.40
  -4  -1 -13  126.99    7.60
  -4  -1 -13  134.89    9.50
  -4   1 -14   23.30    3.90
  -4   1 -14   20.90    5.10
   4   1  14   22.00    5.40
  -4   1 -14   21.90    4.70
  -4  -1 -14   22.60    3.10
   4  -1  14   21.80    5.50
  -4  -1 -14   29.30    5.70
  -4  -1 -14   25.10    4.30
   4   1  15   13.30    5.20
  -4   1 -15   11.10    4.10
  -4   1 -15   16.10    4.80
  -4  -1 -15   10.90    4.40
   4  -1  15   11.50    5.50
  -4  -1 -15    8.70    3.40
  -4  -1 -15    9.40    2.70
  -4   1 -16   77.99    8.60
   4   1  16   70.59    8.20
  -4   1 -16   78.09    7.50
   4  -1  16   68.09    8.60
  -4  -1 -16   65.79    8.40
  -4  -1 -16   80.79    6.80
  -4   1 -17   55.09    7.70
   4   1  17   61.79    8.40
  -4   1 -17   49.10    6.40
  -4  -1 -17   68.09    8.10
   4  -1  17   63.29    8.30
  -4  -1 -17   65.19    6.30
  -4   1 -18  769.32   28.30
   4   1  18  707.23   30.00
  -4   1 -18  784.82   30.50
   4  -1  18  778.02   31.10
  -4  -1 -18  789.02   30.40
  -4  -1 -18  766.72   27.40
   4   1  19    8.70    6.20
  -4   1 -19    7.70    4.50
  -4  -1 -19   21.30    6.00
   4  -1  19   13.50    6.90
   4   1  20   20.80    7.00
  -4   1 -20   21.10    5.40
  -4  -1 -20   11.10    5.70
   4  -1  20   25.10    7.60
  -4   1 -21    8.30    5.20
   4   1  21    2.30    6.30
  -4   1 -21   12.60    5.30
  -4  -1 -21   13.80    5.90
   4  -1  21   10.50    7.00
   4   1  22   20.40    7.60
  -4   1 -22   27.30    6.90
  -4   1 -22   16.80    5.50
   4  -1  22   21.30    8.20
  -4  -1 -22   22.90    7.10
  -4   1 -23    3.00    4.80
  -4   1 -23    8.50    5.50
   4   1  23    0.70    6.70
   4  -1  23    4.90    7.30
   4   2 -25   77.89    9.00
  -4   2  25   71.39    9.80
   4   2 -25   73.99    9.90
   4  -2 -25   52.39    9.50
  -4  -2  25   67.69   10.80
  -4   2  24    1.00    6.30
   4   2 -24    9.80    5.20
   4   2 -24    7.20    5.60
  -4  -2  24   16.10    7.80
   4  -2 -24   13.60    6.20
  -4   2  23  116.49   11.10
   4   2 -23  110.19   10.60
   4   2 -23  131.79   10.80
   4  -2 -23  112.89   11.40
  -4  -2  23  119.39   12.30
   4   2 -22   41.20    6.60
   4   2 -22   35.00    6.60
  -4   2  22   47.40    8.00
  -4  -2  22   39.70    8.20
   4  -2 -22   24.00    6.50
   4   2 -21  343.37   16.80
   4   2 -21  349.67   16.30
  -4   2  21  339.77   17.10
  -4  -2  21  347.17   18.10
   4  -2 -21  331.87   17.30
   4   2 -20   23.00    5.40
  -4   2  20   18.60    5.70
   4   2 -20   17.40    5.00
   4   2 -20   17.50    6.20
   4  -2 -20   28.00    5.70
  -4  -2  20   18.80    6.60
   4  -2 -20   21.90    5.60
  -4   2  19   26.20    5.90
   4   2 -19   23.90    5.50
   4   2 -19   32.40    6.30
   4   2 -19   21.60    5.10
   4  -2 -19   22.90    5.70
  -4  -2  19   20.50    6.30
   4  -2 -19   29.30    4.00
   4   2 -18  129.99   10.30
  -4   2  18  144.09    9.40
   4   2 -18  141.89    9.40
   4   2 -18  136.99   11.90
   4   2 -18  133.59    9.30
   4  -2 -18  124.19    9.50
  -4  -2  18  129.79   10.60
   4  -2 -18  135.39    9.30
   4  -2 -18  129.79    7.50
  -4   2  17  489.25   19.70
   4   2 -17  458.05   22.10
   4   2 -17  451.95   19.40
   4   2 -17  466.15   19.20
   4   2 -17  494.65   20.60
   4  -2 -17  459.85   19.90
   4  -2 -17  505.35   21.50
   4  -2 -17  503.75   17.70
   4  -2 -17  487.25   19.50
  -4  -2  17  444.06   20.00
   4  -2 -17  495.15   19.60
  -4   2  16  316.07   14.20
   4   2 -16  307.07   13.90
   4   2 -16  315.87   14.20
   4   2 -16  288.07   16.80
   4   2 -16  304.47   15.00
   4  -2 -16  325.37   13.80
  -4  -2  16  282.97   14.50
   4  -2 -16  302.17   12.30
   4  -2 -16  293.27   14.40
   4  -2 -16  323.57   13.70
   4  -2 -16  297.77   14.10
   4   2 -15   56.19    8.60
   4   2 -15   63.69    6.20
  -4   2  15   58.69    6.20
   4   2 -15   40.50    5.60
   4   2 -15   55.29    6.80
   4  -2 -15   70.39    7.40
   4  -2 -15   52.99    4.80
   4  -2 -15   56.59    5.80
   4  -2 -15   52.79    6.30
  -4  -2  15   41.20    6.10
   4  -2 -15   54.19    4.20
   4  -2 -15   62.59    6.00
   4   2 -14   18.00    4.60
  -4   2  14   11.90    3.90
   4   2 -14    5.50    3.50
   4   2 -14   10.90    3.50
   4   2 -14   11.60    5.70
   4  -2 -14    8.10    3.60
   4  -2 -14    9.50    2.80
   4  -2 -14   17.00    3.90
  -4  -2  14    9.30    4.10
   4  -2 -14   10.90    2.40
   4  -2 -14   11.40    4.10
   4  -2 -14    7.90    3.20
   4   2 -13  508.15   18.80
  -4   2  13  496.05   18.60
   4   2 -13  510.65   21.90
   4   2 -13  481.25   19.70
   4   2 -13  516.85   19.00
   4  -2 -13  466.85   18.30
   4  -2 -13  504.25   19.00
   4  -2 -13  519.65   16.50
   4  -2 -13  493.35   19.20
  -4  -2  13  489.95   19.20
   4  -2 -13  497.15   17.60
   4  -2 -13  485.25   19.40
   4   2 -12   19.90    4.00
   4   2 -12   24.20    3.80
  -4   2  12   15.20    3.40
   4  -2 -12   19.50    4.20
   4  -2 -12   21.70    3.90
   4  -2 -12   20.60    3.00
  -4  -2  12   13.40    3.80
   4  -2 -12   17.40    3.30
   4  -2 -12   17.50    3.70
   4  -2 -12   16.70    2.20
   4   2 -11   23.00    3.70
   4   2 -11   46.50    4.60
   4  -2 -11   44.10    5.00
  -4  -2  11   21.50    3.90
   4  -2 -11   43.00    3.70
   4  -2 -11   32.00    2.50
   4  -2 -11   30.10    4.10
   4   2 -10  242.38   10.30
   4   2 -10  244.68   10.40
  -4   2  10  232.68   10.00
   4  -2 -10  243.38   10.00
  -4  -2  10  239.58   10.60
   4  -2 -10  242.58   10.60
   4  -2 -10  247.68    8.20
   4  -2 -10  247.58   10.70
   4  -2 -10  243.48   11.30
   4  -2 -10  231.38    9.50
   4   2  -9 2563.34   78.89
  -4   2   9 2490.55   78.39
   4   2  -9 2608.94   78.89
   4  -2  -9 2594.44   79.29
  -4  -2   9 2534.55   78.99
   4  -2  -9 2578.84   79.19
   4  -2  -9 2472.55   79.89
   4  -2  -9 2631.44   78.59
   4  -2  -9 2530.15   78.19
   4   2  -8  254.57   10.20
   4   2  -8  235.18    9.90
  -4   2   8  244.98    9.30
   4   2  -8  231.68    9.70
   4  -2  -8  247.48   10.10
   4  -2  -8  230.08    9.40
  -4  -2   8  266.67   10.20
   4  -2  -8  272.17   10.60
   4  -2  -8  241.28   11.00
   4  -2  -8  248.98    9.50
  -4   2   7   14.30    2.10
   4   2  -7    9.50    2.50
   4   2  -7    8.40    2.30
   4   2  -7    8.80    2.00
   4  -2  -7   10.70    2.10
  -4  -2   7    7.50    2.20
   4  -2  -7   11.40    2.00
   4  -2  -7   16.00    3.20
   4  -2  -7    9.30    1.80
   4  -2  -7   13.70    2.60
   4   2  -6   13.10    2.50
   4   2  -6    7.00    2.10
   4   2  -6    4.20    1.60
  -4   2   6   12.00    1.80
   4  -2  -6    6.60    2.00
   4  -2  -6   12.70    1.80
   4  -2  -6   10.70    2.90
   4  -2  -6   16.60    2.70
  -4  -2   6    3.40    1.90
   4  -2  -6    5.20    1.80
   4  -2  -6    1.50    1.30
   4   2  -5  307.17   11.00
  -4   2   5  319.97   10.20
  -4   2   5  289.47    9.60
   4   2  -5  302.37   11.20
   4   2  -5  313.07   10.80
   4  -2  -5  291.67   11.10
   4  -2  -5  315.07   12.40
   4  -2  -5  293.77   10.80
   4  -2  -5  315.17   10.20
  -4  -2   5  311.97   11.20
   4  -2  -5  310.27   10.50
   4   2  -4   11.30    1.90
   4   2  -4    8.40    2.10
   4   2  -4    9.20    1.80
  -4   2   4   15.00    1.50
   4   2  -4   14.50    1.00
   4  -2  -4   10.50    1.50
   4  -2  -4   16.40    1.50
   4  -2  -4   15.30    3.10
   4  -2  -4   11.00    1.90
  -4  -2   4   10.90    2.00
   4  -2  -4   11.20    2.00
   4   2  -3  535.85   16.90
   4   2  -3  506.85   15.90
  -4   2   3  539.25   17.00
  -4   2   3  537.15   16.40
  -4   2   3  516.85   16.50
   4   2  -3  507.55   17.20
   4   2  -3  521.65   17.30
   4  -2  -3  524.05   16.70
   4  -2  -3  531.95   18.50
   4  -2  -3  528.65   17.20
   4  -2  -3  545.95   16.50
   4  -2  -3  503.75   17.20
  -4  -2   3  529.55   17.40
  -4   2   2    9.70    1.70
  -4   2   2    8.80    1.20
   4   2  -2    9.80    1.80
   4   2  -2   15.50    1.80
   4   2  -2   11.80    1.80
  -4   2   2    9.70    1.80
   4   2  -2   11.90    0.80
   4  -2  -2   13.90    1.40
   4  -2  -2   12.00    1.80
   4  -2  -2   11.50    1.30
   4  -2  -2   11.70    1.80
   4  -2  -2   16.20    2.90
  -4  -2   2   12.10    1.90
  -4   2   1  595.14   19.50
   4   2  -1  604.74   19.50
  -4   2   1  621.24   19.80
   4   2  -1  617.14   19.80
  -4   2   1  632.44   19.40
   4   2  -1  614.94   19.90
   4  -2  -1  605.24   20.90
  -4  -2   1  629.04   18.60
   4  -2  -1  623.44   19.90
  -4  -2   1  594.94   20.00
   4  -2  -1  643.44   19.40
   4  -2  -1  617.84   19.20
   4  -2  -1  621.34   19.60
  -4   2   0   67.69    4.00
   4   2   0   65.79    3.50
  -4   2   0   68.89    3.60
  -4   2   0   66.69    3.40
   4   2   0   64.19    3.70
   4  -2   0   67.59    3.00
   4  -2   0   70.49    3.40
  -4  -2   0   65.79    3.80
   4  -2   0   67.39    3.40
  -4   2  -1 1193.98   36.70
  -4   2  -1 1178.08   37.10
  -4   2  -1 1162.58   36.60
   4   2   1 1168.48   36.80
  -4  -2  -1 1165.28   37.00
   4  -2   1 1210.18   36.70
   4  -2   1 1187.48   36.30
   4  -2   1 1206.08   36.20
  -4   2  -2  686.83   22.60
  -4   2  -2  717.73   23.20
  -4   2  -2  712.63   22.80
   4   2   2  708.23   22.80
   4  -2   2  694.93   22.80
  -4  -2  -2  705.73   23.00
   4  -2   2  721.63   22.00
   4   2   4  358.06   13.30
  -4   2  -4  362.46   13.30
  -4   2  -4  376.16   13.80
  -4   2  -4  380.96   13.70
  -4  -2  -4  381.66   12.50
   4  -2   4  374.26   11.90
   4  -2   4  370.36   13.60
  -4  -2  -4  372.56   13.60
  -4   2  -5  773.82   26.30
   4   2   5  791.92   26.30
  -4   2  -5  806.22   26.70
  -4   2  -5  811.32   26.70
   4  -2   5  804.82   24.50
   4  -2   5  802.32   26.70
  -4  -2  -5  778.42   26.50
  -4  -2  -5  822.52   25.30
  -4   2  -6  339.67   13.50
  -4   2  -6  349.07   13.50
   4   2   6  358.46   13.30
  -4  -2  -6  351.26   13.50
   4  -2   6  347.27   13.60
  -4  -2  -6  343.07   12.00
   4   2   7  251.77   10.90
  -4   2  -7  257.57   11.30
  -4   2  -7  252.77   11.00
  -4  -2  -7  251.37    9.50
  -4  -2  -7  261.17   11.30
   4  -2   7  250.17   11.20
  -4   2  -8  875.01   29.90
   4   2   8  820.82   29.30
  -4   2  -8  892.01   29.50
   4  -2   8  864.41   29.90
  -4  -2  -8  863.51   29.70
  -4  -2  -8  875.41   27.80
  -4   2  -9 1250.57   40.90
   4   2   9 1176.48   40.90
  -4  -2  -9 1298.87   39.20
   4  -2   9 1236.38   41.70
  -4  -2  -9 1246.18   41.40
  -4   2 -10    4.20    3.30
   4   2  10   10.80    3.80
  -4  -2 -10   11.30    4.00
  -4  -2 -10    5.30    2.40
   4  -2  10   11.70    4.20
  -4   2 -12   48.20    5.20
   4   2  12   35.70    5.60
  -4   2 -12   33.70    5.30
  -4   2 -12   44.30    6.30
  -4  -2 -12   37.30    4.10
  -4  -2 -12   48.00    6.70
   4  -2  12   38.80    6.10
  -4   2 -13  587.24   23.00
  -4   2 -13  589.74   23.90
   4   2  13  608.44   23.90
  -4  -2 -13  619.64   24.20
   4  -2  13  600.64   24.50
  -4  -2 -13  634.34   21.30
   4   2  14  115.49   10.00
  -4   2 -14  115.79    8.90
  -4   2 -14  128.49    9.50
  -4  -2 -14  101.89    6.80
  -4  -2 -14  106.69    6.60
  -4  -2 -14  114.59   10.00
   4  -2  14  130.49   11.00
  -4   2 -15    8.20    4.50
  -4   2 -15    2.20    4.10
   4   2  15   -4.50    4.20
   4  -2  15    6.60    5.40
  -4  -2 -15    0.80    2.80
  -4  -2 -15    5.60    3.00
  -4  -2 -15    8.50    4.80
  -4   2 -16   16.20    4.80
  -4   2 -16   19.90    5.30
   4   2  16   16.00    5.90
  -4  -2 -16   15.10    5.20
  -4  -2 -16   25.70    4.40
   4  -2  16    9.30    6.00
  -4  -2 -16   22.60    3.70
  -4   2 -17   73.39    7.80
  -4   2 -17   66.39    8.90
   4   2  17   59.99    8.10
  -4  -2 -17   74.29    6.30
  -4  -2 -17   76.89    8.70
   4  -2  17   56.59    8.60
  -4   2 -18    8.40    4.80
  -4   2 -18   17.30    5.60
   4   2  18   10.60    6.00
   4  -2  18    7.20    6.50
  -4  -2 -18   16.20    5.70
  -4   2 -19   49.99    8.20
   4   2  19   51.49    8.20
  -4   2 -19   33.90    6.20
  -4  -2 -19   39.90    7.30
   4  -2  19   37.90    8.30
  -4   2 -20   30.20    6.40
  -4   2 -20   37.60    7.50
   4   2  20   17.90    7.10
  -4  -2 -20   25.80    7.00
   4  -2  20   35.90    8.40
   4   2  21  318.67   18.50
  -4   2 -21  317.17   16.80
  -4   2 -21  370.26   19.10
   4  -2  21  335.27   19.90
  -4   2 -22   25.30    6.60
  -4   2 -22   40.80    8.40
   4   2  22   21.60    7.80
  -4  -2 -22   21.80    7.60
   4  -2  22   29.10    8.60
   4   2  23   48.20    9.80
  -4   2 -23   70.99   10.30
  -4   2 -23   89.69   10.00
  -4  -2 -23   60.89   10.20
   4  -2  23   63.59   11.10
   4   3 -25   83.59   10.20
   4   3 -25   84.99    9.80
  -4   3  25   77.99   10.40
  -4  -3  25   72.89   11.20
   4  -3 -25   69.89   10.10
   4   3 -24   19.50    6.40
   4   3 -24   18.10    6.60
  -4   3  24   26.00    7.40
   4  -3 -24   21.00    7.10
  -4  -3  24   15.70    8.10
   4   3 -23   11.80    5.40
   4   3 -23    2.00    5.00
  -4   3  23    8.10    6.30
  -4  -3  23  -13.00    6.80
   4  -3 -23    0.00    5.40
  -4   3  22   -1.10    5.30
   4   3 -22   -2.60    4.10
   4   3 -22   -3.00    4.30
   4  -3 -22    0.90    5.80
  -4  -3  22   -3.80    6.30
   4   3 -21  177.48   11.70
  -4   3  21  161.48   11.90
   4   3 -21  161.68   11.70
  -4  -3  21  160.68   13.50
   4  -3 -21  177.08   12.50
   4  -3 -21  180.58   10.80
   4   3 -20    6.50    4.60
  -4   3  20   11.90    5.60
   4   3 -20    4.20    5.30
   4   3 -20    7.00    4.80
   4  -3 -20    4.80    3.40
  -4  -3  20    3.20    6.00
   4  -3 -20   14.00    5.90
   4   3 -19  152.28   11.00
  -4   3  19  170.58   11.30
   4   3 -19  140.59   10.40
   4   3 -19  148.29   12.10
   4  -3 -19  163.18    9.00
  -4  -3  19  155.58   12.60
   4  -3 -19  151.98   11.10
   4   3 -18   24.10    5.50
   4   3 -18   27.20    6.40
   4   3 -18   30.20    9.00
[truncated: 1,922,458 more chars]
