# Supplementary material for: A Systematic Study of the Effects of Complex Structure on Aryl Iodide Oxidative Addition at Bipyridyl‐Ligated Gold(I) Centers
Source: Angew Chem Int Ed Engl. 2021 Oct 18;60(47):24976–83. doi: 10.1002/anie.202108744 (PMC9298241; doi:10.1002/anie.202108744)
Supplement: Supplementary file 1 — Supporting Information [file ANIE-60-24976-s001.zip › 2i-NTf2.cif]

data_testt1
_audit_creation_date               2021-01-11
_audit_creation_method
;
Olex2 1.2
(compiled 2018.05.29 svn.r3508 for OlexSys, GUI svn.r5506)
;
_shelxl_version_number             2013-4
_audit_contact_author_address      ?
_audit_contact_author_email        ?
_audit_contact_author_name         ''
_audit_contact_author_phone        ?
_publ_contact_author_id_orcid      ?
_publ_section_references
;
Dolomanov, O.V., Bourhis, L.J., Gildea, R.J, Howard, J.A.K. & Puschmann, H.
 (2009), J. Appl. Cryst. 42, 339-341.

Sheldrick, G.M. (2015). Acta Cryst. C71, 3-8.
;
_chemical_name_common              ?
_chemical_name_systematic
;
 ?
;
_chemical_formula_moiety           'C14 H16 Au N2 O2, C2 F6 N O4 S2'
_chemical_formula_sum              'C16 H16 Au F6 N3 O6 S2'
_chemical_formula_weight           721.40
_chemical_melting_point            ?
loop_
  _atom_type_symbol
  _atom_type_description
  _atom_type_scat_dispersion_real
  _atom_type_scat_dispersion_imag
  _atom_type_scat_source
 'C' 'C' 0.0033 0.0016 'International Tables Vol C Tables 4.2.6.8 and 6.1.1.4'
 'H' 'H' 0.0000 0.0000 'International Tables Vol C Tables 4.2.6.8 and 6.1.1.4'
 'Au' 'Au' -2.0133 8.8022
 'International Tables Vol C Tables 4.2.6.8 and 6.1.1.4'
 'F' 'F' 0.0171 0.0103 'International Tables Vol C Tables 4.2.6.8 and 6.1.1.4'
 'N' 'N' 0.0061 0.0033 'International Tables Vol C Tables 4.2.6.8 and 6.1.1.4'
 'O' 'O' 0.0106 0.0060 'International Tables Vol C Tables 4.2.6.8 and 6.1.1.4'
 'S' 'S' 0.1246 0.1234 'International Tables Vol C Tables 4.2.6.8 and 6.1.1.4'

_shelx_space_group_comment
;
The symmetry employed for this shelxl refinement is uniquely defined
by the following loop, which should always be used as a source of
symmetry information in preference to the above space-group names.
They are only intended as comments.
;
_space_group_crystal_system        'triclinic'
_space_group_IT_number             2
_space_group_name_H-M_alt          'P -1'
_space_group_name_Hall             '-P 1'
loop_
  _space_group_symop_operation_xyz
 'x, y, z'
 '-x, -y, -z'

_cell_length_a                     7.22700(10)
_cell_length_b                     15.8266(3)
_cell_length_c                     19.6496(3)
_cell_angle_alpha                  98.4070(10)
_cell_angle_beta                   99.3110(10)
_cell_angle_gamma                  95.6050(10)
_cell_volume                       2177.04(6)
_cell_formula_units_Z              4
_cell_measurement_reflns_used      9915
_cell_measurement_temperature      100(2)
_cell_measurement_theta_max        27.539
_cell_measurement_theta_min        2.309
_shelx_estimated_absorpt_T_max     ?
_shelx_estimated_absorpt_T_min     ?
_exptl_absorpt_coefficient_mu      7.041
_exptl_absorpt_correction_T_max    0.7456
_exptl_absorpt_correction_T_min    0.4586
_exptl_absorpt_correction_type     multi-scan
_exptl_absorpt_process_details
;
SADABS-2014/5 (Bruker,2014/5) was used for absorption correction.
wR2(int) was 0.1206 before and 0.0453 after correction.
The Ratio of minimum to maximum transmission is 0.6151.
The \l/2 correction factor is Not present.
;
_exptl_crystal_colour              'clear colourless'
_exptl_crystal_colour_lustre       clear
_exptl_crystal_colour_modifier     .
_exptl_crystal_colour_primary      colourless
_exptl_crystal_density_diffrn      2.201
_exptl_crystal_density_meas        .
_exptl_crystal_density_method      ?
_exptl_crystal_description         plate
_exptl_crystal_F_000               1384
_exptl_crystal_size_max            0.38
_exptl_crystal_size_mid            0.3
_exptl_crystal_size_min            0.2
_exptl_special_details
;
 ?
;
_exptl_transmission_factor_max     ?
_exptl_transmission_factor_min     ?
_diffrn_reflns_av_R_equivalents    0.0406
_diffrn_reflns_av_unetI/netI       0.0370
_diffrn_reflns_Laue_measured_fraction_full  1.000
_diffrn_reflns_Laue_measured_fraction_max  0.997
_diffrn_reflns_limit_h_max         9
_diffrn_reflns_limit_h_min         -9
_diffrn_reflns_limit_k_max         20
_diffrn_reflns_limit_k_min         -20
_diffrn_reflns_limit_l_max         25
_diffrn_reflns_limit_l_min         -25
_diffrn_reflns_number              38712
_diffrn_reflns_point_group_measured_fraction_full  1.000
_diffrn_reflns_point_group_measured_fraction_max  0.997
_diffrn_reflns_theta_full          26.000
_diffrn_reflns_theta_max           27.564
_diffrn_reflns_theta_min           1.546
_diffrn_ambient_temperature        100(2)
_diffrn_detector                   'Bruker area detector'
_diffrn_detector_area_resol_mean   ?
_diffrn_detector_type              'CCD area detector'
_diffrn_measured_fraction_theta_full  1.000
_diffrn_measured_fraction_theta_max  0.997
_diffrn_measurement_device         'Bruker Apex II kappa CCD area detector'
_diffrn_measurement_device_type    'Bruker Apex II kappa CCD area detector'
_diffrn_measurement_method         '\f and \w scans'
_diffrn_radiation_monochromator    graphite
_diffrn_radiation_type             MoK\a
_diffrn_radiation_wavelength       0.71073
_diffrn_source                     'fine-focus sealed tube'
_reflns_Friedel_coverage           0.000
_reflns_Friedel_fraction_full      .
_reflns_Friedel_fraction_max       .
_reflns_number_gt                  8515
_reflns_number_total               10062
_reflns_special_details
;
 Reflections were merged by SHELXL according to the crystal
 class for the calculation of statistics and refinement.
 
 _reflns_Friedel_fraction is defined as the number of unique
 Friedel pairs measured divided by the number that would be
 possible theoretically, ignoring centric projections and
 systematic absences.
;
_reflns_threshold_expression       'I > 2\s(I)'
_computing_cell_refinement         'SAINT v8.37A (Bruker, 2015)'
_computing_data_collection         ?
_computing_data_reduction          'SAINT v8.37A (Bruker, 2015)'
_computing_molecular_graphics      'Olex2 (Dolomanov et al., 2009)'
_computing_publication_material    'Olex2 (Dolomanov et al., 2009)'
_computing_structure_refinement    'ShelXL (Sheldrick, 2015)'
_computing_structure_solution
;
Superflip (Palatinus & Chapuis, 2007;Palatinus & van der Lee, 2008;
Palatinus et al., 2012)
;
_refine_diff_density_max           0.996
_refine_diff_density_min           -0.874
_refine_diff_density_rms           0.111
_refine_ls_extinction_coef         .
_refine_ls_extinction_method       none
_refine_ls_goodness_of_fit_ref     1.027
_refine_ls_hydrogen_treatment      constr
_refine_ls_matrix_type             full
_refine_ls_number_parameters       710
_refine_ls_number_reflns           10062
_refine_ls_number_restraints       30
_refine_ls_R_factor_all            0.0327
_refine_ls_R_factor_gt             0.0237
_refine_ls_restrained_S_all        1.037
_refine_ls_shift/su_max            0.003
_refine_ls_shift/su_mean           0.000
_refine_ls_structure_factor_coef   Fsqd
_refine_ls_weighting_details      
 'w=1/[\s^2^(Fo^2^)+(0.0178P)^2^+1.2577P] where P=(Fo^2^+2Fc^2^)/3'
_refine_ls_weighting_scheme        calc
_refine_ls_wR_factor_gt            0.0480
_refine_ls_wR_factor_ref           0.0506
_refine_special_details
;
 ?
;
_olex2_refinement_description
;
1. Fixed Uiso
 At 1.2 times of:
  All C(H) groups, All C(H,H) groups
 At 1.5 times of:
  All C(H,H,H) groups
2. Restrained distances
 S3_$1-N6_$1 \\sim S3_$1-N6 \\sim S3-N6 \\sim S3-N6_$1
 with sigma of 0.01
3. Uiso/Uaniso restraints and constraints
Uanis(F11) \\sim Ueq, Uanis(F11A) \\sim Ueq: with sigma of 0.004 and sigma for
terminal atoms of 0.008
Uanis(O10A) \\sim Ueq, Uanis(O10) \\sim Ueq: with sigma of 0.002 and sigma for
terminal atoms of 0.004
Uanis(F11) = Uanis(F11A)
4. Others
 Fixed Sof: F7(0.5) F7A(0.5) F8(0.5) F8A(0.5) F9(0.5) F9A(0.5) N6(0.5) O8(0.5)
 O8A(0.5) O9(0.5) O9A(0.5) F10(0.5) F10A(0.5) F11(0.5) F11A(0.5) F12(0.5)
 F12A(0.5) N7(0.5) O10(0.5) O10A(0.5) O11(0.5) O11A(0.5)
5.a Secondary CH2 refined with riding coordinates:
 C1(H1A,H1B), C2(H2A,H2B), C15(H15A,H15B), C16(H16A,H16B)
5.b Aromatic/amide H refined with riding coordinates:
 C3(H3), C4(H4), C7(H7), C10(H10), C13(H13), C14(H14), C17(H17), C18(H18),
 C21(H21), C24(H24), C27(H27), C28(H28)
5.c Idealised Me refined as rotating group:
 C6(H6A,H6B,H6C), C12(H12A,H12B,H12C), C20(H20A,H20B,H20C), C26(H26A,H26B,H26C)
;
_atom_sites_solution_hydrogens     geom
_atom_sites_solution_primary       ?
_atom_sites_solution_secondary     ?
loop_
  _atom_site_label
  _atom_site_type_symbol
  _atom_site_fract_x
  _atom_site_fract_y
  _atom_site_fract_z
  _atom_site_U_iso_or_equiv
  _atom_site_adp_type
  _atom_site_occupancy
  _atom_site_site_symmetry_order
  _atom_site_calc_flag
  _atom_site_refinement_flags_posn
  _atom_site_refinement_flags_adp
  _atom_site_refinement_flags_occupancy
  _atom_site_disorder_assembly
  _atom_site_disorder_group
 Au1 Au 0.09152(2) 0.39301(2) 0.38056(2) 0.01726(4) Uani 1 1 d . . . . .
 C1 C 0.2379(5) 0.5049(2) 0.44190(17) 0.0265(8) Uani 1 1 d . . . . .
 H1A H 0.3644 0.5234 0.4321 0.032 Uiso 1 1 calc R . . . .
 H1B H 0.1634 0.5532 0.4517 0.032 Uiso 1 1 calc R . . . .
 C2 C 0.2272(5) 0.4401(2) 0.48362(17) 0.0248(8) Uani 1 1 d . . . . .
 H2A H 0.1454 0.4472 0.5194 0.030 Uiso 1 1 calc R . . . .
 H2B H 0.3466 0.4174 0.4998 0.030 Uiso 1 1 calc R . . . .
 C3 C -0.0621(5) 0.1990(2) 0.37773(16) 0.0188(7) Uani 1 1 d . . . . .
 H3 H 0.0008 0.2095 0.4251 0.023 Uiso 1 1 calc R . . . .
 C4 C -0.1599(4) 0.1189(2) 0.35150(15) 0.0180(7) Uani 1 1 d . . . . .
 H4 H -0.1655 0.0755 0.3800 0.022 Uiso 1 1 calc R . . . .
 C5 C -0.2501(4) 0.1032(2) 0.28212(16) 0.0171(7) Uani 1 1 d . . . . .
 C6 C -0.3756(5) -0.0396(2) 0.28925(17) 0.0270(8) Uani 1 1 d . . . . .
 H6A H -0.4642 -0.0874 0.2607 0.041 Uiso 1 1 calc GR . . . .
 H6B H -0.4256 -0.0183 0.3311 0.041 Uiso 1 1 calc GR . . . .
 H6C H -0.2533 -0.0598 0.3031 0.041 Uiso 1 1 calc GR . . . .
 C7 C -0.2358(4) 0.1684(2) 0.24203(16) 0.0166(7) Uani 1 1 d . . . . .
 H7 H -0.2941 0.1585 0.1942 0.020 Uiso 1 1 calc R . . . .
 C8 C -0.1369(4) 0.2473(2) 0.27219(15) 0.0155(6) Uani 1 1 d . . . . .
 C9 C -0.1180(4) 0.3214(2) 0.23389(15) 0.0156(6) Uani 1 1 d . . . . .
 C10 C -0.2021(4) 0.3183(2) 0.16527(16) 0.0176(7) Uani 1 1 d . . . . .
 H10 H -0.2729 0.2667 0.1393 0.021 Uiso 1 1 calc R . . . .
 C11 C -0.1823(5) 0.3914(2) 0.13442(16) 0.0190(7) Uani 1 1 d . . . . .
 C12 C -0.2542(5) 0.4578(2) 0.03334(18) 0.0275(8) Uani 1 1 d . . . . .
 H12A H -0.3268 0.4437 -0.0144 0.041 Uiso 1 1 calc GR . . . .
 H12B H -0.1213 0.4751 0.0317 0.041 Uiso 1 1 calc GR . . . .
 H12C H -0.3046 0.5052 0.0595 0.041 Uiso 1 1 calc GR . . . .
 C13 C -0.0773(5) 0.4662(2) 0.17322(17) 0.0243(8) Uani 1 1 d . . . . .
 H13 H -0.0629 0.5173 0.1535 0.029 Uiso 1 1 calc R . . . .
 C14 C 0.0054(5) 0.4640(2) 0.24115(17) 0.0235(7) Uani 1 1 d . . . . .
 H14 H 0.0803 0.5144 0.2676 0.028 Uiso 1 1 calc R . . . .
 N1 N -0.0504(4) 0.26334(17) 0.34040(13) 0.0158(5) Uani 1 1 d . . . . .
 N2 N -0.0148(4) 0.39408(18) 0.27158(13) 0.0192(6) Uani 1 1 d . . . . .
 O1 O -0.3517(3) 0.02895(15) 0.24913(11) 0.0204(5) Uani 1 1 d . . . . .
 O2 O -0.2689(3) 0.38349(16) 0.06739(11) 0.0241(5) Uani 1 1 d . . . . .
 Au2 Au 0.22793(2) 0.27926(2) 0.12266(2) 0.02159(4) Uani 1 1 d . . . . .
 C15 C 0.2505(6) 0.3734(3) 0.0596(2) 0.0340(9) Uani 1 1 d . . . . .
 H15A H 0.1916 0.4261 0.0722 0.041 Uiso 1 1 calc R . . . .
 H15B H 0.3740 0.3849 0.0449 0.041 Uiso 1 1 calc R . . . .
 C16 C 0.1282(6) 0.3009(3) 0.02130(19) 0.0352(10) Uani 1 1 d . . . . .
 H16A H 0.1752 0.2668 -0.0172 0.042 Uiso 1 1 calc R . . . .
 H16B H -0.0074 0.3081 0.0100 0.042 Uiso 1 1 calc R . . . .
 C17 C 0.4688(5) 0.3716(2) 0.26713(19) 0.0242(8) Uani 1 1 d . . . . .
 H17 H 0.4854 0.4187 0.2429 0.029 Uiso 1 1 calc R . . . .
 C18 C 0.5478(5) 0.3818(2) 0.33609(18) 0.0232(7) Uani 1 1 d . . . . .
 H18 H 0.6188 0.4348 0.3592 0.028 Uiso 1 1 calc R . . . .
 C19 C 0.5229(5) 0.3133(2) 0.37214(17) 0.0213(7) Uani 1 1 d . . . . .
 C20 C 0.5715(6) 0.2610(2) 0.48057(18) 0.0310(9) Uani 1 1 d . . . . .
 H20A H 0.6250 0.2100 0.4615 0.047 Uiso 1 1 calc GR . . . .
 H20B H 0.4356 0.2463 0.4785 0.047 Uiso 1 1 calc GR . . . .
 H20C H 0.6331 0.2808 0.5293 0.047 Uiso 1 1 calc GR . . . .
 C21 C 0.4196(4) 0.2372(2) 0.33656(16) 0.0176(7) Uani 1 1 d . . . . .
 H21 H 0.4004 0.1896 0.3601 0.021 Uiso 1 1 calc R . . . .
 C22 C 0.3445(4) 0.2309(2) 0.26664(16) 0.0157(6) Uani 1 1 d . . . . .
 C23 C 0.2309(4) 0.1515(2) 0.22375(16) 0.0175(7) Uani 1 1 d . . . . .
 C24 C 0.2058(5) 0.0750(2) 0.24890(16) 0.0198(7) Uani 1 1 d . . . . .
 H24 H 0.2632 0.0705 0.2950 0.024 Uiso 1 1 calc R . . . .
 C25 C 0.0946(5) 0.0043(2) 0.20529(17) 0.0223(7) Uani 1 1 d . . . . .
 C26 C -0.0403(6) -0.1424(2) 0.19034(19) 0.0362(10) Uani 1 1 d . . . . .
 H26A H 0.0118 -0.1586 0.1479 0.054 Uiso 1 1 calc GR . . . .
 H26B H -0.1693 -0.1287 0.1775 0.054 Uiso 1 1 calc GR . . . .
 H26C H -0.0421 -0.1905 0.2166 0.054 Uiso 1 1 calc GR . . . .
 C27 C 0.0126(5) 0.0127(2) 0.13870(17) 0.0239(8) Uani 1 1 d . . . . .
 H27 H -0.0655 -0.0341 0.1084 0.029 Uiso 1 1 calc R . . . .
 C28 C 0.0472(5) 0.0907(2) 0.11735(17) 0.0233(7) Uani 1 1 d . . . . .
 H28 H -0.0075 0.0963 0.0712 0.028 Uiso 1 1 calc R . . . .
 N3 N 0.3675(4) 0.29722(18) 0.23149(14) 0.0191(6) Uani 1 1 d . . . . .
 N4 N 0.1529(4) 0.15874(18) 0.15768(13) 0.0192(6) Uani 1 1 d . . . . .
 O3 O 0.6021(3) 0.32797(16) 0.44032(12) 0.0268(6) Uani 1 1 d . . . . .
 O4 O 0.0756(4) -0.06819(16) 0.23307(12) 0.0326(6) Uani 1 1 d . . . . .
 C29 C 0.7828(7) 0.7311(3) 0.3730(2) 0.0477(13) Uani 1 1 d . . . . .
 C30 C 0.3116(7) 0.6840(3) 0.1872(2) 0.0406(10) Uani 1 1 d . . . . .
 F1 F 0.9431(5) 0.7537(2) 0.35204(14) 0.0806(11) Uani 1 1 d . . . . .
 F2 F 0.8239(4) 0.72321(16) 0.44023(11) 0.0585(8) Uani 1 1 d . . . . .
 F3 F 0.6763(6) 0.79256(19) 0.36798(15) 0.0909(12) Uani 1 1 d . . . . .
 F4 F 0.2242(4) 0.67203(19) 0.23956(15) 0.0616(8) Uani 1 1 d . . . . .
 F5 F 0.1852(4) 0.66181(19) 0.12846(14) 0.0618(8) Uani 1 1 d . . . . .
 F6 F 0.3707(4) 0.76641(15) 0.19315(14) 0.0589(8) Uani 1 1 d . . . . .
 N5 N 0.6577(5) 0.6574(2) 0.24882(16) 0.0413(9) Uani 1 1 d . . . . .
 O5 O 0.4942(4) 0.6149(2) 0.34693(16) 0.0538(9) Uani 1 1 d . . . . .
 O6 O 0.8004(5) 0.57080(19) 0.33558(15) 0.0501(8) Uani 1 1 d . . . . .
 O7 O 0.4180(5) 0.53350(18) 0.18318(16) 0.0573(9) Uani 1 1 d . . . . .
 O27 O 0.5740(5) 0.6365(2) 0.12254(14) 0.0514(8) Uani 1 1 d . . . . .
 S1 S 0.66861(15) 0.62959(6) 0.32294(5) 0.0300(2) Uani 1 1 d . . . . .
 S2 S 0.50508(16) 0.61840(6) 0.18322(5) 0.0356(2) Uani 1 1 d . . . . .
 C31 C 0.1909(5) -0.0750(2) 0.42529(18) 0.0253(8) Uani 1 1 d . . . . .
 F7 F 0.1138(7) -0.1025(3) 0.4755(3) 0.0292(12) Uani 0.5 1 d . . P A -1
 F7A F 0.1724(7) -0.1396(3) 0.4642(3) 0.0277(12) Uani 0.5 1 d . . P A -2
 F8 F 0.3044(7) -0.1234(3) 0.4036(3) 0.0302(11) Uani 0.5 1 d . . P A -1
 F8A F 0.2503(7) -0.1166(3) 0.3661(2) 0.0300(11) Uani 0.5 1 d . . P A -2
 F9 F 0.0605(10) -0.0600(5) 0.3756(3) 0.0312(14) Uani 0.5 1 d . . P A -1
 F9A F 0.0146(9) -0.0623(5) 0.4000(3) 0.0288(14) Uani 0.5 1 d . . P A -2
 N6 N 0.4679(6) 0.0122(4) 0.5327(2) 0.0261(14) Uani 0.5 1 d D . P B -1
 O8 O 0.4235(8) 0.0602(3) 0.4115(3) 0.0226(12) Uani 0.5 1 d . . P B -1
 O8A O 0.3116(10) 0.0739(4) 0.4191(3) 0.0390(16) Uani 0.5 1 d . . P B -2
 O9 O 0.1945(7) 0.0884(3) 0.4874(3) 0.0332(13) Uani 0.5 1 d . . P B -1
 O9A O 0.2789(7) 0.0348(3) 0.5335(2) 0.0273(11) Uani 0.5 1 d . . P B -2
 S3 S 0.33371(13) 0.02572(7) 0.46685(4) 0.0313(2) Uani 1 1 d D . . . .
 C32 C 0.5861(6) 0.1321(2) -0.05190(19) 0.0336(9) Uani 1 1 d . . . . .
 F10 F 0.4856(9) 0.2026(3) -0.0603(3) 0.0429(13) Uani 0.5 1 d . . P C -1
 F10A F 0.6272(9) 0.2155(3) -0.0375(3) 0.0450(13) Uani 0.5 1 d . . P C -2
 F11 F 0.5363(13) 0.0779(4) -0.1086(4) 0.0390(12) Uani 0.5 1 d . U P C -1
 F11A F 0.5169(13) 0.1096(4) -0.1199(4) 0.0390(12) Uani 0.5 1 d . U P C -2
 F12 F 0.7531(7) 0.1570(4) -0.0325(3) 0.0372(12) Uani 0.5 1 d . . P C -1
 F12A F 0.7696(8) 0.1037(4) -0.0481(3) 0.0440(14) Uani 0.5 1 d . . P C -2
 N7 N 0.5975(7) 0.0117(3) 0.0308(3) 0.0175(11) Uani 0.5 1 d . . P D -1
 O10 O 0.5323(7) 0.1543(3) 0.0795(2) 0.0237(11) Uani 0.5 1 d . U P D -1
 O10A O 0.5793(7) 0.1027(4) 0.0713(2) 0.0246(11) Uani 0.5 1 d . U P D -2
 O11 O 0.2797(6) 0.0640(4) -0.0059(2) 0.0228(11) Uani 0.5 1 d . . P D -1
 O11A O 0.2895(7) 0.1267(4) -0.0057(3) 0.0275(11) Uani 0.5 1 d . . P D -2
 S4 S 0.46780(13) 0.08638(6) 0.01226(5) 0.0272(2) Uani 1 1 d . . . . .

loop_
  _atom_site_aniso_label
  _atom_site_aniso_U_11
  _atom_site_aniso_U_22
  _atom_site_aniso_U_33
  _atom_site_aniso_U_23
  _atom_site_aniso_U_13
  _atom_site_aniso_U_12
 Au1 0.01680(7) 0.01923(7) 0.01483(6) 0.00122(5) 0.00175(5) 0.00188(5)
 C1 0.0264(19) 0.025(2) 0.0232(17) -0.0051(14) 0.0032(15) -0.0035(16)
 C2 0.0269(19) 0.027(2) 0.0159(16) -0.0035(14) 0.0000(14) -0.0016(16)
 C3 0.0207(17) 0.0201(18) 0.0143(15) 0.0025(13) -0.0008(13) 0.0029(14)
 C4 0.0218(17) 0.0186(17) 0.0141(15) 0.0042(12) 0.0023(13) 0.0046(14)
 C5 0.0141(16) 0.0224(18) 0.0160(15) 0.0028(13) 0.0043(12) 0.0052(14)
 C6 0.036(2) 0.023(2) 0.0201(17) 0.0083(14) 0.0001(15) -0.0033(16)
 C7 0.0148(16) 0.0216(18) 0.0129(14) 0.0016(12) 0.0005(12) 0.0045(13)
 C8 0.0134(15) 0.0189(17) 0.0154(15) 0.0037(12) 0.0029(12) 0.0057(13)
 C9 0.0154(16) 0.0175(17) 0.0149(14) 0.0028(12) 0.0044(12) 0.0050(13)
 C10 0.0170(16) 0.0211(18) 0.0152(15) 0.0022(13) 0.0043(13) 0.0036(14)
 C11 0.0191(17) 0.0242(19) 0.0150(15) 0.0034(13) 0.0043(13) 0.0070(14)
 C12 0.036(2) 0.027(2) 0.0223(17) 0.0125(15) 0.0033(16) 0.0072(17)
 C13 0.031(2) 0.0237(19) 0.0215(17) 0.0087(14) 0.0079(15) 0.0045(16)
 C14 0.0279(19) 0.0197(18) 0.0219(17) 0.0041(14) 0.0022(14) 0.0003(15)
 N1 0.0131(13) 0.0189(15) 0.0153(13) 0.0039(10) 0.0008(10) 0.0026(11)
 N2 0.0196(15) 0.0206(15) 0.0181(13) 0.0040(11) 0.0055(11) 0.0012(12)
 O1 0.0252(13) 0.0197(13) 0.0138(11) 0.0041(9) -0.0020(9) -0.0030(10)
 O2 0.0320(14) 0.0254(14) 0.0164(11) 0.0089(10) 0.0014(10) 0.0073(11)
 Au2 0.02372(8) 0.02505(8) 0.02131(7) 0.01161(5) 0.00817(5) 0.01045(6)
 C15 0.034(2) 0.039(2) 0.037(2) 0.0284(19) 0.0084(18) 0.0085(19)
 C16 0.043(2) 0.047(3) 0.0218(18) 0.0173(17) 0.0088(17) 0.016(2)
 C17 0.0209(18) 0.0191(18) 0.038(2) 0.0114(15) 0.0131(16) 0.0062(15)
 C18 0.0231(18) 0.0126(17) 0.0336(19) 0.0001(14) 0.0097(15) -0.0013(14)
 C19 0.0181(17) 0.0222(19) 0.0247(17) 0.0017(14) 0.0067(14) 0.0071(14)
 C20 0.047(2) 0.023(2) 0.0190(17) -0.0008(14) 0.0022(16) -0.0036(18)
 C21 0.0145(16) 0.0183(17) 0.0210(16) 0.0010(13) 0.0050(13) 0.0074(13)
 C22 0.0121(15) 0.0178(17) 0.0196(15) 0.0052(13) 0.0044(12) 0.0077(13)
 C23 0.0147(16) 0.0223(18) 0.0169(15) 0.0044(13) 0.0014(13) 0.0091(14)
 C24 0.0218(18) 0.0191(18) 0.0167(15) 0.0041(13) -0.0032(13) 0.0037(14)
 C25 0.0246(19) 0.0221(19) 0.0198(16) 0.0048(14) 0.0015(14) 0.0033(15)
 C26 0.048(3) 0.022(2) 0.031(2) 0.0008(16) -0.0050(18) -0.0108(18)
 C27 0.0267(19) 0.0223(19) 0.0191(16) -0.0025(14) -0.0008(14) 0.0025(15)
 C28 0.0287(19) 0.028(2) 0.0138(15) 0.0037(13) 0.0001(14) 0.0092(16)
 N3 0.0183(14) 0.0183(15) 0.0241(14) 0.0083(11) 0.0068(12) 0.0071(12)
 N4 0.0204(15) 0.0237(16) 0.0152(13) 0.0050(11) 0.0031(11) 0.0078(12)
 O3 0.0328(14) 0.0220(14) 0.0209(12) -0.0033(10) 0.0025(10) -0.0056(11)
 O4 0.0469(17) 0.0190(14) 0.0250(13) 0.0058(10) -0.0082(12) -0.0087(12)
 C29 0.087(4) 0.030(2) 0.024(2) 0.0017(17) 0.017(2) -0.010(2)
 C30 0.061(3) 0.026(2) 0.036(2) 0.0115(17) 0.009(2) 0.002(2)
 F1 0.105(3) 0.078(2) 0.0432(16) 0.0005(15) 0.0170(16) -0.061(2)
 F2 0.104(2) 0.0415(16) 0.0198(11) -0.0018(10) 0.0091(13) -0.0249(15)
 F3 0.196(4) 0.0331(17) 0.0563(18) 0.0107(14) 0.040(2) 0.045(2)
 F4 0.0681(19) 0.069(2) 0.0621(18) 0.0323(15) 0.0275(15) 0.0220(16)
 F5 0.0645(19) 0.062(2) 0.0544(17) 0.0168(14) -0.0107(14) 0.0092(15)
 F6 0.095(2) 0.0193(13) 0.0645(18) 0.0096(12) 0.0180(16) 0.0087(14)
 N5 0.054(2) 0.046(2) 0.0213(16) 0.0087(15) 0.0059(15) -0.0107(18)
 O5 0.0458(19) 0.075(2) 0.0461(18) 0.0323(17) 0.0138(15) -0.0076(17)
 O6 0.082(2) 0.0337(18) 0.0440(17) 0.0129(14) 0.0220(17) 0.0246(17)
 O7 0.090(3) 0.0177(16) 0.052(2) 0.0042(13) -0.0152(18) -0.0008(16)
 O27 0.075(2) 0.054(2) 0.0257(15) 0.0029(14) 0.0085(15) 0.0188(18)
 S1 0.0476(6) 0.0193(5) 0.0220(4) 0.0040(3) 0.0071(4) -0.0034(4)
 S2 0.0597(7) 0.0215(5) 0.0228(5) 0.0003(4) 0.0019(4) 0.0046(5)
 C31 0.0216(19) 0.032(2) 0.0234(17) 0.0130(15) -0.0007(15) 0.0026(16)
 F7 0.028(3) 0.027(3) 0.031(3) 0.015(2) 0.002(2) -0.008(2)
 F7A 0.032(3) 0.018(3) 0.032(3) 0.017(2) -0.003(2) -0.006(2)
 F8 0.031(3) 0.016(2) 0.039(3) -0.004(2) 0.004(2) 0.000(2)
 F8A 0.036(3) 0.029(3) 0.021(2) -0.003(2) 0.003(2) -0.003(2)
 F9 0.028(4) 0.036(3) 0.024(3) 0.011(3) -0.012(2) -0.005(3)
 F9A 0.021(3) 0.028(3) 0.033(4) 0.009(3) -0.010(2) 0.001(2)
 N6 0.028(3) 0.034(4) 0.013(3) 0.001(2) 0.003(2) -0.009(3)
 O8 0.021(3) 0.018(3) 0.025(3) 0.010(2) -0.004(3) -0.008(2)
 O8A 0.048(4) 0.030(4) 0.028(3) 0.015(3) -0.022(3) -0.015(3)
 O9 0.026(3) 0.028(3) 0.042(3) -0.009(2) 0.008(2) 0.005(2)
 O9A 0.029(3) 0.030(3) 0.021(2) 0.001(2) -0.001(2) 0.007(2)
 S3 0.0227(5) 0.0484(6) 0.0168(4) -0.0004(4) -0.0016(4) -0.0071(4)
 C32 0.052(3) 0.022(2) 0.0238(19) 0.0086(15) -0.0027(18) -0.0023(19)
 F10 0.065(4) 0.032(3) 0.041(3) 0.026(2) 0.010(3) 0.022(3)
 F10A 0.066(4) 0.017(3) 0.051(3) 0.002(2) 0.020(3) -0.008(3)
 F11 0.059(2) 0.039(4) 0.017(2) 0.009(2) 0.0049(17) -0.006(3)
 F11A 0.059(2) 0.039(4) 0.017(2) 0.009(2) 0.0049(17) -0.006(3)
 F12 0.026(3) 0.044(3) 0.040(3) 0.018(3) 0.002(2) -0.011(3)
 F12A 0.043(3) 0.048(4) 0.048(3) 0.016(3) 0.023(3) 0.003(3)
 N7 0.021(3) 0.013(3) 0.016(3) 0.005(2) -0.002(2) -0.001(2)
 O10 0.027(2) 0.019(2) 0.021(2) -0.0013(19) -0.0050(18) 0.006(2)
 O10A 0.032(2) 0.024(2) 0.012(2) -0.0003(18) -0.0040(18) -0.004(2)
 O11 0.016(3) 0.034(3) 0.016(2) -0.002(2) -0.0021(18) 0.008(2)
 O11A 0.031(3) 0.019(3) 0.034(3) 0.006(2) 0.004(2) 0.011(2)
 S4 0.0277(5) 0.0141(4) 0.0413(5) 0.0024(4) 0.0122(4) 0.0032(4)

_geom_special_details
;
 All esds (except the esd in the dihedral angle between two l.s. planes)
 are estimated using the full covariance matrix.  The cell esds are taken
 into account individually in the estimation of esds in distances, angles
 and torsion angles; correlations between esds in cell parameters are only
 used when they are defined by crystal symmetry.  An approximate (isotropic)
 treatment of cell esds is used for estimating esds involving l.s. planes.
;
loop_
  _geom_bond_atom_site_label_1
  _geom_bond_atom_site_label_2
  _geom_bond_distance
  _geom_bond_site_symmetry_2
  _geom_bond_publ_flag
 Au1 C1 2.075(3) . ?
 Au1 C2 2.095(3) . ?
 Au1 N1 2.177(3) . ?
 Au1 N2 2.158(3) . ?
 C1 H1A 0.9900 . ?
 C1 H1B 0.9900 . ?
 C1 C2 1.408(5) . ?
 C2 H2A 0.9900 . ?
 C2 H2B 0.9900 . ?
 C3 H3 0.9500 . ?
 C3 C4 1.375(4) . ?
 C3 N1 1.342(4) . ?
 C4 H4 0.9500 . ?
 C4 C5 1.388(4) . ?
 C5 C7 1.392(4) . ?
 C5 O1 1.340(4) . ?
 C6 H6A 0.9800 . ?
 C6 H6B 0.9800 . ?
 C6 H6C 0.9800 . ?
 C6 O1 1.445(4) . ?
 C7 H7 0.9500 . ?
 C7 C8 1.376(4) . ?
 C8 C9 1.490(4) . ?
 C8 N1 1.360(4) . ?
 C9 C10 1.378(4) . ?
 C9 N2 1.353(4) . ?
 C10 H10 0.9500 . ?
 C10 C11 1.388(5) . ?
 C11 C13 1.390(5) . ?
 C11 O2 1.346(4) . ?
 C12 H12A 0.9800 . ?
 C12 H12B 0.9800 . ?
 C12 H12C 0.9800 . ?
 C12 O2 1.439(4) . ?
 C13 H13 0.9500 . ?
 C13 C14 1.378(5) . ?
 C14 H14 0.9500 . ?
 C14 N2 1.339(4) . ?
 Au2 C15 2.083(3) . ?
 Au2 C16 2.095(4) . ?
 Au2 N3 2.177(3) . ?
 Au2 N4 2.170(3) . ?
 C15 H15A 0.9900 . ?
 C15 H15B 0.9900 . ?
 C15 C16 1.413(6) . ?
 C16 H16A 0.9900 . ?
 C16 H16B 0.9900 . ?
 C17 H17 0.9500 . ?
 C17 C18 1.362(5) . ?
 C17 N3 1.355(4) . ?
 C18 H18 0.9500 . ?
 C18 C19 1.392(5) . ?
 C19 C21 1.381(5) . ?
 C19 O3 1.346(4) . ?
 C20 H20A 0.9800 . ?
 C20 H20B 0.9800 . ?
 C20 H20C 0.9800 . ?
 C20 O3 1.433(4) . ?
 C21 H21 0.9500 . ?
 C21 C22 1.379(4) . ?
 C22 C23 1.493(5) . ?
 C22 N3 1.349(4) . ?
 C23 C24 1.379(5) . ?
 C23 N4 1.355(4) . ?
 C24 H24 0.9500 . ?
 C24 C25 1.398(5) . ?
 C25 C27 1.377(5) . ?
 C25 O4 1.346(4) . ?
 C26 H26A 0.9800 . ?
 C26 H26B 0.9800 . ?
 C26 H26C 0.9800 . ?
 C26 O4 1.442(4) . ?
 C27 H27 0.9500 . ?
 C27 C28 1.374(5) . ?
 C28 H28 0.9500 . ?
 C28 N4 1.328(4) . ?
 C29 F1 1.325(5) . ?
 C29 F2 1.334(4) . ?
 C29 F3 1.303(6) . ?
 C29 S1 1.802(4) . ?
 C30 F4 1.319(5) . ?
 C30 F5 1.329(5) . ?
 C30 F6 1.315(5) . ?
 C30 S2 1.825(5) . ?
 N5 S1 1.575(3) . ?
 N5 S2 1.560(3) . ?
 O5 S1 1.426(3) . ?
 O6 S1 1.414(3) . ?
 O7 S2 1.427(3) . ?
 O27 S2 1.420(3) . ?
 C31 F7 1.316(6) . ?
 C31 F7A 1.372(6) . ?
 C31 F8 1.258(6) . ?
 C31 F8A 1.401(6) . ?
 C31 F9 1.309(8) . ?
 C31 F9A 1.336(8) . ?
 C31 S3 1.816(4) . ?
 N6 S3 1.607(4) 2_656 ?
 N6 S3 1.541(4) . ?
 O8 S3 1.494(5) . ?
 O8A S3 1.292(6) . ?
 O9 S3 1.538(5) . ?
 O9A S3 1.419(5) . ?
 S3 N6 1.607(4) 2_656 ?
 C32 F10 1.405(6) . ?
 C32 F10A 1.303(6) . ?
 C32 F11 1.280(8) . ?
 C32 F11A 1.332(8) . ?
 C32 F12 1.213(6) . ?
 C32 F12A 1.436(7) . ?
 C32 S4 1.827(4) . ?
 N7 S4 1.640(5) 2_655 ?
 N7 S4 1.626(5) . ?
 O10 S4 1.551(5) . ?
 O10A S4 1.277(5) . ?
 O11 S4 1.346(5) . ?
 O11A S4 1.507(5) . ?

loop_
  _geom_angle_atom_site_label_1
  _geom_angle_atom_site_label_2
  _geom_angle_atom_site_label_3
  _geom_angle
  _geom_angle_site_symmetry_1
  _geom_angle_site_symmetry_3
  _geom_angle_publ_flag
 C1 Au1 C2 39.46(14) . . ?
 C1 Au1 N1 165.85(12) . . ?
 C1 Au1 N2 118.90(13) . . ?
 C2 Au1 N1 126.39(12) . . ?
 C2 Au1 N2 158.36(13) . . ?
 N2 Au1 N1 75.24(10) . . ?
 Au1 C1 H1A 116.5 . . ?
 Au1 C1 H1B 116.5 . . ?
 H1A C1 H1B 113.5 . . ?
 C2 C1 Au1 71.0(2) . . ?
 C2 C1 H1A 116.5 . . ?
 C2 C1 H1B 116.5 . . ?
 Au1 C2 H2A 116.7 . . ?
 Au1 C2 H2B 116.7 . . ?
 C1 C2 Au1 69.50(19) . . ?
 C1 C2 H2A 116.7 . . ?
 C1 C2 H2B 116.7 . . ?
 H2A C2 H2B 113.7 . . ?
 C4 C3 H3 118.1 . . ?
 N1 C3 H3 118.1 . . ?
 N1 C3 C4 123.9(3) . . ?
 C3 C4 H4 121.0 . . ?
 C3 C4 C5 118.1(3) . . ?
 C5 C4 H4 121.0 . . ?
 C4 C5 C7 119.0(3) . . ?
 O1 C5 C4 125.2(3) . . ?
 O1 C5 C7 115.8(3) . . ?
 H6A C6 H6B 109.5 . . ?
 H6A C6 H6C 109.5 . . ?
 H6B C6 H6C 109.5 . . ?
 O1 C6 H6A 109.5 . . ?
 O1 C6 H6B 109.5 . . ?
 O1 C6 H6C 109.5 . . ?
 C5 C7 H7 120.2 . . ?
 C8 C7 C5 119.6(3) . . ?
 C8 C7 H7 120.2 . . ?
 C7 C8 C9 123.3(3) . . ?
 N1 C8 C7 121.7(3) . . ?
 N1 C8 C9 115.0(3) . . ?
 C10 C9 C8 123.3(3) . . ?
 N2 C9 C8 115.5(3) . . ?
 N2 C9 C10 121.3(3) . . ?
 C9 C10 H10 120.3 . . ?
 C9 C10 C11 119.4(3) . . ?
 C11 C10 H10 120.3 . . ?
 C10 C11 C13 119.3(3) . . ?
 O2 C11 C10 115.9(3) . . ?
 O2 C11 C13 124.7(3) . . ?
 H12A C12 H12B 109.5 . . ?
 H12A C12 H12C 109.5 . . ?
 H12B C12 H12C 109.5 . . ?
 O2 C12 H12A 109.5 . . ?
 O2 C12 H12B 109.5 . . ?
 O2 C12 H12C 109.5 . . ?
 C11 C13 H13 121.0 . . ?
 C14 C13 C11 118.0(3) . . ?
 C14 C13 H13 121.0 . . ?
 C13 C14 H14 118.5 . . ?
 N2 C14 C13 123.0(3) . . ?
 N2 C14 H14 118.5 . . ?
 C3 N1 Au1 125.4(2) . . ?
 C3 N1 C8 117.8(3) . . ?
 C8 N1 Au1 116.8(2) . . ?
 C9 N2 Au1 117.4(2) . . ?
 C14 N2 Au1 123.5(2) . . ?
 C14 N2 C9 119.0(3) . . ?
 C5 O1 C6 117.8(2) . . ?
 C11 O2 C12 118.0(3) . . ?
 C15 Au2 C16 39.54(15) . . ?
 C15 Au2 N3 123.18(14) . . ?
 C15 Au2 N4 161.88(14) . . ?
 C16 Au2 N3 162.64(14) . . ?
 C16 Au2 N4 122.39(14) . . ?
 N4 Au2 N3 74.93(10) . . ?
 Au2 C15 H15A 116.6 . . ?
 Au2 C15 H15B 116.6 . . ?
 H15A C15 H15B 113.5 . . ?
 C16 C15 Au2 70.7(2) . . ?
 C16 C15 H15A 116.6 . . ?
 C16 C15 H15B 116.6 . . ?
 Au2 C16 H16A 116.7 . . ?
 Au2 C16 H16B 116.7 . . ?
 C15 C16 Au2 69.8(2) . . ?
 C15 C16 H16A 116.7 . . ?
 C15 C16 H16B 116.7 . . ?
 H16A C16 H16B 113.7 . . ?
 C18 C17 H17 118.5 . . ?
 N3 C17 H17 118.5 . . ?
 N3 C17 C18 123.0(3) . . ?
 C17 C18 H18 120.5 . . ?
 C17 C18 C19 118.9(3) . . ?
 C19 C18 H18 120.5 . . ?
 C21 C19 C18 118.8(3) . . ?
 O3 C19 C18 116.0(3) . . ?
 O3 C19 C21 125.2(3) . . ?
 H20A C20 H20B 109.5 . . ?
 H20A C20 H20C 109.5 . . ?
 H20B C20 H20C 109.5 . . ?
 O3 C20 H20A 109.5 . . ?
 O3 C20 H20B 109.5 . . ?
 O3 C20 H20C 109.5 . . ?
 C19 C21 H21 120.3 . . ?
 C22 C21 C19 119.4(3) . . ?
 C22 C21 H21 120.3 . . ?
 C21 C22 C23 123.4(3) . . ?
 N3 C22 C21 122.1(3) . . ?
 N3 C22 C23 114.5(3) . . ?
 C24 C23 C22 122.8(3) . . ?
 N4 C23 C22 115.7(3) . . ?
 N4 C23 C24 121.4(3) . . ?
 C23 C24 H24 120.6 . . ?
 C23 C24 C25 118.8(3) . . ?
 C25 C24 H24 120.6 . . ?
 C27 C25 C24 119.4(3) . . ?
 O4 C25 C24 115.8(3) . . ?
 O4 C25 C27 124.8(3) . . ?
 H26A C26 H26B 109.5 . . ?
 H26A C26 H26C 109.5 . . ?
 H26B C26 H26C 109.5 . . ?
 O4 C26 H26A 109.5 . . ?
 O4 C26 H26B 109.5 . . ?
 O4 C26 H26C 109.5 . . ?
 C25 C27 H27 121.0 . . ?
 C28 C27 C25 118.0(3) . . ?
 C28 C27 H27 121.0 . . ?
 C27 C28 H28 118.2 . . ?
 N4 C28 C27 123.7(3) . . ?
 N4 C28 H28 118.2 . . ?
 C17 N3 Au2 124.5(2) . . ?
 C22 N3 Au2 117.7(2) . . ?
 C22 N3 C17 117.8(3) . . ?
 C23 N4 Au2 116.9(2) . . ?
 C28 N4 Au2 124.3(2) . . ?
 C28 N4 C23 118.6(3) . . ?
 C19 O3 C20 118.1(3) . . ?
 C25 O4 C26 117.8(3) . . ?
 F1 C29 F2 108.0(4) . . ?
 F1 C29 S1 110.4(3) . . ?
 F2 C29 S1 109.2(3) . . ?
 F3 C29 F1 108.8(4) . . ?
 F3 C29 F2 108.0(3) . . ?
 F3 C29 S1 112.3(4) . . ?
 F4 C30 F5 107.5(4) . . ?
 F4 C30 S2 111.8(3) . . ?
 F5 C30 S2 109.2(3) . . ?
 F6 C30 F4 108.8(4) . . ?
 F6 C30 F5 107.6(3) . . ?
 F6 C30 S2 111.8(3) . . ?
 S2 N5 S1 125.0(2) . . ?
 N5 S1 C29 96.60(19) . . ?
 O5 S1 C29 105.2(2) . . ?
 O5 S1 N5 116.69(19) . . ?
 O6 S1 C29 104.8(2) . . ?
 O6 S1 N5 113.33(19) . . ?
 O6 S1 O5 116.8(2) . . ?
 N5 S2 C30 105.3(2) . . ?
 O7 S2 C30 103.6(2) . . ?
 O7 S2 N5 115.49(19) . . ?
 O27 S2 C30 103.41(19) . . ?
 O27 S2 N5 108.66(19) . . ?
 O27 S2 O7 118.6(2) . . ?
 F7 C31 S3 104.6(3) . . ?
 F7A C31 F8A 102.5(4) . . ?
 F7A C31 S3 118.4(3) . . ?
 F8 C31 F7 112.6(4) . . ?
 F8 C31 F9 113.6(5) . . ?
 F8 C31 S3 105.8(3) . . ?
 F8A C31 S3 114.9(3) . . ?
 F9 C31 F7 110.5(4) . . ?
 F9 C31 S3 109.2(4) . . ?
 F9A C31 F7A 105.5(4) . . ?
 F9A C31 F8A 102.7(4) . . ?
 F9A C31 S3 111.3(4) . . ?
 S3 N6 S3 125.3(3) . 2_656 ?
 N6 S3 C31 94.8(2) 2_656 . ?
 N6 S3 C31 110.2(3) . . ?
 N6 S3 N6 54.7(3) . 2_656 ?
 O8 S3 C31 106.7(2) . . ?
 O8 S3 N6 72.8(3) . 2_656 ?
 O8 S3 N6 116.7(3) . . ?
 O8 S3 O9 106.6(3) . . ?
 O8A S3 C31 103.2(3) . . ?
 O8A S3 O9A 129.9(4) . . ?
 O9 S3 C31 106.2(2) . . ?
 O9 S3 N6 109.9(3) . . ?
 O9 S3 N6 157.8(3) . 2_656 ?
 O9A S3 C31 100.0(2) . . ?
 F10 C32 S4 100.2(3) . . ?
 F10A C32 F11A 108.9(4) . . ?
 F10A C32 F12A 102.2(5) . . ?
 F10A C32 S4 113.7(3) . . ?
 F11 C32 F10 106.5(5) . . ?
 F11 C32 S4 105.2(4) . . ?
 F11A C32 F12A 101.1(5) . . ?
 F11A C32 S4 120.2(4) . . ?
 F12 C32 F10 109.8(5) . . ?
 F12 C32 F11 118.0(6) . . ?
 F12 C32 S4 115.2(3) . . ?
 F12A C32 S4 108.4(3) . . ?
 S4 N7 S4 118.3(3) . 2_655 ?
 N7 S4 C32 101.6(2) . . ?
 O10 S4 C32 103.1(2) . . ?
 O10 S4 N7 100.4(3) . . ?
 O10A S4 C32 108.4(3) . . ?
 O10A S4 O11A 125.2(3) . . ?
 O11 S4 C32 116.5(2) . . ?
 O11 S4 N7 117.8(3) . . ?
 O11 S4 O10 115.0(3) . . ?
 O11A S4 C32 94.5(2) . . ?

loop_
  _geom_torsion_atom_site_label_1
  _geom_torsion_atom_site_label_2
  _geom_torsion_atom_site_label_3
  _geom_torsion_atom_site_label_4
  _geom_torsion
  _geom_torsion_site_symmetry_1
  _geom_torsion_site_symmetry_2
  _geom_torsion_site_symmetry_3
  _geom_torsion_site_symmetry_4
  _geom_torsion_publ_flag
 C3 C4 C5 C7 0.8(5) . . . . ?
 C3 C4 C5 O1 -179.5(3) . . . . ?
 C4 C3 N1 Au1 177.1(2) . . . . ?
 C4 C3 N1 C8 -1.6(5) . . . . ?
 C4 C5 C7 C8 -1.5(5) . . . . ?
 C4 C5 O1 C6 2.3(5) . . . . ?
 C5 C7 C8 C9 -178.5(3) . . . . ?
 C5 C7 C8 N1 0.6(5) . . . . ?
 C7 C5 O1 C6 -178.0(3) . . . . ?
 C7 C8 C9 C10 1.7(5) . . . . ?
 C7 C8 C9 N2 -179.7(3) . . . . ?
 C7 C8 N1 Au1 -177.9(2) . . . . ?
 C7 C8 N1 C3 0.9(4) . . . . ?
 C8 C9 C10 C11 177.8(3) . . . . ?
 C8 C9 N2 Au1 -3.1(3) . . . . ?
 C8 C9 N2 C14 -178.7(3) . . . . ?
 C9 C8 N1 Au1 1.3(3) . . . . ?
 C9 C8 N1 C3 -179.9(3) . . . . ?
 C9 C10 C11 C13 0.3(5) . . . . ?
 C9 C10 C11 O2 -179.8(3) . . . . ?
 C10 C9 N2 Au1 175.5(2) . . . . ?
 C10 C9 N2 C14 -0.1(5) . . . . ?
 C10 C11 C13 C14 0.8(5) . . . . ?
 C10 C11 O2 C12 179.3(3) . . . . ?
 C11 C13 C14 N2 -1.7(5) . . . . ?
 C13 C11 O2 C12 -0.8(5) . . . . ?
 C13 C14 N2 Au1 -174.0(2) . . . . ?
 C13 C14 N2 C9 1.3(5) . . . . ?
 N1 C3 C4 C5 0.7(5) . . . . ?
 N1 C8 C9 C10 -177.4(3) . . . . ?
 N1 C8 C9 N2 1.1(4) . . . . ?
 N2 C9 C10 C11 -0.7(5) . . . . ?
 O1 C5 C7 C8 178.8(3) . . . . ?
 O2 C11 C13 C14 -179.1(3) . . . . ?
 C17 C18 C19 C21 0.3(5) . . . . ?
 C17 C18 C19 O3 -179.1(3) . . . . ?
 C18 C17 N3 Au2 177.2(2) . . . . ?
 C18 C17 N3 C22 0.2(5) . . . . ?
 C18 C19 C21 C22 0.1(5) . . . . ?
 C18 C19 O3 C20 176.6(3) . . . . ?
 C19 C21 C22 C23 -179.9(3) . . . . ?
 C19 C21 C22 N3 -0.5(5) . . . . ?
 C21 C19 O3 C20 -2.7(5) . . . . ?
 C21 C22 C23 C24 -6.1(5) . . . . ?
 C21 C22 C23 N4 174.0(3) . . . . ?
 C21 C22 N3 Au2 -176.9(2) . . . . ?
 C21 C22 N3 C17 0.3(4) . . . . ?
 C22 C23 C24 C25 179.0(3) . . . . ?
 C22 C23 N4 Au2 5.7(3) . . . . ?
 C22 C23 N4 C28 -178.8(3) . . . . ?
 C23 C22 N3 Au2 2.6(3) . . . . ?
 C23 C22 N3 C17 179.8(3) . . . . ?
 C23 C24 C25 C27 -0.2(5) . . . . ?
 C23 C24 C25 O4 -179.9(3) . . . . ?
 C24 C23 N4 Au2 -174.1(2) . . . . ?
 C24 C23 N4 C28 1.4(5) . . . . ?
 C24 C25 C27 C28 1.2(5) . . . . ?
 C24 C25 O4 C26 179.1(3) . . . . ?
 C25 C27 C28 N4 -1.0(5) . . . . ?
 C27 C25 O4 C26 -0.6(5) . . . . ?
 C27 C28 N4 Au2 174.9(3) . . . . ?
 C27 C28 N4 C23 -0.3(5) . . . . ?
 N3 C17 C18 C19 -0.5(5) . . . . ?
 N3 C22 C23 C24 174.4(3) . . . . ?
 N3 C22 C23 N4 -5.5(4) . . . . ?
 N4 C23 C24 C25 -1.2(5) . . . . ?
 O3 C19 C21 C22 179.5(3) . . . . ?
 O4 C25 C27 C28 -179.1(3) . . . . ?
 F1 C29 S1 N5 -56.5(4) . . . . ?
 F1 C29 S1 O5 -176.5(3) . . . . ?
 F1 C29 S1 O6 59.8(4) . . . . ?
 F2 C29 S1 N5 -175.1(3) . . . . ?
 F2 C29 S1 O5 64.9(4) . . . . ?
 F2 C29 S1 O6 -58.8(4) . . . . ?
 F3 C29 S1 N5 65.1(3) . . . . ?
 F3 C29 S1 O5 -54.9(3) . . . . ?
 F3 C29 S1 O6 -178.6(3) . . . . ?
 F4 C30 S2 N5 -68.9(3) . . . . ?
 F4 C30 S2 O7 52.8(4) . . . . ?
 F4 C30 S2 O27 177.2(3) . . . . ?
 F5 C30 S2 N5 172.3(3) . . . . ?
 F5 C30 S2 O7 -66.0(3) . . . . ?
 F5 C30 S2 O27 58.3(3) . . . . ?
 F6 C30 S2 N5 53.3(3) . . . . ?
 F6 C30 S2 O7 175.0(3) . . . . ?
 F6 C30 S2 O27 -60.7(3) . . . . ?
 S1 N5 S2 C30 89.4(3) . . . . ?
 S1 N5 S2 O7 -24.3(4) . . . . ?
 S1 N5 S2 O27 -160.4(3) . . . . ?
 S2 N5 S1 C29 -152.2(3) . . . . ?
 S2 N5 S1 O5 -41.5(4) . . . . ?
 S2 N5 S1 O6 98.6(3) . . . . ?
 F7 C31 S3 N6 107.0(4) . . . 2_656 ?
 F7 C31 S3 N6 52.9(4) . . . . ?
 F7 C31 S3 O8 -179.5(4) . . . . ?
 F7 C31 S3 O8A -142.2(5) . . . . ?
 F7 C31 S3 O9 -66.2(4) . . . . ?
 F7 C31 S3 O9A -6.9(4) . . . . ?
 F7A C31 S3 N6 19.5(4) . . . . ?
 F7A C31 S3 N6 73.6(4) . . . 2_656 ?
 F7A C31 S3 O8 147.1(4) . . . . ?
 F7A C31 S3 O8A -175.6(5) . . . . ?
 F7A C31 S3 O9 -99.5(4) . . . . ?
 F7A C31 S3 O9A -40.3(4) . . . . ?
 F8 C31 S3 N6 -12.1(4) . . . 2_656 ?
 F8 C31 S3 N6 -66.2(4) . . . . ?
 F8 C31 S3 O8 61.4(4) . . . . ?
 F8 C31 S3 O8A 98.7(5) . . . . ?
 F8 C31 S3 O9 174.8(4) . . . . ?
 F8 C31 S3 O9A -126.0(4) . . . . ?
 F8A C31 S3 N6 -47.9(4) . . . 2_656 ?
 F8A C31 S3 N6 -102.0(4) . . . . ?
 F8A C31 S3 O8 25.6(4) . . . . ?
 F8A C31 S3 O8A 63.0(5) . . . . ?
 F8A C31 S3 O9 139.0(4) . . . . ?
 F8A C31 S3 O9A -161.8(4) . . . . ?
 F9 C31 S3 N6 -134.7(4) . . . 2_656 ?
 F9 C31 S3 N6 171.2(4) . . . . ?
 F9 C31 S3 O8 -61.2(4) . . . . ?
 F9 C31 S3 O8A -23.9(5) . . . . ?
 F9 C31 S3 O9 52.2(4) . . . . ?
 F9 C31 S3 O9A 111.4(4) . . . . ?
 F9A C31 S3 N6 -164.0(4) . . . 2_656 ?
 F9A C31 S3 N6 141.9(4) . . . . ?
 F9A C31 S3 O8 -90.5(4) . . . . ?
 F9A C31 S3 O8A -53.1(5) . . . . ?
 F9A C31 S3 O9 22.9(4) . . . . ?
 F9A C31 S3 O9A 82.1(4) . . . . ?
 S3 N6 S3 C31 81.3(4) 2_656 . . . ?
 S3 N6 S3 N6 0.000(1) 2_656 . . 2_656 ?
 S3 N6 S3 O8 -40.5(6) 2_656 . . . ?
 S3 N6 S3 O8A -73.5(8) 2_656 . . . ?
 S3 N6 S3 O9 -161.9(4) 2_656 . . . ?
 S3 N6 S3 O9A 170.8(6) 2_656 . . . ?
 F10 C32 S4 N7 -173.2(4) . . . . ?
 F10 C32 S4 O10 -69.5(4) . . . . ?
 F10 C32 S4 O10A -106.8(4) . . . . ?
 F10 C32 S4 O11 57.5(4) . . . . ?
 F10 C32 S4 O11A 22.6(4) . . . . ?
 F10A C32 S4 N7 -128.3(5) . . . . ?
 F10A C32 S4 O10 -24.6(5) . . . . ?
 F10A C32 S4 O10A -61.9(5) . . . . ?
 F10A C32 S4 O11 102.4(5) . . . . ?
 F10A C32 S4 O11A 67.5(5) . . . . ?
 F11 C32 S4 N7 76.4(5) . . . . ?
 F11 C32 S4 O10 -179.9(5) . . . . ?
 F11 C32 S4 O10A 142.8(5) . . . . ?
 F11 C32 S4 O11 -52.9(5) . . . . ?
 F11 C32 S4 O11A -87.8(5) . . . . ?
 F11A C32 S4 N7 100.1(5) . . . . ?
 F11A C32 S4 O10 -156.3(5) . . . . ?
 F11A C32 S4 O10A 166.4(5) . . . . ?
 F11A C32 S4 O11 -29.3(6) . . . . ?
 F11A C32 S4 O11A -64.2(5) . . . . ?
 F12 C32 S4 N7 -55.4(5) . . . . ?
 F12 C32 S4 O10 48.3(5) . . . . ?
 F12 C32 S4 O10A 10.9(6) . . . . ?
 F12 C32 S4 O11 175.3(5) . . . . ?
 F12 C32 S4 O11A 140.4(5) . . . . ?
 F12A C32 S4 N7 -15.3(4) . . . . ?
 F12A C32 S4 O10 88.4(4) . . . . ?
 F12A C32 S4 O10A 51.0(5) . . . . ?
 F12A C32 S4 O11 -144.7(4) . . . . ?
 F12A C32 S4 O11A -179.6(4) . . . . ?
 S4 N7 S4 C32 -94.1(3) 2_655 . . . ?
 S4 N7 S4 O10 160.1(3) 2_655 . . . ?
 S4 N7 S4 O10A 160.9(5) 2_655 . . . ?
 S4 N7 S4 O11 34.4(4) 2_655 . . . ?
 S4 N7 S4 O11A 40.7(9) 2_655 . . . ?

_shelx_res_file
;
TITL testt1 in P-1
CELL 0.71073 7.227 15.8266 19.6496 98.407 99.311 95.605
ZERR 4 0.0001 0.0003 0.0003 0.001 0.001 0.001
LATT 1
SFAC C H Au F N O S
UNIT 64 64 4 24 12 24 8
EQIV $1 1-X,-Y,1-Z
EQIV $2 1-X,-Y,-Z
SADI 0.01 S3_$1 N6_$1 S3_$1 N6 S3 N6 S3 N6_$1
ISOR 0.004 0.008 F11 F11A
ISOR 0.002 0.004 O10A O10
EADP F11 F11A

L.S. 4 0 0
PLAN  5
TEMP -173(2)
BIND N7 S4_$2
BIND N6 S3_$1
MORE -1
BOND $H
CONF
fmap 2 53
acta 52
OMIT 0 1 1
OMIT 0 0 1
REM <olex2.extras>
REM <HklSrc "%.\\testt1.hkl">
REM </olex2.extras>

WGHT    0.017800    1.257700
FVAR       0.05970
AU1   3    0.091523    0.393010    0.380564    11.00000    0.01680    0.01923 =
         0.01483    0.00122    0.00175    0.00188
C1    1    0.237881    0.504948    0.441903    11.00000    0.02641    0.02538 =
         0.02321   -0.00513    0.00319   -0.00355
AFIX  23
H1A   2    0.364420    0.523397    0.432090    11.00000   -1.20000
H1B   2    0.163431    0.553190    0.451670    11.00000   -1.20000
AFIX   0
C2    1    0.227198    0.440082    0.483615    11.00000    0.02689    0.02717 =
         0.01593   -0.00350   -0.00002   -0.00159
AFIX  23
H2A   2    0.145420    0.447221    0.519378    11.00000   -1.20000
H2B   2    0.346640    0.417392    0.499775    11.00000   -1.20000
AFIX   0
C3    1   -0.062129    0.199036    0.377730    11.00000    0.02075    0.02007 =
         0.01435    0.00246   -0.00079    0.00292
AFIX  43
H3    2    0.000817    0.209540    0.425056    11.00000   -1.20000
AFIX   0
C4    1   -0.159869    0.118893    0.351497    11.00000    0.02185    0.01860 =
         0.01410    0.00424    0.00233    0.00458
AFIX  43
H4    2   -0.165530    0.075483    0.380026    11.00000   -1.20000
AFIX   0
C5    1   -0.250054    0.103220    0.282123    11.00000    0.01412    0.02237 =
         0.01596    0.00283    0.00432    0.00516
C6    1   -0.375647   -0.039635    0.289248    11.00000    0.03595    0.02331 =
         0.02012    0.00831    0.00012   -0.00326
AFIX 137
H6A   2   -0.464226   -0.087367    0.260713    11.00000   -1.50000
H6B   2   -0.425614   -0.018263    0.331121    11.00000   -1.50000
H6C   2   -0.253313   -0.059798    0.303127    11.00000   -1.50000
AFIX   0
C7    1   -0.235827    0.168413    0.242030    11.00000    0.01476    0.02163 =
         0.01294    0.00159    0.00053    0.00447
AFIX  43
H7    2   -0.294064    0.158493    0.194156    11.00000   -1.20000
AFIX   0
C8    1   -0.136892    0.247286    0.272191    11.00000    0.01339    0.01889 =
         0.01543    0.00365    0.00291    0.00568
C9    1   -0.117991    0.321406    0.233894    11.00000    0.01544    0.01752 =
         0.01492    0.00278    0.00443    0.00497
C10   1   -0.202053    0.318330    0.165268    11.00000    0.01696    0.02111 =
         0.01521    0.00223    0.00427    0.00362
AFIX  43
H10   2   -0.272859    0.266660    0.139317    11.00000   -1.20000
AFIX   0
C11   1   -0.182300    0.391433    0.134418    11.00000    0.01909    0.02422 =
         0.01501    0.00337    0.00428    0.00704
C12   1   -0.254244    0.457800    0.033339    11.00000    0.03582    0.02687 =
         0.02233    0.01250    0.00334    0.00723
AFIX 137
H12A  2   -0.326843    0.443695   -0.014360    11.00000   -1.50000
H12B  2   -0.121324    0.475128    0.031673    11.00000   -1.50000
H12C  2   -0.304577    0.505186    0.059518    11.00000   -1.50000
AFIX   0
C13   1   -0.077252    0.466190    0.173222    11.00000    0.03059    0.02368 =
         0.02154    0.00867    0.00791    0.00452
AFIX  43
H13   2   -0.062871    0.517276    0.153521    11.00000   -1.20000
AFIX   0
C14   1    0.005441    0.463992    0.241148    11.00000    0.02793    0.01969 =
         0.02188    0.00413    0.00222    0.00034
AFIX  43
H14   2    0.080272    0.514393    0.267603    11.00000   -1.20000
AFIX   0
N1    5   -0.050390    0.263337    0.340404    11.00000    0.01313    0.01887 =
         0.01532    0.00392    0.00084    0.00261
N2    5   -0.014834    0.394077    0.271577    11.00000    0.01965    0.02061 =
         0.01814    0.00404    0.00546    0.00115
O1    6   -0.351749    0.028950    0.249125    11.00000    0.02517    0.01971 =
         0.01378    0.00405   -0.00201   -0.00303
O2    6   -0.268911    0.383489    0.067385    11.00000    0.03202    0.02542 =
         0.01637    0.00890    0.00142    0.00730

AU2   3    0.227927    0.279260    0.122661    11.00000    0.02372    0.02505 =
         0.02131    0.01161    0.00817    0.01045
C15   1    0.250461    0.373405    0.059606    11.00000    0.03440    0.03914 =
         0.03668    0.02843    0.00837    0.00849
AFIX  23
H15A  2    0.191628    0.426096    0.072161    11.00000   -1.20000
H15B  2    0.374020    0.384863    0.044948    11.00000   -1.20000
AFIX   0
C16   1    0.128190    0.300944    0.021302    11.00000    0.04308    0.04746 =
         0.02180    0.01732    0.00876    0.01620
AFIX  23
H16A  2    0.175158    0.266801   -0.017240    11.00000   -1.20000
H16B  2   -0.007355    0.308061    0.009991    11.00000   -1.20000
AFIX   0
C17   1    0.468777    0.371584    0.267128    11.00000    0.02094    0.01909 =
         0.03811    0.01138    0.01312    0.00621
AFIX  43
H17   2    0.485432    0.418732    0.242914    11.00000   -1.20000
AFIX   0
C18   1    0.547821    0.381829    0.336085    11.00000    0.02315    0.01262 =
         0.03357    0.00006    0.00972   -0.00133
AFIX  43
H18   2    0.618801    0.434849    0.359185    11.00000   -1.20000
AFIX   0
C19   1    0.522871    0.313329    0.372138    11.00000    0.01815    0.02215 =
         0.02472    0.00167    0.00665    0.00708
C20   1    0.571518    0.260989    0.480572    11.00000    0.04715    0.02278 =
         0.01901   -0.00079    0.00217   -0.00359
AFIX 137
H20A  2    0.624972    0.210003    0.461479    11.00000   -1.50000
H20B  2    0.435564    0.246329    0.478461    11.00000   -1.50000
H20C  2    0.633108    0.280835    0.529300    11.00000   -1.50000
AFIX   0
C21   1    0.419564    0.237185    0.336563    11.00000    0.01451    0.01832 =
         0.02099    0.00101    0.00499    0.00742
AFIX  43
H21   2    0.400381    0.189569    0.360066    11.00000   -1.20000
AFIX   0
C22   1    0.344541    0.230910    0.266636    11.00000    0.01209    0.01782 =
         0.01962    0.00522    0.00442    0.00770
C23   1    0.230856    0.151470    0.223753    11.00000    0.01465    0.02231 =
         0.01686    0.00436    0.00138    0.00913
C24   1    0.205833    0.075016    0.248902    11.00000    0.02178    0.01910 =
         0.01675    0.00413   -0.00324    0.00366
AFIX  43
H24   2    0.263213    0.070476    0.295047    11.00000   -1.20000
AFIX   0
C25   1    0.094553    0.004333    0.205290    11.00000    0.02461    0.02212 =
         0.01981    0.00482    0.00146    0.00327
C26   1   -0.040280   -0.142447    0.190343    11.00000    0.04758    0.02163 =
         0.03106    0.00085   -0.00499   -0.01080
AFIX 137
H26A  2    0.011784   -0.158600    0.147902    11.00000   -1.50000
H26B  2   -0.169322   -0.128704    0.177466    11.00000   -1.50000
H26C  2   -0.042078   -0.190502    0.216626    11.00000   -1.50000
AFIX   0
C27   1    0.012629    0.012680    0.138699    11.00000    0.02674    0.02226 =
         0.01909   -0.00253   -0.00078    0.00251
AFIX  43
H27   2   -0.065500   -0.034121    0.108399    11.00000   -1.20000
AFIX   0
C28   1    0.047195    0.090701    0.117350    11.00000    0.02869    0.02754 =
         0.01379    0.00366    0.00010    0.00921
AFIX  43
H28   2   -0.007542    0.096297    0.071153    11.00000   -1.20000
AFIX   0
N3    5    0.367482    0.297221    0.231495    11.00000    0.01835    0.01833 =
         0.02406    0.00830    0.00683    0.00715
N4    5    0.152851    0.158740    0.157681    11.00000    0.02041    0.02366 =
         0.01519    0.00505    0.00314    0.00785
O3    6    0.602099    0.327971    0.440319    11.00000    0.03285    0.02203 =
         0.02088   -0.00328    0.00246   -0.00556
O4    6    0.075634   -0.068189    0.233068    11.00000    0.04685    0.01905 =
         0.02499    0.00577   -0.00816   -0.00875

C29   1    0.782791    0.731127    0.372969    11.00000    0.08695    0.03003 =
         0.02410    0.00171    0.01700   -0.01037
C30   1    0.311625    0.683951    0.187157    11.00000    0.06114    0.02591 =
         0.03601    0.01153    0.00892    0.00206
F1    4    0.943070    0.753682    0.352037    11.00000    0.10464    0.07771 =
         0.04321    0.00050    0.01697   -0.06091
F2    4    0.823885    0.723209    0.440229    11.00000    0.10445    0.04148 =
         0.01979   -0.00176    0.00912   -0.02490
F3    4    0.676271    0.792563    0.367981    11.00000    0.19631    0.03310 =
         0.05633    0.01074    0.04014    0.04454
F4    4    0.224239    0.672035    0.239558    11.00000    0.06812    0.06918 =
         0.06214    0.03234    0.02754    0.02201
F5    4    0.185157    0.661811    0.128464    11.00000    0.06446    0.06183 =
         0.05445    0.01680   -0.01066    0.00921
F6    4    0.370718    0.766412    0.193152    11.00000    0.09538    0.01926 =
         0.06445    0.00958    0.01802    0.00865
N5    5    0.657673    0.657435    0.248815    11.00000    0.05403    0.04578 =
         0.02127    0.00872    0.00586   -0.01070
O5    6    0.494177    0.614852    0.346935    11.00000    0.04575    0.07528 =
         0.04605    0.03226    0.01385   -0.00760
O6    6    0.800421    0.570805    0.335575    11.00000    0.08175    0.03374 =
         0.04402    0.01290    0.02196    0.02455
O7    6    0.418029    0.533500    0.183179    11.00000    0.09017    0.01770 =
         0.05249    0.00421   -0.01522   -0.00078
O27   6    0.574002    0.636497    0.122543    11.00000    0.07488    0.05434 =
         0.02571    0.00288    0.00845    0.01875
S1    7    0.668615    0.629592    0.322941    11.00000    0.04761    0.01928 =
         0.02199    0.00395    0.00713   -0.00345
S2    7    0.505078    0.618398    0.183223    11.00000    0.05967    0.02148 =
         0.02277    0.00029    0.00187    0.00463
C31   1    0.190916   -0.074956    0.425285    11.00000    0.02156    0.03186 =
         0.02341    0.01302   -0.00071    0.00259
PART -1
F7    4    0.113839   -0.102514    0.475544    10.50000    0.02836    0.02707 =
         0.03149    0.01459    0.00153   -0.00827
PART 0
PART -2
F7A   4    0.172449   -0.139552    0.464166    10.50000    0.03167    0.01827 =
         0.03210    0.01663   -0.00318   -0.00602
PART 0
PART -1
F8    4    0.304431   -0.123412    0.403580    10.50000    0.03115    0.01646 =
         0.03913   -0.00367    0.00450   -0.00008
PART 0
PART -2
F8A   4    0.250308   -0.116561    0.366129    10.50000    0.03571    0.02909 =
         0.02091   -0.00266    0.00261   -0.00322
PART 0
PART -1
F9    4    0.060469   -0.059961    0.375585    10.50000    0.02809    0.03585 =
         0.02392    0.01052   -0.01204   -0.00522
PART 0
PART -2
F9A   4    0.014576   -0.062347    0.399980    10.50000    0.02103    0.02847 =
         0.03261    0.00904   -0.01017    0.00139
PART 0
PART -1
N6    5    0.467894    0.012220    0.532683    10.50000    0.02760    0.03388 =
         0.01305    0.00090    0.00271   -0.00934
O8    6    0.423483    0.060156    0.411521    10.50000    0.02138    0.01804 =
         0.02545    0.00987   -0.00367   -0.00773
PART 0
PART -2
O8A   6    0.311641    0.073861    0.419107    10.50000    0.04763    0.03025 =
         0.02820    0.01501   -0.02242   -0.01502
PART 0
PART -1
O9    6    0.194543    0.088356    0.487423    10.50000    0.02609    0.02770 =
         0.04198   -0.00942    0.00772    0.00509
PART 0
PART -2
O9A   6    0.278936    0.034816    0.533468    10.50000    0.02862    0.03044 =
         0.02075    0.00140   -0.00123    0.00671
PART 0
S3    7    0.333707    0.025722    0.466854    11.00000    0.02273    0.04840 =
         0.01679   -0.00042   -0.00160   -0.00712

C32   1    0.586070    0.132124   -0.051896    11.00000    0.05217    0.02154 =
         0.02380    0.00857   -0.00271   -0.00233
PART -1
F10   4    0.485581    0.202620   -0.060337    10.50000    0.06511    0.03152 =
         0.04129    0.02550    0.00980    0.02208
PART 0
PART -2
F10A  4    0.627250    0.215521   -0.037543    10.50000    0.06614    0.01728 =
         0.05074    0.00198    0.01963   -0.00823
PART 0
PART -1
F11   4    0.536265    0.077916   -0.108634    10.50000    0.05925    0.03877 =
         0.01733    0.00900    0.00485   -0.00598
PART 0
PART -2
F11A  4    0.516853    0.109571   -0.119932    10.50000    0.05925    0.03877 =
         0.01733    0.00900    0.00485   -0.00598
PART 0
PART -1
F12   4    0.753083    0.157049   -0.032536    10.50000    0.02640    0.04366 =
         0.04047    0.01849    0.00157   -0.01081
PART 0
PART -2
F12A  4    0.769632    0.103733   -0.048139    10.50000    0.04326    0.04850 =
         0.04750    0.01649    0.02321    0.00334
PART 0
PART -1
N7    5    0.597534    0.011660    0.030815    10.50000    0.02132    0.01323 =
         0.01623    0.00526   -0.00238   -0.00101
O10   6    0.532284    0.154342    0.079494    10.50000    0.02709    0.01908 =
         0.02099   -0.00128   -0.00503    0.00563
PART 0
PART -2
O10A  6    0.579284    0.102662    0.071284    10.50000    0.03171    0.02433 =
         0.01247   -0.00033   -0.00397   -0.00427
PART 0
PART -1
O11   6    0.279748    0.064039   -0.005858    10.50000    0.01622    0.03388 =
         0.01582   -0.00160   -0.00207    0.00788
PART 0
PART -2
O11A  6    0.289469    0.126658   -0.005735    10.50000    0.03122    0.01937 =
         0.03352    0.00589    0.00406    0.01107
PART 0
S4    7    0.467799    0.086377    0.012262    11.00000    0.02772    0.01405 =
         0.04127    0.00237    0.01224    0.00323
HKLF 4

REM  testt1 in P-1
REM R1 =  0.0237 for    8515 Fo > 4sig(Fo)  and  0.0327 for all   10062 data
REM    710 parameters refined using     30 restraints

END

WGHT      0.0176      1.3101

REM Highest difference peak  0.996,  deepest hole -0.874,  1-sigma level  0.111
Q1    1   0.1923  0.2408  0.0832  11.00000  0.05    1.00
Q2    1   0.0322  0.3849  0.4195  11.00000  0.05    0.84
Q3    1   0.4315  0.0198  0.5219  11.00000  0.05    0.79
Q4    1   0.4274  0.2846  0.3233  11.00000  0.05    0.75
Q5    1   0.2822  0.2771  0.0830  11.00000  0.05    0.72
;
_shelx_res_checksum                48038
_shelx_hkl_file
;
  -1   0   0    7.55    0.44
  -1   0   0    7.50    0.33
  -1   0   0    7.25    0.40
   1   0   0    7.22    0.32
  -2   0   0   26.34    1.07
  -2   0   0   28.45    1.25
  -2   0   0   27.36    1.34
   2   0   0   26.69    0.93
   2   0   0   27.49    1.06
  -3   0   0   26.08    1.32
  -3   0   0   23.39    1.07
  -3   0   0   24.41    1.41
   3   0   0   25.25    1.05
   3   0   0   24.58    0.86
  -4   0   0   13.01    0.64
  -4   0   0   13.28    1.16
  -4   0   0   11.54    0.97
  -4   0   0   12.62    0.77
   4   0   0   14.18    0.52
   4   0   0   13.52    0.74
   4   0   0   12.78    0.48
  -5   0   0    2.83    0.33
  -5   0   0    3.20    0.83
  -5   0   0    3.15    0.70
  -5   0   0    3.44    0.51
   5   0   0    3.27    0.45
  -6   0   0   39.04    1.62
  -6   0   0   39.95    2.33
  -6   0   0   38.99    1.85
  -6   0   0   34.99    2.48
   6   0   0   40.62    1.78
  -7   0   0   41.91    1.80
  -7   0   0   40.40    2.59
  -7   0   0   41.35    2.04
  -7   0   0   42.26    2.99
   7   0   0   45.43    2.00
  -8   0   0    1.00    0.57
  -8   0   0    1.59    1.21
  -8   0   0    1.50    0.87
  -9   0   0   15.21    1.30
  -9   0   0   17.52    2.19
  -9   1   0    4.83    0.84
  -9   1   0    4.21    1.20
  -8   1   0   30.95    2.78
  -8   1   0   30.76    2.36
  -8   1   0   33.44    1.80
   7  -1   0    0.50    0.44
  -7   1   0    0.87    0.66
  -7   1   0    0.43    0.30
  -7   1   0    0.44    0.81
  -7   1   0    0.30    0.40
   6  -1   0   35.37    1.68
  -6   1   0   33.07    2.08
  -6   1   0   38.19    1.73
  -6   1   0   32.60    2.37
  -6   1   0   37.81    1.54
   5  -1   0   45.83    1.90
  -5   1   0   44.62    1.75
  -5   1   0   44.29    1.90
  -5   1   0   47.22    2.31
  -5   1   0   38.91    2.44
   4  -1   0    5.00    0.47
  -4   1   0    5.38    0.52
  -4   1   0    5.77    0.38
  -4   1   0    4.76    0.79
  -4   1   0    4.98    0.68
   3  -1   0    2.11    0.13
   3  -1   0    1.94    0.27
  -3   1   0    2.02    0.39
  -3   1   0    2.05    0.23
  -3   1   0    1.89    0.27
  -3   1   0    2.20    0.50
   2  -1   0   13.75    0.51
   2  -1   0   14.58    0.66
  -2   1   0   14.16    0.58
  -2   1   0   13.11    0.85
  -2   1   0   14.34    0.63
  -2   1   0   14.53    0.76
   1  -1   0   33.35    1.14
  -1   1   0   33.15    1.18
  -1   1   0   31.10    1.30
  -1   1   0   35.13    1.25
  -1   1   0   32.68    1.16
  -1  -1   0  233.16    8.35
  -1  -1   0  259.50    8.38
   1   1   0  241.90    8.23
   1   1   0  245.30    8.26
  -2  -1   0   29.04    1.34
  -2  -1   0   27.28    1.37
  -2  -1   0   30.02    1.17
   2   1   0   29.35    1.02
   2   1   0   29.85    1.10
  -3  -1   0   24.10    1.45
  -3  -1   0   25.31    1.12
  -3  -1   0   25.62    1.37
   3   1   0   25.47    0.91
   3   1   0   25.99    1.04
  -4  -1   0    1.29    0.45
  -4  -1   0    0.99    0.29
  -4  -1   0    0.45    0.48
   4   1   0    0.32    0.21
   4   1   0    0.75    0.10
  -5  -1   0    0.53    0.48
  -5  -1   0    0.07    0.19
  -5  -1   0   -0.23    0.29
  -5  -1   0   -0.16    0.54
   5   1   0   -0.12    0.25
   5   1   0    0.15    0.07
  -6  -1   0    5.59    1.11
  -6  -1   0    4.31    0.46
  -6  -1   0    5.15    1.01
  -6  -1   0    3.89    0.58
   6   1   0    5.10    0.60
  -7  -1   0   29.81    2.46
  -7  -1   0   29.87    1.38
  -7  -1   0   28.87    1.62
  -7  -1   0   32.11    2.33
  -8  -1   0   22.99    2.11
  -8  -1   0   20.49    1.45
  -8  -1   0   19.28    2.46
  -9  -1   0    0.85    0.99
  -9  -1   0    0.04    0.55
  -9   2   0    0.45    0.95
  -9   2   0    1.32    0.61
   8  -2   0    8.82    0.96
  -8   2   0    8.41    1.46
  -8   2   0    7.90    0.77
  -8   2   0    7.38    1.71
  -8   2   0    8.83    1.00
   7  -2   0   43.09    1.98
  -7   2   0   41.46    2.48
  -7   2   0   43.03    2.02
  -7   2   0   40.64    1.79
  -7   2   0   35.85    2.81
   6  -2   0    2.82    0.55
  -6   2   0    3.28    1.04
  -6   2   0    3.29    0.44
  -6   2   0    4.70    0.85
  -6   2   0    3.55    0.58
   5  -2   0   49.87    2.11
   5  -2   0   50.98    1.79
  -5   2   0   50.68    1.96
  -5   2   0   46.84    2.72
  -5   2   0   50.19    2.11
  -5   2   0   53.10    2.48
   4  -2   0   64.33    2.24
   4  -2   0   63.95    2.53
   4  -2   0   68.93    2.22
   4  -2   0   63.92    2.26
  -4   2   0   62.27    2.47
  -4   2   0   66.25    2.77
  -4   2   0   66.08    2.39
  -4   2   0   61.43    2.97
   3  -2   0    1.57    0.17
   3  -2   0    1.47    0.30
   3  -2   0    1.34    0.11
  -3   2   0    1.20    0.42
  -3   2   0    1.35    0.25
  -3   2   0    1.44    0.21
  -3   2   0    1.78    0.37
   2  -2   0    2.36    0.10
   2  -2   0    2.78    0.21
  -2   2   0    1.93    0.41
  -2   2   0    2.62    0.32
  -2   2   0    2.23    0.21
  -2   2   0    2.08    0.22
   1  -2   0   61.67    2.17
   1  -2   0   60.65    2.21
   1  -2   0   63.52    2.08
  -1   2   0   59.80    2.14
  -1   2   0   64.03    2.19
  -1   2   0   60.80    2.27
   0  -2   0   28.58    1.10
   0  -2   0   29.09    1.17
   0   2   0   30.13    1.07
  -1  -2   0   83.60    3.12
  -1  -2   0   87.30    3.04
  -1  -2   0   91.91    3.20
  -1  -2   0   85.26    3.06
   1   2   0   91.37    3.00
   1   2   0   85.40    2.97
  -2  -2   0  250.23    8.60
  -2  -2   0  233.48    8.55
  -2  -2   0  246.34    8.35
   2   2   0  248.49    8.20
   2   2   0  242.76    8.23
  -3  -2   0   69.16    3.07
  -3  -2   0   77.38    3.11
  -3  -2   0   71.59    2.75
   3   2   0   77.45    2.64
   3   2   0   72.92    2.54
  -4  -2   0   -0.10    0.41
  -4  -2   0    0.14    0.37
  -4  -2   0    0.38    0.26
   4   2   0    0.49    0.11
   4   2   0    0.75    0.24
  -5  -2   0    8.61    1.15
  -5  -2   0    6.39    0.67
  -5  -2   0    6.14    1.11
   5   2   0    8.06    0.63
   5   2   0    7.04    0.34
  -6  -2   0    3.66    0.42
  -6  -2   0    3.63    0.61
  -6  -2   0    4.05    1.10
  -6  -2   0    3.53    0.89
   6   2   0    3.29    0.51
  -7  -2   0    5.83    0.58
  -7  -2   0    4.96    1.20
  -7  -2   0    5.89    0.80
  -7  -2   0    6.68    1.45
  -8  -2   0   30.05    1.77
  -8  -2   0   26.53    2.38
  -8  -2   0   29.51    2.98
  -9  -2   0   10.90    1.93
  -9  -2   0    8.92    1.12
  -9   3   0   -0.40    0.70
   8  -3   0    0.66    0.52
  -8   3   0    0.94    0.69
  -8   3   0    0.80    1.03
  -8   3   0    1.80    0.45
   7  -3   0    9.28    0.95
  -7   3   0    9.82    1.64
  -7   3   0   10.26    0.83
  -7   3   0   10.25    1.30
  -7   3   0   10.44    0.97
   6  -3   0   40.80    1.91
  -6   3   0   39.01    1.69
  -6   3   0   39.01    1.84
  -6   3   0   39.87    2.64
  -6   3   0   41.67    2.23
   5  -3   0   11.44    0.47
   5  -3   0   10.91    0.48
   5  -3   0   10.41    0.83
  -5   3   0    9.80    0.74
  -5   3   0   10.46    0.98
  -5   3   0    9.89    1.28
  -5   3   0    9.33    0.62
   4  -3   0   46.87    1.71
   4  -3   0   46.19    1.58
   4  -3   0   47.64    1.96
  -4   3   0   47.23    1.79
  -4   3   0   45.29    1.86
  -4   3   0   44.46    2.33
  -4   3   0   45.40    2.09
   3  -3   0  126.14    4.28
   3  -3   0  124.84    4.48
  -3   3   0  117.09    4.73
  -3   3   0  127.43    4.55
  -3   3   0  121.89    4.31
   2  -3   0    0.08    0.15
   2  -3   0    0.30    0.15
   2  -3   0    0.15    0.04
  -2   3   0    0.04    0.11
  -2   3   0    0.34    0.25
  -2   3   0   -0.05    0.12
   1  -3   0   15.96    0.75
   1  -3   0   17.19    0.73
  -1   3   0   15.68    0.68
  -1   3   0   15.98    0.75
   0  -3   0  212.09    7.17
   0  -3   0  206.40    7.28
   0   3   0  211.23    7.12
  -1  -3   0    8.46    0.52
  -1  -3   0    7.94    0.57
  -1  -3   0    8.20    0.50
  -1  -3   0    7.83    0.49
  -1  -3   0    7.60    0.44
   1   3   0    8.25    0.42
  -2  -3   0   10.77    0.50
  -2  -3   0    9.31    0.72
  -2  -3   0    9.06    0.58
  -2  -3   0    9.98    0.78
   2   3   0   10.16    0.49
   2   3   0   11.31    0.48
  -3  -3   0  126.92    4.99
  -3  -3   0  128.99    4.67
  -3  -3   0  129.16    5.04
   3   3   0  128.67    4.46
   3   3   0  138.20    4.52
  -4  -3   0   57.61    2.77
  -4  -3   0   57.16    2.31
  -4  -3   0   57.88    2.76
   4   3   0   54.68    2.01
   4   3   0   59.08    2.15
  -5  -3   0    0.27    0.63
  -5  -3   0    0.57    0.33
  -5  -3   0   -0.02    0.48
   5   3   0   -0.11    0.30
   5   3   0    0.48    0.13
  -6  -3   0    7.07    1.22
  -6  -3   0    7.04    0.80
  -6  -3   0    7.86    1.33
  -7  -3   0    5.61    1.29
  -7  -3   0    7.40    1.36
  -7  -3   0    8.44    0.95
  -8  -3   0    2.07    1.02
  -8  -3   0    2.90    0.66
   9  -4   0    9.82    1.32
  -9   4   0    4.85    1.19
   8  -4   0    0.68    0.55
   8  -4   0    0.25    0.51
  -8   4   0    0.23    0.36
  -8   4   0    0.25    0.62
  -8   4   0   -0.65    0.86
   7  -4   0   -0.11    0.43
   7  -4   0   -0.16    0.44
  -7   4   0    0.14    0.73
  -7   4   0   -0.09    0.29
  -7   4   0   -0.17    0.46
   6  -4   0   11.94    0.98
  -6   4   0    9.89    1.13
  -6   4   0    9.70    1.40
  -6   4   0   10.01    0.72
   5  -4   0  101.94    3.71
   5  -4   0  109.38    4.12
  -5   4   0  111.07    4.72
  -5   4   0  105.68    4.28
  -5   4   0  106.76    3.87
   4  -4   0    0.47    0.21
   4  -4   0    0.61    0.32
  -4   4   0    0.16    0.18
  -4   4   0    0.39    0.43
  -4   4   0    0.29    0.32
   3  -4   0    7.07    0.56
   3  -4   0    8.31    0.51
  -3   4   0    7.92    0.59
  -3   4   0    7.72    0.47
  -3   4   0    8.33    0.78
   2  -4   0  155.74    5.38
  -2   4   0  155.20    5.33
  -2   4   0  156.01    5.58
  -2   4   0  151.76    5.32
   1  -4   0    3.88    0.42
   1  -4   0    2.85    0.32
  -1   4   0    3.23    0.30
  -1   4   0    3.52    0.34
   0  -4   0   50.71    1.92
   0  -4   0   48.33    2.06
   0   4   0   51.93    1.88
  -1  -4   0   26.55    1.14
  -1  -4   0   26.59    1.28
  -1  -4   0   27.09    1.15
  -1  -4   0   29.49    1.22
  -1  -4   0   28.69    1.27
   1   4   0   26.90    1.10
  -2  -4   0    3.59    0.48
  -2  -4   0    4.33    0.45
  -2  -4   0    3.41    0.54
  -2  -4   0    4.54    0.37
   2   4   0    4.27    0.33
   2   4   0    3.73    0.30
  -3  -4   0  104.45    3.56
  -3  -4   0   97.70    3.73
  -3  -4   0  102.75    4.03
  -3  -4   0   95.81    4.08
   3   4   0   99.67    3.52
   3   4   0  104.81    3.54
  -4  -4   0   33.55    2.04
  -4  -4   0   37.15    1.65
  -4  -4   0   39.26    2.10
   4   4   0   34.85    1.36
   4   4   0   37.42    1.46
  -5  -4   0   33.02    2.17
  -5  -4   0   39.03    2.28
  -5  -4   0   32.77    1.65
   5   4   0   33.64    1.29
   5   4   0   35.44    1.48
  -6  -4   0    0.86    0.74
  -6  -4   0    0.29    0.42
  -6  -4   0   -0.01    0.60
   6   4   0    0.12    0.13
  -7  -4   0   -0.46    0.87
  -7  -4   0   -0.33    0.38
  -7  -4   0   -0.12    0.69
  -8  -4   0    2.26    0.64
  -8  -4   0    1.28    1.04
   9  -5   0   -1.02    0.56
   9  -5   0    0.71    0.68
   8  -5   0    6.61    0.99
   8  -5   0    6.39    0.89
  -8   5   0    6.43    1.58
  -8   5   0    5.92    1.10
  -8   5   0    6.39    0.71
   7  -5   0    1.00    0.54
   7  -5   0    0.48    0.49
  -7   5   0    0.90    0.56
  -7   5   0    0.13    0.83
  -7   5   0    0.36    0.32
   6  -5   0    2.18    0.56
   6  -5   0    1.81    0.51
  -6   5   0    1.69    0.36
  -6   5   0    2.22    0.84
  -6   5   0    1.98    0.59
   5  -5   0   34.16    1.66
   5  -5   0   36.32    1.73
   5  -5   0   30.61    1.33
  -5   5   0   32.87    1.74
  -5   5   0   31.74    2.11
  -5   5   0   31.27    1.42
   4  -5   0  180.83    6.30
   4  -5   0  184.17    6.57
   4  -5   0  175.72    6.51
  -4   5   0  178.93    6.30
  -4   5   0  183.72    6.57
  -4   5   0  179.53    6.88
   3  -5   0   16.90    0.85
   3  -5   0   15.29    0.93
  -3   5   0   17.53    1.13
  -3   5   0   15.11    0.77
  -3   5   0   16.33    0.77
   2  -5   0  112.08    4.10
   2  -5   0  111.22    4.00
  -2   5   0  108.43    3.92
  -2   5   0  113.17    4.12
   1  -5   0   91.11    3.38
   1  -5   0   91.61    3.49
  -1   5   0   91.30    3.30
  -1   5   0   94.92    3.29
   0  -5   0   -0.09    0.21
   0  -5   0    0.41    0.34
   0   5   0    0.29    0.18
  -1  -5   0   19.32    0.93
  -1  -5   0   17.82    1.05
  -1  -5   0   21.64    1.06
  -1  -5   0   22.76    1.15
  -1  -5   0   19.12    0.88
   1   5   0   18.75    0.87
  -2  -5   0   91.26    3.45
  -2  -5   0   93.65    3.40
  -2  -5   0   91.25    3.33
  -2  -5   0   94.86    3.51
  -2  -5   0   92.56    3.70
   2   5   0   88.47    3.28
  -3  -5   0  121.08    4.12
  -3  -5   0  105.92    4.62
  -3  -5   0  118.72    4.54
  -3  -5   0  113.12    4.28
   3   5   0  118.39    4.07
   3   5   0  117.86    4.04
  -4  -5   0    8.08    0.78
  -4  -5   0    8.25    0.51
  -4  -5   0    7.94    0.99
  -4  -5   0    6.44    0.98
   4   5   0    7.96    0.56
   4   5   0    7.30    0.45
  -5  -5   0   97.22    4.18
  -5  -5   0   88.71    3.59
  -5  -5   0   85.22    4.20
   5   5   0   91.09    3.20
  -6  -5   0    6.41    1.24
  -6  -5   0    8.22    1.38
  -6  -5   0    6.33    0.81
   6   5   0    5.77    0.39
  -7  -5   0   -0.29    0.82
  -7  -5   0    0.60    0.54
  -7  -5   0    0.04    0.75
  -8  -5   0    0.26    0.93
  -8  -5   0    0.16    0.48
   9  -6   0   20.06    1.71
   9  -6   0   15.23    1.51
   8  -6   0   -0.37    0.56
   8  -6   0    0.04    0.53
  -8   6   0   -0.64    0.79
  -8   6   0    0.73    0.43
   7  -6   0    7.20    0.96
   7  -6   0    6.15    0.88
  -7   6   0    6.62    0.68
  -7   6   0    6.17    0.97
  -7   6   0    6.73    1.41
   6  -6   0    1.67    0.29
   6  -6   0    1.55    0.54
   6  -6   0    2.21    0.56
  -6   6   0    1.53    0.53
  -6   6   0    1.14    0.35
  -6   6   0    0.68    0.67
   5  -6   0    0.67    0.37
   5  -6   0   -0.35    0.34
   5  -6   0    0.79    0.28
  -5   6   0    0.71    0.38
  -5   6   0    0.65    0.57
  -5   6   0    0.35    0.27
   4  -6   0   27.91    1.43
   4  -6   0   26.85    1.25
  -4   6   0   25.33    1.21
  -4   6   0   26.39    1.67
  -4   6   0   28.05    1.18
   3  -6   0  188.33    6.67
   3  -6   0  189.72    6.83
  -3   6   0  191.93    6.59
  -3   6   0  188.79    6.94
   2  -6   0    6.35    0.65
   2  -6   0    5.93    0.55
  -2   6   0    6.20    0.56
  -2   6   0    6.94    0.49
   1  -6   0   13.69    0.81
   1  -6   0   14.82    0.96
  -1   6   0   15.14    0.69
  -1   6   0   13.88    0.74
   0  -6   0  106.71    3.97
   0  -6   0  108.92    4.20
   0   6   0  110.44    3.89
  -1  -6   0   26.60    1.44
  -1  -6   0   29.39    1.42
  -1  -6   0   26.64    1.24
  -1  -6   0   25.74    1.36
   1   6   0   26.07    1.17
  -2  -6   0    1.30    0.35
  -2  -6   0    1.00    0.39
  -2  -6   0    1.65    0.44
  -2  -6   0    0.91    0.39
  -2  -6   0    0.57    0.24
   2   6   0    0.91    0.23
  -3  -6   0   39.79    1.82
  -3  -6   0   42.09    1.65
  -3  -6   0   43.10    1.98
  -3  -6   0   35.68    2.07
   3   6   0   38.95    1.58
  -4  -6   0   42.80    2.01
  -4  -6   0   40.39    2.41
  -4  -6   0   44.75    2.30
   4   6   0   45.43    1.70
   4   6   0   44.36    1.71
  -5  -6   0   11.91    0.98
  -5  -6   0   16.36    1.72
  -5  -6   0   16.09    1.50
   5   6   0   13.42    0.69
  -6  -6   0   55.67    2.52
  -6  -6   0   49.14    3.13
  -6  -6   0   57.28    3.09
   6   6   0   52.76    1.99
  -7  -6   0    5.38    1.37
  -7  -6   0    5.90    0.85
  -8  -6   0    1.15    1.05
  -8  -6   0    0.69    0.63
   9  -7   0   21.98    1.73
   9  -7   0   23.79    1.92
   8  -7   0   42.45    2.42
   8  -7   0   47.88    2.58
  -8   7   0   41.55    3.07
   7  -7   0    0.69    0.52
   7  -7   0    1.62    0.64
  -7   7   0   -0.01    0.69
   6  -7   0    8.85    0.63
   6  -7   0    7.67    0.98
   6  -7   0    8.48    0.99
  -6   7   0    7.76    1.27
   5  -7   0    0.19    0.28
   5  -7   0   -0.36    0.34
   5  -7   0    0.29    0.42
  -5   7   0   -0.14    0.45
   4  -7   0    1.62    0.37
   4  -7   0    1.37    0.44
  -4   7   0    0.76    0.52
  -4   7   0    1.62    0.32
   3  -7   0   65.91    2.55
   3  -7   0   60.27    2.67
  -3   7   0   64.36    2.44
  -3   7   0   64.98    2.74
   2  -7   0  223.98    8.33
   2  -7   0  233.36    8.18
  -2   7   0  238.56    8.18
  -2   7   0  236.96    8.08
   1  -7   0    1.44    0.34
   1  -7   0    1.71    0.48
  -1   7   0    1.90    0.31
   0  -7   0    8.32    0.65
   0  -7   0    9.02    0.66
   0  -7   0    9.28    0.96
   0   7   0    8.28    0.57
  -1  -7   0   95.62    3.86
  -1  -7   0   97.62    3.84
  -1  -7   0   96.01    3.63
  -1  -7   0   95.17    3.77
   1   7   0   99.83    3.56
  -2  -7   0    0.88    0.44
  -2  -7   0    1.23    0.34
  -2  -7   0    0.89    0.43
  -2  -7   0    0.97    0.44
   2   7   0    0.48    0.23
  -3  -7   0    6.51    0.75
  -3  -7   0    7.57    0.64
  -3  -7   0    7.99    0.85
  -3  -7   0    5.02    0.83
   3   7   0    7.66    0.54
  -4  -7   0   30.04    2.03
  -4  -7   0   34.62    1.92
  -4  -7   0   32.36    1.66
   4   7   0   31.31    1.36
  -5  -7   0   35.51    1.84
  -5  -7   0   35.37    2.16
  -5  -7   0   36.42    2.42
   5   7   0   36.11    1.47
  -6  -7   0    4.58    0.79
  -6  -7   0    4.10    1.12
   6   7   0    4.82    0.43
  -7  -7   0   17.80    1.41
  -7  -7   0   15.30    2.07
  -8  -7   0    7.16    1.09
  -8  -7   0    5.80    1.50
   8  -8   0   22.58    1.72
   8  -8   0   24.92    1.88
   7  -8   0   42.22    2.37
   7  -8   0   41.08    2.36
  -7   8   0   42.88    2.87
   6  -8   0   -0.15    0.50
   6  -8   0    0.07    0.48
   6  -8   0    0.03    0.30
  -6   8   0    0.21    0.66
   5  -8   0    0.08    0.40
   5  -8   0    0.05    0.29
   5  -8   0    0.28    0.46
  -5   8   0   -0.16    0.51
   4  -8   0    1.36    0.39
   4  -8   0    1.83    0.56
  -4   8   0    2.64    0.65
  -4   8   0    1.88    0.36
   3  -8   0    1.87    0.54
   3  -8   0    1.83    0.41
  -3   8   0    2.08    0.47
  -3   8   0    1.49    0.32
   2  -8   0   97.65    4.01
   2  -8   0  106.05    3.83
  -2   8   0  101.58    3.70
  -2   8   0   97.21    3.72
   1  -8   0  165.59    6.50
   1  -8   0  173.51    6.24
  -1   8   0  181.15    6.14
   0  -8   0   60.96    2.54
   0  -8   0   62.69    2.83
   0  -8   0   64.96    2.56
   0   8   0   62.22    2.44
  -1  -8   0  100.11    3.90
  -1  -8   0   95.02    4.00
  -1  -8   0   97.41    4.04
  -1  -8   0  100.47    3.76
   1   8   0  102.64    3.68
  -2  -8   0   25.06    1.42
  -2  -8   0   23.30    1.27
  -2  -8   0   24.99    1.49
  -2  -8   0   26.23    1.54
   2   8   0   25.00    1.19
  -3  -8   0   -0.12    0.44
  -3  -8   0    0.07    0.28
  -3  -8   0    0.06    0.44
   3   8   0    0.13    0.23
  -4  -8   0    4.48    0.93
  -4  -8   0    3.69    0.71
   4   8   0    4.42    0.48
  -5  -8   0   27.65    2.23
  -5  -8   0   31.34    1.74
   5   8   0   31.56    1.36
  -6  -8   0   10.70    1.15
  -6  -8   0   10.18    1.59
   6   8   0    9.51    0.64
  -7  -8   0    7.11    1.58
  -7  -8   0    7.69    1.08
  -8  -8   0   14.21    1.52
  -8  -8   0   10.12    1.86
   8  -9   0    0.30    0.66
   8  -9   0   -0.30    0.71
   7  -9   0   39.60    2.36
   7  -9   0   40.36    2.35
  -7   9   0   39.31    2.71
   6  -9   0   40.30    2.25
   6  -9   0   42.62    2.30
   6  -9   0   39.16    1.79
  -6   9   0   39.90    2.47
   5  -9   0    0.36    0.51
   5  -9   0    0.90    0.54
   5  -9   0    0.93    0.41
  -5   9   0    0.79    0.59
   4  -9   0    4.43    0.60
   4  -9   0    3.29    0.70
  -4   9   0    5.10    0.54
  -4   9   0    3.74    0.70
   3  -9   0    7.31    0.92
   3  -9   0    8.05    0.76
  -3   9   0    8.03    0.82
  -3   9   0    6.32    0.61
   2  -9   0    0.08    0.40
   2  -9   0    0.16    0.30
  -2   9   0   -0.10    0.21
   1  -9   0   53.04    2.27
   1  -9   0   48.85    2.50
  -1   9   0   54.65    2.15
   0  -9   0  140.84    5.58
   0  -9   0  137.30    5.24
   0  -9   0  150.45    5.27
   0  -9   0  143.36    5.63
   0   9   0  138.81    5.13
  -1  -9   0   29.05    1.52
  -1  -9   0   25.67    1.69
  -1  -9   0   26.25    1.73
  -1  -9   0   27.77    1.42
   1   9   0   27.09    1.31
  -2  -9   0    9.23    0.83
  -2  -9   0    9.78    1.13
  -2  -9   0    9.51    1.02
  -2  -9   0   10.34    1.11
   2   9   0    9.30    0.68
  -3  -9   0   14.90    1.30
  -3  -9   0   15.79    1.21
  -3  -9   0   14.27    0.99
  -3  -9   0   18.23    1.36
   3   9   0   16.76    0.94
  -4  -9   0    8.18    0.98
  -4  -9   0    7.08    1.15
   4   9   0   10.57    0.73
  -5  -9   0   11.98    1.55
  -5  -9   0   11.44    1.21
   5   9   0    8.89    0.73
  -6  -9   0   13.98    1.83
  -6  -9   0   17.33    1.53
   6   9   0   15.03    0.87
  -7  -9   0    7.49    1.11
  -7  -9   0    6.31    1.53
   8 -10   0   21.13    2.08
   8 -10   0   21.20    1.80
   7 -10   0   -0.29    0.58
   7 -10   0    0.71    0.69
   6 -10   0   31.66    1.98
   6 -10   0   28.19    1.48
   6 -10   0   27.30    1.90
  -6  10   0   32.13    2.15
   5 -10   0   52.64    2.30
   5 -10   0   50.90    2.64
   5 -10   0   51.17    2.66
  -5  10   0   53.64    2.72
   4 -10   0    4.41    0.84
   4 -10   0    3.41    0.58
  -4  10   0    3.67    0.54
  -4  10   0    4.51    0.76
   3 -10   0   -0.16    0.36
   3 -10   0    0.84    0.57
  -3  10   0    0.00    0.32
  -3  10   0    0.00    0.25
   2 -10   0    0.91    0.39
   2 -10   0    0.74    0.57
  -2  10   0    0.92    0.31
   1 -10   0   22.13    1.59
   1 -10   0   24.02    1.33
  -1  10   0   25.99    1.25
   0 -10   0   48.20    2.13
   0 -10   0   48.54    2.10
   0 -10   0   48.55    2.51
   0 -10   0   44.65    2.50
   0  10   0   44.55    1.97
  -1 -10   0  130.55    4.77
  -1 -10   0  116.79    4.99
  -1 -10   0  108.99    4.90
  -1 -10   0  123.99    4.63
   1  10   0  127.38    4.52
  -2 -10   0   19.95    1.61
  -2 -10   0   19.62    1.16
  -2 -10   0   16.09    1.44
  -2 -10   0   19.00    1.35
   2  10   0   16.96    1.01
  -3 -10   0   17.34    1.44
  -3 -10   0   15.94    1.47
  -3 -10   0   16.52    1.09
  -3 -10   0   14.26    1.27
   3  10   0   15.53    0.97
  -4 -10   0    7.71    1.06
  -4 -10   0    6.44    1.15
   4  10   0    7.44    0.71
  -5 -10   0    2.15    0.84
  -5 -10   0    3.23    0.79
   5  10   0    3.41    0.49
  -6 -10   0    3.77    1.10
  -6 -10   0    4.76    0.92
   6  10   0    4.64    0.55
  -7 -10   0   11.01    1.85
  -7 -10   0   17.82    1.68
   8 -11   0   10.10    1.56
   8 -11   0    7.22    1.33
   7 -11   0   24.00    1.98
   7 -11   0   24.12    1.97
   6 -11   0    0.19    0.64
   6 -11   0    0.31    0.40
   6 -11   0    0.26    0.61
   5 -11   0   24.75    1.78
   5 -11   0   26.56    1.81
   5 -11   0   26.87    1.47
  -5  11   0   24.41    1.70
   4 -11   0   89.57    4.04
   4 -11   0   93.40    3.68
   3 -11   0    0.05    0.42
   3 -11   0    0.08    0.59
  -3  11   0    0.11    0.30
   2 -11   0    0.95    0.46
   2 -11   0    0.24    0.60
  -2  11   0    0.80    0.36
   1 -11   0    7.80    1.13
   1 -11   0    6.64    0.76
  -1  11   0    7.84    0.72
   0 -11   0   13.10    0.93
   0 -11   0   12.45    1.50
   0 -11   0   13.58    1.00
   0 -11   0   14.41    1.44
   0  11   0   11.92    0.85
  -1 -11   0   35.05    1.78
  -1 -11   0   39.45    1.88
  -1 -11   0   33.53    2.18
   1  11   0   32.73    1.62
  -2 -11   0   58.58    2.75
  -2 -11   0   50.40    2.81
  -2 -11   0   60.52    2.55
   2  11   0   57.02    2.38
  -3 -11   0   26.07    1.49
  -3 -11   0   24.48    1.77
  -3 -11   0   27.85    1.83
  -3 -11   0   27.98    1.79
   3  11   0   24.13    1.33
  -4 -11   0    4.19    0.98
  -4 -11   0    4.13    0.89
   4  11   0    4.16    0.59
  -5 -11   0    2.74    0.93
  -5 -11   0    1.66    0.72
  -6 -11   0   -0.62    0.54
  -6 -11   0    0.19    0.69
   6  11   0   -0.07    0.31
  -7 -11   0    1.89    0.85
  -7 -11   0    2.02    1.20
   8 -12   0    0.53    0.84
   8 -12   0    0.68    0.88
   7 -12   0   12.14    1.02
   7 -12   0   13.05    1.59
   7 -12   0   12.04    1.58
   6 -12   0   19.67    1.74
   6 -12   0   20.91    1.76
   6 -12   0   20.84    1.36
   5 -12   0    3.38    0.91
   5 -12   0    3.48    0.66
   5 -12   0    3.64    0.86
   4 -12   0   47.04    2.14
   4 -12   0   38.75    2.41
   3 -12   0   65.22    3.33
   3 -12   0   70.55    2.96
  -3  12   0   69.65    2.80
   2 -12   0   -0.15    0.69
   2 -12   0    1.07    0.52
  -2  12   0    1.46    0.41
   1 -12   0   13.05    1.44
   1 -12   0   13.44    1.14
  -1  12   0   11.65    0.96
   0 -12   0   25.07    1.35
   0 -12   0   24.72    1.88
   0 -12   0   23.73    1.91
   0 -12   0   23.09    1.41
   0  12   0   24.56    1.30
  -1 -12   0    3.52    1.03
  -1 -12   0    3.74    0.69
  -1 -12   0    2.44    0.97
  -1 -12   0    4.45    0.69
   1  12   0    3.89    0.60
  -2 -12   0   29.95    1.81
  -2 -12   0   31.54    1.69
  -2 -12   0   25.21    1.92
  -2 -12   0   29.99    2.17
   2  12   0   30.81    1.53
  -3 -12   0   34.36    2.15
  -3 -12   0   34.36    1.84
  -3 -12   0   37.11    2.18
  -3 -12   0   34.54    2.21
   3  12   0   34.03    1.67
  -4 -12   0   10.83    1.41
  -4 -12   0   13.96    1.60
   4  12   0    9.18    0.87
  -5 -12   0   -0.27    0.59
  -5 -12   0   -0.78    0.66
   5  12   0    0.32    0.37
  -6 -12   0    1.63    0.86
  -6 -12   0    3.97    1.17
   6  12   0    2.51    0.52
   7 -13   0    0.80    0.51
   7 -13   0   -0.16    0.74
   7 -13   0    1.18    0.93
   6 -13   0    8.78    1.49
   6 -13   0   10.63    1.04
   6 -13   0    7.49    1.25
   5 -13   0   33.88    2.24
   5 -13   0   37.49    1.94
   5 -13   0   35.62    2.38
   4 -13   0    1.19    0.55
   4 -13   0    1.04    0.71
   3 -13   0   32.38    1.81
   3 -13   0   29.20    2.11
  -3  13   0   36.86    1.68
   2 -13   0   75.36    3.74
   2 -13   0   78.67    3.28
  -2  13   0   76.80    3.10
   1 -13   0    6.93    0.84
   1 -13   0    7.14    1.21
  -1  13   0    5.98    0.68
   0 -13   0   19.04    1.66
   0 -13   0   17.28    1.78
   0 -13   0   18.21    1.41
   0  13   0   18.02    1.14
  -1 -13   0   23.96    1.62
  -1 -13   0   22.57    1.92
  -1 -13   0   22.60    1.50
  -1 -13   0   23.66    1.88
   1  13   0   24.88    1.36
  -2 -13   0   13.67    1.17
  -2 -13   0    9.16    1.36
  -2 -13   0   11.92    1.52
  -2 -13   0   11.93    1.10
   2  13   0   11.49    0.97
  -3 -13   0   31.72    2.30
  -3 -13   0   30.39    2.14
  -3 -13   0   34.90    2.10
  -3 -13   0   32.30    1.83
   3  13   0   32.03    1.63
  -4 -13   0   30.93    2.12
  -4 -13   0   29.11    2.21
   4  13   0   28.65    1.56
  -5 -13   0   10.26    1.44
  -5 -13   0   11.41    1.54
   5  13   0    9.00    0.92
  -6 -13   0    0.43    0.77
  -6 -13   0    0.12    0.72
   6  13   0    0.78    0.44
   7 -14   0    1.44    0.93
   7 -14   0    1.89    0.61
   7 -14   0    0.22    0.89
   6 -14   0    0.58    0.77
   6 -14   0   -0.73    0.70
   6 -14   0   -0.15    0.51
   5 -14   0   21.11    2.15
   5 -14   0   16.69    1.71
   5 -14   0   17.41    1.41
   4 -14   0   37.85    2.01
   4 -14   0   35.80    2.44
   3 -14   0    6.60    1.22
   3 -14   0    5.85    0.87
  -3  14   0    5.87    0.73
   2 -14   0   38.83    2.03
   2 -14   0   36.02    2.44
  -2  14   0   39.10    1.86
   1 -14   0   14.36    1.64
   1 -14   0   14.58    1.27
  -1  14   0   15.34    1.07
   0 -14   0    3.17    0.66
   0 -14   0    3.09    1.15
   0 -14   0    3.50    1.09
   0  14   0    3.83    0.60
  -1 -14   0    2.43    0.95
  -1 -14   0    3.30    0.74
  -1 -14   0    6.47    1.26
   1  14   0    4.48    0.69
  -2 -14   0   12.89    1.68
  -2 -14   0   12.98    1.20
  -2 -14   0   17.27    1.85
   2  14   0   15.07    1.09
  -3 -14   0    6.78    1.39
  -3 -14   0    9.00    1.43
  -3 -14   0   10.03    1.10
  -3 -14   0   11.40    1.53
   3  14   0    8.44    0.91
  -4 -14   0    6.86    1.30
  -4 -14   0    7.29    1.21
   4  14   0    6.83    0.80
  -5 -14   0   22.83    2.18
  -5 -14   0   25.17    2.09
   5  14   0   21.52    1.38
   7 -15   0    0.98    1.03
   7 -15   0    1.69    0.65
   7 -15   0    3.41    1.13
   6 -15   0    2.36    0.72
   6 -15   0    0.61    0.82
   6 -15   0    1.80    1.01
   5 -15   0    1.27    0.90
   5 -15   0    2.02    0.69
   5 -15   0    1.53    0.82
   4 -15   0   12.04    1.69
   4 -15   0   17.46    1.41
   3 -15   0   40.89    2.15
   3 -15   0   39.09    2.63
  -3  15   0   43.73    2.00
   2 -15   0   -0.04    0.45
   2 -15   0    0.42    0.76
  -2  15   0    0.48    0.36
   1 -15   0   73.25    3.79
   1 -15   0   75.25    3.30
   1 -15   0   77.66    3.80
  -1  15   0   73.26    3.09
   0 -15   0   16.45    1.79
   0 -15   0   18.61    1.36
   0 -15   0   19.12    1.93
   0  15   0   15.62    1.11
  -1 -15   0    2.25    0.96
  -1 -15   0    2.10    0.69
  -1 -15   0    1.17    0.91
   1  15   0    2.63    0.59
  -2 -15   0    5.51    1.27
  -2 -15   0    5.51    1.21
  -2 -15   0    4.69    0.85
   2  15   0    4.46    0.71
  -3 -15   0    9.66    1.68
  -3 -15   0    6.57    1.36
  -3 -15   0    8.12    1.50
   3  15   0    8.53    0.94
  -4 -15   0    5.16    1.35
   4  15   0    5.30    0.77
  -5 -15   0    3.45    1.12
   5  15   0    5.20    0.78
   6 -16   0    4.22    1.36
   6 -16   0    3.82    0.83
   6 -16   0    3.30    1.18
   5 -16   0   -1.11    0.51
   5 -16   0    0.03    0.82
   5 -16   0    0.06    0.82
   4 -16   0   -0.60    0.72
   4 -16   0    0.83    0.66
   3 -16   0    7.90    1.41
   3 -16   0   11.25    1.23
  -3  16   0   10.71    1.03
   2 -16   0   42.92    2.23
   2 -16   0   41.94    2.69
  -2  16   0   39.80    2.00
   1 -16   0    0.04    0.96
   1 -16   0    0.97    0.91
   1 -16   0    0.63    0.62
  -1  16   0    0.46    0.44
   0 -16   0    9.78    1.17
   0 -16   0   14.02    1.77
   0 -16   0   10.69    1.62
   0  16   0   12.89    1.14
  -1 -16   0    9.46    1.10
  -1 -16   0    8.22    1.41
  -1 -16   0   11.25    1.66
   1  16   0   10.45    1.03
  -2 -16   0    0.41    0.99
  -2 -16   0    1.30    0.66
  -2 -16   0   -0.15    0.85
   2  16   0    1.83    0.54
  -3 -16   0   -0.39    0.87
  -3 -16   0    0.81    0.96
   3  16   0    0.33    0.42
  -4 -16   0    6.20    1.48
   4  16   0    5.43    0.82
   6 -17   0    1.66    1.23
   6 -17   0   -0.05    0.91
   5 -17   0    0.41    0.95
   5 -17   0    1.91    0.74
   5 -17   0    1.52    0.98
   4 -17   0    1.81    0.73
   4 -17   0    2.73    1.17
   3 -17   0    1.12    0.92
   3 -17   0    1.33    0.64
  -3  17   0    0.65    0.40
   2 -17   0   27.68    1.86
   2 -17   0   28.06    2.36
  -2  17   0   28.68    1.61
   1 -17   0   13.69    1.72
   1 -17   0   14.36    1.37
   1 -17   0   18.70    2.05
  -1  17   0   14.30    1.21
   0 -17   0   12.73    1.74
   0 -17   0   14.59    1.37
   0 -17   0   14.48    1.74
   0  17   0   13.89    1.20
  -1 -17   0   11.73    1.66
  -1 -17   0   10.36    1.55
  -1 -17   0    9.82    1.15
   1  17   0   10.95    1.05
  -2 -17   0   11.50    1.77
  -2 -17   0   11.33    1.27
  -2 -17   0    7.34    1.43
   2  17   0    9.66    1.01
  -3 -17   0    3.00    1.26
  -3 -17   0    3.46    1.33
   3  17   0    4.58    0.78
  -4 -17   0   -0.73    0.90
   4  17   0    0.25    0.54
   5 -18   0    0.27    0.89
   5 -18   0    0.47    0.69
   5 -18   0    1.61    1.15
   4 -18   0    2.96    1.18
   4 -18   0    2.15    0.82
   3 -18   0    0.03    0.86
   3 -18   0    0.97    0.72
  -3  18   0    1.03    0.51
   2 -18   0    0.71    0.88
   2 -18   0    0.65    0.92
   2 -18   0    0.66    0.62
  -2  18   0    0.98    0.46
   1 -18   0   19.28    1.64
   1 -18   0   18.24    2.09
   1 -18   0   11.57    1.64
  -1  18   0   15.89    1.32
   0 -18   0   25.30    1.83
   0 -18   0   24.95    2.38
   0 -18   0   28.66    2.42
   0  18   0   25.10    1.54
  -1 -18   0    6.74    1.01
  -1 -18   0    7.42    1.51
  -1 -18   0    2.61    1.12
   1  18   0    4.31    0.73
  -2 -18   0    7.61    1.58
  -2 -18   0    8.32    1.18
  -2 -18   0    5.89    1.40
   2  18   0    8.04    0.97
  -3 -18   0    5.44    1.53
  -3 -18   0    7.16    1.55
   3  18   0    9.38    1.07
   4 -19   0   -0.45    0.65
   4 -19   0    0.84    0.80
   4 -19   0    0.10    1.01
   3 -19   0    0.65    0.69
   3 -19   0    1.44    1.16
  -3  19   0    1.22    0.51
   2 -19   0    1.96    1.21
   2 -19   0    0.17    1.05
   2 -19   0    1.66    0.79
  -2  19   0    1.70    0.62
   1 -19   0    0.21    1.03
   1 -19   0    0.59    0.63
   1 -19   0   -0.37    0.90
  -1  19   0   -0.24    0.40
   0 -19   0    9.80    1.77
   0 -19   0    8.72    1.51
   0 -19   0   11.11    1.31
   0  19   0   11.52    1.17
  -1 -19   0   18.22    2.16
  -1 -19   0   16.76    1.60
  -1 -19   0   13.57    1.84
   1  19   0   18.27    1.46
  -2 -19   0    3.20    1.28
  -2 -19   0    0.72    0.78
  -2 -19   0    1.88    1.20
   2  19   0    1.79    0.64
   2 -20   0    1.74    1.08
   2 -20   0    0.18    1.09
   2 -20   0   -0.66    0.63
  -2  20   0    0.87    0.51
   1 -20   0    0.98    0.77
   1 -20   0    0.76    1.10
   1 -20   0    1.87    1.24
  -1  20   0    0.40    0.53
   0 -20   0    0.75    0.68
   0 -20   0    1.83    1.19
   0 -20   0    2.51    1.20
   0  20   0    1.62    0.57
   0  20  -1   17.65    1.43
   0 -20   1   19.62    2.33
   0 -20   1   19.55    1.71
   0 -20   1   12.67    1.82
  -1  20  -1    4.29    0.75
   1 -20   1    4.42    1.44
   1 -20   1    2.44    1.18
   1 -20   1    3.61    0.87
  -2  20  -1    3.87    0.75
   2 -20   1    3.92    1.30
   2 -20   1    4.43    1.28
   2 -20   1    4.37    1.00
   2  19  -1    3.33    0.77
  -2 -19   1    4.37    1.35
  -2 -19   1    3.93    1.27
  -2 -19   1    3.77    0.98
   1  19  -1   -0.39    0.50
  -1 -19   1    1.79    1.16
  -1 -19   1    1.79    1.05
  -1 -19   1    0.83    0.72
   0  19  -1    7.59    0.92
   0 -19   1    8.11    1.69
   0 -19   1    4.62    1.24
   0 -19   1    5.86    0.99
  -1  19  -1   37.07    2.00
   1 -19   1   36.82    2.28
   1 -19   1   41.36    2.80
  -2  19  -1    0.73    0.46
   2 -19   1    1.14    1.00
   2 -19   1   -0.09    1.07
   2 -19   1    0.78    0.70
   3 -19   1    3.35    0.84
   3 -19   1    3.18    1.21
   4 -19   1   -0.05    0.69
   4 -19   1    1.27    1.09
   3  18  -1   10.01    1.12
  -3 -18   1    7.91    1.63
  -3 -18   1    9.03    1.71
   2  18  -1   -0.59    0.43
  -2 -18   1    0.07    1.06
  -2 -18   1    0.17    0.64
  -2 -18   1    0.61    1.08
   1  18  -1    5.40    0.82
  -1 -18   1    2.63    1.08
  -1 -18   1    5.03    1.40
  -1 -18   1    3.58    0.88
   0  18  -1    2.26    0.57
   0 -18   1    1.71    1.10
   0 -18   1    1.27    0.66
   0 -18   1    1.96    1.12
  -1  18  -1   11.56    1.10
   1 -18   1   10.95    1.61
   1 -18   1   12.15    1.72
   1 -18   1   14.20    1.41
  -2  18  -1   50.95    2.31
   2 -18   1   48.44    3.06
   2 -18   1   44.21    2.45
   2 -18   1   43.81    2.99
  -3  18  -1    7.32    0.93
   3 -18   1    7.59    1.53
   3 -18   1    7.71    1.12
   4 -18   1    1.48    0.74
   4 -18   1    1.37    1.01
   5 -18   1    0.27    0.66
   5 -18   1    0.49    0.82
   5 -18   1    0.52    1.05
   4  17  -1   11.70    1.19
  -4 -17   1    6.39    1.46
   3  17  -1    5.60    0.81
  -3 -17   1    5.39    1.43
  -3 -17   1    4.56    1.27
   2  17  -1    7.28    0.91
  -2 -17   1    5.37    1.31
  -2 -17   1    7.24    1.03
  -2 -17   1    7.83    1.53
   1  17  -1    0.02    0.44
  -1 -17   1   -0.24    0.89
  -1 -17   1    1.18    0.68
  -1 -17   1   -1.45    0.77
   0  17  -1   16.04    1.30
   0 -17   1   12.65    1.30
   0 -17   1   16.11    1.99
   0 -17   1   14.20    1.74
  -1  17  -1    4.09    0.68
   1 -17   1    2.83    0.73
   1 -17   1    3.64    1.20
   1 -17   1    4.19    1.16
  -2  17  -1   21.45    1.38
   2 -17   1   20.60    1.70
   2 -17   1   21.13    2.22
  -3  17  -1   30.13    1.64
   3 -17   1   25.36    2.23
   3 -17   1   26.71    1.82
   4 -17   1    0.45    0.97
   4 -17   1   -0.15    0.58
   5 -17   1    0.46    0.94
   5 -17   1    0.12    0.67
   6 -17   1    2.28    1.33
   6 -17   1    0.60    0.92
   4  16  -1   -0.26    0.44
  -4 -16   1   -2.05    0.88
   3  16  -1   14.96    1.24
  -3 -16   1   10.16    1.65
  -3 -16   1   12.19    1.68
   2  16  -1    9.20    0.94
  -2 -16   1   10.99    1.18
  -2 -16   1    8.57    1.41
  -2 -16   1    8.57    1.55
   1  16  -1    3.68    0.69
  -1 -16   1    4.67    1.26
  -1 -16   1    2.36    0.69
  -1 -16   1    5.48    1.33
   0  16  -1    0.11    0.42
   0 -16   1   -0.42    0.57
   0 -16   1   -0.50    0.80
   0 -16   1   -0.07    0.96
  -1  16  -1   26.38    1.48
   1 -16   1   25.96    1.67
   1 -16   1   23.70    2.05
   1 -16   1   26.59    2.31
  -2  16  -1    1.25    0.48
   2 -16   1    1.40    0.65
   2 -16   1    0.22    0.80
  -3  16  -1    5.71    0.74
   3 -16   1    4.53    0.86
   3 -16   1    5.83    1.37
   4 -16   1   57.02    3.45
   4 -16   1   56.59    2.77
   5 -16   1    3.23    1.22
   5 -16   1    2.76    0.77
   6 -16   1    0.37    0.60
   6 -16   1    1.38    1.15
   6 -16   1    0.74    0.97
   5  15  -1    2.81    0.64
  -5 -15   1    2.55    1.04
  -5 -15   1    4.21    1.56
   4  15  -1   22.97    1.45
  -4 -15   1   21.84    2.14
   3  15  -1    2.99    0.63
  -3 -15   1    2.34    1.05
  -3 -15   1    2.30    0.74
  -3 -15   1    2.44    1.03
   2  15  -1   26.50    1.53
  -2 -15   1   27.41    2.24
  -2 -15   1   28.07    1.74
  -2 -15   1   26.21    2.31
   1  15  -1   16.10    1.12
  -1 -15   1   20.68    2.10
  -1 -15   1   17.06    1.78
  -1 -15   1   15.14    1.34
   0  15  -1    0.67    0.43
   0 -15   1    0.50    0.58
   0 -15   1    0.08    0.80
   0 -15   1    1.31    0.91
  -1  15  -1    9.39    0.93
   1 -15   1    8.67    1.39
   1 -15   1   10.11    1.11
   1 -15   1    9.34    1.42
  -2  15  -1   24.82    1.38
   2 -15   1   24.77    2.08
   2 -15   1   21.76    1.51
  -3  15  -1    1.73    0.45
   3 -15   1    2.14    0.63
   3 -15   1    2.09    0.93
   4 -15   1   17.56    1.49
   4 -15   1   22.73    2.26
   5 -15   1   35.25    2.56
   5 -15   1   34.01    1.98
   6 -15   1    4.41    0.82
   6 -15   1    5.86    1.46
   6 -15   1    4.74    1.15
   7 -15   1    0.26    0.56
   7 -15   1    0.76    0.93
   7 -15   1    2.79    1.24
   6  14  -1    0.04    0.40
   5  14  -1   -0.19    0.40
  -5 -14   1    1.78    1.03
  -5 -14   1    0.70    0.76
   4  14  -1   11.94    1.05
  -4 -14   1   13.70    1.59
  -4 -14   1    8.51    1.33
   3  14  -1   26.77    1.50
  -3 -14   1   25.67    1.67
  -3 -14   1   28.65    1.91
  -3 -14   1   27.00    2.09
  -3 -14   1   25.11    1.99
   2  14  -1    0.98    0.41
  -2 -14   1    1.19    0.93
  -2 -14   1    0.70    0.57
  -2 -14   1    0.75    0.56
  -2 -14   1    0.97    0.92
   1  14  -1   40.89    1.92
  -1 -14   1   37.71    2.50
  -1 -14   1   39.22    2.09
  -1 -14   1   41.71    2.62
   0  14  -1   31.16    1.57
   0 -14   1   27.14    2.17
   0 -14   1   26.72    1.70
   0 -14   1   30.90    2.20
  -1  14  -1    3.83    0.62
   1 -14   1    3.75    0.75
   1 -14   1    2.96    0.95
   1 -14   1    2.84    0.93
  -2  14  -1    3.31    0.56
   2 -14   1    3.37    0.68
   2 -14   1    2.80    0.94
  -3  14  -1   35.62    1.71
   3 -14   1   31.93    2.28
   3 -14   1   35.02    1.88
   4 -14   1    3.68    1.14
   4 -14   1    3.38    0.74
   5 -14   1   15.08    1.29
   5 -14   1   13.40    1.75
   6 -14   1   42.06    2.18
   6 -14   1   46.65    2.84
   6 -14   1   42.40    2.89
   7 -14   1    0.57    0.53
   7 -14   1    3.09    1.18
   7 -14   1    0.85    0.87
   6  13  -1    3.27    0.61
  -6 -13   1    3.40    1.05
  -6 -13   1    2.46    0.94
   5  13  -1    1.30    0.49
  -5 -13   1    1.97    0.94
  -5 -13   1    1.23    0.89
   4  13  -1    3.13    0.61
  -4 -13   1    2.74    0.90
  -4 -13   1    1.26    0.79
   3  13  -1   30.97    1.61
  -3 -13   1   27.70    2.09
  -3 -13   1   31.18    1.77
  -3 -13   1   32.47    2.17
  -3 -13   1   32.25    2.06
   2  13  -1   46.59    2.08
  -2 -13   1   47.84    2.24
  -2 -13   1   49.72    2.46
  -2 -13   1   41.08    2.66
  -2 -13   1   42.54    2.70
   1  13  -1   11.33    0.99
  -1 -13   1   10.86    1.07
  -1 -13   1    9.81    1.03
  -1 -13   1   11.05    1.46
  -1 -13   1    9.61    1.43
   0  13  -1    0.87    0.39
   0 -13   1    0.72    0.49
   0 -13   1    1.28    0.82
   0 -13   1    1.18    0.51
   0 -13   1    1.32    0.95
  -1  13  -1   29.86    1.51
   1 -13   1   29.41    2.04
   1 -13   1   27.02    1.65
  -2  13  -1   -0.16    0.31
   2 -13   1   -0.77    0.57
   2 -13   1   -0.02    0.43
  -3  13  -1    2.98    0.56
   3 -13   1    3.36    0.68
   3 -13   1    6.72    1.23
   4 -13   1   36.36    2.35
   4 -13   1   34.06    1.86
   5 -13   1    8.79    1.41
   5 -13   1   11.19    1.07
   6 -13   1    7.93    1.33
   6 -13   1    7.76    0.90
   6 -13   1    7.93    1.32
   7 -13   1   25.62    2.07
   7 -13   1   28.15    2.24
   7 -13   1   25.48    2.13
   6  12  -1    2.14    0.50
  -6 -12   1    1.30    0.86
  -6 -12   1    3.30    1.12
   5  12  -1    7.19    0.77
  -5 -12   1    6.27    1.26
  -5 -12   1    6.90    1.15
   4  12  -1    1.12    0.45
  -4 -12   1    1.09    0.67
  -4 -12   1    0.86    0.73
   3  12  -1   -0.13    0.33
  -3 -12   1    0.17    0.41
  -3 -12   1    0.65    0.79
  -3 -12   1    0.35    0.57
  -3 -12   1    0.22    0.65
   2  12  -1   22.42    1.27
  -2 -12   1   24.50    1.60
  -2 -12   1   21.95    1.85
  -2 -12   1   21.61    1.77
  -2 -12   1   21.78    1.36
   1  12  -1   42.93    1.97
  -1 -12   1   42.41    2.60
  -1 -12   1   43.11    2.60
  -1 -12   1   45.77    2.21
  -1 -12   1   46.05    2.14
   0  12  -1    1.86    0.43
   0 -12   1    1.95    0.84
   0 -12   1    2.23    0.55
   0 -12   1    2.24    0.99
   0 -12   1    2.07    0.50
  -1  12  -1    8.77    0.82
   1 -12   1    8.33    1.23
   1 -12   1    9.84    0.97
  -2  12  -1   23.78    1.31
   2 -12   1   25.08    1.89
   2 -12   1   25.89    1.49
  -3  12  -1    2.10    0.45
   3 -12   1    2.21    0.81
   3 -12   1    1.45    0.51
  -4  12  -1    4.92    0.78
   4 -12   1    3.52    0.66
   4 -12   1    4.90    1.04
  -5  12  -1   34.14    2.03
   5 -12   1   34.64    1.80
   5 -12   1   34.16    2.25
  -6  12  -1    9.96    1.33
   6 -12   1   11.39    0.99
   6 -12   1    8.61    1.28
   6 -12   1   11.44    1.54
   7 -12   1   15.05    1.75
   7 -12   1   17.34    1.93
   8 -12   1   16.86    1.90
   8 -12   1   22.09    2.29
   7  11  -1   12.38    0.86
  -7 -11   1   12.26    1.93
  -7 -11   1   13.50    1.55
   6  11  -1   18.07    1.07
  -6 -11   1   15.78    1.95
  -6 -11   1   19.00    1.74
   5  11  -1    0.59    0.35
  -5 -11   1    0.66    0.73
  -5 -11   1   -0.36    0.62
   4  11  -1    0.40    0.35
  -4 -11   1    1.50    0.76
  -4 -11   1    0.61    0.66
   3  11  -1   -0.15    0.31
  -3 -11   1    0.30    0.68
  -3 -11   1    0.40    0.57
  -3 -11   1    0.47    0.62
  -3 -11   1   -0.28    0.39
   2  11  -1    1.11    0.37
  -2 -11   1    2.36    0.83
  -2 -11   1    1.06    0.43
  -2 -11   1    2.97    0.68
  -2 -11   1    3.38    0.87
   1  11  -1   58.52    2.44
  -1 -11   1   64.10    2.74
  -1 -11   1   56.78    2.54
  -1 -11   1   56.77    2.94
  -1 -11   1   55.69    2.98
   0  11  -1  130.74    4.89
   0 -11   1  127.37    5.02
   0 -11   1  138.91    5.09
   0 -11   1  136.65    5.48
   0 -11   1  131.17    5.46
  -1  11  -1   15.14    0.96
   1 -11   1   15.67    1.54
   1 -11   1   14.59    1.15
  -2  11  -1   13.63    0.89
   2 -11   1   11.41    1.35
   2 -11   1   12.93    1.07
  -3  11  -1    8.87    0.82
  -3  11  -1    9.32    0.82
   3 -11   1    9.73    0.93
   3 -11   1    9.97    1.23
  -4  11  -1    2.04    0.57
   4 -11   1    1.85    0.53
   4 -11   1    1.33    0.70
  -5  11  -1    1.74    0.64
   5 -11   1    3.05    0.88
   5 -11   1    2.30    0.53
  -6  11  -1   37.81    2.38
   6 -11   1   35.26    1.77
   6 -11   1   41.14    2.39
   6 -11   1   36.83    2.31
  -7  11  -1   11.39    1.59
   7 -11   1   15.24    1.76
   7 -11   1   10.73    1.48
   8 -11   1    7.76    1.44
   8 -11   1    6.22    1.27
   7  10  -1    0.95    0.48
  -7 -10   1    0.90    1.00
  -7 -10   1    1.37    0.77
   6  10  -1   37.01    1.68
  -6 -10   1   41.66    2.30
  -6 -10   1   35.73    2.72
   5  10  -1   21.28    1.12
  -5 -10   1   18.19    1.53
  -5 -10   1   18.99    2.07
   4  10  -1    0.11    0.29
  -4 -10   1    0.51    0.56
  -4 -10   1    0.43    0.55
   3  10  -1    0.86    0.35
  -3 -10   1    1.22    0.45
  -3 -10   1    1.21    0.67
  -3 -10   1    0.04    0.61
  -3 -10   1    0.42    0.51
   2  10  -1   14.86    0.94
  -2 -10   1   16.96    1.48
  -2 -10   1   14.05    1.21
  -2 -10   1   15.03    1.30
  -2 -10   1   16.37    1.07
   1  10  -1    1.28    0.37
  -1 -10   1    0.06    0.62
  -1 -10   1   -0.44    0.67
  -1 -10   1    0.37    0.39
  -1 -10   1    1.12    0.43
   0  10  -1   42.48    1.90
   0 -10   1   42.15    2.01
   0 -10   1   44.83    2.39
   0 -10   1   47.06    2.09
   0 -10   1   45.53    2.43
  -1  10  -1  172.05    6.14
   1 -10   1  173.55    6.27
   1 -10   1  168.61    6.66
  -2  10  -1    4.04    0.47
  -2  10  -1    3.24    0.49
   2 -10   1    3.27    0.77
   2 -10   1    3.19    0.58
  -3  10  -1    8.65    0.79
  -3  10  -1    9.56    0.76
   3 -10   1    7.66    1.03
   3 -10   1    7.04    0.77
  -4  10  -1    1.20    0.50
   4 -10   1    1.32    0.60
   4 -10   1    0.86    0.41
  -5  10  -1    2.84    0.76
   5 -10   1    2.49    0.77
   5 -10   1    1.65    0.47
  -6  10  -1   12.78    1.51
   6 -10   1   11.62    0.88
   6 -10   1   15.06    1.54
   6 -10   1   13.03    1.37
  -7  10  -1   29.65    2.30
   7 -10   1   29.73    2.03
   7 -10   1   26.42    2.04
  -8  10  -1    9.80    1.66
   8 -10   1   12.27    1.59
   8 -10   1   10.60    1.39
  -7  -9   1   17.17    1.45
  -7  -9   1   15.81    2.14
   6   9  -1    1.13    0.32
  -6  -9   1    1.42    0.60
  -6  -9   1    0.74    0.79
   5   9  -1   32.64    1.43
  -5  -9   1   29.48    1.78
  -5  -9   1   31.19    2.30
   4   9  -1   24.97    1.20
  -4  -9   1   23.54    1.55
  -4  -9   1   21.28    1.75
   3   9  -1    0.08    0.25
  -3  -9   1    0.15    0.33
  -3  -9   1   -0.07    0.43
  -3  -9   1   -0.41    0.51
  -3  -9   1    0.25    0.56
   2   9  -1    2.50    0.40
  -2  -9   1    1.97    0.69
  -2  -9   1    2.40    0.65
  -2  -9   1    2.25    0.57
  -2  -9   1    2.26    0.44
   1   9  -1    1.61    0.19
   1   9  -1    3.26    0.45
  -1  -9   1    1.26    0.62
  -1  -9   1    2.22    0.52
  -1  -9   1    2.49    0.47
  -1  -9   1    1.65    0.69
   0   9  -1    2.03    0.37
   0  -9   1    1.90    0.64
   0  -9   1    2.42    0.79
   0  -9   1    2.21    0.44
  -1   9  -1   77.65    2.94
   1  -9   1   77.53    3.39
   1  -9   1   74.40    3.03
  -2   9  -1  219.18    7.58
  -2   9  -1  220.79    7.58
   2  -9   1  214.87    7.69
   2  -9   1  208.55    8.01
  -3   9  -1    1.83    0.36
  -3   9  -1    2.10    0.48
   3  -9   1    2.48    0.64
   3  -9   1    2.29    0.46
  -4   9  -1   18.41    1.33
   4  -9   1   18.64    1.11
   4  -9   1   19.15    1.38
  -5   9  -1    2.26    0.72
   5  -9   1    2.81    0.50
   5  -9   1    1.87    0.63
  -6   9  -1    1.42    0.70
   6  -9   1    3.75    0.85
   6  -9   1    1.69    0.73
   6  -9   1    1.72    0.39
  -7   9  -1    9.89    1.57
   7  -9   1   10.36    1.38
   7  -9   1    8.88    1.19
  -8   9  -1   24.65    2.29
   8  -9   1   24.42    1.88
   8  -9   1   24.56    1.84
  -8  -8   1    3.69    1.36
  -8  -8   1    3.12    0.88
  -7  -8   1   13.70    1.36
  -7  -8   1   11.49    1.82
   6   8  -1   27.74    1.18
  -6  -8   1   23.81    1.58
  -6  -8   1   23.57    2.18
   5   8  -1    4.67    0.47
  -5  -8   1    3.52    0.68
  -5  -8   1    4.60    1.10
   4   8  -1   41.77    1.71
  -4  -8   1   43.04    2.06
  -4  -8   1   36.09    2.34
   3   8  -1   51.27    2.04
  -3  -8   1   49.99    2.64
  -3  -8   1   51.77    2.32
  -3  -8   1   49.99    2.10
   2   8  -1    2.39    0.37
  -2  -8   1    1.70    0.54
  -2  -8   1    1.41    0.48
  -2  -8   1    2.11    0.42
  -2  -8   1    1.60    0.53
   1   8  -1    1.28    0.29
  -1  -8   1    2.53    0.67
  -1  -8   1    1.96    0.49
  -1  -8   1    2.29    0.42
  -1  -8   1    1.41    0.54
   0   8  -1   67.76    2.61
   0  -8   1   64.12    2.67
   0  -8   1   67.10    3.01
   0  -8   1   73.39    3.09
  -1   8  -1    0.98    0.20
  -1   8  -1    0.47    0.23
   1  -8   1    0.78    0.48
   1  -8   1    0.87    0.32
  -2   8  -1   83.22    3.08
  -2   8  -1   85.38    3.14
   2  -8   1   79.42    3.42
   2  -8   1   79.60    3.17
  -3   8  -1   97.31    3.70
  -3   8  -1   92.65    3.41
   3  -8   1   86.30    3.73
   3  -8   1   93.18    3.52
  -4   8  -1    6.47    0.90
  -4   8  -1    4.93    0.53
   4  -8   1    5.70    0.79
   4  -8   1    5.28    0.58
  -5   8  -1   15.79    1.42
   5  -8   1   14.33    1.20
   5  -8   1   13.46    0.86
  -6   8  -1    1.59    0.73
   6  -8   1    1.84    0.65
   6  -8   1    2.16    0.34
   6  -8   1    2.08    0.62
  -7   8  -1    1.05    0.85
   7  -8   1    0.88    0.60
   7  -8   1    1.28    0.71
  -8   8  -1   12.99    1.97
   8  -8   1   15.30    1.66
   8  -8   1   11.25    1.30
  -8  -7   1   -0.66    0.83
  -8  -7   1    1.63    0.74
  -7  -7   1    0.21    0.78
  -7  -7   1    0.58    0.55
   6   7  -1    9.73    0.60
  -6  -7   1   11.73    1.09
  -6  -7   1    9.65    1.52
   5   7  -1   20.68    0.95
  -5  -7   1   16.14    1.82
  -5  -7   1   20.74    1.33
   4   7  -1    0.23    0.21
  -4  -7   1    0.12    0.40
  -4  -7   1    1.54    0.66
  -4  -7   1    0.46    0.28
   3   7  -1   62.03    2.35
  -3  -7   1   56.76    2.93
  -3  -7   1   63.56    2.60
  -3  -7   1   63.20    2.41
   2   7  -1   80.15    3.00
  -2  -7   1   74.88    3.43
  -2  -7   1   80.14    3.07
  -2  -7   1   84.76    3.25
  -2  -7   1   86.03    3.26
   1   7  -1    1.19    0.26
  -1  -7   1    1.27    0.50
  -1  -7   1    1.13    0.31
  -1  -7   1    0.90    0.47
  -1  -7   1    1.53    0.43
   0   7  -1    1.52    0.28
   0  -7   1    1.32    0.51
   0  -7   1    1.70    0.34
  -1   7  -1   58.69    2.04
  -1   7  -1   55.18    2.13
   1  -7   1   51.78    2.44
   1  -7   1   50.59    2.18
  -2   7  -1    1.21    0.33
  -2   7  -1    1.22    0.26
   2  -7   1    1.84    0.47
   2  -7   1    1.22    0.32
  -3   7  -1  115.56    4.15
  -3   7  -1  121.05    4.50
   3  -7   1  112.75    4.46
   3  -7   1  115.02    4.24
  -4   7  -1   68.70    3.10
  -4   7  -1   68.58    2.56
   4  -7   1   69.28    2.65
   4  -7   1   67.67    2.93
  -5   7  -1    5.34    0.93
   5  -7   1    7.00    0.87
   5  -7   1    6.10    0.83
   5  -7   1    6.64    0.57
  -6   7  -1    0.88    0.66
   6  -7   1    0.78    0.24
   6  -7   1    1.22    0.56
   6  -7   1    1.31    0.55
  -7   7  -1    0.89    0.75
   7  -7   1    0.33    0.59
   7  -7   1    0.77    0.55
  -8   7  -1    2.80    1.16
   8  -7   1    3.36    0.85
   8  -7   1    4.69    0.97
  -8  -6   1    3.38    1.23
  -8  -6   1    4.54    0.88
  -7  -6   1    0.18    0.44
  -7  -6   1   -0.15    0.77
   6   6  -1    6.54    0.46
  -6  -6   1    7.30    0.85
  -6  -6   1    6.45    1.29
   5   6  -1   28.67    1.16
  -5  -6   1   25.55    2.01
  -5  -6   1   27.83    1.50
   4   6  -1   47.64    1.82
   4   6  -1   48.63    1.86
  -4  -6   1   47.04    1.85
  -4  -6   1   52.80    2.50
  -4  -6   1   40.82    2.49
  -4  -6   1   47.15    2.10
   3   6  -1    1.86    0.28
  -3  -6   1    1.17    0.50
  -3  -6   1    2.29    0.32
  -3  -6   1    2.28    0.47
   2   6  -1   66.93    2.54
  -2  -6   1   69.26    2.74
  -2  -6   1   72.65    2.62
  -2  -6   1   66.08    3.00
  -2  -6   1   71.14    2.75
   1   6  -1  238.84    7.96
  -1  -6   1  218.38    8.27
  -1  -6   1  234.25    8.02
  -1  -6   1  231.60    8.17
  -1  -6   1  233.41    8.20
   0   6  -1   -0.09    0.15
   0  -6   1    0.25    0.23
   0  -6   1   -0.32    0.34
  -1   6  -1   20.48    0.93
  -1   6  -1   20.02    0.89
   1  -6   1   19.89    0.99
   1  -6   1   19.82    1.19
   1  -6   1   20.61    0.86
  -2   6  -1   18.71    1.01
  -2   6  -1   17.74    0.85
   2  -6   1   19.05    0.74
   2  -6   1   17.19    1.04
   2  -6   1   16.78    0.91
  -3   6  -1   13.74    1.01
  -3   6  -1   12.44    0.68
   3  -6   1   13.29    0.91
   3  -6   1   14.01    0.55
   3  -6   1   13.20    0.77
  -4   6  -1   87.51    3.16
  -4   6  -1   88.46    3.70
   4  -6   1   85.76    3.43
   4  -6   1   81.36    3.13
  -5   6  -1   31.84    2.06
   5  -6   1   32.50    1.70
   5  -6   1   32.01    1.31
   5  -6   1   30.66    1.69
  -6   6  -1    4.30    0.53
  -6   6  -1    6.72    1.26
   6  -6   1    6.49    0.84
   6  -6   1    5.33    0.78
  -7   6  -1    3.48    1.06
   7  -6   1    4.69    0.81
   7  -6   1    6.92    1.02
  -8   6  -1    2.52    1.14
   8  -6   1    1.67    0.73
   8  -6   1    2.52    0.72
  -9   6  -1    1.59    1.35
   9  -6   1    0.31    0.89
   9  -6   1    0.25    0.64
  -8  -5   1   -0.19    0.93
  -8  -5   1    1.13    0.56
  -7  -5   1    4.52    0.74
  -7  -5   1    2.97    1.09
   6   5  -1    0.75    0.19
  -6  -5   1    1.26    0.50
  -6  -5   1    0.34    0.75
   5   5  -1    0.48    0.17
   5   5  -1    0.05    0.33
  -5  -5   1    0.40    0.38
  -5  -5   1    0.85    0.63
  -5  -5   1    0.56    0.68
   4   5  -1   42.93    1.68
   4   5  -1   45.97    1.77
  -4  -5   1   43.57    2.42
  -4  -5   1   45.04    1.96
  -4  -5   1   46.09    2.34
   3   5  -1  131.31    4.55
   3   5  -1  130.03    4.54
  -3  -5   1  137.40    5.05
  -3  -5   1  122.69    5.17
  -3  -5   1  132.80    4.57
  -3  -5   1  128.18    4.74
   2   5  -1    3.74    0.34
  -2  -5   1    3.32    0.45
  -2  -5   1    3.36    0.36
   1   5  -1  103.11    3.58
  -1  -5   1  103.56    3.77
  -1  -5   1  100.44    3.73
  -1  -5   1   93.49    3.86
  -1  -5   1  104.38    3.63
   0   5  -1   63.57    2.08
   0   5  -1   60.06    2.22
   0  -5   1   60.27    2.19
   0  -5   1   57.68    2.47
   0  -5   1   57.43    2.26
  -1   5  -1    0.35    0.18
  -1   5  -1    0.35    0.18
   1  -5   1    0.15    0.20
   1  -5   1    0.38    0.13
   1  -5   1    0.25    0.29
  -2   5  -1   24.63    1.19
  -2   5  -1   22.03    0.97
   2  -5   1   22.32    1.04
   2  -5   1   24.17    0.86
   2  -5   1   21.90    1.14
  -3   5  -1   57.58    2.54
  -3   5  -1   56.23    2.13
   3  -5   1   59.30    1.98
   3  -5   1   57.13    2.19
   3  -5   1   59.93    2.39
  -4   5  -1    5.27    0.48
  -4   5  -1    5.32    0.83
   4  -5   1    5.42    0.63
   4  -5   1    6.51    0.45
  -5   5  -1   73.94    3.52
  -5   5  -1   71.27    2.81
  -5   5  -1   73.30    3.18
   5  -5   1   72.60    3.05
   5  -5   1   76.04    3.10
   5  -5   1   76.48    2.62
  -6   5  -1   85.63    3.25
  -6   5  -1   80.57    3.70
  -6   5  -1   88.11    4.23
   6  -5   1   82.73    3.50
   6  -5   1   88.39    3.54
  -7   5  -1    6.28    1.03
  -7   5  -1    8.93    1.48
  -7   5  -1    7.59    0.70
   7  -5   1    7.87    0.96
   7  -5   1    7.49    0.88
  -8   5  -1    1.59    1.20
  -8   5  -1    0.88    0.38
   8  -5   1    0.38    0.57
   8  -5   1    1.64    0.68
  -9   5  -1   -0.74    1.06
   9  -5   1    0.10    1.05
  -8  -4   1   17.08    1.32
  -8  -4   1   17.40    2.27
  -7  -4   1    0.05    0.75
  -7  -4   1    0.66    0.50
   6   4  -1    4.02    0.31
  -6  -4   1    3.38    0.58
  -6  -4   1    3.02    1.04
  -6  -4   1    3.34    0.94
   5   4  -1    4.23    0.32
   5   4  -1    4.26    0.49
  -5  -4   1    3.17    0.85
  -5  -4   1    4.14    0.89
  -5  -4   1    3.60    0.54
   4   4  -1    8.19    0.44
   4   4  -1    9.17    0.61
  -4  -4   1    9.02    1.05
  -4  -4   1    8.22    1.05
  -4  -4   1    8.40    0.47
  -4  -4   1    8.59    0.72
   3   4  -1   80.38    2.85
   3   4  -1   82.94    2.90
  -3  -4   1   84.70    3.39
  -3  -4   1   78.35    3.45
  -3  -4   1   78.45    3.05
  -3  -4   1   81.11    2.87
   2   4  -1  233.67    7.66
   2   4  -1  231.16    7.66
  -2  -4   1  230.33    7.69
  -2  -4   1  222.00    7.79
  -2  -4   1  225.08    7.97
  -2  -4   1  210.06    8.10
   1   4  -1    0.88    0.17
  -1  -4   1    1.27    0.37
  -1  -4   1    1.24    0.29
  -1  -4   1    0.70    0.31
  -1  -4   1    0.98    0.19
   0   4  -1   16.23    0.70
   0  -4   1   14.79    0.91
   0  -4   1   15.81    0.67
   0  -4   1   15.08    0.72
  -1   4  -1   57.21    2.08
  -1   4  -1   55.21    2.01
   1  -4   1   55.43    2.20
   1  -4   1   55.69    1.93
   1  -4   1   52.50    2.04
  -2   4  -1   17.20    0.96
  -2   4  -1   16.49    0.70
   2  -4   1   15.20    0.58
   2  -4   1   14.99    0.83
   2  -4   1   15.58    0.74
  -3   4  -1   14.79    1.05
  -3   4  -1   14.82    0.87
  -3   4  -1   13.99    0.70
   3  -4   1   15.13    0.53
   3  -4   1   14.65    0.83
   3  -4   1   15.35    0.70
  -4   4  -1   20.07    1.21
  -4   4  -1   21.78    0.98
  -4   4  -1   18.59    1.41
   4  -4   1   22.06    0.75
   4  -4   1   22.13    1.15
   4  -4   1   21.58    0.87
  -5   4  -1   21.02    1.39
  -5   4  -1   23.11    1.09
  -5   4  -1   22.00    1.68
   5  -4   1   22.00    1.29
   5  -4   1   22.62    1.27
   5  -4   1   23.67    0.83
  -6   4  -1   31.52    1.46
  -6   4  -1   33.67    2.37
  -6   4  -1   32.35    1.95
   6  -4   1   32.33    1.70
   6  -4   1   32.30    1.68
  -7   4  -1   51.19    2.16
  -7   4  -1   50.80    3.21
  -7   4  -1   50.88    2.76
   7  -4   1   50.60    2.36
   7  -4   1   52.20    2.47
  -8   4  -1    1.44    1.02
  -8   4  -1    2.17    0.82
  -8   4  -1    2.03    0.49
   8  -4   1    1.48    0.66
   8  -4   1    0.84    0.56
  -9   4  -1    0.02    1.27
  -8  -3   1   26.73    1.65
  -8  -3   1   25.37    2.36
  -7  -3   1   21.26    1.08
  -7  -3   1   20.00    1.31
  -7  -3   1   18.94    2.11
   6   3  -1    0.30    0.14
   6   3  -1    0.34    0.37
  -6  -3   1    1.67    0.89
  -6  -3   1   -0.16    0.52
  -6  -3   1    0.58    0.41
   5   3  -1   25.20    0.96
   5   3  -1   25.92    1.20
  -5  -3   1   23.56    1.74
  -5  -3   1   22.75    1.27
  -5  -3   1   24.81    1.82
   4   3  -1    0.63    0.26
   4   3  -1    1.17    0.16
  -4  -3   1    0.96    0.52
  -4  -3   1    0.53    0.47
  -4  -3   1    1.57    0.34
   3   3  -1    1.61    0.27
   3   3  -1    1.02    0.15
  -3  -3   1    0.89    0.26
  -3  -3   1    1.32    0.18
  -3  -3   1    0.70    0.39
  -3  -3   1    1.51    0.49
   2   3  -1   81.04    2.87
   2   3  -1   85.53    2.91
  -2  -3   1   83.76    3.01
  -2  -3   1   79.64    3.21
  -2  -3   1   81.10    3.30
  -2  -3   1   85.81    2.90
   1   3  -1  394.69   12.62
  -1  -3   1  351.49   12.90
  -1  -3   1  378.53   12.71
  -1  -3   1  390.68   12.64
  -1  -3   1  375.64   12.67
  -1  -3   1  364.60   12.69
   0   3  -1   12.72    0.55
   0  -3   1   12.97    0.57
   0  -3   1   13.27    0.71
   0  -3   1   12.71    0.53
  -1   3  -1   11.75    0.62
  -1   3  -1   11.55    0.50
   1  -3   1   10.06    0.51
   1  -3   1   10.67    0.60
   1  -3   1   11.57    0.43
  -2   3  -1  165.18    5.68
  -2   3  -1  163.34    5.97
   2  -3   1  166.43    5.68
   2  -3   1  171.71    5.57
   2  -3   1  164.34    5.80
  -3   3  -1    1.42    0.34
  -3   3  -1    1.18    0.20
  -3   3  -1    1.09    0.42
   3  -3   1    1.80    0.20
   3  -3   1    1.23    0.10
   3  -3   1    1.85    0.30
  -4   3  -1   14.40    0.97
  -4   3  -1   12.33    0.65
  -4   3  -1   12.07    0.70
  -4   3  -1   13.51    1.17
   4  -3   1   12.60    0.49
   4  -3   1   12.10    0.82
   4  -3   1   13.51    0.51
   4  -3   1   12.44    0.47
  -5   3  -1   38.88    2.36
  -5   3  -1   40.65    1.76
  -5   3  -1   40.75    2.10
  -5   3  -1   41.12    1.66
   5  -3   1   39.88    1.85
   5  -3   1   43.00    1.46
  -6   3  -1   14.87    1.28
  -6   3  -1   13.26    0.92
  -6   3  -1   15.11    0.84
  -6   3  -1   13.87    1.65
   6  -3   1   14.42    1.02
  -7   3  -1   36.76    1.82
  -7   3  -1   37.72    1.67
  -7   3  -1   38.32    2.33
  -7   3  -1   35.91    2.67
   7  -3   1   35.84    1.83
  -8   3  -1   29.35    2.30
  -8   3  -1   29.62    2.79
   8  -3   1   33.58    1.80
   8  -3   1   33.44    1.92
  -9   3  -1    4.43    1.21
  -9   3  -1    3.30    1.55
  -9  -2   1    3.90    1.41
  -9  -2   1    4.56    0.84
  -8  -2   1    4.39    1.24
  -8  -2   1    2.80    0.71
  -7  -2   1   40.18    2.83
  -7  -2   1   40.70    1.72
  -7  -2   1   36.15    1.92
  -7  -2   1   39.52    2.65
   6   2  -1   30.01    1.24
   6   2  -1   32.01    1.49
  -6  -2   1   33.24    2.33
  -6  -2   1   31.17    2.18
  -6  -2   1   30.42    1.60
   5   2  -1    0.58    0.33
   5   2  -1    0.52    0.13
  -5  -2   1   -0.08    0.44
  -5  -2   1    0.43    0.30
  -5  -2   1    0.94    0.63
   4   2  -1    4.18    0.26
   4   2  -1    4.32    0.42
  -4  -2   1    3.33    0.72
  -4  -2   1    3.79    0.46
  -4  -2   1    4.38    0.74
   3   2  -1   10.88    0.58
   3   2  -1   10.02    0.44
  -3  -2   1    9.42    0.63
  -3  -2   1   11.15    0.88
  -3  -2   1   11.29    0.93
   2   2  -1    1.26    0.14
   2   2  -1    1.61    0.21
  -2  -2   1    1.40    0.35
  -2  -2   1    1.71    0.24
  -2  -2   1    1.37    0.38
   1   2  -1  351.00   11.70
   1   2  -1  340.28   11.72
  -1  -2   1  359.45   11.75
  -1  -2   1  349.14   11.71
  -1  -2   1  357.18   11.76
  -1  -2   1  341.15   11.97
   0  -2   1  142.96    5.05
   0  -2   1  149.26    4.92
  -1   2  -1    2.68    0.30
   1  -2   1    2.72    0.13
   1  -2   1    3.08    0.19
  -2   2  -1   99.79    3.55
  -2   2  -1   97.02    3.35
  -2   2  -1   94.32    3.38
  -2   2  -1   92.54    3.66
   2  -2   1   95.87    3.27
   2  -2   1  102.43    3.31
  -3   2  -1    0.46    0.26
  -3   2  -1    0.59    0.16
  -3   2  -1    0.66    0.21
  -3   2  -1    0.48    0.38
   3  -2   1    0.60    0.10
   3  -2   1    0.91    0.10
  -4   2  -1    0.06    0.28
  -4   2  -1    0.36    0.21
  -4   2  -1    0.39    0.50
  -4   2  -1    0.59    0.18
   4  -2   1    0.31    0.24
   4  -2   1    0.29    0.11
  -5   2  -1    3.64    0.85
  -5   2  -1    3.87    0.40
  -5   2  -1    3.78    0.69
  -5   2  -1    3.72    0.50
   5  -2   1    3.29    0.50
   5  -2   1    3.99    0.28
  -6   2  -1   38.62    2.64
  -6   2  -1   44.55    1.83
  -6   2  -1   44.81    2.00
  -6   2  -1   48.24    2.49
   6  -2   1   45.66    2.01
  -7   2  -1    6.41    0.79
  -7   2  -1    5.49    0.60
  -7   2  -1    5.27    1.04
  -7   2  -1    3.87    1.16
   7  -2   1    6.91    0.77
  -8   2  -1   12.10    1.97
  -8   2  -1   15.81    1.84
  -8   2  -1   15.99    1.21
  -9   2  -1   19.31    1.41
  -9   2  -1   18.91    2.76
  -9   2  -1   18.82    2.17
  -9  -1   1    1.99    1.11
  -9  -1   1    1.94    0.73
  -8  -1   1    7.97    1.47
  -8  -1   1    8.65    1.03
   7   1  -1    1.15    0.52
  -7  -1   1    1.28    0.51
  -7  -1   1    1.78    0.39
  -7  -1   1    2.05    1.00
  -7  -1   1    1.46    0.76
   6   1  -1   88.92    3.29
  -6  -1   1   84.37    3.98
  -6  -1   1   84.56    3.14
  -6  -1   1   78.49    4.15
  -6  -1   1   83.38    3.36
   5   1  -1   33.60    1.22
   5   1  -1   34.67    1.50
  -5  -1   1   31.89    2.12
  -5  -1   1   35.08    2.01
  -5  -1   1   33.97    1.57
   4   1  -1    6.17    0.50
   4   1  -1    6.75    0.31
  -4  -1   1    5.70    0.56
  -4  -1   1    5.32    0.78
  -4  -1   1    6.51    0.94
   3   1  -1    2.78    0.18
   3   1  -1    2.49    0.28
  -3  -1   1    2.83    0.49
  -3  -1   1    2.70    0.56
  -3  -1   1    2.20    0.33
   2   1  -1    4.50    0.31
   2   1  -1    4.34    0.22
  -2  -1   1    4.08    0.53
  -2  -1   1    4.09    0.34
  -2  -1   1    4.60    0.51
   1   1  -1   39.84    1.40
   1   1  -1   39.04    1.36
  -1  -1   1   39.38    1.40
  -1  -1   1   40.41    1.58
  -1  -1   1   39.16    1.42
   0  -1   1  159.70    5.37
  -1   1  -1  125.66    4.08
  -1   1  -1  120.98    4.07
  -1   1  -1  114.87    4.24
  -1   1  -1  127.59    4.19
   1  -1   1  123.78    4.04
   1  -1   1  109.88    4.10
  -2   1  -1   19.10    0.73
  -2   1  -1   17.88    1.03
  -2   1  -1   18.43    0.78
  -2   1  -1   18.72    0.93
   2  -1   1   19.41    0.69
  -3   1  -1   76.44    2.65
  -3   1  -1   73.89    3.14
  -3   1  -1   76.68    2.99
  -3   1  -1   70.82    2.72
   3  -1   1   74.66    2.75
   3  -1   1   77.28    2.60
  -4   1  -1   13.95    1.21
  -4   1  -1   15.84    1.07
  -4   1  -1   14.52    0.68
  -4   1  -1   13.93    0.80
   4  -1   1   14.21    0.78
   4  -1   1   14.71    0.62
  -5   1  -1    1.07    0.50
  -5   1  -1    0.47    0.58
  -5   1  -1    1.31    0.34
  -5   1  -1    1.17    0.26
   5  -1   1    1.44    0.34
   5  -1   1    1.46    0.20
  -6   1  -1   24.93    2.15
  -6   1  -1   28.06    1.49
  -6   1  -1   29.25    1.28
  -6   1  -1   27.80    1.88
   6  -1   1   31.71    1.47
  -7   1  -1   34.98    2.67
  -7   1  -1   37.01    2.38
  -7   1  -1   35.46    1.59
  -7   1  -1   35.88    1.81
   7  -1   1   35.33    1.74
  -8   1  -1    0.16    0.96
  -8   1  -1    1.38    0.98
  -8   1  -1    0.83    0.49
  -9   1  -1   10.56    2.10
  -9   1  -1   16.38    1.27
  -9   1  -1   14.63    1.99
  -9   0   1    1.65    0.61
  -9   0   1    0.91    0.94
  -8   0   1    4.79    0.82
  -8   0   1    4.68    1.21
  -8   0   1    5.27    0.64
   7   0  -1   12.15    0.98
  -7   0   1   13.94    1.08
  -7   0   1   13.58    1.59
  -7   0   1   11.86    0.78
  -7   0   1   12.98    1.79
   6   0  -1    3.83    0.55
  -6   0   1    3.40    0.99
  -6   0   1    3.47    0.83
  -6   0   1    3.46    0.45
  -6   0   1    3.06    0.55
   5   0  -1   95.05    3.23
   5   0  -1   98.52    3.58
  -5   0   1   93.97    4.05
  -5   0   1   90.92    4.25
  -5   0   1   96.45    3.44
  -5   0   1   94.16    3.61
   4   0  -1   82.12    2.83
   4   0  -1   82.07    3.07
  -4   0   1   87.08    3.50
  -4   0   1   83.73    3.12
  -4   0   1   80.20    3.63
   3   0  -1   15.94    0.76
   3   0  -1   15.61    0.58
  -3   0   1   15.20    0.97
  -3   0   1   15.16    1.09
  -3   0   1   15.02    0.76
   2   0  -1    0.37    0.14
   2   0  -1    0.34    0.07
  -2   0   1    0.34    0.21
  -2   0   1    0.10    0.28
  -2   0   1    0.30    0.15
   1   0  -1    1.97    0.15
   1   0  -1    1.95    0.10
  -1   0   1    1.90    0.11
  -1   0   1    2.26    0.28
  -1   0   1    2.26    0.24
  -1   0   1    2.18    0.15
   0   0  -1    0.00    0.01
   0   0   1    0.00    0.00
  -1   0  -1  226.49    7.57
  -1   0  -1  223.47    7.67
  -2   0  -1  131.21    4.96
  -2   0  -1  139.35    4.68
  -2   0  -1  133.65    4.59
  -2   0  -1  139.57    4.88
   2   0   1  133.88    4.65
  -3   0  -1   10.68    0.97
  -3   0  -1   11.00    0.51
  -3   0  -1   11.73    0.83
  -3   0  -1   11.49    0.63
   3   0   1   11.64    0.59
  -4   0  -1   77.58    2.93
  -4   0  -1   77.32    2.76
  -4   0  -1   76.26    3.44
  -4   0  -1   79.60    3.31
   4   0   1   76.47    2.86
  -5   0  -1    2.39    0.45
  -5   0  -1    2.33    0.76
  -5   0  -1    2.49    0.32
  -5   0  -1    2.63    0.65
   5   0   1    2.66    0.40
  -6   0  -1    1.02    0.26
  -6   0  -1    0.95    0.39
  -6   0  -1    1.09    0.77
  -6   0  -1    0.95    0.64
   6   0   1    0.99    0.24
   6   0   1    1.78    0.40
  -7   0  -1   14.60    0.87
  -7   0  -1   14.76    1.11
  -7   0  -1   11.50    1.73
  -7   0  -1   15.51    1.77
   7   0   1   15.16    1.12
  -8   0  -1   35.28    2.98
  -8   0  -1   40.00    2.06
  -8   0  -1   37.23    2.69
  -9   0  -1    2.32    0.71
  -9   0  -1    3.60    1.25
  -9   0  -1    0.94    1.44
  -9   1   1    1.35    1.01
  -9   1   1    2.38    0.69
   8  -1  -1    0.36    0.53
  -8   1   1    0.49    0.47
  -8   1   1    0.22    0.70
  -8   1   1    0.66    0.36
   7  -1  -1   21.72    1.29
  -7   1   1   20.93    1.79
  -7   1   1   20.29    1.32
  -7   1   1   19.85    1.07
  -7   1   1   21.10    2.31
   6  -1  -1   20.02    1.16
  -6   1   1   15.32    1.75
  -6   1   1   18.70    1.13
  -6   1   1   19.95    1.51
  -6   1   1   19.94    0.97
   5  -1  -1    3.78    0.24
   5  -1  -1    4.06    0.52
  -5   1   1    5.60    1.03
  -5   1   1    4.61    0.56
  -5   1   1    5.20    0.79
  -5   1   1    3.29    0.39
   4  -1  -1   75.13    2.56
   4  -1  -1   74.37    2.81
  -4   1   1   80.08    3.15
  -4   1   1   70.40    3.33
  -4   1   1   71.94    2.81
  -4   1   1   74.54    2.70
   3  -1  -1   35.79    1.46
   3  -1  -1   36.92    1.27
  -3   1   1   31.50    1.77
  -3   1   1   37.50    1.68
  -3   1   1   35.80    1.45
  -3   1   1   36.84    1.37
   2  -1  -1   66.87    2.22
   2  -1  -1   65.81    2.35
  -2   1   1   64.62    2.32
  -2   1   1   63.95    2.27
  -2   1   1   67.42    2.48
  -2   1   1   59.88    2.59
   1  -1  -1   17.83    0.65
  -1   1   1   17.03    0.82
  -1   1   1   17.77    0.67
  -1   1   1   19.63    0.75
   0  -1  -1    0.01    0.01
  -1  -1  -1   27.85    1.02
  -1  -1  -1   29.62    1.12
  -1  -1  -1   28.56    1.15
   1   1   1   23.90    0.96
   1   1   1   27.09    0.94
  -2  -1  -1  150.35    5.63
  -2  -1  -1  156.43    5.38
  -2  -1  -1  157.68    5.59
   2   1   1  158.75    5.23
   2   1   1  156.09    5.29
  -3  -1  -1   80.37    3.25
  -3  -1  -1   78.07    3.33
  -3  -1  -1   79.53    2.95
   3   1   1   81.34    2.86
   3   1   1   82.21    2.72
  -4  -1  -1    6.25    0.59
  -4  -1  -1    7.36    0.97
  -4  -1  -1    6.39    0.84
   4   1   1    6.76    0.28
   4   1   1    7.33    0.32
   4   1   1    7.03    0.49
  -5  -1  -1   33.35    2.12
  -5  -1  -1   32.12    1.33
  -5  -1  -1   32.73    2.00
  -5  -1  -1   32.08    1.53
   5   1   1   33.71    1.45
  -6  -1  -1    0.01    0.55
  -6  -1  -1    0.82    0.37
  -6  -1  -1    0.73    0.27
  -6  -1  -1    1.43    0.81
   6   1   1    0.43    0.32
  -7  -1  -1    2.37    0.55
  -7  -1  -1    1.77    0.83
  -7  -1  -1    0.80    0.90
  -8  -1  -1    7.42    1.71
  -8  -1  -1    5.73    1.34
  -8  -1  -1    8.29    0.98
  -9  -1  -1   19.17    2.36
  -9  -1  -1   19.46    1.53
  -9   2   1   11.58    1.72
   8  -2  -1    1.59    0.58
  -8   2   1    1.19    0.58
  -8   2   1    1.69    0.82
  -8   2   1    1.45    0.43
   7  -2  -1    2.51    0.57
  -7   2   1    2.17    0.52
  -7   2   1    2.65    0.43
  -7   2   1    2.71    0.82
  -7   2   1    1.41    0.94
   6  -2  -1   57.39    2.38
  -6   2   1   48.88    3.03
  -6   2   1   54.06    2.35
  -6   2   1   57.46    2.19
  -6   2   1   53.63    2.73
   5  -2  -1   22.66    0.88
   5  -2  -1   22.72    0.85
   5  -2  -1   22.18    1.18
  -5   2   1   21.47    1.16
  -5   2   1   21.68    1.44
  -5   2   1   23.38    1.04
  -5   2   1   22.84    1.72
   4  -2  -1   22.47    1.10
   4  -2  -1   22.21    0.84
  -4   2   1   21.01    1.49
  -4   2   1   19.51    1.22
  -4   2   1   20.75    0.94
  -4   2   1   22.03    1.04
   3  -2  -1  179.51    5.86
   3  -2  -1  171.10    6.06
  -3   2   1  177.21    6.21
  -3   2   1  171.20    6.01
  -3   2   1  172.14    5.94
  -3   2   1  167.06    6.43
   2  -2  -1  635.08   21.51
   2  -2  -1  650.36   21.47
  -2   2   1  629.28   21.45
  -2   2   1  671.88   21.71
  -2   2   1  606.69   21.67
   1  -2  -1   43.92    1.58
  -1   2   1   46.62    1.60
  -1   2   1   45.22    1.58
  -1   2   1   45.19    1.59
  -1   2   1   42.32    1.71
   0  -2  -1    3.38    0.26
   0  -2  -1    3.66    0.19
   0  -2  -1    3.57    0.23
   0   2   1    3.53    0.20
  -1  -2  -1   48.31    1.76
  -1  -2  -1   50.64    1.82
  -1  -2  -1   52.21    1.91
  -1  -2  -1   50.35    1.88
   1   2   1   48.71    1.76
   1   2   1   47.12    1.67
  -2  -2  -1    2.37    0.29
  -2  -2  -1    2.62    0.41
  -2  -2  -1    2.32    0.43
   2   2   1    2.09    0.18
   2   2   1    2.34    0.19
  -3  -2  -1   95.09    3.70
  -3  -2  -1   93.94    3.35
  -3  -2  -1   88.86    3.68
   3   2   1   88.86    3.12
   3   2   1   90.64    3.19
  -4  -2  -1  133.01    5.38
  -4  -2  -1  138.34    5.37
  -4  -2  -1  134.25    4.88
   4   2   1  134.58    4.57
   4   2   1  135.48    4.72
  -5  -2  -1    6.33    0.68
  -5  -2  -1    5.87    1.02
  -5  -2  -1    5.89    0.99
   5   2   1    6.27    0.29
   5   2   1    7.24    0.58
  -6  -2  -1    1.35    0.83
  -6  -2  -1    2.53    0.37
  -6  -2  -1    2.48    0.52
  -6  -2  -1    1.91    0.72
   6   2   1    1.31    0.40
  -7  -2  -1    0.75    0.47
  -7  -2  -1    0.79    0.74
  -7  -2  -1   -0.43    0.76
  -8  -2  -1    0.16    0.78
  -8  -2  -1   -0.20    0.91
  -8  -2  -1   -0.21    0.47
   9  -3  -1    2.73    0.82
  -9   3   1    2.81    1.05
   8  -3  -1   17.31    1.32
  -8   3   1   13.60    1.67
  -8   3   1   15.07    1.00
   7  -3  -1    0.55    0.47
  -7   3   1    1.02    0.66
  -7   3   1    0.80    0.88
  -7   3   1    0.37    0.44
  -7   3   1    0.75    0.34
   6  -3  -1    0.53    0.38
  -6   3   1    0.34    0.65
  -6   3   1   -0.51    0.27
  -6   3   1    0.25    0.24
  -6   3   1    0.23    0.47
   5  -3  -1   60.68    2.11
   5  -3  -1   58.60    2.41
  -5   3   1   56.79    2.22
  -5   3   1   53.96    2.93
  -5   3   1   58.81    2.64
  -5   3   1   55.47    2.32
   4  -3  -1   65.38    2.33
   4  -3  -1   65.68    2.59
  -4   3   1   64.83    2.50
  -4   3   1   65.87    2.73
  -4   3   1   63.37    3.01
  -4   3   1   65.41    2.42
   3  -3  -1   27.56    1.06
   3  -3  -1   27.22    1.24
  -3   3   1   29.57    1.57
  -3   3   1   26.32    1.26
  -3   3   1   25.20    1.09
   2  -3  -1   79.75    2.71
  -2   3   1   78.89    2.71
  -2   3   1   73.26    2.67
  -2   3   1   75.28    2.99
  -2   3   1   77.13    2.80
   1  -3  -1   87.92    3.18
   1  -3  -1   89.63    3.12
  -1   3   1   90.19    3.08
  -1   3   1   88.62    3.08
   0  -3  -1    0.41    0.16
   0  -3  -1    0.26    0.21
   0  -3  -1    0.24    0.10
   0   3   1    0.25    0.12
  -1  -3  -1    3.27    0.35
  -1  -3  -1    3.43    0.33
  -1  -3  -1    4.08    0.41
  -1  -3  -1    3.69    0.39
  -1  -3  -1    3.89    0.36
   1   3   1    3.15    0.28
  -2  -3  -1  120.57    4.46
  -2  -3  -1  126.57    4.39
  -2  -3  -1  130.98    4.72
  -2  -3  -1  125.45    4.65
   2   3   1  127.68    4.29
   2   3   1  127.31    4.35
  -3  -3  -1    6.60    0.59
  -3  -3  -1    6.77    0.81
  -3  -3  -1    5.93    0.76
   3   3   1    6.71    0.41
   3   3   1    7.03    0.36
  -4  -3  -1   68.76    2.77
  -4  -3  -1   68.03    3.18
  -4  -3  -1   74.75    3.28
   4   3   1   69.07    2.47
   4   3   1   74.16    2.58
  -5  -3  -1   42.15    1.96
  -5  -3  -1   46.79    2.55
  -5  -3  -1   44.13    2.51
   5   3   1   42.75    1.58
   5   3   1   47.84    1.79
  -6  -3  -1    2.92    0.36
  -6  -3  -1    2.05    0.88
  -6  -3  -1    2.59    0.52
  -6  -3  -1    1.08    0.72
  -7  -3  -1    3.95    0.72
  -7  -3  -1    5.05    1.31
  -7  -3  -1    5.10    1.19
  -8  -3  -1   -0.27    0.43
  -8  -3  -1   -0.46    0.74
  -8  -3  -1    0.64    1.02
   9  -4  -1   14.21    1.51
   9  -4  -1    9.11    1.16
  -9   4   1   10.43    1.54
  -9   4   1    8.76    0.97
   8  -4  -1    3.82    0.73
   8  -4  -1    4.71    0.88
  -8   4   1    5.25    1.11
  -8   4   1    5.41    0.68
   7  -4  -1   13.03    1.08
  -7   4   1   13.00    0.87
  -7   4   1   12.50    1.43
  -7   4   1   14.25    1.85
   6  -4  -1    0.79    0.24
   6  -4  -1    0.77    0.43
  -6   4   1    1.23    0.34
  -6   4   1    1.12    0.72
  -6   4   1    1.02    0.50
   5  -4  -1    0.38    0.21
   5  -4  -1   -0.02    0.30
  -5   4   1   -0.01    0.19
  -5   4   1    0.54    0.61
  -5   4   1    0.05    0.30
   4  -4  -1   83.28    2.99
   4  -4  -1   79.52    3.22
  -4   4   1   87.29    3.66
  -4   4   1   84.21    3.31
  -4   4   1   81.63    3.03
   3  -4  -1   42.62    1.60
   3  -4  -1   42.16    1.78
  -3   4   1   39.17    1.97
  -3   4   1   41.80    1.74
  -3   4   1   41.83    1.60
  -3   4   1   40.49    1.54
   2  -4  -1    4.38    0.44
   2  -4  -1    4.52    0.38
  -2   4   1    4.95    0.36
  -2   4   1    4.49    0.33
  -2   4   1    5.55    0.58
  -2   4   1    4.86    0.33
   1  -4  -1  419.61   14.42
   1  -4  -1  431.60   14.35
  -1   4   1  423.20   14.29
   0  -4  -1   10.81    0.73
   0  -4  -1   12.97    0.47
   0  -4  -1   10.25    0.56
   0  -4  -1   12.79    0.65
   0   4   1   10.15    0.56
  -1  -4  -1   12.86    0.77
  -1  -4  -1   11.17    0.61
  -1  -4  -1   11.07    0.63
  -1  -4  -1   12.04    0.72
  -1  -4  -1   11.77    0.69
   1   4   1   10.66    0.58
  -2  -4  -1   34.95    1.35
  -2  -4  -1   32.77    1.58
  -2  -4  -1   32.32    1.51
  -2  -4  -1   31.81    1.42
   2   4   1   31.14    1.28
  -3  -4  -1   30.68    1.62
  -3  -4  -1   29.28    1.20
  -3  -4  -1   29.81    1.38
  -3  -4  -1   29.26    1.68
   3   4   1   29.82    1.14
   3   4   1   30.34    1.17
  -4  -4  -1    0.55    0.46
  -4  -4  -1    0.24    0.49
  -4  -4  -1    0.18    0.29
   4   4   1    0.19    0.13
   4   4   1    0.30    0.22
  -5  -4  -1   62.02    3.17
  -5  -4  -1   62.50    2.57
  -5  -4  -1   63.44    3.15
   5   4   1   62.78    2.31
   5   4   1   55.77    2.15
  -6  -4  -1   41.87    2.07
  -6  -4  -1   50.08    2.83
  -6  -4  -1   43.21    2.76
  -7  -4  -1    2.23    0.62
  -7  -4  -1    1.53    1.03
  -7  -4  -1    1.20    0.83
  -8  -4  -1    0.48    0.50
  -8  -4  -1    1.01    1.10
  -8  -4  -1    1.31    1.10
   9  -5  -1   34.24    2.09
   9  -5  -1   37.05    2.26
  -9   5   1   34.88    2.53
  -9   5   1   35.70    1.85
   8  -5  -1    9.59    1.19
   8  -5  -1    8.31    1.01
  -8   5   1    7.61    0.81
  -8   5   1    7.85    1.28
   7  -5  -1    5.95    0.86
   7  -5  -1    6.44    0.87
  -7   5   1    5.22    1.32
  -7   5   1    6.15    0.98
  -7   5   1    6.05    0.66
   6  -5  -1    4.20    0.42
   6  -5  -1    4.12    0.71
   6  -5  -1    4.18    0.68
  -6   5   1    3.02    0.46
  -6   5   1    2.83    0.90
  -6   5   1    4.15    0.75
   5  -5  -1    5.56    0.69
   5  -5  -1    5.35    0.72
   5  -5  -1    4.57    0.48
  -5   5   1    4.60    0.50
  -5   5   1    5.46    0.75
  -5   5   1    6.06    1.04
   4  -5  -1    1.35    0.39
   4  -5  -1    1.53    0.30
   4  -5  -1    0.86    0.37
  -4   5   1    1.50    0.28
  -4   5   1    1.40    0.59
  -4   5   1    1.32    0.38
  -4   5   1    2.26    0.29
   3  -5  -1   49.49    2.09
   3  -5  -1   50.83    1.96
  -3   5   1   49.40    1.92
  -3   5   1   51.48    1.89
  -3   5   1   49.04    2.28
  -3   5   1   50.11    2.02
   2  -5  -1  132.41    5.07
   2  -5  -1  142.76    4.99
  -2   5   1  146.86    4.92
  -2   5   1  143.35    5.14
   1  -5  -1   33.24    1.44
   1  -5  -1   33.89    1.52
  -1   5   1   35.97    1.38
   0  -5  -1  186.59    6.79
   0  -5  -1  198.47    7.05
   0  -5  -1  203.44    6.89
   0   5   1  201.73    6.81
  -1  -5  -1    4.79    0.59
  -1  -5  -1    3.52    0.47
  -1  -5  -1    4.33    0.46
  -1  -5  -1    4.64    0.53
  -1  -5  -1    4.81    0.39
   1   5   1    4.18    0.41
  -2  -5  -1   23.54    1.17
  -2  -5  -1   23.40    1.29
  -2  -5  -1   24.46    1.19
  -2  -5  -1   23.76    1.09
  -2  -5  -1   21.51    1.05
   2   5   1   20.25    0.98
  -3  -5  -1   30.65    1.64
  -3  -5  -1   30.81    1.76
  -3  -5  -1   32.19    1.31
  -3  -5  -1   30.20    1.46
   3   5   1   30.79    1.26
   3   5   1   31.62    1.17
  -4  -5  -1   29.35    1.72
  -4  -5  -1   27.32    1.81
  -4  -5  -1   27.23    1.43
   4   5   1   28.96    1.14
   4   5   1   26.47    1.12
  -5  -5  -1    0.67    0.61
  -5  -5  -1    1.16    0.44
  -5  -5  -1    0.54    0.60
   5   5   1    0.78    0.18
  -6  -5  -1   26.10    2.04
  -6  -5  -1   23.73    1.39
  -6  -5  -1   21.11    1.93
   6   5   1   21.16    0.90
  -7  -5  -1   33.14    2.68
  -7  -5  -1   44.25    2.95
  -7  -5  -1   39.81    2.08
  -8  -5  -1    4.93    0.83
  -8  -5  -1    5.48    1.50
   9  -6  -1    5.05    1.10
   9  -6  -1    4.51    0.97
  -9   6   1    5.25    0.76
   8  -6  -1   54.73    2.70
   8  -6  -1   52.58    2.73
  -8   6   1   52.20    2.85
  -8   6   1   49.63    2.29
   7  -6  -1   10.65    1.12
   7  -6  -1   14.09    1.39
  -7   6   1   11.08    0.91
  -7   6   1   11.31    1.30
  -7   6   1   10.02    1.66
   6  -6  -1    3.25    0.65
   6  -6  -1    3.80    0.45
   6  -6  -1    2.63    0.64
  -6   6   1    3.40    0.93
  -6   6   1    2.76    0.66
  -6   6   1    2.59    0.44
   5  -6  -1    2.20    0.55
   5  -6  -1    2.46    0.42
   5  -6  -1    3.15    0.59
  -5   6   1    3.88    0.84
  -5   6   1    3.39    0.58
  -5   6   1    2.84    0.42
   4  -6  -1    8.18    0.82
   4  -6  -1    7.53    0.62
   4  -6  -1    6.69    0.77
  -4   6   1    7.29    0.51
  -4   6   1    5.25    0.51
  -4   6   1    6.08    0.58
  -4   6   1    6.82    0.91
   3  -6  -1   12.63    0.89
   3  -6  -1   13.83    0.81
  -3   6   1   14.97    0.74
  -3   6   1   14.97    1.04
   2  -6  -1   30.72    1.49
   2  -6  -1   31.04    1.40
  -2   6   1   33.50    1.48
  -2   6   1   31.47    1.32
   1  -6  -1  103.58    3.88
   1  -6  -1  106.69    4.01
  -1   6   1  106.36    3.79
   0  -6  -1   31.79    1.45
   0  -6  -1   34.45    1.67
   0  -6  -1   33.06    1.39
   0   6   1   32.37    1.37
  -1  -6  -1  215.92    7.59
  -1  -6  -1  224.63    7.44
  -1  -6  -1  223.06    7.82
  -1  -6  -1  210.89    7.67
  -1  -6  -1  212.26    7.72
   1   6   1  215.40    7.51
  -2  -6  -1    3.23    0.46
  -2  -6  -1    2.52    0.37
  -2  -6  -1    3.02    0.47
  -2  -6  -1    3.42    0.53
  -2  -6  -1    2.93    0.53
   2   6   1    2.33    0.32
  -3  -6  -1    2.19    0.59
  -3  -6  -1    2.22    0.36
  -3  -6  -1    2.42    0.47
  -3  -6  -1    2.72    0.55
  -4  -6  -1   19.67    1.43
  -4  -6  -1   15.88    1.43
  -4  -6  -1   18.67    1.18
   4   6   1   18.06    0.85
  -5  -6  -1   14.92    1.08
  -5  -6  -1   14.44    1.66
  -5  -6  -1   16.04    1.47
   5   6   1   14.54    0.73
  -6  -6  -1    0.86    0.73
  -6  -6  -1   -0.04    0.69
  -6  -6  -1    0.44    0.43
   6   6   1    0.05    0.17
  -7  -6  -1   11.61    1.78
  -7  -6  -1   17.53    1.34
  -7  -6  -1   13.77    1.77
  -8  -6  -1   23.07    1.65
  -8  -6  -1   18.10    2.40
   9  -7  -1    0.72    0.74
   9  -7  -1    1.33    0.87
   8  -7  -1    8.65    1.25
   8  -7  -1    5.94    1.03
   7  -7  -1   53.13    2.60
   7  -7  -1   51.51    2.61
  -7   7   1   51.49    2.26
  -7   7   1   49.99    3.13
   6  -7  -1   35.84    1.94
   6  -7  -1   37.07    1.98
   6  -7  -1   30.68    1.52
  -6   7   1   34.70    1.63
  -6   7   1   37.53    2.42
   5  -7  -1    5.99    0.79
   5  -7  -1    5.41    0.61
   5  -7  -1    7.15    0.86
  -5   7   1    7.18    1.09
  -5   7   1    5.59    0.59
   4  -7  -1   10.69    0.89
   4  -7  -1   11.56    0.81
   4  -7  -1   11.60    0.97
  -4   7   1   12.40    1.23
  -4   7   1   11.14    0.69
   3  -7  -1    1.37    0.36
   3  -7  -1    1.28    0.39
  -3   7   1    1.26    0.28
  -3   7   1    1.75    0.47
   2  -7  -1    0.46    0.32
   2  -7  -1    1.15    0.34
  -2   7   1    0.68    0.26
   1  -7  -1  141.94    5.22
   1  -7  -1  143.65    5.40
  -1   7   1  146.15    5.12
   0  -7  -1   73.68    3.07
   0  -7  -1   70.77    2.73
   0  -7  -1   71.77    2.84
   0   7   1   73.27    2.74
  -1  -7  -1   13.35    0.89
  -1  -7  -1   13.26    1.20
  -1  -7  -1   12.52    0.84
  -1  -7  -1   12.66    0.64
  -1  -7  -1   12.71    0.97
   1   7   1   13.30    0.76
  -2  -7  -1   66.78    2.79
  -2  -7  -1   61.82    2.55
  -2  -7  -1   66.38    2.57
  -2  -7  -1   65.20    2.66
  -2  -7  -1   62.15    2.81
   2   7   1   64.18    2.48
  -3  -7  -1    6.52    0.63
  -3  -7  -1    7.21    0.80
  -3  -7  -1    7.25    0.80
  -3  -7  -1    6.80    0.95
   3   7   1    7.14    0.58
  -4  -7  -1    3.69    0.83
  -4  -7  -1    4.95    0.80
  -4  -7  -1    4.51    0.68
   4   7   1    4.27    0.45
  -5  -7  -1    1.16    0.71
  -5  -7  -1    0.40    0.43
  -5  -7  -1    0.74    0.61
   5   7   1    0.92    0.25
  -6  -7  -1   28.97    1.71
  -6  -7  -1   37.42    2.37
  -6  -7  -1   28.52    2.33
   6   7   1   27.44    1.22
  -7  -7  -1    0.47    0.56
  -7  -7  -1    1.76    0.94
  -8  -7  -1    7.79    1.67
  -8  -7  -1    6.68    1.07
   8  -8  -1    4.57    1.03
   8  -8  -1    3.68    0.90
   7  -8  -1    3.22    0.82
   7  -8  -1    3.25    0.78
   6  -8  -1   63.48    3.01
   6  -8  -1   63.11    2.57
   6  -8  -1   61.71    2.97
  -6   8   1   66.96    3.42
   5  -8  -1   31.02    1.77
   5  -8  -1   30.21    1.76
   5  -8  -1   30.56    1.50
  -5   8   1   29.21    1.96
   4  -8  -1    3.03    0.62
   4  -8  -1    2.40    0.46
   4  -8  -1    2.99    0.60
  -4   8   1    3.77    0.73
  -4   8   1    3.28    0.46
   3  -8  -1   11.80    0.99
   3  -8  -1   12.66    0.91
  -3   8   1   14.15    0.81
  -3   8   1   15.55    1.02
   2  -8  -1   11.11    0.82
   2  -8  -1   12.88    0.97
  -2   8   1   12.57    0.75
   1  -8  -1    4.95    0.58
   1  -8  -1    5.62    0.76
  -1   8   1    4.84    0.51
   0  -8  -1  163.09    5.72
   0  -8  -1  162.96    6.09
   0  -8  -1  156.13    5.80
   0   8   1  158.44    5.70
  -1  -8  -1   43.58    2.19
  -1  -8  -1   44.63    2.29
  -1  -8  -1   45.12    1.96
  -1  -8  -1   45.69    2.03
   1   8   1   45.00    1.85
  -2  -8  -1    1.79    0.38
  -2  -8  -1    1.75    0.39
  -2  -8  -1    2.24    0.60
  -2  -8  -1    1.41    0.57
  -2  -8  -1    1.77    0.52
   2   8   1    1.84    0.34
  -3  -8  -1   39.12    2.20
  -3  -8  -1   41.43    2.02
  -3  -8  -1   41.04    1.94
  -3  -8  -1   39.68    1.78
   3   8   1   37.35    1.69
  -4  -8  -1   21.76    1.72
  -4  -8  -1   23.31    1.45
  -4  -8  -1   25.07    1.61
   4   8   1   22.39    1.12
  -5  -8  -1    2.58    0.91
  -5  -8  -1    3.01    0.66
  -5  -8  -1    2.70    0.81
   5   8   1    1.91    0.34
  -6  -8  -1    3.63    1.03
  -6  -8  -1    2.97    1.04
  -6  -8  -1    3.04    0.70
   6   8   1    2.82    0.38
  -7  -8  -1   25.43    1.72
  -7  -8  -1   20.52    2.37
   8  -9  -1    7.12    1.18
   8  -9  -1    7.88    1.23
   7  -9  -1    3.13    0.86
   7  -9  -1    4.54    0.90
   6  -9  -1    4.49    0.62
   6  -9  -1    5.43    0.91
   6  -9  -1    5.48    0.92
   5  -9  -1   71.89    2.92
   5  -9  -1   70.53    3.24
   5  -9  -1   73.36    3.27
  -5   9   1   69.31    3.36
   4  -9  -1   36.03    1.90
   4  -9  -1   33.97    1.67
  -4   9   1   32.33    1.52
   3  -9  -1    1.07    0.49
   3  -9  -1    1.92    0.46
  -3   9   1    1.38    0.36
   2  -9  -1   11.09    1.11
   2  -9  -1    9.20    0.83
  -2   9   1    9.99    0.69
   1  -9  -1   11.93    0.87
   1  -9  -1   10.11    1.10
  -1   9   1   11.85    0.76
   0  -9  -1   10.58    0.74
   0  -9  -1   12.39    1.36
   0  -9  -1   11.85    1.18
   0  -9  -1   10.60    0.89
   0   9   1   10.17    0.72
  -1  -9  -1   63.84    3.01
  -1  -9  -1   71.35    2.81
  -1  -9  -1   69.38    2.84
  -1  -9  -1   64.40    3.13
   1   9   1   68.44    2.66
  -2  -9  -1   86.26    3.77
  -2  -9  -1   93.69    3.93
  -2  -9  -1   88.53    3.77
  -2  -9  -1   98.09    3.60
   2   9   1   90.14    3.45
  -3  -9  -1    4.99    0.70
  -3  -9  -1    5.32    0.88
  -3  -9  -1    4.83    0.79
  -3  -9  -1    3.88    0.60
  -3  -9  -1    3.97    0.81
   3   9   1    4.35    0.54
  -4  -9  -1   19.15    1.39
  -4  -9  -1   19.72    1.42
  -4  -9  -1   20.66    1.68
   4   9   1   19.85    1.07
  -5  -9  -1    2.90    0.70
  -5  -9  -1    2.31    0.91
   5   9   1    2.01    0.40
  -6  -9  -1    1.85    0.94
  -6  -9  -1    1.74    0.70
   6   9   1    1.36    0.33
  -7  -9  -1    4.46    1.29
  -7  -9  -1    7.06    1.14
   8 -10  -1    0.14    0.71
   8 -10  -1    0.47    0.81
   7 -10  -1   12.82    1.42
   7 -10  -1   10.89    1.39
   7 -10  -1   11.83    1.09
   6 -10  -1   15.81    1.55
   6 -10  -1   16.89    1.44
   6 -10  -1   15.80    1.11
   5 -10  -1   12.98    1.33
   5 -10  -1   10.89    1.21
   5 -10  -1   13.47    1.07
   4 -10  -1  147.03    5.55
   4 -10  -1  146.29    5.85
  -4  10   1  152.98    5.42
   3 -10  -1   25.56    1.65
   3 -10  -1   28.02    1.49
  -3  10   1   26.77    1.32
   2 -10  -1    0.51    0.40
   2 -10  -1    0.74    0.55
  -2  10   1    1.36    0.35
   1 -10  -1    0.74    0.60
   1 -10  -1    0.90    0.44
   1 -10  -1    1.37    0.31
  -1  10   1    1.09    0.36
   0 -10  -1    9.04    1.24
   0 -10  -1    9.43    0.88
   0 -10  -1   12.73    1.33
   0 -10  -1   11.06    0.77
   0  10   1   11.47    0.77
  -1 -10  -1    0.15    0.66
  -1 -10  -1   -0.21    0.79
  -1 -10  -1    0.17    0.39
  -1 -10  -1    0.21    0.34
   1  10   1    0.01    0.28
  -2 -10  -1   74.33    3.38
  -2 -10  -1   73.82    3.48
  -2 -10  -1   75.03    3.31
  -2 -10  -1   80.65    3.14
   2  10   1   75.90    2.98
  -3 -10  -1   49.45    2.35
  -3 -10  -1   44.78    2.46
  -3 -10  -1   49.82    2.49
  -3 -10  -1   46.82    2.14
   3  10   1   43.49    1.98
  -4 -10  -1    0.86    0.59
  -4 -10  -1   -0.11    0.55
   4  10   1    0.58    0.33
  -5 -10  -1   18.82    1.79
  -5 -10  -1   20.48    1.62
   5  10   1   21.80    1.16
  -6 -10  -1   -0.27    0.57
  -6 -10  -1    0.68    0.79
   6  10   1    0.78    0.33
  -7 -10  -1    3.09    0.92
  -7 -10  -1    4.01    1.27
   8 -11  -1    0.80    0.79
   8 -11  -1    1.82    0.92
   7 -11  -1    0.21    0.69
   7 -11  -1    0.55    0.72
   7 -11  -1    0.10    0.42
   6 -11  -1    8.56    1.25
   6 -11  -1   10.35    1.39
   6 -11  -1   10.57    0.95
   5 -11  -1   12.10    1.06
   5 -11  -1   12.04    1.41
   5 -11  -1   12.38    1.30
   4 -11  -1   10.25    1.22
   4 -11  -1   10.80    0.99
  -4  11   1   10.44    0.87
   3 -11  -1  116.03    4.41
   3 -11  -1  102.33    4.65
  -3  11   1  118.37    4.25
   2 -11  -1    3.36    0.61
   2 -11  -1    2.40    0.75
  -2  11   1    3.25    0.50
   1 -11  -1   19.39    1.29
   1 -11  -1   18.29    1.50
   1 -11  -1   21.01    1.03
  -1  11   1   21.08    1.15
   0 -11  -1    0.77    0.33
   0 -11  -1    1.64    0.78
   0 -11  -1   -0.17    0.87
   0 -11  -1    0.14    0.39
   0  11   1    0.82    0.33
  -1 -11  -1   17.61    1.17
  -1 -11  -1   18.51    1.18
  -1 -11  -1   16.47    1.64
  -1 -11  -1   17.56    1.76
   1  11   1   17.39    1.04
  -2 -11  -1    0.13    0.77
  -2 -11  -1    0.09    0.40
  -2 -11  -1   -0.61    0.34
  -2 -11  -1    0.71    0.71
   2  11   1   -0.09    0.31
  -3 -11  -1   27.05    1.77
  -3 -11  -1   26.13    1.54
  -3 -11  -1   28.86    1.88
  -3 -11  -1   28.26    1.98
   3  11   1   28.37    1.42
  -4 -11  -1   58.68    3.18
  -4 -11  -1   64.89    3.12
   4  11   1   59.33    2.53
  -5 -11  -1    1.37    0.86
  -5 -11  -1    1.90    0.75
   5  11   1    0.47    0.36
  -6 -11  -1    4.12    0.95
  -6 -11  -1    4.03    1.14
   6  11   1    3.18    0.51
  -7 -11  -1    0.39    0.87
   8 -12  -1   14.43    1.72
   8 -12  -1   15.10    1.88
   7 -12  -1   -0.56    0.74
   7 -12  -1    0.49    0.45
   7 -12  -1    0.10    0.72
   6 -12  -1    1.04    0.73
   6 -12  -1   -0.40    0.58
   6 -12  -1    0.72    0.48
   5 -12  -1   17.16    1.32
   5 -12  -1   14.60    1.51
   5 -12  -1   18.11    1.76
   4 -12  -1   20.45    1.66
   4 -12  -1   22.55    1.42
  -4  12   1   22.09    1.40
   3 -12  -1   10.85    1.01
   3 -12  -1    9.07    1.30
  -3  12   1   11.10    0.82
   2 -12  -1   60.87    3.15
   2 -12  -1   66.05    2.85
  -2  12   1   65.03    2.65
   1 -12  -1   26.32    1.91
   1 -12  -1   27.36    1.54
  -1  12   1   25.76    1.35
   0 -12  -1   -0.13    0.38
   0 -12  -1    0.71    0.80
   0 -12  -1    0.55    0.67
   0  12   1    0.03    0.29
  -1 -12  -1    0.88    0.96
  -1 -12  -1    0.27    0.39
  -1 -12  -1    0.39    0.46
  -1 -12  -1   -0.26    0.64
   1  12   1    0.16    0.35
  -2 -12  -1    4.35    0.77
  -2 -12  -1    3.03    0.66
  -2 -12  -1    1.66    0.95
  -2 -12  -1    2.03    0.82
   2  12   1    3.94    0.60
  -3 -12  -1    7.10    0.86
  -3 -12  -1    5.09    1.02
  -3 -12  -1    3.17    0.92
  -3 -12  -1    3.68    0.84
   3  12   1    5.91    0.70
  -4 -12  -1   35.43    2.27
  -4 -12  -1   34.52    2.31
   4  12   1   36.44    1.74
  -5 -12  -1   26.07    2.03
  -5 -12  -1   24.41    2.11
   5  12   1   25.94    1.43
  -6 -12  -1    0.90    0.91
  -6 -12  -1   -0.46    0.73
   6  12   1   -0.24    0.34
   7 -13  -1    9.29    1.51
   7 -13  -1    9.34    0.99
   7 -13  -1    9.66    1.45
   6 -13  -1    0.63    0.51
   6 -13  -1    0.65    0.81
   5 -13  -1   -0.04    0.49
   5 -13  -1   -0.34    0.59
   5 -13  -1   -0.15    0.71
   4 -13  -1   32.39    1.79
   4 -13  -1   29.84    2.11
   3 -13  -1   26.41    1.96
   3 -13  -1   28.56    1.63
  -3  13   1   27.92    1.44
   2 -13  -1   14.87    1.61
   2 -13  -1   18.28    1.32
  -2  13   1   16.78    1.09
   1 -13  -1   59.27    2.68
   1 -13  -1   58.87    3.05
  -1  13   1   58.26    2.49
   0 -13  -1   14.34    1.65
   0 -13  -1   18.09    1.39
   0 -13  -1   18.25    1.60
   0  13   1   17.68    1.12
  -1 -13  -1    3.21    1.06
  -1 -13  -1    2.86    0.63
  -1 -13  -1    3.69    1.05
   1  13   1    4.17    0.64
  -2 -13  -1    0.47    0.51
  -2 -13  -1    0.54    0.48
  -2 -13  -1   -0.42    0.85
  -2 -13  -1    0.17    0.82
   2  13   1    1.10    0.43
  -3 -13  -1   15.79    1.80
  -3 -13  -1   18.83    1.36
  -3 -13  -1   21.71    1.66
  -3 -13  -1   16.44    1.74
   3  13   1   18.29    1.18
  -4 -13  -1    5.88    1.08
  -4 -13  -1    2.52    1.06
   4  13   1    5.00    0.69
  -5 -13  -1   19.37    1.88
  -5 -13  -1   18.70    2.02
   5  13   1   18.20    1.21
  -6 -13  -1    7.75    1.45
  -6 -13  -1    7.91    1.32
   6  13   1    9.30    0.90
   7 -14  -1    4.68    1.18
   7 -14  -1    6.16    0.88
   7 -14  -1    6.30    1.45
   6 -14  -1   13.85    1.88
   6 -14  -1   10.67    1.55
   6 -14  -1   14.08    1.26
   5 -14  -1    0.51    0.54
   5 -14  -1    0.28    0.70
   5 -14  -1    0.94    0.82
   4 -14  -1    8.14    1.40
   4 -14  -1    6.09    0.89
   3 -14  -1   14.00    1.23
   3 -14  -1   13.86    1.66
  -3  14   1   14.86    1.01
   2 -14  -1    2.35    0.88
   2 -14  -1    2.82    0.68
  -2  14   1    2.98    0.56
   1 -14  -1    1.77    0.82
   1 -14  -1    2.18    0.66
  -1  14   1    1.62    0.49
   0 -14  -1   32.90    1.85
   0 -14  -1   36.83    2.52
   0 -14  -1   34.72    2.33
   0  14   1   33.91    1.70
  -1 -14  -1    8.44    1.30
  -1 -14  -1    6.93    1.23
  -1 -14  -1    5.98    0.86
   1  14   1    9.61    0.88
  -2 -14  -1    0.52    0.87
  -2 -14  -1    0.41    0.56
  -2 -14  -1    1.22    0.90
   2  14   1   -0.09    0.37
  -3 -14  -1    1.26    1.03
  -3 -14  -1    1.58    0.91
   3  14   1    0.72    0.43
  -4 -14  -1    4.35    1.17
   4  14   1    7.74    0.85
  -5 -14  -1    3.67    1.14
  -5 -14  -1    4.17    1.11
   5  14   1    2.98    0.64
   7 -15  -1    2.94    1.13
   7 -15  -1    3.17    1.22
   7 -15  -1    3.11    0.76
   6 -15  -1    5.77    1.29
   6 -15  -1    4.91    0.87
   6 -15  -1    5.66    1.34
   5 -15  -1   10.65    1.13
   5 -15  -1    9.62    1.41
   5 -15  -1   17.51    2.06
   4 -15  -1    1.26    0.87
   4 -15  -1    0.35    0.55
   3 -15  -1    0.11    0.47
   3 -15  -1    0.34    0.77
  -3  15   1    0.06    0.33
   2 -15  -1   19.77    2.03
   2 -15  -1   24.28    1.59
  -2  15   1   23.50    1.37
   1 -15  -1   32.70    2.42
   1 -15  -1   32.41    1.87
   1 -15  -1   27.78    2.21
  -1  15   1   32.98    1.68
   0 -15  -1    3.91    0.77
   0 -15  -1    4.11    1.15
   0 -15  -1    3.54    1.09
   0  15   1    4.59    0.68
  -1 -15  -1   26.56    1.76
  -1 -15  -1   29.31    2.23
  -1 -15  -1   31.22    2.20
   1  15   1   27.23    1.55
  -2 -15  -1   18.28    1.50
  -2 -15  -1   15.15    1.81
  -2 -15  -1   16.86    1.90
   2  15   1   17.04    1.20
  -3 -15  -1   -0.87    0.81
  -3 -15  -1   -1.47    0.88
   3  15   1    0.34    0.43
  -4 -15  -1    1.88    1.09
   4  15   1    3.26    0.67
  -5 -15  -1    3.43    1.17
   5  15   1    6.85    0.88
   6 -16  -1    4.36    1.16
   6 -16  -1    7.71    1.06
   6 -16  -1    6.07    1.44
   5 -16  -1    4.24    0.88
   5 -16  -1    2.20    0.95
   5 -16  -1    2.87    1.12
   4 -16  -1    4.54    1.19
   4 -16  -1    6.81    0.93
   4 -16  -1    5.98    1.08
   3 -16  -1    0.55    0.54
   3 -16  -1    0.13    0.83
  -3  16   1    1.28    0.44
   2 -16  -1    6.23    1.28
   2 -16  -1    5.10    0.90
  -2  16   1    6.67    0.82
   1 -16  -1   43.78    2.26
   1 -16  -1   39.07    2.64
   1 -16  -1   41.49    2.71
  -1  16   1   38.59    1.96
   0 -16  -1   32.34    2.53
   0 -16  -1   33.06    1.97
   0 -16  -1   30.72    2.27
   0  16   1   32.34    1.73
  -1 -16  -1    3.55    0.79
  -1 -16  -1    3.68    1.13
  -1 -16  -1    2.43    1.14
   1  16   1    3.07    0.61
  -2 -16  -1   15.51    1.89
  -2 -16  -1   16.29    1.85
  -2 -16  -1   20.08    1.57
   2  16   1   17.48    1.24
  -3 -16  -1    1.55    1.02
  -3 -16  -1    2.06    1.07
   3  16   1    3.48    0.68
  -4 -16  -1   -0.42    1.05
   4  16   1    0.03    0.45
   6 -17  -1   30.11    2.53
   5 -17  -1    2.15    1.11
   5 -17  -1    4.11    1.10
   5 -17  -1    2.86    0.82
   4 -17  -1    3.42    0.84
   4 -17  -1    3.05    0.92
   4 -17  -1    3.36    1.23
   3 -17  -1   16.73    1.48
   3 -17  -1   17.97    2.08
  -3  17   1   17.14    1.23
   2 -17  -1    3.75    0.83
   2 -17  -1    3.40    1.11
  -2  17   1    3.58    0.63
   1 -17  -1   10.15    1.53
   1 -17  -1    9.36    1.15
   1 -17  -1   12.23    1.67
  -1  17   1   11.36    1.06
   0 -17  -1   30.79    2.43
   0 -17  -1   36.35    2.02
   0 -17  -1   32.06    2.46
   0  17   1   29.87    1.70
  -1 -17  -1   10.59    1.54
  -1 -17  -1   10.71    1.64
  -1 -17  -1   13.31    1.36
   1  17   1   10.80    1.07
  -2 -17  -1    2.00    1.12
  -2 -17  -1    2.97    0.76
  -2 -17  -1    3.36    1.16
   2  17   1    2.57    0.61
  -3 -17  -1    5.73    1.40
  -3 -17  -1    7.02    1.46
   3  17   1    6.96    0.91
   5 -18  -1   17.21    1.62
   5 -18  -1   16.18    2.26
   5 -18  -1   21.93    2.05
   4 -18  -1   11.82    1.92
   4 -18  -1   12.48    1.41
   4 -18  -1   13.62    1.63
   3 -18  -1    4.72    1.29
   3 -18  -1    3.56    0.87
  -3  18   1    4.88    0.78
   2 -18  -1    1.38    1.09
   2 -18  -1    2.88    0.78
   2 -18  -1    3.48    1.23
  -2  18   1    2.96    0.63
   1 -18  -1    1.48    0.98
   1 -18  -1    0.81    0.66
   1 -18  -1    0.66    1.09
  -1  18   1    2.61    0.64
   0 -18  -1    4.57    1.37
   0 -18  -1    5.48    1.43
   0 -18  -1    4.54    0.95
   0  18   1    5.07    0.80
  -1 -18  -1   15.47    1.88
  -1 -18  -1   21.74    2.22
  -1 -18  -1   17.08    1.55
   1  18   1   19.58    1.36
  -2 -18  -1   16.75    1.51
  -2 -18  -1   17.59    2.08
  -2 -18  -1   17.55    2.11
   2  18   1   16.86    1.24
  -3 -18  -1   -0.54    1.06
   3  18   1    1.00    0.59
   4 -19  -1   18.65    1.69
   4 -19  -1   20.44    1.96
   4 -19  -1   23.92    2.67
   3 -19  -1   10.15    1.36
   3 -19  -1    9.74    1.27
   3 -19  -1   12.10    1.86
  -3  19   1   10.79    1.10
   2 -19  -1    2.16    0.76
   2 -19  -1    1.18    1.05
   2 -19  -1    3.71    1.21
  -2  19   1    1.94    0.61
   1 -19  -1    0.19    0.69
   1 -19  -1    0.40    1.00
   1 -19  -1   -0.11    1.06
  -1  19   1    0.00    0.46
   0 -19  -1    2.14    1.21
   0 -19  -1    0.82    0.74
   0 -19  -1   -0.62    0.90
   0  19   1    0.76    0.53
  -1 -19  -1    6.17    1.05
  -1 -19  -1    3.60    1.27
  -1 -19  -1    8.81    1.68
   1  19   1    5.67    0.82
   2  19   1   10.87    1.14
   2 -20  -1    5.88    1.51
   2 -20  -1    5.42    1.06
   2 -20  -1    3.85    1.42
  -2  20   1    4.36    0.79
   1 -20  -1    2.60    1.28
   1 -20  -1    0.35    1.11
   1 -20  -1    0.54    0.76
  -1  20   1   -0.06    0.46
   0 -20  -1   -0.63    0.60
   0 -20  -1   -0.52    1.03
   0 -20  -1    0.70    1.04
   0  20   1    0.65    0.50
   1  20  -2    1.62    0.59
  -1 -20   2    0.61    1.04
  -1 -20   2    1.09    1.05
   0  20  -2    3.72    0.77
   0 -20   2    3.27    1.36
   0 -20   2    3.09    0.92
   0 -20   2    1.59    1.19
  -1  20  -2   18.26    1.46
   1 -20   2   14.65    1.57
   1 -20   2   14.02    1.83
   1 -20   2   19.53    2.40
  -2  20  -2   16.69    1.37
   2 -20   2   13.56    1.79
   2 -20   2   17.16    1.64
   2 -20   2   17.67    2.21
   3 -20   2    0.16    1.06
   3 -20   2    1.64    1.25
   2  19  -2    0.89    0.61
  -2 -19   2   -0.09    0.63
  -2 -19   2    0.37    1.01
  -2 -19   2    0.10    0.97
   1  19  -2    3.29    0.67
  -1 -19   2    2.70    0.84
  -1 -19   2    3.56    1.17
  -1 -19   2    3.48    1.26
   0  19  -2    0.61    0.54
   0 -19   2    0.45    0.73
   0 -19   2    0.68    1.17
   0 -19   2    0.82    0.94
  -1  19  -2    1.06    0.54
   1 -19   2    0.77    0.92
   1 -19   2    0.21    0.71
   1 -19   2    0.21    1.08
  -2  19  -2   20.52    1.38
   2 -19   2   23.44    2.48
   2 -19   2   21.65    2.25
   2 -19   2   19.65    1.67
   3 -19   2   12.41    1.36
   3 -19   2   13.97    1.93
   4 -19   2    0.01    0.97
   4 -19   2    1.15    0.78
   3  18  -2   13.72    1.28
  -3 -18   2   15.97    2.09
  -3 -18   2   15.78    2.01
   2  18  -2    4.42    0.75
  -2 -18   2    3.92    1.33
  -2 -18   2    5.08    1.42
  -2 -18   2    2.48    0.80
   1  18  -2    0.76    0.53
  -1 -18   2    2.66    0.76
  -1 -18   2   -0.54    0.96
  -1 -18   2    1.07    1.08
   0  18  -2    2.63    0.66
   0 -18   2    2.63    1.26
   0 -18   2    1.94    0.79
   0 -18   2    2.69    1.15
  -1  18  -2    1.00    0.46
   1 -18   2    0.43    0.96
   1 -18   2    2.99    0.84
   1 -18   2    0.63    0.91
  -2  18  -2    0.06    0.36
   2 -18   2    0.62    1.04
   2 -18   2   -0.21    0.91
   2 -18   2   -0.01    0.54
   3 -18   2   35.63    2.68
   3 -18   2   39.75    2.24
   4 -18   2   20.59    2.36
   4 -18   2   23.36    1.81
   5 -18   2    1.00    1.05
   5 -18   2   -0.46    0.63
   4  17  -2    5.45    0.85
  -4 -17   2    2.36    1.13
   3  17  -2    2.72    0.70
  -3 -17   2    2.80    1.14
  -3 -17   2    2.46    1.09
   2  17  -2   23.97    1.50
  -2 -17   2   24.49    2.31
  -2 -17   2   20.87    2.26
  -2 -17   2   23.05    1.79
   1  17  -2    9.25    1.03
  -1 -17   2   11.91    1.74
  -1 -17   2   11.86    1.70
  -1 -17   2    9.60    1.19
   0  17  -2    1.32    0.50
   0 -17   2    2.05    1.08
   0 -17   2    0.88    0.61
   0 -17   2    1.19    0.98
  -1  17  -2    5.43    0.74
   1 -17   2    5.88    1.33
   1 -17   2    3.07    1.04
   1 -17   2    4.80    0.90
  -2  17  -2    2.06    0.53
   2 -17   2    3.42    0.77
   2 -17   2    4.37    1.30
  -3  17  -2    0.50    0.42
   3 -17   2    1.21    0.67
   3 -17   2   -0.08    0.79
   4 -17   2   23.04    2.43
   4 -17   2   19.19    1.62
   5 -17   2   21.39    2.51
   5 -17   2   16.31    1.49
   6 -17   2    0.44    0.88
   5  16  -2    6.24    0.88
   4  16  -2   13.33    1.18
  -4 -16   2   12.58    1.71
   3  16  -2   11.35    1.11
  -3 -16   2    8.12    1.51
  -3 -16   2   11.17    1.27
  -3 -16   2   10.60    1.68
   2  16  -2    9.58    0.97
  -2 -16   2    9.40    1.08
  -2 -16   2    7.79    1.53
  -2 -16   2    9.43    1.57
   1  16  -2   25.22    1.47
  -1 -16   2   25.32    2.09
  -1 -16   2   23.79    1.63
  -1 -16   2   26.81    2.35
   0  16  -2   18.81    1.21
   0 -16   2   18.57    1.87
   0 -16   2   14.53    1.35
   0 -16   2   20.79    2.15
  -1  16  -2    2.17    0.56
   1 -16   2    3.06    0.77
   1 -16   2    1.06    0.99
   1 -16   2    2.19    0.96
  -2  16  -2   10.79    0.98
   2 -16   2    8.99    1.07
   2 -16   2   12.44    1.62
  -3  16  -2    6.07    0.77
   3 -16   2    5.30    1.23
   3 -16   2    6.40    0.95
   4 -16   2    0.06    0.56
   4 -16   2   -0.32    0.78
   5 -16   2   46.21    2.42
   5 -16   2   50.38    3.19
   6 -16   2   13.40    1.32
   6 -16   2   14.15    1.76
   6 -16   2   15.81    2.11
   5  15  -2    0.38    0.46
  -5 -15   2   -1.25    0.77
  -5 -15   2    0.29    0.76
   4  15  -2    5.62    0.81
  -4 -15   2    4.96    1.08
  -4 -15   2    3.99    1.09
   3  15  -2   31.23    1.67
  -3 -15   2   28.76    2.31
  -3 -15   2   31.06    1.85
  -3 -15   2   23.95    2.18
   2  15  -2    7.40    0.86
  -2 -15   2    6.29    1.23
  -2 -15   2    6.42    0.89
  -2 -15   2    7.76    1.49
   1  15  -2   -0.08    0.40
  -1 -15   2    1.02    0.60
  -1 -15   2    1.48    0.93
  -1 -15   2    0.14    0.91
   0  15  -2   50.52    2.36
   0 -15   2   55.19    3.13
   0 -15   2   54.40    3.15
   0 -15   2   54.80    2.61
  -1  15  -2    0.23    0.40
   1 -15   2    0.95    0.60
   1 -15   2    2.89    1.09
   1 -15   2    1.37    0.95
  -2  15  -2    1.24    0.43
   2 -15   2    0.78    0.82
   2 -15   2    0.10    0.47
  -3  15  -2    2.33    0.56
   3 -15   2    1.86    0.67
   3 -15   2    2.43    0.91
   4 -15   2   16.82    1.40
   4 -15   2   12.98    1.76
   5 -15   2    0.07    0.79
   5 -15   2   -0.02    0.54
   6 -15   2   29.02    2.23
   6 -15   2   29.41    2.42
   6 -15   2   25.20    1.68
   7 -15   2   11.44    1.63
   6  14  -2    1.38    0.54
  -6 -14   2    2.32    1.02
  -6 -14   2    3.70    1.21
   5  14  -2    1.76    0.53
  -5 -14   2    2.02    0.95
  -5 -14   2    2.96    0.96
   4  14  -2    0.48    0.44
  -4 -14   2    1.46    0.76
  -4 -14   2    0.15    0.87
   3  14  -2    0.51    0.45
  -3 -14   2   -0.28    0.85
  -3 -14   2    0.31    0.90
  -3 -14   2    0.47    0.58
  -3 -14   2    0.69    0.57
   2  14  -2   51.25    2.31
  -2 -14   2   46.23    2.85
  -2 -14   2   52.73    2.49
  -2 -14   2   52.25    2.65
  -2 -14   2   48.77    2.92
   1  14  -2   34.10    1.73
  -1 -14   2   35.48    2.39
  -1 -14   2   36.82    1.92
  -1 -14   2   33.83    2.30
  -1 -14   2   37.29    2.03
   0  14  -2    0.20    0.39
   0 -14   2    0.70    0.91
   0 -14   2    0.16    0.52
   0 -14   2   -0.31    0.87
  -1  14  -2   39.43    1.92
   1 -14   2   42.41    2.57
   1 -14   2   42.73    2.59
   1 -14   2   41.49    2.10
  -2  14  -2    7.96    0.85
   2 -14   2    8.04    0.97
   2 -14   2   10.07    1.44
  -3  14  -2   -0.17    0.34
   3 -14   2    0.32    0.78
   3 -14   2   -0.27    0.47
   4 -14   2   10.42    1.08
   4 -14   2    8.97    1.43
   5 -14   2   10.39    1.06
   5 -14   2   11.13    1.64
   6 -14   2    0.22    0.73
   6 -14   2   -0.44    0.48
   6 -14   2    1.23    0.91
   7 -14   2   30.93    2.47
   7 -14   2   28.66    2.32
   6  13  -2    1.40    0.50
  -6 -13   2    1.45    0.89
  -6 -13   2    1.70    0.93
   5  13  -2    0.14    0.39
  -5 -13   2    0.84    0.73
  -5 -13   2    0.28    0.68
   4  13  -2    0.62    0.43
  -4 -13   2    0.05    0.64
  -4 -13   2    0.92    0.86
   3  13  -2    0.64    0.38
  -3 -13   2    1.28    0.56
  -3 -13   2    0.93    0.65
  -3 -13   2    1.24    0.82
   2  13  -2    2.19    0.51
  -2 -13   2    2.45    0.59
  -2 -13   2   -0.40    0.85
  -2 -13   2    2.16    0.68
  -2 -13   2    1.09    0.78
   1  13  -2   74.92    3.06
  -1 -13   2   75.31    3.21
  -1 -13   2   74.34    3.61
  -1 -13   2   80.93    3.37
  -1 -13   2   70.18    3.66
   0  13  -2   72.92    3.00
   0 -13   2   79.50    3.65
   0 -13   2   67.25    3.10
   0 -13   2   77.07    3.73
   0 -13   2   73.36    3.18
  -1  13  -2   20.58    1.19
   1 -13   2   22.00    1.78
   1 -13   2   17.57    1.27
  -2  13  -2   62.17    2.51
   2 -13   2   56.41    2.63
   2 -13   2   54.54    3.04
  -3  13  -2    1.25    0.38
   3 -13   2    0.55    0.46
   3 -13   2    0.28    0.81
   4 -13   2    0.25    0.47
   4 -13   2    0.23    0.71
   5 -13   2    8.88    1.42
   5 -13   2    8.06    0.91
  -6  13  -2   20.27    1.70
   6 -13   2   15.67    1.74
   6 -13   2   18.97    1.27
   6 -13   2   22.26    1.92
  -7  13  -2    0.96    0.78
   7 -13   2    0.94    0.85
   7 -13   2    1.89    0.99
   6  12  -2   25.72    1.41
  -6 -12   2   25.54    1.93
  -6 -12   2   28.40    2.41
   5  12  -2    4.79    0.64
  -5 -12   2    3.30    0.99
  -5 -12   2    4.32    0.95
   4  12  -2    4.55    0.63
  -4 -12   2    5.60    1.07
  -4 -12   2    4.93    1.05
   3  12  -2    5.15    0.65
  -3 -12   2    5.74    1.07
  -3 -12   2    7.34    1.14
  -3 -12   2    5.47    0.72
  -3 -12   2    6.12    1.10
   2  12  -2    8.24    0.80
  -2 -12   2    9.59    1.32
  -2 -12   2   10.30    0.96
  -2 -12   2    7.19    1.13
  -2 -12   2   10.30    1.17
   1  12  -2    4.38    0.61
  -1 -12   2    3.89    0.72
  -1 -12   2    4.90    1.06
  -1 -12   2    2.52    0.58
  -1 -12   2    3.91    1.03
   0  12  -2   92.55    3.71
   0 -12   2   91.23    3.83
   0 -12   2  102.86    4.33
   0 -12   2  100.94    3.98
   0 -12   2   96.68    4.34
  -1  12  -2   13.79    0.97
   1 -12   2   16.58    1.63
   1 -12   2   14.90    1.20
  -2  12  -2    1.40    0.37
   2 -12   2    0.83    0.72
   2 -12   2    0.83    0.44
  -3  12  -2   46.56    2.11
  -3  12  -2   46.50    2.05
   3 -12   2   45.40    2.20
   3 -12   2   50.04    2.76
  -4  12  -2    3.69    0.70
   4 -12   2    3.38    0.92
   4 -12   2    3.40    0.63
  -5  12  -2    0.29    0.46
   5 -12   2    0.65    0.47
   5 -12   2    1.47    0.83
  -6  12  -2    3.16    0.88
   6 -12   2    2.21    0.84
   6 -12   2    2.30    0.92
   6 -12   2    2.46    0.55
  -7  12  -2   18.29    1.95
   7 -12   2   17.88    1.86
   7 -12   2   19.29    2.03
   8 -12   2    1.02    0.97
   8 -12   2    0.13    0.72
   7  11  -2    0.24    0.32
  -7 -11   2    0.06    0.71
  -7 -11   2    1.23    1.00
   6  11  -2    6.70    0.69
  -6 -11   2    6.77    1.13
  -6 -11   2    6.97    1.45
   5  11  -2   54.57    2.39
  -5 -11   2   61.27    2.93
  -5 -11   2   57.60    3.35
   4  11  -2   13.26    0.91
  -4 -11   2   13.39    1.59
  -4 -11   2   10.45    1.20
   3  11  -2    1.03    0.36
  -3 -11   2    2.05    0.74
  -3 -11   2    1.72    0.68
  -3 -11   2    1.15    0.44
  -3 -11   2    2.44    0.85
   2  11  -2    2.14    0.46
  -2 -11   2    2.52    0.85
  -2 -11   2    1.66    0.87
  -2 -11   2    1.31    0.48
  -2 -11   2    1.39    0.57
   1  11  -2    2.91    0.48
  -1 -11   2    3.84    0.61
  -1 -11   2    3.40    0.92
  -1 -11   2    2.47    0.91
  -1 -11   2    3.49    0.70
   0  11  -2    0.72    0.32
   0 -11   2    1.75    0.47
   0 -11   2    0.84    0.76
   0 -11   2    1.33    0.78
  -1  11  -2  109.47    4.03
   1 -11   2  100.08    4.13
   1 -11   2  111.56    4.63
  -2  11  -2  100.78    3.70
  -2  11  -2   96.70    3.60
   2 -11   2   95.32    3.82
   2 -11   2   94.40    4.25
  -3  11  -2    5.43    0.66
  -3  11  -2    5.10    0.59
   3 -11   2    3.86    0.92
   3 -11   2    4.52    0.65
  -4  11  -2   19.96    1.36
   4 -11   2   18.11    1.54
   4 -11   2   18.56    1.21
  -5  11  -2    1.85    0.64
   5 -11   2    1.88    0.75
   5 -11   2    1.03    0.44
  -6  11  -2    0.61    0.62
   6 -11   2    1.34    0.43
   6 -11   2    0.82    0.67
   6 -11   2    0.81    0.77
  -7  11  -2    8.35    1.44
   7 -11   2    9.87    1.45
   7 -11   2   13.63    1.55
  -8  11  -2   14.84    1.95
   8 -11   2   17.41    1.80
   8 -11   2   22.17    2.21
   7  10  -2    4.93    0.55
  -7 -10   2    4.44    0.94
  -7 -10   2    5.56    1.36
   6  10  -2    0.62    0.31
  -6 -10   2    0.61    0.59
  -6 -10   2    0.31    0.79
   5  10  -2    6.19    0.63
  -5 -10   2    6.89    1.26
  -5 -10   2    6.75    0.95
   4  10  -2   71.16    2.76
  -4 -10   2   66.91    3.10
  -4 -10   2   69.27    3.57
   3  10  -2    6.64    0.66
  -3 -10   2    8.40    1.05
  -3 -10   2    6.01    0.71
  -3 -10   2    7.87    1.07
  -3 -10   2    6.97    1.08
   2  10  -2   13.82    0.90
  -2 -10   2   13.34    1.27
  -2 -10   2   16.41    1.29
  -2 -10   2   12.96    0.97
  -2 -10   2   15.73    1.50
   1  10  -2    2.53    0.44
  -1 -10   2    3.28    0.85
  -1 -10   2    2.38    0.80
  -1 -10   2    3.16    0.65
  -1 -10   2    2.92    0.55
   0  10  -2    5.42    0.58
   0 -10   2    5.55    0.65
   0 -10   2    5.27    0.96
   0 -10   2    4.56    0.91
  -1  10  -2   13.64    0.63
  -1  10  -2   12.95    0.82
   1 -10   2   11.86    0.91
   1 -10   2   12.42    1.33
  -2  10  -2  147.72    5.23
  -2  10  -2  143.93    5.19
   2 -10   2  141.68    5.34
   2 -10   2  143.31    5.77
  -3  10  -2   14.69    0.90
  -3  10  -2   16.40    1.07
   3 -10   2   16.64    1.06
   3 -10   2   16.01    1.34
  -4  10  -2    2.29    0.62
   4 -10   2    1.92    0.71
   4 -10   2    2.36    0.50
  -5  10  -2   45.09    2.47
   5 -10   2   47.68    2.49
   5 -10   2   43.98    1.97
  -6  10  -2    1.43    0.71
   6 -10   2    2.26    0.74
   6 -10   2    0.86    0.70
   6 -10   2    1.41    0.39
  -7  10  -2    0.20    0.68
   7 -10   2    0.47    0.72
   7 -10   2   -0.45    0.63
  -8  10  -2    9.79    1.70
   8 -10   2   12.66    1.65
   8 -10   2   10.10    1.41
   7   9  -2    1.99    0.35
  -7  -9   2    2.95    0.74
  -7  -9   2    1.38    0.99
   6   9  -2   13.16    0.80
  -6  -9   2   11.60    1.75
  -6  -9   2   15.03    1.38
   5   9  -2    2.47    0.40
  -5  -9   2    1.21    0.55
  -5  -9   2    1.86    0.89
   4   9  -2   20.97    1.05
  -4  -9   2   17.33    1.61
  -4  -9   2   19.00    1.32
   3   9  -2  113.66    4.18
  -3  -9   2  115.68    4.49
  -3  -9   2  110.70    4.85
  -3  -9   2  114.83    4.26
   2   9  -2   39.32    1.71
  -2  -9   2   40.76    2.07
  -2  -9   2   42.12    2.20
  -2  -9   2   37.78    1.78
  -2  -9   2   42.23    2.13
   1   9  -2    0.92    0.29
  -1  -9   2    1.78    0.43
  -1  -9   2    0.68    0.59
  -1  -9   2    1.23    0.64
  -1  -9   2    1.88    0.51
   0   9  -2    1.76    0.34
   0  -9   2    2.24    0.70
   0  -9   2    1.22    0.61
   0  -9   2    1.26    0.37
  -1   9  -2    2.04    0.27
  -1   9  -2    1.75    0.35
   1  -9   2    1.77    0.40
   1  -9   2    2.22    0.65
  -2   9  -2    3.22    0.46
  -2   9  -2    3.89    0.47
   2  -9   2    2.72    0.68
   2  -9   2    2.62    0.49
  -3   9  -2  116.44    4.28
  -3   9  -2  120.70    4.53
   3  -9   2  118.83    4.40
   3  -9   2  114.80    4.75
  -4   9  -2   26.68    1.61
   4  -9   2   24.66    1.63
   4  -9   2   25.15    1.30
  -5   9  -2    1.63    0.67
   5  -9   2    1.80    0.39
   5  -9   2    1.92    0.63
  -6   9  -2   22.04    1.85
   6  -9   2   22.31    1.61
   6  -9   2   21.73    1.07
   6  -9   2   23.73    1.66
  -7   9  -2    0.01    0.73
   7  -9   2   -0.61    0.48
   7  -9   2    0.79    0.63
  -8   9  -2   -0.83    0.66
   8  -9   2    1.12    0.67
   8  -9   2    0.53    0.76
  -8  -8   2   10.66    1.29
  -8  -8   2    5.84    1.59
   7   8  -2    2.05    0.34
  -7  -8   2    1.44    0.64
  -7  -8   2    2.29    1.05
   6   8  -2    0.95    0.27
  -6  -8   2    0.73    0.56
  -6  -8   2    0.51    0.78
   5   8  -2   57.15    2.21
  -5  -8   2   54.24    3.17
  -5  -8   2   57.93    2.61
   4   8  -2    3.07    0.42
  -4  -8   2    2.91    0.60
  -4  -8   2    2.32    0.83
  -4  -8   2    4.95    0.52
   3   8  -2   35.95    1.50
  -3  -8   2   33.84    1.54
  -3  -8   2   31.31    2.04
  -3  -8   2   36.15    1.75
   2   8  -2  137.28    5.07
  -2  -8   2  141.74    5.63
  -2  -8   2  145.01    5.34
  -2  -8   2  146.94    5.39
  -2  -8   2  141.99    5.15
   1   8  -2   38.85    1.61
  -1  -8   2   38.44    1.93
  -1  -8   2   35.79    1.91
  -1  -8   2   37.93    1.92
  -1  -8   2   37.60    1.67
   0   8  -2   11.60    0.48
   0   8  -2    9.66    0.65
   0  -8   2   10.76    0.74
   0  -8   2   11.59    1.21
   0  -8   2   10.59    0.64
   0  -8   2    9.71    1.04
  -1   8  -2    0.14    0.17
  -1   8  -2    0.38    0.22
   1  -8   2   -0.44    0.21
   1  -8   2    1.67    0.57
   1  -8   2    0.56    0.22
  -2   8  -2   85.48    3.28
  -2   8  -2   92.01    3.40
   2  -8   2   88.25    3.38
   2  -8   2   89.91    3.16
   2  -8   2   90.19    3.73
  -3   8  -2   -0.24    0.28
  -3   8  -2    0.16    0.20
   3  -8   2    0.80    0.32
   3  -8   2    0.10    0.14
   3  -8   2   -0.02    0.40
  -4   8  -2  112.65    4.49
   4  -8   2  108.68    4.38
   4  -8   2  106.03    4.00
  -5   8  -2   58.39    2.89
   5  -8   2   51.13    2.62
   5  -8   2   60.08    2.23
  -6   8  -2    3.45    0.95
   6  -8   2    2.79    0.34
   6  -8   2    3.42    0.75
   6  -8   2    2.31    0.70
  -7   8  -2    4.91    1.16
   7  -8   2    7.11    1.01
   7  -8   2    8.65    1.19
  -8   8  -2    0.41    0.93
   8  -8   2    0.94    0.72
   8  -8   2   -0.41    0.60
  -8  -7   2    2.14    0.78
  -8  -7   2    2.43    1.30
  -7  -7   2    8.76    1.61
  -7  -7   2   10.88    1.12
   6   7  -2    0.05    0.20
  -6  -7   2    0.18    0.69
  -6  -7   2    0.18    0.41
   5   7  -2    0.78    0.24
  -5  -7   2    0.89    0.69
  -5  -7   2    0.86    0.49
   4   7  -2   90.99    3.22
   4   7  -2   89.92    3.19
  -4  -7   2   77.20    3.99
  -4  -7   2   86.82    3.48
   3   7  -2   28.05    1.19
  -3  -7   2   28.40    1.23
  -3  -7   2   23.75    1.68
  -3  -7   2   25.78    1.38
   2   7  -2   80.25    2.99
  -2  -7   2   82.14    3.24
  -2  -7   2   78.15    3.51
  -2  -7   2   84.36    3.22
  -2  -7   2   82.82    3.07
   1   7  -2  109.07    3.83
  -1  -7   2  106.10    4.23
  -1  -7   2  103.07    3.88
  -1  -7   2  106.58    4.14
  -1  -7   2  106.98    4.08
   0   7  -2   36.40    1.51
   0   7  -2   38.41    1.36
   0  -7   2   33.72    1.87
   0  -7   2   34.99    1.87
   0  -7   2   35.52    1.57
   0  -7   2   37.75    1.47
  -1   7  -2   -0.06    0.16
  -1   7  -2    0.09    0.18
   1  -7   2    0.08    0.22
   1  -7   2   -0.16    0.13
   1  -7   2    0.45    0.40
  -2   7  -2    1.20    0.24
  -2   7  -2    1.46    0.35
   2  -7   2    1.54    0.20
   2  -7   2    0.69    0.27
   2  -7   2    1.38    0.45
  -3   7  -2   16.01    1.08
  -3   7  -2   15.51    0.77
   3  -7   2   15.52    0.63
   3  -7   2   14.49    1.03
   3  -7   2   14.66    0.83
  -4   7  -2    0.81    0.52
   4  -7   2    0.40    0.38
   4  -7   2    1.20    0.14
   4  -7   2    1.58    0.30
  -5   7  -2  104.93    4.66
   5  -7   2  107.47    4.35
   5  -7   2  112.12    3.86
  -6   7  -2   41.04    2.59
   6  -7   2   41.59    2.18
   6  -7   2   40.59    2.18
  -7   7  -2    1.73    0.97
   7  -7   2    2.55    0.73
   7  -7   2    0.51    0.57
  -8   7  -2    0.00    0.79
   8  -7   2    1.77    0.75
   8  -7   2    1.30    0.62
  -8  -6   2    1.74    1.12
  -8  -6   2    1.17    0.59
  -7  -6   2    7.15    1.50
  -7  -6   2    7.84    0.98
   6   6  -2    9.78    0.56
  -6  -6   2    9.17    0.95
  -6  -6   2    9.22    1.49
   5   6  -2    0.13    0.17
   5   6  -2   -0.10    0.32
  -5  -6   2   -0.12    0.32
  -5  -6   2    0.76    0.63
   4   6  -2    1.66    0.26
   4   6  -2    1.67    0.37
  -4  -6   2    1.40    0.44
  -4  -6   2    1.94    0.70
  -4  -6   2    1.33    0.27
   3   6  -2  116.19    3.93
   3   6  -2  115.64    3.95
  -3  -6   2   94.70    4.53
  -3  -6   2  117.18    3.97
  -3  -6   2  106.17    4.12
   2   6  -2   38.64    1.49
  -2  -6   2   37.54    1.65
  -2  -6   2   33.60    1.91
  -2  -6   2   38.94    1.69
  -2  -6   2   38.14    1.54
   1   6  -2   38.16    1.51
  -1  -6   2   39.17    1.55
  -1  -6   2   37.84    1.56
  -1  -6   2   39.86    1.73
  -1  -6   2   36.69    1.86
  -1  -6   2   38.19    1.75
   0   6  -2  245.81    8.09
   0  -6   2  239.47    8.14
   0  -6   2  241.31    8.03
   0  -6   2  225.42    8.41
   0  -6   2  224.65    8.35
  -1   6  -2   21.13    0.95
  -1   6  -2   22.31    0.98
   1  -6   2   21.65    0.86
   1  -6   2   20.09    1.25
   1  -6   2   20.99    1.01
  -2   6  -2    0.52    0.18
  -2   6  -2    0.23    0.26
   2  -6   2    0.14    0.10
   2  -6   2    0.21    0.21
   2  -6   2   -0.13    0.27
  -3   6  -2    0.44    0.33
  -3   6  -2    0.60    0.19
   3  -6   2    0.00    0.27
   3  -6   2    0.48    0.22
   3  -6   2    0.39    0.10
  -4   6  -2   25.46    1.61
   4  -6   2   28.34    1.12
   4  -6   2   26.31    1.42
   4  -6   2   24.70    0.92
  -5   6  -2    7.65    1.11
   5  -6   2    8.14    0.88
   5  -6   2    9.19    0.48
  -6   6  -2   83.94    4.14
   6  -6   2   90.09    3.65
   6  -6   2   82.35    3.57
  -7   6  -2   39.07    2.73
   7  -6   2   36.12    2.00
   7  -6   2   37.89    2.10
  -8   6  -2    0.81    0.88
   8  -6   2   -0.41    0.55
   8  -6   2    0.30    0.49
  -9   6  -2    2.56    1.33
   9  -6   2    1.61    0.77
  -8  -5   2   30.32    2.83
  -8  -5   2   34.39    1.99
  -7  -5   2    0.29    0.46
  -7  -5   2    0.36    0.73
   6   5  -2   11.93    0.61
  -6  -5   2   13.58    1.02
  -6  -5   2   12.09    1.69
   5   5  -2    5.03    0.39
   5   5  -2    5.31    0.57
  -5  -5   2    3.91    0.94
  -5  -5   2    5.20    0.64
   4   5  -2    0.50    0.18
   4   5  -2    0.43    0.30
  -4  -5   2    0.58    0.32
  -4  -5   2    0.26    0.50
  -4  -5   2    0.67    0.20
   3   5  -2   19.51    0.91
   3   5  -2   19.91    0.84
  -3  -5   2   18.40    1.01
  -3  -5   2   18.40    1.39
  -3  -5   2   19.73    0.87
   2   5  -2  103.18    3.53
   2   5  -2  100.51    3.54
  -2  -5   2  102.88    3.56
  -2  -5   2   86.75    3.97
  -2  -5   2  103.04    3.70
  -2  -5   2  102.32    3.67
   1   5  -2   34.62    1.34
  -1  -5   2   33.56    1.36
  -1  -5   2   31.66    1.68
  -1  -5   2   34.36    1.37
  -1  -5   2   36.12    1.49
  -1  -5   2   34.60    1.55
   0   5  -2   25.82    1.02
   0  -5   2   20.38    1.26
   0  -5   2   24.42    0.97
   0  -5   2   27.12    1.07
   0  -5   2   22.94    1.27
  -1   5  -2  369.82   12.39
  -1   5  -2  366.64   12.29
   1  -5   2  371.04   12.35
   1  -5   2  358.52   12.63
   1  -5   2  354.37   12.21
  -2   5  -2    5.90    0.38
  -2   5  -2    6.17    0.64
   2  -5   2    5.22    0.28
   2  -5   2    5.82    0.42
   2  -5   2    6.48    0.65
  -3   5  -2    6.07    0.78
   3  -5   2    5.44    0.40
   3  -5   2    5.62    0.26
   3  -5   2    5.43    0.60
  -4   5  -2   11.72    1.12
   4  -5   2   13.15    0.60
   4  -5   2   12.79    0.49
   4  -5   2   12.68    0.88
  -5   5  -2   36.25    2.25
   5  -5   2   34.84    1.76
   5  -5   2   36.29    1.28
   5  -5   2   34.64    1.80
  -6   5  -2   10.81    0.76
  -6   5  -2   11.54    1.49
   6  -5   2   11.04    0.98
   6  -5   2   11.09    1.04
  -7   5  -2   37.72    2.77
   7  -5   2   37.22    1.97
   7  -5   2   36.25    2.00
  -8   5  -2   23.50    2.66
   8  -5   2   21.85    1.63
   8  -5   2   22.59    1.55
  -9   5  -2    0.06    1.22
  -8  -4   2    9.65    1.83
  -8  -4   2    9.62    1.10
  -7  -4   2   54.64    3.42
  -7  -4   2   60.94    2.68
   6   4  -2    0.20    0.41
   6   4  -2    0.45    0.17
  -6  -4   2    0.87    0.40
  -6  -4   2    0.66    0.68
   5   4  -2   23.87    0.94
   5   4  -2   22.86    1.16
  -5  -4   2   21.55    1.25
  -5  -4   2   20.53    1.70
   4   4  -2   27.26    1.15
   4   4  -2   23.15    0.96
  -4  -4   2   23.30    1.22
  -4  -4   2   23.45    0.98
  -4  -4   2   23.05    1.62
   3   4  -2    4.11    0.31
   3   4  -2    4.35    0.41
  -3  -4   2    4.15    0.34
  -3  -4   2    3.82    0.68
  -3  -4   2    3.97    0.45
   2   4  -2   25.76    1.08
   2   4  -2   26.59    1.03
  -2  -4   2   26.43    1.47
  -2  -4   2   25.51    1.04
  -2  -4   2   26.36    1.16
   1   4  -2  121.96    4.12
  -1  -4   2  122.61    4.22
  -1  -4   2  120.47    4.15
  -1  -4   2  119.45    4.15
  -1  -4   2  108.65    4.48
  -1  -4   2  122.43    4.28
   0   4  -2   81.43    2.73
   0  -4   2   79.10    2.98
   0  -4   2   76.54    2.70
   0  -4   2   69.24    2.90
   0  -4   2   81.60    2.77
  -1   4  -2    7.85    0.41
  -1   4  -2    8.02    0.54
   1  -4   2    7.89    0.35
   1  -4   2    8.15    0.64
   1  -4   2    7.79    0.43
  -2   4  -2   88.08    3.19
  -2   4  -2   86.42    3.37
   2  -4   2   86.98    2.97
   2  -4   2   85.31    3.26
   2  -4   2   90.70    3.08
  -3   4  -2   23.23    1.41
   3  -4   2   24.33    0.88
   3  -4   2   27.13    0.97
   3  -4   2   23.10    1.16
  -4   4  -2    4.69    0.44
  -4   4  -2    6.19    0.73
  -4   4  -2    5.11    0.84
   4  -4   2    5.58    0.62
   4  -4   2    5.25    0.25
   4  -4   2    5.34    0.28
  -5   4  -2   13.67    0.79
  -5   4  -2   14.19    1.12
  -5   4  -2   15.61    1.60
   5  -4   2   14.48    1.02
   5  -4   2   15.83    1.00
  -6   4  -2   31.59    2.27
  -6   4  -2   25.77    1.76
  -6   4  -2   28.53    1.34
   6  -4   2   29.35    1.58
   6  -4   2   31.29    1.60
  -7   4  -2    1.27    0.91
  -7   4  -2    2.29    0.46
  -7   4  -2    1.78    0.70
   7  -4   2    2.22    0.55
   7  -4   2    2.00    0.60
  -8   4  -2   22.27    2.58
   8  -4   2   28.21    1.67
   8  -4   2   27.44    1.74
  -9   4  -2   14.49    2.38
  -9  -3   2    2.27    1.16
  -9  -3   2    1.97    0.67
  -8  -3   2   -0.25    0.78
  -8  -3   2    0.49    0.53
  -7  -3   2   18.94    2.10
  -7  -3   2   22.95    1.39
   6   3  -2   60.63    2.17
   6   3  -2   62.80    2.47
  -6  -3   2   59.53    2.61
  -6  -3   2   59.18    3.28
   5   3  -2   10.76    0.77
   5   3  -2   11.78    0.54
  -5  -3   2   11.49    1.35
  -5  -3   2   10.52    0.81
  -5  -3   2   12.46    1.46
   4   3  -2   24.55    1.10
   4   3  -2   25.26    0.94
  -4  -3   2   22.45    1.57
  -4  -3   2   22.34    1.57
  -4  -3   2   23.61    0.94
  -4  -3   2   22.79    1.16
   3   3  -2    7.03    0.49
   3   3  -2    6.51    0.35
  -3  -3   2    6.56    0.82
  -3  -3   2    6.12    0.52
  -3  -3   2    6.08    0.36
   2   3  -2   13.17    0.56
   2   3  -2   13.03    0.64
  -2  -3   2   13.46    0.65
  -2  -3   2   12.17    0.92
  -2  -3   2   12.65    0.67
   1   3  -2    0.55    0.11
   1   3  -2    0.24    0.16
  -1  -3   2    0.68    0.18
  -1  -3   2    0.56    0.14
  -1  -3   2    0.32    0.27
  -1  -3   2    0.56    0.13
  -1  -3   2    0.69    0.23
   0   3  -2  239.28    8.09
   0  -3   2  243.24    8.08
   0  -3   2  240.16    8.11
   0  -3   2  232.47    8.20
   0  -3   2  246.58    8.28
  -1   3  -2   52.07    1.82
  -1   3  -2   49.97    2.01
   1  -3   2   52.07    1.78
   1  -3   2   52.08    2.03
   1  -3   2   52.53    1.84
  -2   3  -2    5.66    0.61
   2  -3   2    5.96    0.26
   2  -3   2    5.68    0.30
   2  -3   2    5.66    0.44
  -3   3  -2  205.17    6.89
  -3   3  -2  198.24    6.92
  -3   3  -2  202.52    7.19
  -3   3  -2  202.82    7.40
   3  -3   2  193.09    7.01
   3  -3   2  195.94    6.75
   3  -3   2  210.65    6.76
  -4   3  -2   12.86    0.95
  -4   3  -2   12.33    0.72
  -4   3  -2   11.44    0.64
  -4   3  -2   12.28    1.15
   4  -3   2   13.52    0.52
   4  -3   2   12.48    0.79
  -5   3  -2    2.35    0.35
  -5   3  -2    2.92    0.64
  -5   3  -2    2.21    0.38
  -5   3  -2    1.42    0.68
   5  -3   2    2.25    0.46
   5  -3   2    2.30    0.21
  -6   3  -2    8.42    1.33
  -6   3  -2   10.38    0.82
  -6   3  -2   10.84    0.70
  -6   3  -2   11.93    1.29
   6  -3   2    9.23    0.83
   6  -3   2   10.30    0.88
  -7   3  -2   23.73    2.48
  -7   3  -2   25.22    1.42
  -7   3  -2   26.67    1.30
  -7   3  -2   27.17    1.94
   7  -3   2   24.20    1.45
   7  -3   2   27.73    1.56
  -8   3  -2    2.20    0.60
  -8   3  -2    2.56    1.15
  -8   3  -2    1.89    0.85
  -9   3  -2   16.39    2.48
  -9  -2   2   -0.67    0.87
  -9  -2   2   -0.01    0.54
  -8  -2   2    7.84    1.54
  -8  -2   2    5.63    0.83
  -8  -2   2    5.91    0.66
   7   2  -2   -0.39    0.42
  -7  -2   2    0.05    0.64
  -7  -2   2   -0.08    0.37
  -7  -2   2    0.21    0.29
   6   2  -2   25.50    0.99
   6   2  -2   28.98    1.39
  -6  -2   2   25.67    1.44
  -6  -2   2   23.30    1.86
   5   2  -2  115.67    4.05
   5   2  -2  107.13    3.78
  -5  -2   2  113.08    4.77
  -5  -2   2  103.70    4.78
  -5  -2   2  110.25    4.14
   4   2  -2   36.93    1.55
   4   2  -2   37.98    1.38
  -4  -2   2   38.98    2.05
  -4  -2   2   37.98    1.64
  -4  -2   2   37.01    2.10
   3   2  -2   19.81    0.76
   3   2  -2   19.64    0.88
  -3  -2   2   19.01    0.92
  -3  -2   2   18.67    1.25
  -3  -2   2   19.57    0.80
  -3  -2   2   18.56    1.21
   2   2  -2   37.05    1.40
   2   2  -2   37.74    1.32
  -2  -2   2   38.80    1.41
  -2  -2   2   35.61    1.43
  -2  -2   2   35.84    1.72
  -2  -2   2   36.07    1.33
   1   2  -2   92.60    3.24
   1   2  -2   94.44    3.19
  -1  -2   2   95.74    3.24
  -1  -2   2   89.92    3.52
  -1  -2   2   95.65    3.21
  -1  -2   2   91.97    3.20
   0   2  -2   90.94    3.17
   0  -2   2   92.73    3.28
   0  -2   2   92.10    3.16
   0  -2   2   97.97    3.22
   0  -2   2   93.29    3.18
  -1   2  -2  258.32    9.40
   1  -2   2  274.27    9.17
   1  -2   2  282.13    9.18
   1  -2   2  281.85    9.33
  -2   2  -2   27.57    1.07
  -2   2  -2   27.23    1.36
  -2   2  -2   26.01    1.04
  -2   2  -2   29.22    1.26
   2  -2   2   26.81    1.12
   2  -2   2   28.54    0.98
  -3   2  -2   15.13    0.74
  -3   2  -2   17.54    1.00
  -3   2  -2   14.61    1.10
  -3   2  -2   16.38    0.69
   3  -2   2   15.48    0.62
  -4   2  -2   21.12    1.27
  -4   2  -2   20.20    0.88
  -4   2  -2   18.43    1.41
  -4   2  -2   19.13    0.97
   4  -2   2   20.81    1.04
   4  -2   2   20.46    0.79
  -5   2  -2    8.80    0.69
  -5   2  -2    9.21    1.04
  -5   2  -2    7.04    1.11
  -5   2  -2    9.57    0.58
   5  -2   2    8.79    0.71
   5  -2   2    9.41    0.46
  -6   2  -2    0.33    0.24
  -6   2  -2    0.51    0.69
  -6   2  -2    0.56    0.36
  -6   2  -2   -0.09    0.47
   6  -2   2    0.14    0.33
  -7   2  -2    5.95    0.60
  -7   2  -2    5.65    1.38
  -7   2  -2    6.93    1.20
  -7   2  -2    6.41    0.80
   7  -2   2    6.13    0.74
  -8   2  -2   15.51    1.85
  -8   2  -2   16.87    1.24
  -8   2  -2   14.60    2.10
  -9   2  -2    2.47    1.03
  -9   2  -2    2.44    1.41
  -9   2  -2    1.50    0.63
  -9  -1   2    0.11    0.58
  -9  -1   2    0.05    0.84
  -8  -1   2    0.92    0.84
  -8  -1   2    0.25    0.46
  -8  -1   2    0.83    0.36
   7   1  -2    9.93    0.93
  -7  -1   2   10.51    0.81
  -7  -1   2    8.88    1.40
  -7  -1   2   11.71    1.07
   6   1  -2    2.43    0.21
   6   1  -2    1.90    0.48
  -6  -1   2    2.47    0.38
  -6  -1   2    1.09    0.83
  -6  -1   2    1.55    0.68
  -6  -1   2    2.14    0.48
   5   1  -2   40.21    1.66
   5   1  -2   37.69    1.36
  -5  -1   2   37.55    2.13
  -5  -1   2   35.04    2.27
  -5  -1   2   33.95    1.67
   4   1  -2  175.88    5.77
   4   1  -2  174.52    5.98
  -4  -1   2  176.73    6.50
  -4  -1   2  162.17    6.02
  -4  -1   2  161.00    6.59
   3   1  -2   37.75    1.47
   3   1  -2   36.41    1.31
  -3  -1   2   36.19    1.49
  -3  -1   2   35.00    1.88
  -3  -1   2   37.91    1.80
   2   1  -2   58.72    2.06
   2   1  -2   58.86    2.15
  -2  -1   2   61.31    2.45
  -2  -1   2   60.40    2.17
  -2  -1   2   59.02    2.11
   1   1  -2   20.31    0.77
   1   1  -2   19.86    0.72
  -1  -1   2   20.12    0.74
  -1  -1   2   19.24    0.72
  -1  -1   2   18.73    0.75
   0  -1   2   79.72    2.68
   0  -1   2   79.04    2.69
  -1   1  -2   27.30    0.95
  -1   1  -2   27.62    1.18
   1  -1   2   26.58    0.99
   1  -1   2   24.44    0.91
   1  -1   2   26.64    0.93
  -2   1  -2  186.17    6.88
  -2   1  -2  191.35    6.48
  -2   1  -2  196.88    6.76
  -2   1  -2  192.84    6.54
   2  -1   2  193.51    6.47
  -3   1  -2   90.66    3.53
  -3   1  -2   90.18    3.15
  -3   1  -2   90.20    3.70
  -3   1  -2   88.64    3.25
   3  -1   2   93.11    3.13
  -4   1  -2   24.20    1.63
  -4   1  -2   26.05    1.05
  -4   1  -2   26.36    1.19
  -4   1  -2   27.87    1.51
   4  -1   2   24.56    1.00
   4  -1   2   25.83    1.18
  -5   1  -2   23.35    1.20
  -5   1  -2   23.75    1.78
  -5   1  -2   24.33    1.58
  -5   1  -2   23.11    1.05
   5  -1   2   24.99    0.99
   5  -1   2   25.10    1.20
  -6   1  -2   14.86    1.35
  -6   1  -2   13.23    0.91
  -6   1  -2   11.42    1.54
  -6   1  -2   12.05    0.73
   6  -1   2   13.41    0.90
  -7   1  -2    3.50    0.59
  -7   1  -2    3.83    1.18
  -7   1  -2    3.38    0.95
   7  -1   2    2.92    0.56
  -8   1  -2    8.01    1.70
  -8   1  -2    7.35    0.90
  -8   1  -2    8.55    1.50
  -9   1  -2   11.66    1.84
  -9   1  -2   14.21    1.31
  -9   1  -2    8.56    2.09
  -9   0   2   18.01    1.39
  -9   0   2   15.63    2.05
  -8   0   2   -0.27    0.29
  -8   0   2   -0.52    0.60
  -8   0   2    0.13    0.44
   7   0  -2    5.29    0.71
  -7   0   2    5.57    0.59
  -7   0   2    4.72    0.69
  -7   0   2    4.62    1.01
   6   0  -2   14.54    0.99
   6   0  -2   15.17    0.61
  -6   0   2   15.68    1.39
  -6   0   2   14.58    1.03
  -6   0   2   14.22    0.81
  -6   0   2   14.35    1.76
   5   0  -2    2.12    0.20
   5   0  -2    2.90    0.44
  -5   0   2    2.27    0.77
  -5   0   2    2.26    0.43
  -5   0   2    3.14    0.69
  -5   0   2    2.68    0.36
   4   0  -2   52.94    2.09
   4   0  -2   53.05    1.86
  -4   0   2   50.44    2.64
  -4   0   2   52.00    2.10
  -4   0   2   56.50    2.48
   3   0  -2  200.65    6.98
   3   0  -2  202.32    6.81
  -3   0   2  187.06    7.41
  -3   0   2  211.03    7.31
  -3   0   2  209.87    7.00
   2   0  -2   51.63    1.92
   2   0  -2   49.50    1.80
  -2   0   2   55.89    2.13
  -2   0   2   52.05    1.83
  -2   0   2   53.06    1.91
   1   0  -2   24.81    0.95
   1   0  -2   25.09    0.89
  -1   0   2   24.45    0.88
  -1   0   2   25.68    0.93
  -1   0   2   26.33    1.10
   0   0  -2    4.57    0.23
   0   0   2    5.54    0.21
   0   0   2    4.82    0.21
  -1   0  -2  128.22    4.21
  -1   0  -2  125.44    4.07
  -1   0  -2  121.83    4.29
   1   0   2  119.78    4.05
   1   0   2  104.22    4.00
  -2   0  -2    3.39    0.19
  -2   0  -2    3.80    0.44
  -2   0  -2    2.93    0.28
  -2   0  -2    3.55    0.51
   2   0   2    3.48    0.23
   2   0   2    3.03    0.15
  -3   0  -2   91.68    3.79
  -3   0  -2   91.56    3.37
  -3   0  -2   92.77    3.23
  -3   0  -2   96.48    3.67
   3   0   2   95.24    3.33
  -4   0  -2   78.77    3.32
  -4   0  -2   74.64    2.73
  -4   0  -2   76.15    3.45
  -4   0  -2   81.27    2.93
   4   0   2   76.12    2.74
   4   0   2   75.36    2.84
  -5   0  -2    8.05    1.17
  -5   0  -2    7.09    0.48
  -5   0  -2    7.44    0.71
  -5   0  -2    7.81    1.02
   5   0   2    6.22    0.44
   5   0   2    7.37    0.61
  -6   0  -2   30.93    2.28
  -6   0  -2   30.13    2.05
  -6   0  -2   31.93    1.38
  -6   0  -2   34.36    1.64
   6   0   2   33.07    1.52
   6   0   2   31.97    1.32
  -7   0  -2    0.44    0.96
  -7   0  -2   -0.04    0.40
  -7   0  -2    0.81    0.73
  -8   0  -2    2.90    1.24
  -8   0  -2    2.04    0.63
  -8   0  -2    2.87    1.06
  -9   0  -2   13.03    2.36
  -9   0  -2   15.80    1.44
  -9   0  -2   14.33    2.12
  -9   1   2   10.94    1.19
  -9   1   2    8.94    1.61
   8  -1  -2   19.65    1.39
  -8   1   2   19.24    1.15
  -8   1   2   23.15    1.96
  -8   1   2   21.49    1.44
   7  -1  -2    0.79    0.48
  -7   1   2    1.09    0.68
  -7   1   2    0.44    0.44
  -7   1   2    0.23    0.28
   6  -1  -2    0.47    0.14
   6  -1  -2    0.16    0.38
  -6   1   2    1.01    0.76
  -6   1   2    0.74    0.27
  -6   1   2    0.37    0.34
  -6   1   2    0.90    0.54
   5  -1  -2   27.57    1.31
   5  -1  -2   25.27    0.97
  -5   1   2   24.33    1.25
  -5   1   2   27.07    1.60
  -5   1   2   25.50    1.87
  -5   1   2   25.36    1.15
   4  -1  -2    8.47    0.40
   4  -1  -2    7.42    0.61
  -4   1   2    8.65    0.79
  -4   1   2    8.42    0.50
  -4   1   2    8.52    1.04
  -4   1   2    8.74    0.59
   3  -1  -2   54.54    1.91
   3  -1  -2   53.81    2.09
  -3   1   2   54.83    2.06
  -3   1   2   53.86    1.99
  -3   1   2   51.27    2.46
  -3   1   2   57.87    2.30
   2  -1  -2  971.29   32.91
   2  -1  -2  942.09   32.51
  -2   1   2 1000.00   33.33
  -2   1   2  970.04   32.36
  -2   1   2  953.30   32.64
   1  -1  -2   17.31    0.72
   1  -1  -2   18.29    0.67
  -1   1   2   17.27    0.63
  -1   1   2   19.47    0.79
  -1   1   2   17.95    0.68
  -1   1   2   17.96    0.66
   0  -1  -2    7.34    0.32
   0  -1  -2    8.08    0.34
   0   1   2    8.51    0.33
   0   1   2    8.95    0.34
  -1  -1  -2   57.83    2.28
  -1  -1  -2   59.55    2.12
  -1  -1  -2   63.02    2.23
   1   1   2   59.34    2.05
  -2  -1  -2   32.79    1.28
  -2  -1  -2   32.71    1.46
  -2  -1  -2   32.61    1.53
   2   1   2   30.30    1.15
   2   1   2   32.49    1.17
  -3  -1  -2   16.40    0.84
  -3  -1  -2   17.45    1.19
  -3  -1  -2   19.03    1.13
   3   1   2   16.94    0.74
   3   1   2   17.34    0.62
  -4  -1  -2  102.83    3.66
  -4  -1  -2  105.96    4.28
  -4  -1  -2  103.35    3.86
  -4  -1  -2  102.18    4.39
   4   1   2  109.35    3.74
  -5  -1  -2   74.65    2.94
  -5  -1  -2   71.89    3.57
  -5  -1  -2   74.33    3.46
  -5  -1  -2   74.77    2.70
   5   1   2   75.24    2.79
  -6  -1  -2   16.23    1.10
  -6  -1  -2   16.63    1.82
  -6  -1  -2   16.62    1.53
  -6  -1  -2   17.31    0.86
   6   1   2   16.91    0.87
   6   1   2   17.64    0.99
  -7  -1  -2   15.26    1.86
  -7  -1  -2   20.86    2.32
  -7  -1  -2   18.00    1.24
  -8  -1  -2   -0.26    0.75
  -8  -1  -2    0.43    0.50
  -8  -1  -2    0.17    0.95
  -9   2   2    0.28    0.59
  -9   2   2   -0.19    0.73
   8  -2  -2   15.94    1.24
  -8   2   2   12.47    1.59
  -8   2   2   15.21    0.96
  -8   2   2   13.33    1.12
   7  -2  -2   17.22    1.24
  -7   2   2   18.82    1.23
  -7   2   2   17.96    1.03
  -7   2   2   20.74    1.68
   6  -2  -2    0.60    0.18
   6  -2  -2    0.40    0.40
  -6   2   2    0.73    0.72
  -6   2   2    0.22    0.45
  -6   2   2    0.55    0.35
  -6   2   2    0.39    0.25
   5  -2  -2    1.63    0.41
   5  -2  -2    1.52    0.20
  -5   2   2    0.57    0.61
  -5   2   2    1.58    0.53
  -5   2   2    0.89    0.32
  -5   2   2    1.42    0.27
   4  -2  -2   59.44    2.10
   4  -2  -2   57.37    2.34
  -4   2   2   62.14    2.58
  -4   2   2   58.97    2.85
  -4   2   2   58.53    2.30
  -4   2   2   59.33    2.22
   3  -2  -2   28.76    1.30
   3  -2  -2   31.56    1.14
  -3   2   2   29.70    1.27
  -3   2   2   31.68    1.69
  -3   2   2   31.19    1.43
  -3   2   2   30.22    1.21
   2  -2  -2  525.90   16.94
   2  -2  -2  496.63   17.06
  -2   2   2  486.37   16.91
  -2   2   2  508.00   17.09
  -2   2   2  513.92   16.97
   1  -2  -2  476.36   15.82
   1  -2  -2  472.36   15.98
  -1   2   2  466.06   15.83
  -1   2   2  474.17   15.81
  -1   2   2  486.64   15.83
  -1   2   2  459.75   15.89
   0  -2  -2    3.49    0.19
   0  -2  -2    3.45    0.22
   0  -2  -2    3.67    0.24
   0   2   2    3.40    0.20
  -1  -2  -2   41.18    1.70
  -1  -2  -2   44.29    1.67
  -1  -2  -2   46.17    1.60
  -1  -2  -2   40.46    1.51
  -1  -2  -2   42.24    1.62
   1   2   2   41.23    1.52
  -2  -2  -2    5.40    0.42
  -2  -2  -2    6.59    0.68
  -2  -2  -2    6.89    0.60
   2   2   2    5.76    0.28
   2   2   2    5.38    0.33
  -3  -2  -2    2.95    0.57
  -3  -2  -2    2.95    0.38
  -3  -2  -2    2.84    0.54
   3   2   2    3.24    0.27
   3   2   2    3.16    0.21
  -4  -2  -2   14.80    1.18
  -4  -2  -2   15.28    0.88
  -4  -2  -2   14.18    1.28
   4   2   2   13.47    0.55
   4   2   2   14.87    0.70
  -5  -2  -2   67.43    2.84
  -5  -2  -2   71.98    3.41
  -5  -2  -2   72.21    2.60
  -5  -2  -2   70.16    3.50
   5   2   2   74.56    2.68
  -6  -2  -2   54.99    2.12
  -6  -2  -2   51.45    3.09
  -6  -2  -2   56.04    2.43
  -6  -2  -2   56.78    3.06
  -7  -2  -2    2.14    1.02
  -7  -2  -2    3.16    0.65
  -7  -2  -2    3.12    1.00
  -8  -2  -2    3.73    1.20
  -8  -2  -2    4.78    1.38
  -8  -2  -2    5.66    0.88
   9  -3  -2   30.37    1.86
  -9   3   2   26.05    2.29
  -9   3   2   26.99    1.53
   8  -3  -2   -0.41    0.51
  -8   3   2   -0.16    0.29
  -8   3   2    0.03    0.67
   7  -3  -2   13.60    1.06
  -7   3   2   13.06    0.85
  -7   3   2   14.26    1.50
   6  -3  -2   26.42    1.13
   6  -3  -2   27.71    1.49
  -6   3   2   28.09    2.14
  -6   3   2   27.86    1.43
  -6   3   2   29.62    1.31
  -6   3   2   28.38    1.76
   5  -3  -2    1.70    0.42
   5  -3  -2    2.12    0.26
  -5   3   2    1.49    0.47
  -5   3   2    2.45    0.76
  -5   3   2    1.38    0.30
  -5   3   2    1.58    0.36
   4  -3  -2    2.91    0.28
   4  -3  -2    2.90    0.42
  -4   3   2    2.62    0.32
  -4   3   2    2.97    0.52
  -4   3   2    2.34    0.64
   3  -3  -2   83.89    2.94
   3  -3  -2   84.48    3.14
  -3   3   2   86.73    3.18
  -3   3   2   83.04    2.99
  -3   3   2   81.15    2.90
  -3   3   2   82.78    3.47
   2  -3  -2   66.05    2.40
   2  -3  -2   60.02    2.26
  -2   3   2   62.86    2.27
  -2   3   2   61.61    2.23
  -2   3   2   67.45    2.35
   1  -3  -2  113.66    3.96
   1  -3  -2  115.90    3.98
   1  -3  -2  112.75    3.91
  -1   3   2  111.91    3.82
  -1   3   2  111.69    3.88
  -1   3   2  112.13    3.87
   0  -3  -2   99.83    3.56
   0  -3  -2   99.08    3.49
   0  -3  -2  103.41    3.42
   0   3   2   96.45    3.44
  -1  -3  -2   16.90    0.87
  -1  -3  -2   17.98    0.92
  -1  -3  -2   18.05    0.79
  -1  -3  -2   18.84    0.82
  -1  -3  -2   16.87    0.85
   1   3   2   18.47    0.76
  -2  -3  -2    4.33    0.53
  -2  -3  -2    4.77    0.40
  -2  -3  -2    3.96    0.40
  -2  -3  -2    3.98    0.50
   2   3   2    3.84    0.21
   2   3   2    3.40    0.31
  -3  -3  -2    0.71    0.28
  -3  -3  -2    0.44    0.35
  -3  -3  -2    0.28    0.40
   3   3   2    0.42    0.15
   3   3   2    0.77    0.16
  -4  -3  -2    3.83    0.50
  -4  -3  -2    3.16    0.67
  -4  -3  -2    4.74    0.84
   4   3   2    3.99    0.26
   4   3   2    3.70    0.34
  -5  -3  -2   13.47    1.46
  -5  -3  -2   16.40    1.44
  -5  -3  -2   15.88    1.00
   5   3   2   16.37    0.81
   5   3   2   15.09    0.61
  -6  -3  -2   54.58    2.44
  -6  -3  -2   54.16    3.11
  -6  -3  -2   54.95    3.08
  -7  -3  -2   15.59    1.91
  -7  -3  -2   16.04    1.22
  -7  -3  -2   19.10    2.14
  -8  -3  -2    1.51    0.60
  -8  -3  -2    1.43    0.97
  -8  -3  -2    0.68    1.16
   9  -4  -2   11.08    1.38
   9  -4  -2    9.11    1.20
  -9   4   2   10.53    1.56
  -9   4   2   10.73    1.01
   8  -4  -2   35.92    2.00
  -8   4   2   34.35    1.66
  -8   4   2   32.20    2.23
   7  -4  -2    0.36    0.51
  -7   4   2    0.80    0.63
  -7   4   2    0.05    0.27
   6  -4  -2   29.16    1.57
   6  -4  -2   28.68    1.24
  -6   4   2   29.58    2.23
  -6   4   2   28.73    1.37
  -6   4   2   29.10    1.76
   5  -4  -2   26.21    1.39
   5  -4  -2   26.55    1.12
  -5   4   2   25.89    1.47
  -5   4   2   26.89    1.94
  -5   4   2   25.41    1.19
   4  -4  -2    4.74    0.58
   4  -4  -2    6.10    0.43
  -4   4   2    5.49    0.47
  -4   4   2    5.28    0.85
  -4   4   2    6.00    0.37
  -4   4   2    6.00    0.67
   3  -4  -2    1.86    0.25
   3  -4  -2    2.53    0.40
  -3   4   2    2.44    0.25
  -3   4   2    1.88    0.32
  -3   4   2    1.70    0.25
  -3   4   2    2.40    0.54
   2  -4  -2  100.35    3.83
   2  -4  -2  106.77    3.85
   2  -4  -2  105.52    3.73
  -2   4   2  106.72    3.58
  -2   4   2  109.59    3.71
  -2   4   2  103.04    3.67
  -2   4   2  108.81    3.73
   1  -4  -2   41.39    1.67
   1  -4  -2   42.01    1.62
  -1   4   2   43.29    1.57
   0  -4  -2   51.38    2.09
   0  -4  -2   54.09    1.87
   0  -4  -2   54.24    1.98
   0   4   2   49.07    1.91
  -1  -4  -2  405.45   13.78
  -1  -4  -2  388.44   13.65
  -1  -4  -2  400.03   13.65
  -1  -4  -2  401.47   13.72
  -1  -4  -2  411.97   13.67
   1   4   2  406.53   13.59
  -2  -4  -2   71.22    2.77
  -2  -4  -2   75.42    2.90
  -2  -4  -2   74.21    2.71
  -2  -4  -2   74.44    2.97
   2   4   2   69.27    2.63
  -3  -4  -2    1.24    0.44
  -3  -4  -2    1.71    0.36
  -3  -4  -2    1.89    0.29
  -3  -4  -2    1.60    0.45
   3   4   2    1.49    0.19
   3   4   2    0.86    0.19
  -4  -4  -2    4.72    0.86
  -4  -4  -2    4.67    0.56
  -4  -4  -2    5.04    0.85
   4   4   2    4.83    0.40
   4   4   2    4.58    0.33
  -5  -4  -2   23.49    1.78
  -5  -4  -2   18.46    1.63
  -5  -4  -2   21.95    1.25
   5   4   2   22.29    0.87
  -6  -4  -2   21.73    1.86
  -6  -4  -2   18.04    1.75
  -6  -4  -2   19.47    1.28
  -7  -4  -2   26.12    2.34
  -7  -4  -2   26.69    2.29
  -7  -4  -2   27.92    1.65
  -8  -4  -2   13.97    2.10
  -8  -4  -2   11.01    1.18
  -8  -4  -2   12.20    1.96
   9  -5  -2    0.97    0.70
   9  -5  -2   -0.22    0.65
  -9   5   2   -0.09    0.72
  -9   5   2    0.15    0.41
   8  -5  -2   15.68    1.33
   8  -5  -2   13.96    1.33
  -8   5   2   13.21    1.53
  -8   5   2   14.62    1.05
   7  -5  -2   58.41    2.77
   7  -5  -2   61.65    2.75
  -7   5   2   60.44    2.47
  -7   5   2   54.80    2.90
   6  -5  -2   -0.14    0.26
   6  -5  -2    0.66    0.45
  -6   5   2   -0.02    0.37
  -6   5   2    0.57    0.30
  -6   5   2    0.45    0.73
   5  -5  -2   46.65    1.81
   5  -5  -2   44.85    2.10
  -5   5   2   46.11    2.55
  -5   5   2   44.69    1.85
  -5   5   2   41.47    2.07
   4  -5  -2   15.35    0.99
   4  -5  -2   14.53    0.78
  -4   5   2   15.57    0.80
  -4   5   2   14.45    0.92
  -4   5   2   16.26    1.31
  -4   5   2   14.95    0.72
   3  -5  -2   19.11    1.09
   3  -5  -2   21.70    0.96
   3  -5  -2   19.80    1.07
  -3   5   2   21.04    1.00
  -3   5   2   20.85    0.88
  -3   5   2   19.06    0.91
   2  -5  -2   88.93    3.31
   2  -5  -2   90.45    3.42
  -2   5   2   91.73    3.26
  -2   5   2   94.54    3.25
   1  -5  -2   74.67    2.89
   1  -5  -2   74.73    2.81
  -1   5   2   79.57    2.76
   0  -5  -2  114.62    4.19
   0  -5  -2  119.97    4.06
   0  -5  -2  114.89    4.34
   0   5   2  117.42    4.12
  -1  -5  -2   10.41    0.75
  -1  -5  -2   11.23    0.93
  -1  -5  -2   12.02    0.65
  -1  -5  -2   11.70    0.70
  -1  -5  -2   11.54    0.72
   1   5   2   11.30    0.62
  -2  -5  -2   74.35    2.87
  -2  -5  -2   75.76    2.72
  -2  -5  -2   72.77    2.74
  -2  -5  -2   66.75    2.94
  -2  -5  -2   74.56    2.86
   2   5   2   68.51    2.65
  -3  -5  -2   32.20    1.68
  -3  -5  -2   32.19    1.37
  -3  -5  -2   31.33    1.50
  -3  -5  -2   30.42    1.76
   3   5   2   31.57    1.30
  -4  -5  -2   12.94    0.97
  -4  -5  -2   15.01    1.27
  -4  -5  -2   12.80    1.24
   4   5   2   14.11    0.65
   4   5   2   13.72    0.68
  -5  -5  -2    6.71    1.08
  -5  -5  -2    7.94    1.22
  -5  -5  -2    6.86    0.77
   5   5   2    6.91    0.43
  -6  -5  -2    5.41    1.17
  -6  -5  -2    6.70    1.29
  -6  -5  -2    5.75    0.77
  -7  -5  -2    8.44    1.01
  -7  -5  -2    6.70    1.44
  -7  -5  -2    4.54    1.25
  -8  -5  -2   20.39    1.55
  -8  -5  -2   18.20    2.45
  -8  -5  -2   24.84    2.61
   9  -6  -2   -0.15    0.63
   9  -6  -2    0.91    0.75
  -9   6   2    0.19    0.69
  -9   6   2    0.71    0.46
   8  -6  -2    0.68    0.56
   8  -6  -2    0.06    0.59
  -8   6   2   -0.03    0.37
  -8   6   2    0.84    0.66
   7  -6  -2   35.69    1.92
   7  -6  -2   31.63    1.92
  -7   6   2   31.93    1.98
  -7   6   2   30.78    1.56
   6  -6  -2   62.22    2.61
   6  -6  -2   67.13    3.00
   6  -6  -2   71.57    3.00
  -6   6   2   68.54    3.04
  -6   6   2   66.52    2.68
   5  -6  -2    4.63    0.69
   5  -6  -2    4.61    0.52
   5  -6  -2    3.91    0.64
  -5   6   2    4.54    0.53
  -5   6   2    4.72    0.66
  -5   6   2    4.63    0.96
   4  -6  -2   23.85    1.34
   4  -6  -2   23.98    1.30
   4  -6  -2   23.86    1.14
  -4   6   2   22.72    1.52
  -4   6   2   23.73    1.04
  -4   6   2   21.42    1.08
  -4   6   2   22.52    1.20
   3  -6  -2   13.30    0.79
   3  -6  -2   14.33    0.91
   3  -6  -2   14.08    0.94
  -3   6   2   14.59    0.73
  -3   6   2   13.96    0.53
  -3   6   2   14.76    0.75
   2  -6  -2    0.20    0.26
   2  -6  -2    0.15    0.22
  -2   6   2   -0.03    0.16
   1  -6  -2   21.29    1.13
   1  -6  -2   19.92    1.02
  -1   6   2   22.42    0.97
   0  -6  -2  108.56    4.18
   0  -6  -2  107.15    4.01
   0  -6  -2  108.18    3.85
   0  -6  -2  113.96    3.75
   0   6   2  107.40    3.92
  -1  -6  -2   26.13    1.54
  -1  -6  -2   25.08    1.24
  -1  -6  -2   26.38    1.11
  -1  -6  -2   24.52    1.34
  -1  -6  -2   25.84    1.25
   1   6   2   26.33    1.16
  -2  -6  -2   15.54    0.92
  -2  -6  -2   15.04    0.88
  -2  -6  -2   14.90    0.88
  -2  -6  -2   13.82    1.02
  -2  -6  -2   15.63    1.07
   2   6   2   15.13    0.80
  -3  -6  -2   72.46    3.34
  -3  -6  -2   79.73    3.19
  -3  -6  -2   77.10    3.06
  -3  -6  -2   77.53    2.90
   3   6   2   72.18    2.80
  -4  -6  -2   12.26    0.99
  -4  -6  -2   11.33    1.29
  -4  -6  -2   12.56    1.16
   4   6   2   12.01    0.68
  -5  -6  -2   -0.50    0.38
  -5  -6  -2    0.08    0.63
  -5  -6  -2   -0.48    0.50
   5   6   2   -0.01    0.17
  -6  -6  -2    7.88    1.29
  -6  -6  -2    5.02    1.16
  -6  -6  -2    6.47    0.88
   6   6   2    7.29    0.45
  -7  -6  -2    3.63    1.12
  -7  -6  -2    4.96    1.35
  -7  -6  -2    4.13    0.83
  -8  -6  -2    1.49    1.10
  -8  -6  -2    2.68    1.31
  -8  -6  -2    1.21    0.61
   9  -7  -2   -0.73    0.57
   9  -7  -2   -0.05    0.72
   8  -7  -2    6.68    1.07
   8  -7  -2    6.20    1.00
  -8   7   2    7.57    0.84
   7  -7  -2    0.38    0.54
   7  -7  -2    0.01    0.48
  -7   7   2    0.46    0.35
  -7   7   2    0.86    0.55
   6  -7  -2   43.10    1.99
   6  -7  -2   49.71    2.40
   6  -7  -2   50.34    2.42
  -6   7   2   47.51    2.31
  -6   7   2   44.65    2.01
   5  -7  -2   73.35    3.19
   5  -7  -2   77.81    2.96
   5  -7  -2   73.49    3.21
  -5   7   2   73.22    2.90
  -5   7   2   75.99    3.11
   4  -7  -2   -0.33    0.34
   4  -7  -2   -0.19    0.28
   4  -7  -2    0.72    0.41
  -4   7   2   -0.01    0.21
  -4   7   2    0.23    0.24
   3  -7  -2   18.13    1.13
   3  -7  -2   17.62    1.13
   3  -7  -2   17.72    1.00
  -3   7   2   18.89    0.91
   2  -7  -2   20.82    1.09
   2  -7  -2   20.13    1.15
  -2   7   2   20.40    0.98
   1  -7  -2    2.70    0.42
   1  -7  -2    2.79    0.53
   1  -7  -2    2.61    0.24
  -1   7   2    2.30    0.35
   0  -7  -2    7.91    0.69
   0  -7  -2    9.05    0.55
   0  -7  -2    9.21    0.92
   0   7   2    7.78    0.58
  -1  -7  -2  176.17    6.23
  -1  -7  -2  162.81    6.34
  -1  -7  -2  186.04    6.00
  -1  -7  -2  164.39    6.49
  -1  -7  -2  173.72    6.21
   1   7   2  172.09    6.10
  -2  -7  -2   61.13    2.75
  -2  -7  -2   59.52    2.73
  -2  -7  -2   63.02    2.54
  -2  -7  -2   64.53    2.53
  -2  -7  -2   64.63    2.60
   2   7   2   64.00    2.44
  -3  -7  -2   38.28    1.88
  -3  -7  -2   39.11    2.12
  -3  -7  -2   38.34    1.89
  -3  -7  -2   37.63    1.70
   3   7   2   37.09    1.60
  -4  -7  -2   34.88    1.92
  -4  -7  -2   30.27    2.05
  -4  -7  -2   34.89    1.78
   4   7   2   30.78    1.38
  -5  -7  -2    6.57    0.87
  -5  -7  -2    4.54    1.03
  -5  -7  -2    5.39    0.95
   5   7   2    5.59    0.49
  -6  -7  -2    1.97    0.96
  -6  -7  -2    1.94    0.59
  -6  -7  -2    3.15    0.96
   6   7   2    2.47    0.32
  -7  -7  -2    3.87    1.18
  -7  -7  -2    2.90    1.09
  -7  -7  -2    3.67    0.82
  -8  -7  -2    1.83    1.21
  -8  -7  -2    3.72    0.89
   8  -8  -2    0.61    0.73
   8  -8  -2   -0.03    0.66
   7  -8  -2    4.22    0.83
   7  -8  -2    6.52    1.08
  -7   8   2    5.33    0.66
   6  -8  -2    0.32    0.50
   6  -8  -2   -0.03    0.35
   6  -8  -2    0.18    0.55
  -6   8   2    0.28    0.31
   5  -8  -2   81.68    3.23
   5  -8  -2   81.96    3.50
   5  -8  -2   80.54    3.51
   4  -8  -2   62.97    2.79
   4  -8  -2   61.58    2.77
   4  -8  -2   59.51    2.55
  -4   8   2   63.99    2.45
   3  -8  -2    0.25    0.36
   3  -8  -2    0.26    0.30
  -3   8   2   -0.02    0.20
   2  -8  -2   11.87    0.82
   2  -8  -2   11.13    0.88
  -2   8   2   10.89    0.70
   1  -8  -2   23.41    1.29
   1  -8  -2   23.17    1.40
   1  -8  -2   26.49    1.00
  -1   8   2   22.62    1.16
   0  -8  -2   14.44    0.96
   0  -8  -2   16.40    0.84
   0  -8  -2   17.06    1.19
   0   8   2   15.66    0.88
  -1  -8  -2   36.51    1.41
  -1  -8  -2   35.43    1.88
  -1  -8  -2   35.13    1.67
  -1  -8  -2   36.75    1.70
  -1  -8  -2   33.66    2.06
   1   8   2   36.47    1.58
  -2  -8  -2   69.66    3.11
  -2  -8  -2   74.99    3.07
  -2  -8  -2   70.08    2.90
  -2  -8  -2   74.52    3.24
  -2  -8  -2   73.79    2.85
   2   8   2   75.41    2.83
  -3  -8  -2   36.93    1.95
  -3  -8  -2   38.85    1.76
  -3  -8  -2   36.02    2.07
  -3  -8  -2   37.65    1.86
   3   8   2   37.40    1.63
  -4  -8  -2   34.44    1.86
  -4  -8  -2   28.19    2.00
  -4  -8  -2   33.79    1.89
   4   8   2   31.68    1.43
  -5  -8  -2   12.60    1.34
  -5  -8  -2   15.92    1.36
  -5  -8  -2   12.17    1.62
   5   8   2   13.13    0.79
  -6  -8  -2   12.76    1.53
  -6  -8  -2   12.86    1.27
  -6  -8  -2   10.89    1.62
   6   8   2   12.27    0.72
  -7  -8  -2    3.93    0.88
  -7  -8  -2    3.33    1.22
   8  -9  -2    0.20    0.74
   8  -9  -2    0.44    0.76
   7  -9  -2    0.22    0.38
   7  -9  -2    0.46    0.62
   7  -9  -2   -0.43    0.58
   6  -9  -2    3.44    0.77
   6  -9  -2    2.95    0.74
   6  -9  -2    3.05    0.56
   5  -9  -2    1.48    0.59
   5  -9  -2    1.65    0.65
   5  -9  -2    1.29    0.45
   4  -9  -2   58.30    2.82
   4  -9  -2   66.44    2.89
   4  -9  -2   63.22    2.65
  -4   9   2   62.59    2.50
   3  -9  -2   85.36    3.59
   3  -9  -2   87.44    3.43
  -3   9   2   85.74    3.27
   2  -9  -2   18.54    1.25
   2  -9  -2   18.10    1.14
  -2   9   2   18.10    0.98
   1  -9  -2   27.23    1.07
   1  -9  -2   23.94    1.56
   1  -9  -2   26.13    1.39
  -1   9   2   26.19    1.26
   0  -9  -2    0.42    0.34
   0  -9  -2    0.86    0.56
   0  -9  -2    0.38    0.23
   0   9   2    0.29    0.25
  -1  -9  -2    1.19    0.65
  -1  -9  -2    0.51    0.39
  -1  -9  -2    0.75    0.36
  -1  -9  -2    0.46    0.65
   1   9   2    0.70    0.33
  -2  -9  -2    2.38    0.48
  -2  -9  -2    2.91    0.61
  -2  -9  -2    1.96    0.72
  -2  -9  -2    1.84    0.65
  -2  -9  -2    2.86    0.45
   2   9   2    2.07    0.39
  -3  -9  -2   90.68    3.60
  -3  -9  -2   83.96    3.85
  -3  -9  -2   90.31    3.79
  -3  -9  -2   82.98    3.46
  -3  -9  -2   89.84    3.55
   3   9   2   90.20    3.37
  -4  -9  -2   20.96    1.43
  -4  -9  -2   16.38    1.51
  -4  -9  -2   20.06    1.44
   4   9   2   19.58    1.06
  -5  -9  -2   16.25    1.89
  -5  -9  -2   16.94    1.50
  -5  -9  -2   17.04    1.37
   5   9   2   16.35    0.96
  -6  -9  -2    7.64    1.42
  -6  -9  -2   13.87    1.38
  -6  -9  -2    9.76    1.38
   6   9   2    9.60    0.69
  -7  -9  -2    1.75    1.12
  -7  -9  -2    1.20    0.67
   8 -10  -2    9.66    1.42
   8 -10  -2    9.32    1.37
   7 -10  -2    0.46    0.71
   7 -10  -2   -0.62    0.64
   7 -10  -2   -0.04    0.39
   6 -10  -2    2.21    0.78
   6 -10  -2    0.79    0.68
   6 -10  -2    0.32    0.43
   5 -10  -2   15.00    1.10
   5 -10  -2   15.50    1.32
   5 -10  -2   16.03    1.35
   4 -10  -2    1.77    0.63
   4 -10  -2    3.12    0.73
   4 -10  -2    1.63    0.51
  -4  10   2    2.98    0.48
   3 -10  -2   61.45    2.63
   3 -10  -2   59.25    2.80
  -3  10   2   59.17    2.44
   2 -10  -2  129.56    5.22
   2 -10  -2  132.01    4.99
  -2  10   2  132.40    4.82
   1 -10  -2    4.22    0.84
   1 -10  -2    3.71    0.33
   1 -10  -2    2.97    0.55
  -1  10   2    2.25    0.42
   0 -10  -2   38.34    2.27
   0 -10  -2   39.23    2.10
   0 -10  -2   35.65    1.58
   0 -10  -2   36.29    1.79
   0  10   2   35.59    1.65
  -1 -10  -2    0.06    0.35
  -1 -10  -2    0.86    0.68
  -1 -10  -2    0.93    0.88
  -1 -10  -2    1.01    0.38
   1  10   2    0.09    0.30
  -2 -10  -2    0.54    0.67
  -2 -10  -2    0.14    0.74
  -2 -10  -2   -0.15    0.40
  -2 -10  -2    0.63    0.42
   2  10   2    0.50    0.32
  -3 -10  -2   29.19    1.53
  -3 -10  -2   24.40    1.99
  -3 -10  -2   26.47    1.87
  -3 -10  -2   25.12    1.76
  -3 -10  -2   25.98    1.65
   3  10   2   28.52    1.38
  -4 -10  -2   23.44    1.63
  -4 -10  -2   22.81    1.73
   4  10   2   20.09    1.15
  -5 -10  -2   14.78    1.75
  -5 -10  -2   15.41    1.54
   5  10   2   15.70    0.97
  -6 -10  -2    0.67    0.62
  -6 -10  -2    0.04    0.78
   6  10   2    0.20    0.31
  -7 -10  -2   10.97    1.78
  -7 -10  -2   14.60    1.61
   8 -11  -2   18.48    1.92
   8 -11  -2   23.07    2.22
   7 -11  -2    8.79    0.90
   7 -11  -2   12.06    1.56
   7 -11  -2    8.35    1.28
   6 -11  -2    1.73    0.75
   6 -11  -2    1.47    0.81
   6 -11  -2    2.50    0.61
   5 -11  -2    0.05    0.56
   5 -11  -2    0.35    0.46
   5 -11  -2    0.60    0.61
   4 -11  -2   13.91    1.40
   4 -11  -2   11.64    1.23
   4 -11  -2   13.77    1.16
  -4  11   2   12.20    0.97
   3 -11  -2   19.23    1.30
   3 -11  -2   18.59    1.51
  -3  11   2   19.77    1.12
   2 -11  -2   87.58    3.53
   2 -11  -2   81.37    3.78
  -2  11   2   89.28    3.37
   1 -11  -2   99.55    4.42
   1 -11  -2  106.72    4.15
  -1  11   2  107.95    3.99
   0 -11  -2   11.23    0.75
   0 -11  -2   12.41    1.55
   0 -11  -2   11.85    1.32
   0 -11  -2   12.48    1.08
   0  11   2   11.96    0.86
  -1 -11  -2   11.01    1.05
  -1 -11  -2   11.53    0.90
  -1 -11  -2   12.64    1.41
  -1 -11  -2   11.38    1.51
   1  11   2   12.51    0.88
  -2 -11  -2    3.10    0.63
  -2 -11  -2    1.89    0.59
  -2 -11  -2    2.33    0.82
  -2 -11  -2    1.09    0.80
   2  11   2    2.84    0.50
  -3 -11  -2    0.12    0.62
  -3 -11  -2    1.08    0.79
  -3 -11  -2    0.97    0.58
  -3 -11  -2   -0.13    0.43
   3  11   2    0.84    0.34
  -4 -11  -2    9.35    1.25
  -4 -11  -2   10.50    1.38
   4  11   2   11.90    0.94
  -5 -11  -2   32.66    2.44
  -5 -11  -2   34.83    2.17
   5  11   2   31.96    1.60
  -6 -11  -2    9.11    1.26
  -6 -11  -2    8.31    1.44
   6  11   2    7.27    0.72
   8 -12  -2    0.30    0.79
   8 -12  -2   -0.86    0.76
   7 -12  -2   21.46    1.85
   7 -12  -2   22.20    2.03
   7 -12  -2   18.59    1.32
   6 -12  -2   22.78    1.83
   6 -12  -2   21.60    1.81
   6 -12  -2   23.96    1.49
   5 -12  -2    1.01    0.71
   5 -12  -2    1.36    0.68
   5 -12  -2   -0.02    0.47
   4 -12  -2    1.19    0.70
   4 -12  -2    2.72    0.62
   4 -12  -2    2.15    0.71
  -4  12   2    2.58    0.50
   3 -12  -2   12.70    1.15
   3 -12  -2   13.92    1.51
  -3  12   2   15.64    1.01
   2 -12  -2   14.81    1.55
   2 -12  -2   18.78    1.25
  -2  12   2   18.27    1.08
   1 -12  -2   49.44    2.36
   1 -12  -2   49.64    2.66
  -1  12   2   50.27    2.18
   0 -12  -2   72.07    3.57
   0 -12  -2   72.20    3.40
   0 -12  -2   71.98    3.08
   0  12   2   68.66    2.87
  -1 -12  -2   19.44    1.68
  -1 -12  -2   17.68    1.86
  -1 -12  -2   18.50    1.41
   1  12   2   18.28    1.13
  -2 -12  -2    5.19    0.75
  -2 -12  -2    3.77    0.97
  -2 -12  -2    4.38    0.78
  -2 -12  -2    3.79    1.01
   2  12   2    5.32    0.68
  -3 -12  -2    0.10    0.70
  -3 -12  -2    1.03    0.81
  -3 -12  -2    0.38    0.55
  -3 -12  -2    0.67    0.49
   3  12   2    0.22    0.36
  -4 -12  -2    0.39    0.53
  -4 -12  -2   -0.12    0.65
   4  12   2   -0.23    0.32
  -5 -12  -2    5.18    1.17
  -5 -12  -2    4.17    1.09
   5  12   2    4.89    0.66
  -6 -12  -2   24.61    2.20
  -6 -12  -2   25.40    2.06
   6  12   2   21.18    1.27
   7 -13  -2    1.25    0.59
   7 -13  -2    0.56    0.81
   7 -13  -2   -0.39    0.85
   6 -13  -2   34.06    2.36
   6 -13  -2   30.05    1.77
   6 -13  -2   27.31    2.13
   5 -13  -2   18.12    1.31
   5 -13  -2   13.98    1.65
   5 -13  -2   15.47    1.58
   4 -13  -2    0.04    0.50
   4 -13  -2    0.38    0.58
   4 -13  -2    0.50    0.78
  -4  13   2    0.72    0.40
   3 -13  -2    0.80    0.55
   3 -13  -2    1.38    0.78
  -3  13   2    0.63    0.39
   2 -13  -2   76.31    3.77
   2 -13  -2   80.86    3.43
  -2  13   2   82.16    3.23
   1 -13  -2    0.91    0.53
   1 -13  -2    0.26    0.68
  -1  13   2    1.21    0.40
   0 -13  -2   25.45    2.19
   0 -13  -2   23.30    1.47
   0 -13  -2   24.27    1.81
   0  13   2   23.15    1.30
  -1 -13  -2   33.07    2.17
  -1 -13  -2   33.08    1.81
   1  13   2   34.33    1.67
  -2 -13  -2    6.33    0.89
  -2 -13  -2    5.10    1.23
  -2 -13  -2    5.73    1.18
   2  13   2    6.65    0.73
  -3 -13  -2    0.27    0.89
  -3 -13  -2   -0.73    0.69
  -3 -13  -2   -0.33    0.48
   3  13   2   -0.11    0.35
  -4 -13  -2    0.21    0.58
  -4 -13  -2   -0.27    0.78
   4  13   2   -0.02    0.39
  -5 -13  -2    0.52    0.76
  -5 -13  -2    0.11    0.82
   5  13   2    1.22    0.48
  -6 -13  -2    1.08    0.86
  -6 -13  -2    3.04    1.06
   6  13   2    1.83    0.51
   7 -14  -2   17.41    2.04
   7 -14  -2   20.28    1.46
   7 -14  -2   13.74    1.76
   6 -14  -2    0.29    0.75
   6 -14  -2    1.23    0.95
   6 -14  -2    0.95    0.56
   5 -14  -2   20.02    1.44
   5 -14  -2   18.18    1.76
   5 -14  -2   19.90    2.04
   4 -14  -2   11.49    1.53
   4 -14  -2   10.61    1.11
   4 -14  -2   11.25    1.36
   3 -14  -2    0.86    0.79
   3 -14  -2    0.75    0.53
  -3  14   2    0.55    0.36
   2 -14  -2    4.85    1.07
   2 -14  -2    6.36    0.87
  -2  14   2    7.44    0.77
   1 -14  -2   25.52    1.55
   1 -14  -2   22.15    1.80
  -1  14   2   23.26    1.32
   0 -14  -2    6.10    1.10
   0 -14  -2    5.73    1.21
   0 -14  -2    5.91    0.84
   0  14   2    6.39    0.75
  -1 -14  -2   43.39    2.79
  -1 -14  -2   42.11    2.55
  -1 -14  -2   42.88    2.18
   1  14   2   41.85    1.99
  -2 -14  -2   26.55    2.08
  -2 -14  -2   25.32    2.33
  -2 -14  -2   29.62    1.75
   2  14   2   26.76    1.50
  -3 -14  -2    8.10    1.46
  -3 -14  -2    8.05    1.29
   3  14   2    8.32    0.89
  -4 -14  -2    0.19    0.82
   4  14   2    1.04    0.49
  -5 -14  -2   -0.80    0.82
   5  14   2   -0.17    0.41
   7 -15  -2   17.45    1.99
   7 -15  -2   20.93    2.36
   7 -15  -2   18.98    1.55
   6 -15  -2   19.25    1.97
   6 -15  -2   20.55    1.60
   6 -15  -2   18.83    2.15
   5 -15  -2    1.11    0.89
   5 -15  -2   -0.24    0.85
   5 -15  -2    1.28    0.65
   4 -15  -2   29.62    2.28
   4 -15  -2   30.31    2.07
   4 -15  -2   31.83    1.89
   3 -15  -2    0.35    0.57
   3 -15  -2    0.10    0.70
  -3  15   2    0.81    0.43
   2 -15  -2    8.32    1.41
   2 -15  -2    8.20    0.97
  -2  15   2    8.85    0.87
   1 -15  -2   20.11    1.95
   1 -15  -2   20.53    1.45
   1 -15  -2   20.73    2.01
  -1  15   2   18.74    1.21
   0 -15  -2   33.55    2.26
   0 -15  -2   34.07    2.54
   0 -15  -2   33.80    1.91
   0  15   2   32.66    1.73
  -1 -15  -2    4.03    1.13
  -1 -15  -2    4.41    0.83
  -1 -15  -2    3.87    1.09
   1  15   2    3.45    0.65
  -2 -15  -2   11.38    1.60
  -2 -15  -2   10.21    1.12
  -2 -15  -2   11.00    1.54
   2  15   2   11.84    1.06
  -3 -15  -2   20.72    2.20
  -3 -15  -2   24.40    2.03
   3  15   2   29.61    1.56
  -4 -15  -2    0.81    0.93
   4  15   2    1.66    0.55
  -5 -15  -2    0.17    0.86
   5  15   2    0.13    0.46
   6 -16  -2   31.06    1.95
   6 -16  -2   32.44    2.53
   6 -16  -2   23.90    2.57
   5 -16  -2   32.73    1.92
   5 -16  -2   27.60    2.16
   5 -16  -2   27.41    2.35
   4 -16  -2    0.81    0.98
   4 -16  -2   -0.74    0.59
   4 -16  -2    0.87    0.65
   3 -16  -2   31.28    2.49
   3 -16  -2   32.33    1.98
   3 -16  -2   33.91    2.10
  -3  16   2   34.80    1.77
   2 -16  -2    0.85    0.64
   2 -16  -2    3.05    1.06
  -2  16   2    2.41    0.56
   1 -16  -2    0.52    0.57
   1 -16  -2    0.34    0.78
   1 -16  -2    0.14    0.96
  -1  16   2    0.74    0.46
   0 -16  -2    3.79    0.84
   0 -16  -2    5.91    1.26
   0 -16  -2    4.36    1.17
   0  16   2    4.25    0.71
  -1 -16  -2   29.16    2.15
  -1 -16  -2   27.12    1.79
  -1 -16  -2   25.72    2.35
   1  16   2   24.45    1.47
  -2 -16  -2    5.77    1.32
  -2 -16  -2    4.38    1.26
  -2 -16  -2    3.68    0.83
   2  16   2    2.94    0.60
  -3 -16  -2    6.21    1.44
   3  16   2    6.81    0.85
  -4 -16  -2   16.25    2.04
   4  16   2   19.03    1.30
   5 -17  -2   11.52    1.53
   5 -17  -2   12.32    1.92
   5 -17  -2    9.22    1.19
   4 -17  -2   24.83    1.77
   4 -17  -2   25.59    2.28
   4 -17  -2   25.16    2.06
   3 -17  -2    0.99    0.74
   3 -17  -2   -0.08    0.57
   3 -17  -2    1.00    1.06
  -3  17   2    0.00    0.41
   2 -17  -2    6.54    0.99
   2 -17  -2    6.47    1.31
  -2  17   2    7.02    0.87
   1 -17  -2    1.83    1.05
   1 -17  -2    3.13    1.22
   1 -17  -2    2.84    0.78
  -1  17   2    2.19    0.58
   0 -17  -2    1.06    0.73
   0 -17  -2    2.47    1.08
   0 -17  -2    2.86    1.24
   0  17   2    2.21    0.58
  -1 -17  -2    3.34    1.21
  -1 -17  -2    3.13    0.76
  -1 -17  -2    4.64    1.26
   1  17   2    3.53    0.65
  -2 -17  -2   20.94    2.15
  -2 -17  -2   19.13    2.20
  -2 -17  -2   16.82    1.57
   2  17   2   17.45    1.30
  -3 -17  -2    2.23    1.16
   3  17   2    3.44    0.70
   5 -18  -2    0.06    0.69
   5 -18  -2    1.74    1.19
   5 -18  -2    0.75    0.85
   4 -18  -2   35.50    2.44
   4 -18  -2   35.73    2.17
   4 -18  -2   33.45    2.70
   3 -18  -2   14.00    1.48
   3 -18  -2   15.98    2.10
   3 -18  -2   11.90    1.30
  -3  18   2   16.26    1.34
   2 -18  -2    3.83    0.81
   2 -18  -2    3.27    1.13
   2 -18  -2    5.52    0.99
   2 -18  -2    3.27    1.16
  -2  18   2    3.93    0.73
   1 -18  -2    7.55    1.12
   1 -18  -2    7.47    1.42
   1 -18  -2    6.30    1.37
  -1  18   2    6.65    0.84
   0 -18  -2    1.09    1.05
   0 -18  -2    1.42    1.04
   0 -18  -2    1.05    0.73
   0  18   2    0.45    0.48
  -1 -18  -2    0.85    1.06
  -1 -18  -2    0.37    1.11
  -1 -18  -2    1.23    0.74
   1  18   2   -0.11    0.45
  -2 -18  -2    0.81    1.03
  -2 -18  -2    1.07    1.06
  -2 -18  -2   -0.43    0.55
   2  18   2    1.05    0.52
   4 -19  -2   -0.34    0.89
   4 -19  -2   -0.98    0.75
   4 -19  -2   -0.78    0.65
   3 -19  -2   10.40    1.37
   3 -19  -2   17.99    2.22
   3 -19  -2   11.46    1.31
  -3  19   2   13.03    1.23
   2 -19  -2   27.40    2.02
   2 -19  -2   30.42    2.80
   2 -19  -2   32.49    2.10
   2 -19  -2   33.88    2.65
  -2  19   2   31.25    1.79
   1 -19  -2    1.09    0.75
   1 -19  -2    0.48    1.00
   1 -19  -2    1.56    1.16
  -1  19   2    0.65    0.47
   0 -19  -2    4.93    1.45
   0 -19  -2    8.86    1.69
   0 -19  -2    8.29    1.15
   0  19   2    4.71    0.78
  -1 -19  -2    6.64    1.52
  -1 -19  -2    4.80    0.98
  -1 -19  -2    3.54    1.34
   1  19   2    3.50    0.71
  -2  20   2    9.63    1.08
   1 -20  -2   16.60    2.03
   1 -20  -2   19.05    1.68
   1 -20  -2   21.86    2.38
  -1  20   2   20.12    1.39
   1  20  -3    1.28    0.61
  -1 -20   3    1.04    1.14
  -1 -20   3    2.06    1.19
  -1 -20   3    2.03    0.90
   0  20  -3    0.22    0.46
   0 -20   3    1.36    1.07
   0 -20   3    0.11    0.71
   0 -20   3    0.27    1.29
  -1  20  -3    0.49    0.47
   1 -20   3    2.51    1.24
   1 -20   3   -0.15    0.66
   1 -20   3   -0.05    1.00
  -2  20  -3    4.59    0.77
   2 -20   3    4.67    1.38
   2 -20   3    7.63    1.65
   2 -20   3    3.79    0.90
   3 -20   3   28.49    2.59
   3 -20   3   23.60    2.62
   2  19  -3   21.59    1.52
  -2 -19   3   24.75    2.37
  -2 -19   3   26.71    1.91
  -2 -19   3   23.20    2.52
   1  19  -3    2.44    0.71
  -1 -19   3    2.63    1.18
  -1 -19   3    3.05    1.23
  -1 -19   3    0.84    0.74
   0  19  -3    2.48    0.66
   0 -19   3    4.05    1.34
   0 -19   3    3.12    0.91
   0 -19   3    1.58    1.09
  -1  19  -3    0.07    0.42
   1 -19   3    0.60    0.99
   1 -19   3    0.19    1.01
   1 -19   3   -1.41    0.59
  -2  19  -3    2.98    0.63
   2 -19   3    3.08    1.33
   2 -19   3    1.46    1.07
   2 -19   3    2.54    0.84
   3 -19   3    9.05    1.64
   3 -19   3    6.41    1.13
   4 -19   3   28.94    1.98
   4 -19   3   28.95    2.91
   3  18  -3    0.20    0.57
  -3 -18   3    0.74    1.15
  -3 -18   3   -0.01    0.98
   2  18  -3    7.32    0.98
  -2 -18   3    6.08    1.05
  -2 -18   3    6.96    1.36
  -2 -18   3    5.37    1.48
   1  18  -3   30.57    1.80
  -1 -18   3   35.04    2.62
  -1 -18   3   35.40    2.08
  -1 -18   3   38.18    2.77
   0  18  -3   -0.30    0.44
   0 -18   3    0.84    0.85
   0 -18   3    1.34    1.06
   0 -18   3    0.37    0.66
  -1  18  -3   -0.23    0.43
   1 -18   3   -0.94    0.90
   1 -18   3   -0.19    0.65
   1 -18   3    1.90    1.11
  -2  18  -3    0.12    0.45
   2 -18   3   -0.22    0.79
   2 -18   3   -0.44    0.99
   2 -18   3    0.21    0.67
   3 -18   3    7.12    1.44
   3 -18   3    6.60    1.07
   4 -18   3   10.19    1.74
   4 -18   3    6.78    1.09
   5 -18   3   32.33    2.78
   5 -18   3   23.59    1.79
   4  17  -3    1.38    0.61
  -4 -17   3    2.39    1.23
   3  17  -3   14.12    1.30
  -3 -17   3   12.79    1.77
  -3 -17   3   17.09    1.50
  -3 -17   3   13.61    1.99
   2  17  -3   -0.12    0.45
  -2 -17   3    0.49    1.03
  -2 -17   3    0.12    0.86
  -2 -17   3   -0.06    0.65
   1  17  -3   19.32    1.34
  -1 -17   3   22.75    2.43
  -1 -17   3   17.54    1.88
  -1 -17   3   19.59    1.66
   0  17  -3   28.61    1.62
   0 -17   3   29.21    2.32
   0 -17   3   28.54    2.34
   0 -17   3   28.84    1.83
  -1  17  -3   -0.07    0.42
   1 -17   3    0.40    0.65
   1 -17   3    0.66    0.95
   1 -17   3    1.13    0.94
  -2  17  -3    0.87    0.46
   2 -17   3    0.44    0.59
   2 -17   3    0.06    0.94
   2 -17   3   -0.74    0.86
   3 -17   3    1.68    0.69
   3 -17   3    2.21    1.11
   4 -17   3    0.34    0.87
   4 -17   3    0.84    0.67
   5 -17   3    3.74    0.86
   5 -17   3    4.28    1.32
   5  16  -3    4.61    0.80
  -5 -16   3    5.20    1.28
   4  16  -3    1.96    0.64
  -4 -16   3    0.18    0.96
   3  16  -3    0.30    0.50
  -3 -16   3    0.16    0.62
  -3 -16   3    0.12    1.01
  -3 -16   3    0.25    0.85
   2  16  -3   25.94    1.53
  -2 -16   3   28.30    1.80
  -2 -16   3   27.26    2.27
  -2 -16   3   26.78    2.51
   1  16  -3    0.79    0.44
  -1 -16   3    1.96    1.08
  -1 -16   3    0.36    0.92
  -1 -16   3    0.40    0.56
   0  16  -3   39.69    2.02
   0 -16   3   42.97    2.72
   0 -16   3   44.17    2.78
   0 -16   3   37.76    2.21
  -1  16  -3   35.85    1.83
   1 -16   3   37.98    2.05
   1 -16   3   34.86    2.48
   1 -16   3   37.97    2.63
  -2  16  -3    0.00    0.34
   2 -16   3   -0.24    0.82
   2 -16   3    0.99    0.56
  -3  16  -3    0.13    0.38
   3 -16   3   -0.22    0.76
   3 -16   3    0.27    0.56
   4 -16   3    1.66    0.69
   4 -16   3    1.45    1.02
   5 -16   3    4.16    0.84
   5 -16   3    3.38    1.29
   6 -16   3    8.93    1.07
   6 -16   3    9.45    1.86
   5  15  -3    1.34    0.53
  -5 -15   3    2.69    0.98
  -5 -15   3    0.01    0.90
   4  15  -3    7.63    0.91
  -4 -15   3    9.70    1.38
  -4 -15   3    4.58    1.24
   3  15  -3    1.97    0.61
  -3 -15   3    2.22    0.72
  -3 -15   3    1.88    0.98
  -3 -15   3    3.19    0.84
  -3 -15   3    2.55    0.95
   2  15  -3    6.57    0.81
  -2 -15   3    8.52    1.16
  -2 -15   3    5.93    1.29
  -2 -15   3    9.83    1.47
  -2 -15   3    8.04    0.98
   1  15  -3   34.70    1.80
  -1 -15   3   34.32    2.48
  -1 -15   3   37.25    2.49
  -1 -15   3   37.46    2.00
   0  15  -3    0.20    0.38
   0 -15   3    1.24    0.95
   0 -15   3    0.25    0.52
   0 -15   3   -0.24    0.90
  -1  15  -3   14.57    1.07
   1 -15   3   14.43    1.73
   1 -15   3   14.91    1.60
   1 -15   3   12.31    1.23
  -2  15  -3   22.59    1.37
   2 -15   3   24.86    2.34
   2 -15   3   24.46    1.59
  -3  15  -3    0.72    0.38
   3 -15   3    1.46    0.89
   3 -15   3    0.69    0.50
   4 -15   3    0.21    0.79
   4 -15   3   -0.28    0.50
   5 -15   3    2.12    0.69
   5 -15   3    3.31    1.21
   6 -15   3    5.56    0.84
   6 -15   3    8.39    1.59
   6  14  -3   22.10    1.40
  -6 -14   3   23.65    2.22
  -6 -14   3   20.18    2.11
   5  14  -3    0.04    0.42
  -5 -14   3    0.11    0.75
  -5 -14   3   -1.44    0.69
   4  14  -3   11.34    1.03
  -4 -14   3   11.14    1.49
  -4 -14   3   14.03    1.65
   3  14  -3    7.00    0.82
  -3 -14   3    7.64    0.97
  -3 -14   3    5.73    1.19
  -3 -14   3    8.75    1.25
  -3 -14   3    7.18    1.38
   2  14  -3    0.48    0.43
  -2 -14   3   -0.56    0.86
  -2 -14   3    1.38    0.84
  -2 -14   3   -0.36    0.47
  -2 -14   3    0.97    0.60
   1  14  -3   24.73    1.40
  -1 -14   3   27.86    1.70
  -1 -14   3   23.08    1.52
  -1 -14   3   23.13    1.89
  -1 -14   3   23.83    2.23
   0  14  -3   24.28    1.36
   0 -14   3   23.30    1.54
   0 -14   3   26.53    2.04
   0 -14   3   25.89    1.99
   0 -14   3   25.08    1.52
  -1  14  -3    9.11    0.87
   1 -14   3   11.20    1.49
   1 -14   3    9.31    1.32
   1 -14   3   10.61    1.04
  -2  14  -3   29.25    1.53
   2 -14   3   28.23    1.67
   2 -14   3   32.43    2.27
  -3  14  -3   51.69    2.31
   3 -14   3   53.72    2.50
   3 -14   3   51.51    3.05
   4 -14   3    5.14    1.17
   4 -14   3    4.59    0.77
   5 -14   3    0.78    0.52
   5 -14   3    1.99    0.98
   6 -14   3    9.83    0.98
   6 -14   3    9.95    1.60
   7 -14   3    8.00    1.58
   7 -14   3    6.66    1.31
   6  13  -3   18.16    1.18
  -6 -13   3   14.85    1.66
  -6 -13   3   16.80    2.14
   5  13  -3   29.67    1.60
  -5 -13   3   31.00    2.18
  -5 -13   3   27.76    2.23
   4  13  -3    0.09    0.37
  -4 -13   3    0.05    0.70
  -4 -13   3    0.01    0.64
   3  13  -3    7.96    0.84
  -3 -13   3   11.20    1.33
  -3 -13   3    8.71    1.22
  -3 -13   3    8.03    1.30
  -3 -13   3    8.70    0.94
   2  13  -3    8.42    0.85
  -2 -13   3    6.75    1.23
  -2 -13   3    9.36    1.15
  -2 -13   3    5.69    1.06
  -2 -13   3    6.54    0.84
   1  13  -3    7.67    0.79
  -1 -13   3   10.48    1.15
  -1 -13   3    8.10    1.36
  -1 -13   3    6.91    0.86
  -1 -13   3    8.37    1.20
   0  13  -3   16.58    1.03
   0 -13   3   14.84    1.67
   0 -13   3   12.93    1.14
   0 -13   3   16.78    1.61
  -1  13  -3   33.06    1.66
   1 -13   3   35.34    1.83
   1 -13   3   37.10    2.34
  -2  13  -3    5.15    0.64
   2 -13   3    3.56    0.65
   2 -13   3    6.64    1.20
  -3  13  -3   20.78    1.19
   3 -13   3   18.42    1.91
   3 -13   3   19.36    1.33
   4 -13   3   43.00    2.65
   4 -13   3   43.26    2.10
  -5  13  -3    0.91    0.55
   5 -13   3    0.15    0.43
   5 -13   3   -0.58    0.65
  -6  13  -3    0.82    0.62
   6 -13   3   -0.08    0.40
   6 -13   3    0.60    0.77
  -7  13  -3    9.09    1.44
   7 -13   3    9.01    1.47
   7 -13   3    8.21    1.46
   6  12  -3    1.42    0.46
  -6 -12   3    2.13    0.99
  -6 -12   3    0.67    0.77
   5  12  -3   30.60    1.59
  -5 -12   3   31.03    2.04
  -5 -12   3   33.02    2.46
   4  12  -3   43.55    2.05
  -4 -12   3   44.88    2.74
  -4 -12   3   48.23    2.58
   3  12  -3   -0.18    0.30
  -3 -12   3   -0.30    0.65
  -3 -12   3   -0.30    0.36
  -3 -12   3    0.39    0.71
  -3 -12   3   -0.26    0.52
   2  12  -3    0.67    0.40
  -2 -12   3    0.71    0.89
  -2 -12   3    1.17    0.52
  -2 -12   3    0.91    0.76
  -2 -12   3    1.46    0.63
   1  12  -3    0.43    0.36
  -1 -12   3    0.09    0.77
  -1 -12   3    0.46    0.48
  -1 -12   3    0.35    0.78
  -1 -12   3    0.51    0.47
   0  12  -3    0.55    0.34
   0 -12   3    1.08    0.76
   0 -12   3    0.47    0.41
   0 -12   3    1.01    0.87
  -1  12  -3   37.37    1.75
   1 -12   3   38.82    2.36
   1 -12   3   39.11    1.90
  -2  12  -3   44.57    2.28
  -2  12  -3   44.91    1.96
   2 -12   3   44.34    2.55
   2 -12   3   41.69    2.05
  -3  12  -3    8.34    0.83
  -3  12  -3    6.04    0.69
   3 -12   3    7.58    0.84
   3 -12   3    7.05    1.18
  -4  12  -3   31.18    1.76
   4 -12   3   28.30    2.06
   4 -12   3   31.56    1.62
  -5  12  -3   27.22    1.78
   5 -12   3   22.88    1.41
   5 -12   3   30.53    2.08
  -6  12  -3    0.73    0.61
   6 -12   3    0.87    0.78
   6 -12   3    1.16    0.44
  -7  12  -3    0.61    0.71
   7 -12   3   -0.23    0.79
   7 -12   3   -0.64    0.63
   7  11  -3    0.21    0.33
  -7 -11   3   -0.05    0.95
  -7 -11   3    0.18    0.64
   6  11  -3    5.12    0.62
  -6 -11   3    5.01    1.27
  -6 -11   3    6.64    1.09
   5  11  -3   -0.07    0.32
  -5 -11   3   -0.13    0.52
  -5 -11   3    0.50    0.74
   4  11  -3   35.77    1.69
  -4 -11   3   36.79    2.45
  -4 -11   3   35.81    2.05
   3  11  -3   60.08    2.59
  -3 -11   3   65.48    3.11
  -3 -11   3   63.78    2.97
  -3 -11   3   62.37    3.22
  -3 -11   3   67.43    2.74
   2  11  -3   13.85    0.94
  -2 -11   3   17.83    1.39
  -2 -11   3   14.19    1.07
  -2 -11   3   14.46    1.48
  -2 -11   3   12.71    1.28
   1  11  -3   20.36    1.15
  -1 -11   3   23.15    1.64
  -1 -11   3   23.08    1.51
  -1 -11   3   20.84    1.69
  -1 -11   3   22.34    1.29
   0  11  -3    1.32    0.39
   0 -11   3    1.06    0.48
   0 -11   3    0.04    0.75
   0 -11   3    0.59    0.73
  -1  11  -3    0.82    0.22
  -1  11  -3    0.49    0.31
   1 -11   3    0.54    0.42
   1 -11   3    0.43    0.65
  -2  11  -3   20.98    1.14
  -2  11  -3   21.91    1.11
   2 -11   3   20.15    1.26
   2 -11   3   21.20    1.66
  -3  11  -3   84.85    3.38
  -3  11  -3   83.13    3.22
   3 -11   3   85.91    3.88
   3 -11   3   79.71    3.32
  -4  11  -3   19.47    1.32
   4 -11   3   18.12    1.56
   4 -11   3   17.11    1.11
  -5  11  -3   28.13    1.84
   5 -11   3   29.50    1.46
   5 -11   3   26.76    1.99
  -6  11  -3   16.59    1.74
   6 -11   3   15.03    1.66
   6 -11   3   15.53    0.95
  -7  11  -3    1.91    0.92
   7 -11   3    1.18    0.85
   7 -11   3    2.20    0.89
  -8  11  -3   -0.84    0.62
   8 -11   3    0.20    0.75
   8 -11   3    0.90    0.86
   7  10  -3    0.02    0.26
  -7 -10   3    0.25    0.57
  -7 -10   3    0.77    0.94
   6  10  -3    1.56    0.38
  -6 -10   3    2.19    0.75
  -6 -10   3    1.05    0.95
   5  10  -3    1.22    0.35
  -5 -10   3    0.37    0.51
  -5 -10   3    1.38    0.85
   4  10  -3    3.06    0.48
  -4 -10   3    2.21    0.80
  -4 -10   3    3.43    0.64
  -4 -10   3    3.51    0.75
   3  10  -3   43.95    1.91
  -3 -10   3   43.11    2.20
  -3 -10   3   44.50    2.32
  -3 -10   3   43.96    2.50
  -3 -10   3   45.13    1.99
   2  10  -3   57.14    2.46
  -2 -10   3   63.51    2.98
  -2 -10   3   63.64    2.87
  -2 -10   3   66.07    3.05
  -2 -10   3   61.24    2.57
   1  10  -3    0.11    0.27
  -1 -10   3    0.45    0.62
  -1 -10   3    0.03    0.38
  -1 -10   3    0.06    0.35
  -1 -10   3   -0.31    0.59
   0  10  -3    9.00    0.42
   0  10  -3    7.62    0.68
   0 -10   3    7.16    0.74
   0 -10   3    8.82    1.16
   0 -10   3    8.59    1.14
  -1  10  -3    0.60    0.21
  -1  10  -3    0.30    0.25
   1 -10   3   -0.65    0.49
   1 -10   3    0.31    0.22
   1 -10   3    0.33    0.32
  -2  10  -3    7.34    0.63
  -2  10  -3    6.46    0.62
   2 -10   3    7.73    1.10
   2 -10   3    8.50    0.54
   2 -10   3    7.17    0.73
  -3  10  -3   38.80    1.86
  -3  10  -3   36.94    1.64
   3 -10   3   39.39    2.20
   3 -10   3   38.75    1.50
   3 -10   3   34.87    1.74
  -4  10  -3   82.79    3.61
   4 -10   3   89.67    3.88
   4 -10   3   83.08    3.28
  -5  10  -3    5.35    0.92
   5 -10   3    5.87    1.00
   5 -10   3    6.57    0.63
  -6  10  -3   24.10    1.93
   6 -10   3   26.10    1.20
   6 -10   3   25.61    1.90
  -7  10  -3   11.76    1.65
   7 -10   3    8.46    1.27
   7 -10   3   11.21    1.44
  -8  10  -3    0.78    0.92
   8 -10   3    0.76    0.73
   8 -10   3    0.57    0.81
   7   9  -3   11.40    0.71
  -7  -9   3    8.41    1.73
  -7  -9   3    9.58    1.21
   6   9  -3    0.08    0.26
  -6  -9   3   -0.76    0.64
  -6  -9   3    0.13    0.47
   5   9  -3    4.95    0.54
  -5  -9   3    4.44    0.76
  -5  -9   3    5.10    1.12
   4   9  -3   13.56    0.82
  -4  -9   3   14.04    0.88
  -4  -9   3   12.53    1.07
  -4  -9   3   11.54    1.52
   3   9  -3    3.57    0.48
  -3  -9   3    3.76    0.54
  -3  -9   3    4.23    0.72
  -3  -9   3    3.76    0.83
   2   9  -3   75.99    2.93
  -2  -9   3   78.08    3.02
  -2  -9   3   75.72    3.32
  -2  -9   3   79.03    3.24
  -2  -9   3   75.16    3.47
   1   9  -3  117.45    4.27
  -1  -9   3  123.73    4.78
  -1  -9   3  113.55    4.72
  -1  -9   3  114.02    4.34
   0   9  -3    5.45    0.55
   0   9  -3    4.34    0.34
   0  -9   3    4.14    0.79
   0  -9   3    4.61    0.85
   0  -9   3    5.38    0.50
   0  -9   3    4.46    0.57
  -1   9  -3    0.07    0.20
  -1   9  -3    0.38    0.21
   1  -9   3    0.65    0.59
   1  -9   3    0.51    0.22
   1  -9   3    0.29    0.28
  -2   9  -3   15.88    0.92
  -2   9  -3   13.52    0.80
   2  -9   3   13.93    1.23
   2  -9   3   13.64    0.90
   2  -9   3   15.23    0.71
  -3   9  -3    3.76    0.61
  -3   9  -3    3.96    0.46
   3  -9   3    3.51    0.32
   3  -9   3    4.18    0.86
   3  -9   3    4.23    0.54
  -4   9  -3   44.12    2.23
   4  -9   3   40.91    2.22
   4  -9   3   42.43    1.81
  -5   9  -3   73.51    3.47
   5  -9   3   73.15    2.78
   5  -9   3   73.11    3.37
  -6   9  -3   19.70    1.78
   6  -9   3   23.52    1.66
   6  -9   3   22.84    1.02
  -7   9  -3   12.08    1.69
   7  -9   3   14.02    1.43
   7  -9   3   16.61    1.68
  -8   9  -3    5.09    1.30
   8  -9   3    3.51    1.03
   8  -9   3    5.56    1.07
  -8  -8   3    1.20    1.10
  -8  -8   3    3.19    0.79
   7   8  -3   10.83    0.68
  -7  -8   3    9.98    1.81
  -7  -8   3   14.00    1.33
   6   8  -3   10.22    0.67
  -6  -8   3    7.89    1.49
  -6  -8   3    9.94    1.07
   5   8  -3    0.15    0.25
  -5  -8   3   -0.46    0.36
  -5  -8   3    0.39    0.64
   4   8  -3    4.67    0.48
  -4  -8   3    4.24    0.94
  -4  -8   3    6.46    0.80
   3   8  -3   15.57    0.83
  -3  -8   3   14.16    0.86
  -3  -8   3   14.41    1.31
  -3  -8   3   14.74    1.03
   2   8  -3   11.69    0.68
  -2  -8   3   10.74    0.95
  -2  -8   3   11.16    0.89
  -2  -8   3   11.90    1.25
  -2  -8   3   10.13    0.71
   1   8  -3  182.92    6.58
  -1  -8   3  186.87    6.66
  -1  -8   3  189.61    6.85
  -1  -8   3  188.18    6.60
  -1  -8   3  187.62    6.98
  -1  -8   3  196.04    7.10
   0   8  -3  112.87    4.06
   0   8  -3  116.92    3.96
   0  -8   3  113.10    4.44
   0  -8   3  117.17    4.15
   0  -8   3  112.12    4.00
   0  -8   3  101.00    4.46
  -1   8  -3    2.10    0.32
  -1   8  -3    1.73    0.31
   1  -8   3    2.26    0.40
   1  -8   3    1.51    0.60
   1  -8   3    1.79    0.25
  -2   8  -3    7.64    0.55
  -2   8  -3    9.17    0.70
   2  -8   3    7.46    0.44
   2  -8   3    7.48    0.95
   2  -8   3    8.57    0.69
  -3   8  -3    1.56    0.47
  -3   8  -3    1.78    0.29
   3  -8   3    2.31    0.62
   3  -8   3    2.17    0.22
   3  -8   3    1.60    0.34
  -4   8  -3    0.51    0.48
   4  -8   3    0.36    0.25
   4  -8   3   -0.39    0.35
   4  -8   3    0.15    0.14
  -5   8  -3   27.37    1.91
   5  -8   3   28.86    1.75
   5  -8   3   29.82    1.25
  -6   8  -3   53.49    3.05
   6  -8   3   58.68    2.78
   6  -8   3   52.04    2.69
  -7   8  -3    9.30    1.55
   7  -8   3    9.55    1.27
   7  -8   3    8.39    1.09
  -8   8  -3    9.42    1.68
   8  -8   3    5.89    1.01
   8  -8   3    4.68    1.04
  -8  -7   3   11.94    1.26
  -8  -7   3   10.71    1.99
   7   7  -3    2.69    0.34
  -7  -7   3    2.99    0.69
  -7  -7   3    2.71    1.13
   6   7  -3   18.05    0.88
  -6  -7   3   16.38    1.99
  -6  -7   3   17.51    1.25
   5   7  -3   14.65    0.94
   5   7  -3   14.31    0.77
  -5  -7   3   14.58    1.71
  -5  -7   3   16.93    1.12
   4   7  -3    3.56    0.48
   4   7  -3    3.66    0.39
  -4  -7   3    3.21    0.85
  -4  -7   3    4.54    0.64
  -4  -7   3    3.56    0.43
   3   7  -3    9.65    0.60
  -3  -7   3    9.81    0.64
  -3  -7   3    9.74    1.22
  -3  -7   3   10.09    0.80
   2   7  -3   35.98    1.46
  -2  -7   3   36.74    1.71
  -2  -7   3   34.02    1.49
  -2  -7   3   35.24    1.98
  -2  -7   3   34.97    1.62
   1   7  -3    0.64    0.22
  -1  -7   3    0.52    0.40
  -1  -7   3    0.29    0.20
  -1  -7   3    0.32    0.42
  -1  -7   3    0.11    0.22
   0   7  -3  163.36    5.52
   0  -7   3  158.24    5.46
   0  -7   3  155.49    5.57
   0  -7   3  154.80    5.83
   0  -7   3  156.03    5.93
  -1   7  -3  129.55    4.46
  -1   7  -3  129.17    4.52
   1  -7   3  123.30    4.51
   1  -7   3  120.97    4.89
   1  -7   3  125.67    4.36
  -2   7  -3    0.11    0.26
  -2   7  -3   -0.11    0.15
   2  -7   3    0.30    0.13
   2  -7   3   -0.51    0.32
   2  -7   3   -0.01    0.21
  -3   7  -3    0.66    0.19
  -3   7  -3    0.41    0.37
   3  -7   3    0.45    0.40
   3  -7   3    0.27    0.12
   3  -7   3    0.12    0.21
  -4   7  -3   16.20    1.30
   4  -7   3   16.81    1.17
   4  -7   3   15.57    0.63
   4  -7   3   15.96    0.79
  -5   7  -3   -0.09    0.56
   5  -7   3   -0.09    0.38
   5  -7   3    0.31    0.19
  -6   7  -3   23.69    1.97
   6  -7   3   23.71    1.59
   6  -7   3   26.53    1.63
  -7   7  -3   45.25    2.98
   7  -7   3   46.74    2.40
   7  -7   3   46.01    2.47
  -8   7  -3    8.86    1.72
   8  -7   3   11.57    1.42
   8  -7   3    7.78    1.09
  -8  -6   3   12.83    2.04
  -8  -6   3   15.71    1.45
   7   6  -3   20.71    1.00
  -7  -6   3   21.20    1.47
  -7  -6   3   22.11    2.42
   6   6  -3    3.09    0.34
  -6  -6   3    2.81    0.58
  -6  -6   3    2.85    0.98
   5   6  -3   49.71    2.01
   5   6  -3   47.47    1.84
  -5  -6   3   47.65    2.18
  -5  -6   3   45.41    2.79
   4   6  -3   17.94    0.96
   4   6  -3   15.69    0.80
  -4  -6   3   17.71    0.84
  -4  -6   3   16.03    1.46
  -4  -6   3   16.87    1.06
   3   6  -3    1.33    0.32
   3   6  -3    1.03    0.22
  -3  -6   3    1.32    0.38
  -3  -6   3    0.18    0.42
   2   6  -3   49.15    1.79
  -2  -6   3   41.20    2.27
  -2  -6   3   46.53    1.81
  -2  -6   3   47.39    1.92
  -2  -6   3   46.11    1.99
  -2  -6   3   46.62    1.86
   1   6  -3  111.52    3.99
  -1  -6   3  109.74    4.00
  -1  -6   3  114.78    4.26
  -1  -6   3  117.34    4.17
  -1  -6   3  113.04    4.03
   0   6  -3   27.80    1.09
   0  -6   3   23.45    1.38
   0  -6   3   25.46    1.38
   0  -6   3   26.57    1.13
   0  -6   3   24.91    1.03
  -1   6  -3  146.09    5.07
  -1   6  -3  137.93    4.93
   1  -6   3  142.02    4.98
   1  -6   3  144.33    5.39
   1  -6   3  139.98    4.86
  -2   6  -3   63.73    2.23
  -2   6  -3   60.65    2.51
   2  -6   3   60.37    2.27
   2  -6   3   61.46    2.14
   2  -6   3   57.15    2.58
  -3   6  -3    3.20    0.62
  -3   6  -3    3.63    0.32
   3  -6   3    3.60    0.23
   3  -6   3    3.44    0.34
   3  -6   3    3.41    0.58
  -4   6  -3    8.43    1.06
   4  -6   3    8.44    0.48
   4  -6   3    8.04    0.37
   4  -6   3    8.47    0.88
  -5   6  -3   11.23    1.33
   5  -6   3   10.73    0.92
  -6   6  -3    1.48    0.76
   6  -6   3    2.38    0.60
   6  -6   3    2.03    0.60
  -7   6  -3   19.73    2.17
   7  -6   3   21.25    1.43
   7  -6   3   20.80    1.50
  -8   6  -3   32.97    2.82
   8  -6   3   29.98    1.98
   8  -6   3   28.93    1.84
  -8  -5   3    4.06    0.77
  -8  -5   3    3.70    1.30
  -7  -5   3   22.99    2.21
  -7  -5   3   26.78    1.60
   6   5  -3   36.57    1.67
   6   5  -3   33.89    1.37
  -6  -5   3   34.96    2.49
  -6  -5   3   33.65    1.78
   5   5  -3    0.61    0.19
   5   5  -3    0.41    0.39
  -5  -5   3    1.01    0.64
  -5  -5   3    0.80    0.40
   4   5  -3   54.66    2.10
   4   5  -3   51.91    1.94
  -4  -5   3   51.16    1.95
  -4  -5   3   54.43    2.21
  -4  -5   3   45.97    2.68
   3   5  -3    6.62    0.41
   3   5  -3    6.69    0.54
  -3  -5   3    5.13    0.54
  -3  -5   3    6.36    0.43
  -3  -5   3    5.80    0.88
   2   5  -3    0.95    0.25
   2   5  -3    1.06    0.20
  -2  -5   3    1.35    0.29
  -2  -5   3    0.94    0.43
  -2  -5   3    1.41    0.27
  -2  -5   3    1.21    0.23
   1   5  -3   24.55    1.00
  -1  -5   3   23.70    1.00
  -1  -5   3   24.08    1.03
  -1  -5   3   23.86    1.11
  -1  -5   3   25.34    1.21
   0   5  -3  116.28    3.98
   0  -5   3  113.52    4.01
   0  -5   3  113.79    3.95
   0  -5   3  112.07    4.19
   0  -5   3  116.27    4.30
  -1   5  -3    1.35    0.19
  -1   5  -3    1.33    0.29
   1  -5   3    1.26    0.21
   1  -5   3    1.52    0.16
   1  -5   3    1.80    0.47
  -2   5  -3  141.18    4.85
  -2   5  -3  140.82    5.21
   2  -5   3  144.40    4.80
   2  -5   3  142.80    4.89
   2  -5   3  136.97    5.19
  -3   5  -3   47.46    2.36
   3  -5   3   53.30    1.83
   3  -5   3   54.84    1.91
   3  -5   3   51.41    2.20
  -4   5  -3   23.86    1.57
   4  -5   3   22.72    0.88
   4  -5   3   22.41    1.24
   4  -5   3   22.09    0.84
  -5   5  -3   16.01    1.64
   5  -5   3   14.31    1.00
  -6   5  -3   36.58    2.46
   6  -5   3   37.19    1.92
   6  -5   3   37.96    1.91
  -7   5  -3    4.36    1.16
   7  -5   3    3.35    0.70
   7  -5   3    5.54    0.88
  -8   5  -3   10.47    1.80
   8  -5   3    9.81    1.05
  -8  -4   3   -0.51    0.78
  -8  -4   3   -0.24    0.43
  -8  -4   3    0.59    0.57
  -7  -4   3    3.22    0.63
  -7  -4   3    1.05    0.82
   6   4  -3   53.77    2.20
   6   4  -3   50.03    1.90
  -6  -4   3   52.00    2.34
  -6  -4   3   50.21    3.02
   5   4  -3   50.65    1.85
   5   4  -3   52.72    2.08
  -5  -4   3   46.38    2.14
  -5  -4   3   48.38    2.78
   4   4  -3    2.22    0.38
   4   4  -3    2.07    0.24
  -4  -4   3    1.70    0.37
  -4  -4   3    2.42    0.69
  -4  -4   3    2.24    0.26
   3   4  -3   66.55    2.46
   3   4  -3   66.76    2.35
  -3  -4   3   61.27    2.97
  -3  -4   3   65.56    2.52
  -3  -4   3   66.31    2.36
   2   4  -3    7.90    0.52
   2   4  -3    7.09    0.40
  -2  -4   3    7.00    0.46
  -2  -4   3    8.64    0.54
  -2  -4   3    6.19    0.82
   1   4  -3    3.87    0.28
  -1  -4   3    4.61    0.38
  -1  -4   3    3.50    0.42
  -1  -4   3    3.35    0.29
  -1  -4   3    3.37    0.30
   0   4  -3   65.05    2.34
   0  -4   3   71.11    2.61
   0  -4   3   65.38    2.36
   0  -4   3   65.33    2.32
   0  -4   3   65.03    2.49
  -1   4  -3   55.56    2.12
  -1   4  -3   52.45    1.87
   1  -4   3   51.93    1.84
   1  -4   3   49.23    2.17
   1  -4   3   52.59    1.89
  -2   4  -3    6.02    0.67
   2  -4   3    4.67    0.54
   2  -4   3    5.31    0.32
   2  -4   3    5.37    0.27
  -3   4  -3   79.43    3.28
   3  -4   3   75.25    2.62
   3  -4   3   72.85    2.92
   3  -4   3   78.48    2.65
  -4   4  -3   59.88    2.93
   4  -4   3   61.99    2.15
   4  -4   3   58.61    2.50
   4  -4   3   64.86    2.12
  -5   4  -3    9.87    1.29
   5  -4   3   10.30    0.92
   5  -4   3    8.59    0.86
  -6   4  -3    0.62    0.75
  -6   4  -3    0.06    0.25
   6  -4   3    0.25    0.38
   6  -4   3   -0.10    0.35
  -7   4  -3    5.94    1.40
   7  -4   3    6.47    0.82
   7  -4   3    6.63    0.88
  -8   4  -3    1.40    1.15
   8  -4   3    2.16    0.64
  -9   4  -3    8.21    1.90
  -9  -3   3    0.23    0.95
  -9  -3   3    0.19    0.59
  -8  -3   3   -0.15    0.32
  -8  -3   3    0.12    0.84
  -8  -3   3   -0.39    0.41
   7   3  -3    1.82    0.84
  -7  -3   3    1.52    0.54
  -7  -3   3    2.52    0.97
   6   3  -3    1.03    0.20
   6   3  -3    1.46    0.46
  -6  -3   3    1.17    0.41
  -6  -3   3    0.67    0.66
   5   3  -3  117.10    4.04
   5   3  -3  120.34    4.27
  -5  -3   3  112.67    4.36
  -5  -3   3  114.45    5.00
   4   3  -3   88.30    3.09
   4   3  -3   88.36    3.25
  -4  -3   3   89.79    3.90
  -4  -3   3   87.15    3.32
  -4  -3   3   87.17    3.08
   3   3  -3    3.39    0.39
   3   3  -3    3.15    0.27
  -3  -3   3    3.43    0.38
  -3  -3   3    2.79    0.60
  -3  -3   3    3.48    0.28
   2   3  -3   54.55    1.90
   2   3  -3   54.10    1.99
  -2  -3   3   50.47    2.38
  -2  -3   3   53.42    1.95
  -2  -3   3   51.04    1.98
  -2  -3   3   53.22    1.90
   1   3  -3   17.65    0.81
   1   3  -3   19.11    0.74
  -1  -3   3   18.54    0.75
  -1  -3   3   18.30    0.86
  -1  -3   3   19.62    0.80
  -1  -3   3   19.62    0.76
   0   3  -3    0.26    0.09
   0  -3   3    0.64    0.10
   0  -3   3    0.53    0.11
   0  -3   3    0.44    0.27
   0  -3   3    0.57    0.20
  -1   3  -3   58.82    2.38
  -1   3  -3   60.96    2.12
   1  -3   3   62.85    2.11
   1  -3   3   63.26    2.14
   1  -3   3   58.29    2.38
  -2   3  -3  197.74    7.49
   2  -3   3  218.65    7.30
   2  -3   3  212.77    7.06
  -3   3  -3    3.36    0.33
  -3   3  -3    2.39    0.59
   3  -3   3    3.67    0.43
   3  -3   3    2.86    0.20
   3  -3   3    3.26    0.19
  -4   3  -3  132.79    5.55
  -4   3  -3  136.64    4.94
  -4   3  -3  143.98    5.34
  -4   3  -3  137.99    4.87
   4  -3   3  141.63    5.05
   4  -3   3  141.62    4.74
  -5   3  -3   44.80    1.76
  -5   3  -3   42.27    2.52
  -5   3  -3   43.99    2.26
  -5   3  -3   41.90    1.85
   5  -3   3   47.95    1.99
   5  -3   3   44.11    1.60
   5  -3   3   42.68    1.94
  -6   3  -3    3.34    0.53
  -6   3  -3    3.57    0.79
  -6   3  -3    3.21    0.42
  -6   3  -3    1.43    0.79
   6  -3   3    4.08    0.62
   6  -3   3    3.72    0.57
  -7   3  -3    1.27    0.67
  -7   3  -3    0.26    0.88
  -7   3  -3    0.53    0.41
  -7   3  -3    0.68    0.33
   7  -3   3    0.26    0.42
   7  -3   3    0.27    0.40
  -8   3  -3    8.14    0.89
  -8   3  -3    4.82    1.47
  -9   3  -3    0.60    1.13
  -9  -2   3   10.52    1.21
  -9  -2   3    6.75    1.55
  -8  -2   3    0.25    0.34
  -8  -2   3   -0.32    0.75
  -8  -2   3    0.31    0.50
   7   2  -3    1.79    0.55
  -7  -2   3    3.81    0.52
  -7  -2   3    2.16    0.87
  -7  -2   3    1.74    0.56
   6   2  -3    0.94    0.18
   6   2  -3    0.42    0.41
  -6  -2   3    1.03    0.40
  -6  -2   3    1.15    0.67
   5   2  -3    0.53    0.36
   5   2  -3    1.71    0.21
  -5  -2   3    1.65    0.41
  -5  -2   3    1.28    0.64
   4   2  -3  109.69    3.87
   4   2  -3  108.38    3.69
  -4  -2   3  105.49    3.68
  -4  -2   3   99.52    3.90
  -4  -2   3  110.14    4.46
   3   2  -3   69.39    2.65
   3   2  -3   71.71    2.52
  -3  -2   3   71.94    2.69
  -3  -2   3   71.88    2.52
  -3  -2   3   77.96    3.16
  -3  -2   3   71.81    2.63
   2   2  -3    5.15    0.39
   2   2  -3    4.35    0.27
  -2  -2   3    4.40    0.29
  -2  -2   3    4.31    0.34
  -2  -2   3    4.45    0.61
  -2  -2   3    4.34    0.27
   1   2  -3    1.00    0.20
   1   2  -3    1.27    0.14
  -1  -2   3    1.34    0.15
  -1  -2   3    1.15    0.16
  -1  -2   3    1.20    0.14
   0   2  -3  108.02    3.69
   0  -2   3  110.09    3.66
   0  -2   3  107.22    3.77
   0  -2   3  107.90    3.69
   0  -2   3  109.05    3.68
  -1   2  -3   75.27    2.92
   1  -2   3   74.72    2.62
   1  -2   3   75.95    2.81
   1  -2   3   81.00    2.63
  -2   2  -3   10.27    0.82
  -2   2  -3   11.23    0.53
   2  -2   3   12.41    0.48
   2  -2   3   12.42    0.45
   2  -2   3   11.65    0.60
  -3   2  -3  129.34    4.71
  -3   2  -3  127.10    5.20
  -3   2  -3  136.18    4.66
  -3   2  -3  140.97    5.06
   3  -2   3  138.97    4.61
   3  -2   3  137.69    4.78
  -4   2  -3   23.26    1.39
  -4   2  -3   23.90    1.62
  -4   2  -3   22.45    1.09
  -4   2  -3   23.16    0.99
   4  -2   3   24.20    0.93
  -5   2  -3   82.71    3.92
  -5   2  -3   84.27    3.18
  -5   2  -3   85.45    3.67
  -5   2  -3   80.98    3.02
   5  -2   3   81.15    3.19
   5  -2   3   83.27    2.93
  -6   2  -3   13.80    1.69
  -6   2  -3   15.40    0.83
  -6   2  -3   15.00    1.00
  -6   2  -3   13.74    1.47
   6  -2   3   15.03    0.98
  -7   2  -3   -0.37    0.88
  -7   2  -3    1.49    0.68
  -7   2  -3    1.11    0.48
   7  -2   3    1.39    0.46
   7  -2   3    1.10    0.47
  -8   2  -3    1.57    0.51
  -8   2  -3    0.84    0.77
  -8   2  -3    1.69    1.20
  -9   2  -3    4.76    0.81
  -9   2  -3    4.83    1.60
  -9  -1   3   19.41    2.39
  -9  -1   3   22.09    1.62
  -8  -1   3   10.88    1.14
  -8  -1   3    9.42    0.85
  -8  -1   3   11.52    1.75
   7   1  -3    0.06    0.43
  -7  -1   3    0.50    0.42
  -7  -1   3    0.28    0.29
  -7  -1   3    0.04    0.67
   6   1  -3    0.03    0.13
   6   1  -3    0.63    0.42
  -6  -1   3   -0.29    0.31
  -6  -1   3   -0.59    0.44
   5   1  -3   21.04    0.88
   5   1  -3   22.85    1.18
  -5  -1   3   20.64    1.52
  -5  -1   3   23.81    1.22
   4   1  -3    1.21    0.32
   4   1  -3    1.28    0.17
  -4  -1   3    1.06    0.29
  -4  -1   3    1.35    0.47
   3   1  -3  194.27    6.63
   3   1  -3  188.17    6.47
  -3  -1   3  188.85    6.47
  -3  -1   3  194.08    7.03
  -3  -1   3  193.94    6.65
  -3  -1   3  189.62    6.55
   2   1  -3  137.14    4.55
   2   1  -3  130.28    4.64
  -2  -1   3  137.07    4.56
  -2  -1   3  130.91    4.63
  -2  -1   3  132.13    4.54
  -2  -1   3  135.53    4.97
   1   1  -3    9.80    0.41
   1   1  -3    9.24    0.48
  -1  -1   3    9.56    0.41
  -1  -1   3    9.64    0.40
  -1  -1   3   10.16    0.43
   0   1  -3   28.36    1.08
   0   1  -3   28.28    1.02
   0  -1   3   27.60    1.05
   0  -1   3   30.17    1.03
   0  -1   3   29.68    1.03
  -1   1  -3    9.76    0.40
  -1   1  -3    9.13    0.65
   1  -1   3    9.57    0.40
   1  -1   3    9.50    0.49
   1  -1   3    9.91    0.37
  -2   1  -3    7.35    0.41
  -2   1  -3    8.49    0.72
  -2   1  -3    8.03    0.36
  -2   1  -3    8.16    0.59
   2  -1   3    7.68    0.42
   2  -1   3    7.88    0.30
   2  -1   3    7.88    0.37
  -3   1  -3   55.96    2.11
  -3   1  -3   55.53    2.57
  -3   1  -3   56.19    2.00
  -3   1  -3   56.20    2.41
   3  -1   3   56.46    2.00
  -4   1  -3  109.87    4.73
  -4   1  -3  112.28    4.14
  -4   1  -3  119.71    4.58
  -4   1  -3  112.84    4.00
   4  -1   3  117.12    4.15
   4  -1   3  115.37    3.98
  -5   1  -3    1.52    0.58
  -5   1  -3    2.04    0.42
  -5   1  -3    2.13    0.30
  -5   1  -3    1.19    0.73
   5  -1   3    1.92    0.26
   5  -1   3    2.36    0.40
  -6   1  -3   50.67    3.10
  -6   1  -3   49.22    2.03
  -6   1  -3   50.93    2.25
  -6   1  -3   56.32    2.85
   6  -1   3   53.44    2.19
  -7   1  -3   22.54    1.35
  -7   1  -3   25.22    2.28
  -7   1  -3   24.26    1.95
  -8   1  -3    1.89    1.18
  -8   1  -3    2.38    0.65
  -8   1  -3    2.71    0.96
  -9   0   3    3.77    0.77
  -9   0   3    4.34    1.32
   8   0  -3   32.18    1.78
  -8   0   3   30.38    1.54
  -8   0   3   32.12    1.85
  -8   0   3   32.46    2.41
   7   0  -3    6.75    0.83
  -7   0   3    6.97    0.66
  -7   0   3    6.58    1.19
  -7   0   3    6.14    0.78
   6   0  -3    0.39    0.14
   6   0  -3    0.06    0.39
  -6   0   3   -0.04    0.46
  -6   0   3   -0.24    0.31
  -6   0   3    0.10    0.26
   5   0  -3   12.46    0.58
   5   0  -3   14.00    0.89
  -5   0   3   14.50    1.19
  -5   0   3   13.27    0.88
   4   0  -3    3.58    0.42
   4   0  -3    3.71    0.26
  -4   0   3    4.24    0.66
  -4   0   3    2.82    0.39
   3   0  -3    5.43    0.45
   3   0  -3    5.71    0.31
  -3   0   3    5.67    0.69
  -3   0   3    6.48    0.36
  -3   0   3    5.92    0.34
  -3   0   3    6.19    0.44
   2   0  -3  234.82    8.05
   2   0  -3  228.45    7.94
  -2   0   3  241.93    7.93
  -2   0   3  252.31    8.33
  -2   0   3  235.06    8.03
  -2   0   3  226.60    7.94
   1   0  -3  162.03    5.74
   1   0  -3  172.92    5.69
  -1   0   3  160.54    5.68
  -1   0   3  176.90    5.71
  -1   0   3  171.40    5.67
   0   0  -3    0.17    0.09
   0   0  -3    0.07    0.05
   0   0   3    0.04    0.05
   0   0   3    0.16    0.06
  -1   0  -3   91.83    3.12
  -1   0  -3   92.08    3.41
   1   0   3   88.12    3.07
   1   0   3   91.48    3.11
  -2   0  -3    0.05    0.07
  -2   0  -3    0.30    0.21
  -2   0  -3    0.04    0.13
  -2   0  -3    0.58    0.32
   2   0   3    0.16    0.06
   2   0   3    0.19    0.11
  -3   0  -3    7.52    0.36
  -3   0  -3    6.96    0.75
  -3   0  -3    7.12    0.85
  -3   0  -3    7.20    0.50
   3   0   3    7.20    0.41
  -4   0  -3   51.31    2.35
  -4   0  -3   46.79    1.91
  -4   0  -3   45.40    2.43
  -4   0  -3   44.52    1.72
   4   0   3   47.07    1.76
   4   0   3   47.85    1.85
  -5   0  -3   80.99    3.90
  -5   0  -3   83.71    3.71
  -5   0  -3   85.83    3.22
  -5   0  -3   79.73    2.97
   5   0   3   83.03    2.98
   5   0   3   82.60    3.10
  -6   0  -3    7.50    1.16
  -6   0  -3    7.45    1.29
  -6   0  -3    8.54    0.82
  -6   0  -3    7.68    0.59
   6   0   3    7.53    0.51
   6   0   3    7.95    0.70
  -7   0  -3   18.39    1.24
  -7   0  -3   21.35    2.34
  -7   0  -3   16.62    1.85
  -8   0  -3   11.20    1.97
  -8   0  -3    9.88    1.03
  -8   0  -3   10.23    1.63
  -9   1   3    9.80    0.92
  -9   1   3    9.06    1.09
  -9   1   3    8.43    1.52
   8  -1  -3    7.60    0.94
  -8   1   3    8.15    1.40
  -8   1   3    7.70    0.95
  -8   1   3    7.53    0.78
   7  -1  -3   57.22    2.46
  -7   1   3   49.44    2.39
  -7   1   3   54.11    2.22
  -7   1   3   55.08    2.98
   6  -1  -3    8.01    0.44
   6  -1  -3    7.83    0.79
  -6   1   3    7.67    0.64
  -6   1   3    9.92    1.21
  -6   1   3    7.54    0.77
   5  -1  -3    0.00    0.12
   5  -1  -3    0.11    0.32
  -5   1   3   -0.18    0.18
  -5   1   3    0.01    0.35
  -5   1   3   -0.01    0.24
   4  -1  -3    9.78    0.68
   4  -1  -3    9.11    0.45
  -4   1   3    9.56    0.83
  -4   1   3    8.52    0.63
  -4   1   3    9.08    0.55
   3  -1  -3   14.47    0.61
   3  -1  -3   14.13    0.76
  -3   1   3   13.84    0.59
  -3   1   3   17.23    0.98
  -3   1   3   15.50    0.75
  -3   1   3   14.93    0.60
   2  -1  -3   73.00    2.61
   2  -1  -3   70.34    2.50
  -2   1   3   76.71    2.77
  -2   1   3   70.94    2.57
  -2   1   3   71.88    2.45
  -2   1   3   69.89    2.48
   1  -1  -3  118.00    3.95
   1  -1  -3  115.38    3.90
  -1   1   3  114.97    3.86
  -1   1   3  109.71    3.88
   0  -1  -3  104.59    3.66
   0  -1  -3  107.36    3.66
   0   1   3  107.98    3.65
   0   1   3  110.05    3.66
  -1  -1  -3   66.04    2.58
  -1  -1  -3   65.32    2.34
  -1  -1  -3   68.85    2.47
   1   1   3   64.96    2.31
   1   1   3   65.08    2.26
  -2  -1  -3   72.68    2.86
  -2  -1  -3   74.20    2.66
  -2  -1  -3   71.23    2.95
   2   1   3   75.03    2.53
  -3  -1  -3   20.24    1.31
  -3  -1  -3   19.39    0.76
  -3  -1  -3   18.22    0.93
  -3  -1  -3   20.10    1.21
   3   1   3   19.76    0.82
   3   1   3   19.81    0.73
  -4  -1  -3    0.97    0.32
  -4  -1  -3    0.94    0.55
  -4  -1  -3    1.20    0.48
  -4  -1  -3    1.05    0.18
   4   1   3    1.54    0.26
   4   1   3    1.34    0.24
  -5  -1  -3   63.59    2.63
  -5  -1  -3   64.84    2.38
  -5  -1  -3   64.90    3.29
  -5  -1  -3   66.77    3.16
   5   1   3   68.00    2.48
   5   1   3   62.45    2.43
  -6  -1  -3   49.71    2.25
  -6  -1  -3   50.19    2.83
  -6  -1  -3   53.27    3.05
   6   1   3   49.70    1.97
  -7  -1  -3    1.17    0.80
  -7  -1  -3    0.91    0.99
  -7  -1  -3    1.79    0.54
  -8  -1  -3    2.18    1.01
  -8  -1  -3    3.08    0.69
  -8  -1  -3    3.93    1.45
   9  -2  -3   19.36    1.91
  -9   2   3   18.59    2.13
  -9   2   3   18.31    1.22
   8  -2  -3   10.94    1.12
  -8   2   3   12.38    0.97
  -8   2   3   10.63    1.51
  -8   2   3   13.40    1.10
   7  -2  -3    4.24    0.70
  -7   2   3    3.60    0.50
  -7   2   3    4.65    0.70
  -7   2   3    2.99    0.87
   6  -2  -3   81.23    2.88
   6  -2  -3   82.92    3.28
  -6   2   3   77.64    3.06
  -6   2   3   82.50    3.66
  -6   2   3   82.40    3.25
   5  -2  -3    3.26    0.53
   5  -2  -3    3.63    0.31
  -5   2   3    2.76    0.44
  -5   2   3    3.46    0.41
  -5   2   3    3.56    0.67
   4  -2  -3    5.71    0.56
   4  -2  -3    5.37    0.34
  -4   2   3    5.25    0.67
  -4   2   3    6.02    0.55
  -4   2   3    5.41    0.44
   3  -2  -3   13.12    0.73
   3  -2  -3   13.11    0.57
  -3   2   3   12.76    0.50
  -3   2   3   12.09    0.54
  -3   2   3   12.28    0.80
  -3   2   3   13.11    0.62
   2  -2  -3  552.62   18.23
   2  -2  -3  545.64   18.34
  -2   2   3  558.59   18.25
  -2   2   3  518.78   18.26
  -2   2   3  546.33   18.21
   1  -2  -3   16.58    0.75
   1  -2  -3   17.54    0.72
  -1   2   3   17.16    0.70
  -1   2   3   18.59    0.70
  -1   2   3   17.58    0.66
  -1   2   3   19.85    0.79
   0  -2  -3  252.51    8.70
   0  -2  -3  253.69    8.73
   0  -2  -3  264.26    8.74
   0   2   3  258.92    8.71
   0   2   3  263.27    8.72
   0   2   3  262.42    8.68
  -1  -2  -3   89.04    3.26
  -1  -2  -3   85.97    3.16
  -1  -2  -3   86.47    3.02
  -1  -2  -3   85.98    3.11
   1   2   3   86.03    2.98
  -2  -2  -3    2.21    0.46
  -2  -2  -3    2.17    0.38
  -2  -2  -3    2.24    0.29
   2   2   3    2.74    0.24
   2   2   3    2.31    0.16
  -3  -2  -3   38.16    1.94
  -3  -2  -3   36.74    1.85
  -3  -2  -3   37.01    1.58
   3   2   3   39.16    1.40
   3   2   3   38.21    1.39
  -4  -2  -3   12.66    1.29
  -4  -2  -3   10.86    1.02
  -4  -2  -3    8.82    0.71
   4   2   3    9.88    0.42
   4   2   3   10.28    0.55
  -5  -2  -3   -0.15    0.57
  -5  -2  -3   -0.33    0.44
  -5  -2  -3    0.09    0.28
  -5  -2  -3    0.02    0.16
   5   2   3   -0.04    0.22
  -6  -2  -3   29.94    1.58
  -6  -2  -3   35.85    2.44
  -6  -2  -3   31.03    2.17
   6   2   3   29.77    1.37
  -7  -2  -3   54.85    3.36
  -7  -2  -3   50.32    3.15
  -7  -2  -3   51.20    2.42
  -8  -2  -3    0.44    0.80
  -8  -2  -3    0.59    0.47
  -8  -2  -3    0.88    1.15
   9  -3  -3   -0.04    0.67
  -9   3   3    0.06    0.81
  -9   3   3    1.44    0.50
   8  -3  -3   33.41    1.89
  -8   3   3   34.85    1.67
  -8   3   3   33.97    2.27
   7  -3  -3    9.37    0.99
  -7   3   3    8.62    0.75
  -7   3   3    7.65    1.08
   6  -3  -3    4.11    0.64
   6  -3  -3    4.48    0.40
  -6   3   3    3.58    0.49
  -6   3   3    4.17    0.80
   5  -3  -3   52.40    2.33
   5  -3  -3   54.63    2.04
  -5   3   3   57.49    2.56
  -5   3   3   57.52    2.18
   4  -3  -3   57.00    2.22
   4  -3  -3   53.01    1.95
  -4   3   3   51.13    2.02
  -4   3   3   51.49    1.91
  -4   3   3   53.71    2.30
   3  -3  -3    0.99    0.18
   3  -3  -3    1.27    0.29
  -3   3   3    1.06    0.20
  -3   3   3    0.99    0.16
  -3   3   3    0.72    0.07
  -3   3   3    0.94    0.27
   2  -3  -3   68.81    2.50
   2  -3  -3   70.11    2.61
  -2   3   3   69.65    2.39
  -2   3   3   68.92    2.46
  -2   3   3   72.75    2.57
  -2   3   3   71.10    2.50
   1  -3  -3   65.33    2.43
   1  -3  -3   64.38    2.44
   1  -3  -3   68.89    2.40
  -1   3   3   66.60    2.36
  -1   3   3   72.84    2.33
  -1   3   3   66.91    2.33
  -1   3   3   64.87    2.36
   0  -3  -3   23.64    0.91
   0  -3  -3   23.44    0.99
   0  -3  -3   24.04    0.97
   0   3   3   24.63    0.93
  -1  -3  -3   84.22    2.97
  -1  -3  -3   85.15    3.12
  -1  -3  -3   80.65    2.98
  -1  -3  -3   83.51    3.15
  -1  -3  -3   86.12    3.10
   1   3   3   83.59    2.94
  -2  -3  -3   74.33    2.90
  -2  -3  -3   70.77    2.70
  -2  -3  -3   74.89    2.92
  -2  -3  -3   73.19    2.65
   2   3   3   68.37    2.58
  -3  -3  -3    6.43    0.57
  -3  -3  -3    5.78    0.75
  -3  -3  -3    7.15    0.83
   3   3   3    6.08    0.32
   3   3   3    5.10    0.37
  -4  -3  -3    1.71    0.56
  -4  -3  -3    1.79    0.60
  -4  -3  -3    1.68    0.40
   4   3   3    1.67    0.19
   4   3   3    1.72    0.24
  -5  -3  -3    0.39    0.69
  -5  -3  -3    1.66    0.66
  -5  -3  -3    1.04    0.22
  -5  -3  -3    0.75    0.38
   5   3   3    1.24    0.14
  -6  -3  -3   -0.13    0.36
  -6  -3  -3   -0.04    0.62
  -6  -3  -3    0.73    0.81
  -7  -3  -3   13.58    1.82
  -7  -3  -3   11.83    1.81
  -7  -3  -3   12.04    1.14
  -8  -3  -3   33.72    1.95
  -8  -3  -3   32.90    2.77
  -8  -3  -3   36.42    2.88
   9  -4  -3   -0.08    0.65
  -9   4   3    1.30    0.79
  -9   4   3    0.47    0.43
   8  -4  -3    0.93    0.62
  -8   4   3    2.40    0.48
  -8   4   3    2.44    0.83
   7  -4  -3   38.54    2.00
  -7   4   3   40.84    1.80
  -7   4   3   36.71    2.23
   6  -4  -3   18.70    1.25
   6  -4  -3   19.80    0.94
  -6   4   3   19.19    1.06
  -6   4   3   21.15    1.43
   5  -4  -3    3.72    0.38
   5  -4  -3    3.59    0.57
  -5   4   3    3.59    0.43
  -5   4   3    3.87    0.61
   4  -4  -3  130.57    4.76
   4  -4  -3  128.11    4.50
  -4   4   3  129.84    4.45
  -4   4   3  127.65    4.79
  -4   4   3  126.08    4.55
   3  -4  -3   71.04    2.58
   3  -4  -3   71.19    2.77
  -3   4   3   71.65    2.71
  -3   4   3   71.48    2.60
  -3   4   3   70.39    2.53
   2  -4  -3    1.30    0.29
   2  -4  -3    1.12    0.22
  -2   4   3    0.74    0.17
  -2   4   3    1.33    0.12
  -2   4   3    1.31    0.21
  -2   4   3    1.73    0.21
   1  -4  -3    5.26    0.40
   1  -4  -3    4.99    0.36
   1  -4  -3    4.87    0.40
  -1   4   3    5.00    0.32
  -1   4   3    5.05    0.33
   0  -4  -3  172.90    5.69
   0  -4  -3  167.41    5.71
   0  -4  -3  165.71    5.87
   0  -4  -3  163.39    5.77
   0   4   3  164.60    5.72
  -1  -4  -3   45.32    1.76
  -1  -4  -3   44.42    1.82
  -1  -4  -3   45.92    1.84
  -1  -4  -3   45.21    1.94
  -1  -4  -3   45.67    1.79
   1   4   3   42.57    1.68
  -2  -4  -3  165.48    6.03
  -2  -4  -3  162.88    5.79
  -2  -4  -3  165.72    5.99
  -2  -4  -3  165.61    5.87
   2   4   3  164.13    5.71
  -3  -4  -3   33.79    1.55
  -3  -4  -3   34.86    1.83
  -3  -4  -3   37.14    1.82
  -3  -4  -3   32.11    1.41
   3   4   3   33.69    1.18
   3   4   3   34.25    1.36
  -4  -4  -3    5.09    0.89
  -4  -4  -3    4.76    0.83
  -4  -4  -3    3.40    0.51
   4   4   3    3.80    0.31
   4   4   3    4.55    0.35
  -5  -4  -3    0.74    0.59
  -5  -4  -3   -0.26    0.52
  -5  -4  -3    0.08    0.36
   5   4   3    0.04    0.12
  -6  -4  -3    3.73    1.06
  -6  -4  -3    3.71    1.04
  -6  -4  -3    4.35    0.70
  -7  -4  -3    1.03    0.97
  -7  -4  -3   -0.12    0.44
  -7  -4  -3    0.28    0.75
   7   4   3   -0.10    0.31
  -8  -4  -3   10.01    1.86
  -8  -4  -3   10.73    1.80
  -8  -4  -3   11.36    1.21
   9  -5  -3    0.51    0.65
   9  -5  -3    1.11    0.77
  -9   5   3    1.65    0.54
  -9   5   3    1.01    0.85
   8  -5  -3    0.52    0.61
   8  -5  -3   -0.37    0.56
  -8   5   3   -0.20    0.58
  -8   5   3    0.12    0.33
   7  -5  -3    6.00    0.85
  -7   5   3    6.79    0.71
  -7   5   3    5.70    0.99
   6  -5  -3   50.99    2.03
   6  -5  -3   49.02    2.35
  -6   5   3   52.60    2.49
  -6   5   3   50.13    2.11
   5  -5  -3   31.14    1.60
   5  -5  -3   29.66    1.31
  -5   5   3   29.68    1.36
  -5   5   3   30.69    1.60
   4  -5  -3    0.37    0.37
   4  -5  -3    0.40    0.22
  -4   5   3    0.44    0.23
  -4   5   3    0.10    0.24
  -4   5   3    0.27    0.17
   3  -5  -3  162.90    5.89
   3  -5  -3  161.81    5.89
   3  -5  -3  161.26    5.69
  -3   5   3  162.38    5.69
  -3   5   3  165.84    5.75
  -3   5   3  157.46    5.47
  -3   5   3  171.83    5.65
   2  -5  -3    1.19    0.25
   2  -5  -3    1.14    0.29
   2  -5  -3    1.23    0.29
  -2   5   3    1.35    0.22
  -2   5   3    1.17    0.18
  -2   5   3    1.14    0.14
  -2   5   3    1.09    0.21
   1  -5  -3    0.90    0.24
   1  -5  -3    1.04    0.25
   1  -5  -3    0.77    0.24
  -1   5   3    0.73    0.18
   0  -5  -3   70.14    2.66
   0  -5  -3   73.70    2.53
   0  -5  -3   72.34    2.58
   0  -5  -3   70.40    2.79
   0   5   3   69.36    2.59
  -1  -5  -3  133.69    4.83
  -1  -5  -3  135.14    4.79
  -1  -5  -3  134.29    5.04
  -1  -5  -3  134.22    4.55
  -1  -5  -3  140.27    4.79
  -1  -5  -3  125.64    4.83
   1   5   3  133.54    4.71
  -2  -5  -3    0.24    0.33
  -2  -5  -3   -0.13    0.27
  -2  -5  -3   -0.01    0.22
  -2  -5  -3    0.14    0.23
  -2  -5  -3   -0.06    0.27
   2   5   3    0.19    0.18
  -3  -5  -3  102.31    3.96
  -3  -5  -3  109.37    4.19
  -3  -5  -3  105.44    3.83
  -3  -5  -3  105.54    4.30
   3   5   3  102.09    3.75
  -4  -5  -3   48.54    2.20
  -4  -5  -3   48.92    2.61
  -4  -5  -3   52.77    2.57
   4   5   3   50.24    1.90
  -5  -5  -3    0.28    0.57
  -5  -5  -3    0.88    0.66
  -5  -5  -3    0.04    0.40
   5   5   3    0.24    0.16
  -6  -5  -3   -0.21    0.41
  -6  -5  -3   -0.12    0.64
  -6  -5  -3   -0.09    0.68
  -7  -5  -3    2.51    1.11
  -7  -5  -3    1.98    0.64
  -7  -5  -3    1.33    0.97
   7   5   3    1.99    0.48
  -8  -5  -3    0.42    0.97
  -8  -5  -3   -0.27    0.88
  -8  -5  -3   -0.22    0.55
   9  -6  -3    2.98    0.94
   9  -6  -3    1.78    0.85
  -9   6   3    2.00    0.87
  -9   6   3    1.56    0.55
   8  -6  -3    0.34    0.57
   8  -6  -3    0.17    0.63
  -8   6   3    0.48    0.63
  -8   6   3    1.27    0.47
   7  -6  -3    1.72    0.63
   7  -6  -3    2.37    0.67
  -7   6   3    1.98    0.44
  -7   6   3    2.34    0.70
   6  -6  -3   12.03    1.14
   6  -6  -3   12.85    1.23
   6  -6  -3   11.75    0.79
  -6   6   3   10.60    0.78
  -6   6   3   10.74    1.01
   5  -6  -3   52.77    2.40
   5  -6  -3   55.12    2.12
   5  -6  -3   52.73    2.40
  -5   6   3   54.76    2.36
  -5   6   3   46.43    2.09
   4  -6  -3   65.43    2.56
   4  -6  -3   66.12    2.79
   4  -6  -3   68.44    2.81
  -4   6   3   66.90    2.67
  -4   6   3   65.97    2.55
  -4   6   3   66.86    2.48
   3  -6  -3   32.79    1.57
   3  -6  -3   32.47    1.41
   3  -6  -3   31.92    1.56
  -3   6   3   32.69    1.37
  -3   6   3   33.38    1.33
  -3   6   3   32.11    1.15
  -3   6   3   31.88    1.36
   2  -6  -3   39.91    1.78
   2  -6  -3   41.78    1.70
   2  -6  -3   39.91    1.79
  -2   6   3   43.08    1.62
   1  -6  -3    6.66    0.58
   1  -6  -3    6.77    0.56
   1  -6  -3    6.35    0.53
  -1   6   3    7.45    0.48
   0  -6  -3   69.37    2.44
   0  -6  -3   65.06    2.38
   0  -6  -3   64.52    2.71
   0   6   3   64.57    2.46
  -1  -6  -3  108.58    3.92
  -1  -6  -3  104.56    3.90
  -1  -6  -3  100.18    4.17
  -1  -6  -3   96.76    3.97
  -1  -6  -3  112.69    3.83
   1   6   3  107.38    3.81
  -2  -6  -3   50.90    2.25
  -2  -6  -3   47.96    2.01
  -2  -6  -3   51.19    2.07
  -2  -6  -3   50.47    2.25
  -2  -6  -3   48.49    2.11
   2   6   3   48.27    1.96
  -3  -6  -3    3.04    0.45
  -3  -6  -3    2.96    0.59
  -3  -6  -3    3.02    0.67
  -3  -6  -3    3.40    0.57
   3   6   3    3.14    0.40
  -4  -6  -3   39.40    1.89
  -4  -6  -3   36.78    2.28
  -4  -6  -3   40.91    2.16
   4   6   3   38.99    1.59
  -5  -6  -3   50.29    2.71
  -5  -6  -3   52.09    2.34
  -5  -6  -3   43.28    2.74
   5   6   3   49.91    1.89
  -6  -6  -3    0.68    0.81
  -6  -6  -3   -0.21    0.45
  -6  -6  -3    0.22    0.74
  -7  -6  -3    0.87    0.52
  -7  -6  -3    1.21    0.92
  -7  -6  -3    0.98    0.89
  -8  -6  -3    3.03    0.81
  -8  -6  -3    2.11    1.15
  -8  -6  -3    1.80    1.29
   9  -7  -3    2.97    0.98
   9  -7  -3    1.30    0.88
  -9   7   3    0.54    0.50
   8  -7  -3    0.89    0.71
   8  -7  -3    0.50    0.62
  -8   7   3    0.47    0.63
  -8   7   3    1.19    0.49
   7  -7  -3    1.23    0.41
   7  -7  -3    1.68    0.71
   7  -7  -3    1.06    0.61
  -7   7   3    0.53    0.51
  -7   7   3    0.74    0.39
   6  -7  -3    2.79    0.66
   6  -7  -3    2.78    0.49
   6  -7  -3    3.34    0.73
  -6   7   3    2.30    0.58
  -6   7   3    1.99    0.43
   5  -7  -3    2.79    0.62
   5  -7  -3    2.14    0.54
   5  -7  -3    2.60    0.45
  -5   7   3    1.79    0.38
  -5   7   3    2.21    0.48
   4  -7  -3   97.98    3.92
   4  -7  -3   97.36    3.67
   4  -7  -3   95.50    3.89
  -4   7   3   97.61    3.64
  -4   7   3  101.27    3.58
  -4   7   3   98.60    3.70
   3  -7  -3   95.46    3.52
   3  -7  -3   88.57    3.66
   3  -7  -3   93.32    3.68
  -3   7   3   94.23    3.44
  -3   7   3   92.91    3.41
  -3   7   3   97.05    3.23
   2  -7  -3   11.43    0.83
   2  -7  -3   11.67    0.82
   2  -7  -3    9.79    0.70
  -2   7   3   12.36    0.68
   1  -7  -3   68.15    2.74
   1  -7  -3   71.66    2.88
  -1   7   3   71.48    2.65
   0  -7  -3    2.31    0.28
   0  -7  -3    2.52    0.41
   0  -7  -3    1.97    0.48
   0  -7  -3    2.18    0.28
   0   7   3    2.11    0.34
  -1  -7  -3    8.05    0.87
  -1  -7  -3    7.85    0.64
  -1  -7  -3    8.64    0.56
  -1  -7  -3    8.39    0.75
  -1  -7  -3    7.53    1.03
   1   7   3    7.76    0.58
  -2  -7  -3   22.69    1.21
  -2  -7  -3   23.58    1.24
  -2  -7  -3   26.36    1.51
  -2  -7  -3   24.48    1.28
  -2  -7  -3   23.75    1.38
   2   7   3   23.16    1.14
  -3  -7  -3   44.70    1.92
  -3  -7  -3   47.60    2.17
  -3  -7  -3   40.43    2.25
  -3  -7  -3   45.89    2.11
   3   7   3   40.84    1.80
  -4  -7  -3    0.57    0.51
  -4  -7  -3    0.54    0.64
  -4  -7  -3    0.08    0.42
   4   7   3    0.59    0.27
  -5  -7  -3   30.12    1.72
  -5  -7  -3   27.60    2.11
  -5  -7  -3   30.49    2.01
   5   7   3   30.01    1.29
  -6  -7  -3   34.95    2.34
  -6  -7  -3   29.19    2.43
  -6  -7  -3   31.18    1.81
   6   7   3   30.77    1.29
  -7  -7  -3    0.74    0.86
  -7  -7  -3    0.82    1.01
  -7  -7  -3    0.10    0.55
   8  -8  -3    4.06    0.93
   8  -8  -3    3.65    0.96
  -8   8   3    4.33    0.67
   7  -8  -3    0.52    0.57
   7  -8  -3    0.41    0.59
   7  -8  -3    0.29    0.39
  -7   8   3    0.27    0.39
   6  -8  -3   -0.41    0.46
   6  -8  -3   -0.22    0.43
   6  -8  -3   -0.15    0.35
  -6   8   3    0.58    0.33
   5  -8  -3    2.66    0.51
   5  -8  -3    3.09    0.69
   5  -8  -3    2.05    0.59
  -5   8   3    2.67    0.44
   4  -8  -3    4.68    0.71
   4  -8  -3    4.07    0.57
   4  -8  -3    6.10    0.83
  -4   8   3    5.54    0.54
   3  -8  -3   99.22    3.98
   3  -8  -3  102.87    3.84
   3  -8  -3   99.01    3.99
  -3   8   3  101.13    3.71
  -3   8   3  101.73    3.50
   2  -8  -3   59.44    2.40
   2  -8  -3   59.46    2.48
   2  -8  -3   57.10    2.51
  -2   8   3   55.49    2.26
   1  -8  -3    6.64    0.79
   1  -8  -3    7.37    0.69
  -1   8   3    6.02    0.56
   0  -8  -3   25.96    1.34
   0  -8  -3   25.35    1.53
   0  -8  -3   27.52    1.01
   0  -8  -3   24.20    1.10
   0   8   3   25.61    1.22
  -1  -8  -3    0.81    0.72
  -1  -8  -3    0.52    0.31
  -1  -8  -3    0.11    0.32
  -1  -8  -3    0.48    0.48
  -1  -8  -3    0.41    0.23
   1   8   3    0.64    0.29
  -2  -8  -3   16.48    1.12
  -2  -8  -3   13.88    0.98
  -2  -8  -3   12.80    1.24
  -2  -8  -3   16.41    0.95
  -2  -8  -3   14.02    1.11
   2   8   3   14.83    0.86
  -3  -8  -3    4.29    0.81
  -3  -8  -3    5.69    0.84
  -3  -8  -3    6.04    0.66
  -3  -8  -3    4.92    0.71
   3   8   3    4.76    0.55
  -4  -8  -3   54.02    2.58
  -4  -8  -3   54.13    2.53
  -4  -8  -3   49.90    2.81
   4   8   3   51.71    2.14
  -5  -8  -3    0.19    0.61
  -5  -8  -3    1.10    0.80
  -5  -8  -3   -0.04    0.55
   5   8   3    0.29    0.26
  -6  -8  -3    7.58    1.25
  -6  -8  -3    8.03    1.03
  -6  -8  -3    6.69    1.31
   6   8   3    6.72    0.56
  -7  -8  -3   15.70    1.90
  -7  -8  -3   18.24    1.62
  -7  -8  -3   13.79    1.97
   8  -9  -3   34.33    2.26
   8  -9  -3   35.36    2.36
   7  -9  -3    6.36    1.06
   7  -9  -3    4.56    0.95
   7  -9  -3    6.62    0.75
   6  -9  -3    1.29    0.48
   6  -9  -3    0.89    0.59
   6  -9  -3    0.30    0.55
   5  -9  -3    0.01    0.45
   5  -9  -3    0.44    0.41
   5  -9  -3    0.03    0.46
   4  -9  -3   17.83    1.12
   4  -9  -3   16.59    1.25
   4  -9  -3   19.65    1.31
  -4   9   3   16.27    0.96
   3  -9  -3   25.32    1.50
   3  -9  -3   26.58    1.53
   3  -9  -3   23.43    1.33
  -3   9   3   26.19    1.24
   2  -9  -3   97.96    3.87
   2  -9  -3   91.51    3.67
  -2   9   3   93.31    3.53
   1  -9  -3   78.24    3.16
   1  -9  -3   76.42    3.33
  -1   9   3   79.71    3.02
   0  -9  -3    2.97    0.35
   0  -9  -3    2.29    0.48
   0  -9  -3    3.50    0.73
   0   9   3    2.23    0.40
  -1  -9  -3   20.60    1.23
  -1  -9  -3   20.69    1.45
  -1  -9  -3   16.13    1.61
  -1  -9  -3   19.45    0.89
  -1  -9  -3   19.64    1.13
   1   9   3   21.81    1.11
  -2  -9  -3    0.80    0.43
  -2  -9  -3    0.84    0.34
  -2  -9  -3    0.58    0.61
  -2  -9  -3    0.71    0.65
  -2  -9  -3    0.91    0.39
   2   9   3    1.05    0.31
  -3  -9  -3    0.11    0.39
  -3  -9  -3   -0.26    0.46
  -3  -9  -3   -0.09    0.46
  -3  -9  -3   -0.01    0.36
  -3  -9  -3   -0.21    0.53
   3   9   3    0.15    0.29
  -4  -9  -3   26.76    1.65
  -4  -9  -3   22.69    1.78
  -4  -9  -3   26.31    1.66
   4   9   3   22.58    1.23
  -5  -9  -3   30.41    2.01
  -5  -9  -3   32.10    2.33
  -5  -9  -3   31.98    1.90
   5   9   3   29.11    1.41
  -6  -9  -3   -0.04    0.77
  -6  -9  -3   -0.29    0.94
  -6  -9  -3   -0.65    0.56
   6   9   3   -0.01    0.25
  -7  -9  -3    6.11    1.03
  -7  -9  -3    5.02    1.40
   8 -10  -3    6.66    1.29
   8 -10  -3    5.17    1.12
   7 -10  -3   41.39    2.47
   7 -10  -3   40.54    1.99
   7 -10  -3   43.30    2.50
   6 -10  -3    5.45    1.04
   6 -10  -3    4.90    0.93
   6 -10  -3    6.50    0.81
   5 -10  -3    0.07    0.39
   5 -10  -3    0.40    0.52
   5 -10  -3    0.66    0.55
   4 -10  -3    4.79    0.79
   4 -10  -3    5.15    0.69
   4 -10  -3    5.59    0.91
  -4  10   3    5.64    0.60
   3 -10  -3   21.22    1.40
   3 -10  -3   19.34    1.40
   3 -10  -3   22.36    1.30
  -3  10   3   22.34    1.15
   2 -10  -3   19.28    1.35
   2 -10  -3   16.79    1.14
  -2  10   3   17.54    1.01
   1 -10  -3   58.94    2.60
   1 -10  -3   63.33    2.89
  -1  10   3   58.13    2.43
   0 -10  -3   80.35    3.61
   0 -10  -3   71.29    3.27
   0 -10  -3   71.18    2.70
   0 -10  -3   72.49    3.02
   0  10   3   68.59    2.83
  -1 -10  -3    0.76    0.36
  -1 -10  -3    1.85    0.95
  -1 -10  -3    1.00    0.42
  -1 -10  -3    1.27    0.70
   1  10   3    1.04    0.34
  -2 -10  -3   21.51    1.55
  -2 -10  -3   20.49    1.40
  -2 -10  -3   23.51    1.33
  -2 -10  -3   22.89    1.86
   2  10   3   22.71    1.20
  -3 -10  -3    0.15    0.49
  -3 -10  -3    0.29    0.43
  -3 -10  -3    0.55    0.72
  -3 -10  -3    0.10    0.54
   3  10   3   -0.03    0.28
  -4 -10  -3    0.60    0.59
  -4 -10  -3   -0.09    0.50
   4  10   3    0.74    0.35
  -5 -10  -3   38.81    2.28
  -5 -10  -3   37.10    2.56
   5  10   3   35.20    1.67
  -6 -10  -3   24.39    2.27
  -6 -10  -3   29.29    1.99
   6  10   3   25.20    1.29
  -7 -10  -3    0.68    0.97
  -7 -10  -3   -0.63    0.55
   8 -11  -3    6.42    1.28
   8 -11  -3    7.34    1.27
   7 -11  -3    7.44    1.20
   7 -11  -3    8.78    0.93
   7 -11  -3    6.79    1.22
   6 -11  -3   51.00    2.42
   6 -11  -3   56.30    2.91
   6 -11  -3   48.79    2.77
   5 -11  -3    3.15    0.80
   5 -11  -3    3.65    0.88
   5 -11  -3    3.70    0.70
   4 -11  -3    0.34    0.46
   4 -11  -3    0.27    0.55
   4 -11  -3   -0.05    0.55
  -4  11   3   -0.06    0.29
   3 -11  -3    3.84    0.70
   3 -11  -3    4.14    0.84
   3 -11  -3    3.73    0.71
  -3  11   3    4.18    0.59
   2 -11  -3   15.62    1.25
   2 -11  -3   15.43    1.51
  -2  11   3   16.27    1.03
   1 -11  -3   24.23    1.72
   1 -11  -3   23.33    1.47
  -1  11   3   25.37    1.32
   0 -11  -3   67.91    3.32
   0 -11  -3   64.67    3.06
   0 -11  -3   60.68    2.76
   0  11   3   63.60    2.62
  -1 -11  -3   57.68    3.15
  -1 -11  -3   55.96    2.43
  -1 -11  -3   55.07    2.54
  -1 -11  -3   56.67    2.86
   1  11   3   58.04    2.39
  -2 -11  -3    0.67    0.48
  -2 -11  -3    0.44    0.77
  -2 -11  -3    0.67    0.72
  -2 -11  -3    0.66    0.48
   2  11   3    0.42    0.36
  -3 -11  -3   15.31    1.64
  -3 -11  -3   15.88    1.46
  -3 -11  -3   15.69    1.37
  -3 -11  -3   17.72    1.25
   3  11   3   17.13    1.06
  -4 -11  -3    0.70    0.66
  -4 -11  -3   -0.17    0.68
   4  11   3   -0.52    0.28
  -5 -11  -3    0.19    0.64
  -5 -11  -3    0.29    0.72
   5  11   3    0.44    0.36
  -6 -11  -3   15.14    1.68
  -6 -11  -3   12.41    1.79
   6  11   3   14.63    0.97
   8 -12  -3   15.81    1.90
   8 -12  -3   15.48    1.78
   7 -12  -3    6.92    0.89
   7 -12  -3    7.33    1.26
   7 -12  -3    7.73    1.26
   6 -12  -3   20.24    1.43
   6 -12  -3   23.89    1.91
   6 -12  -3   18.28    1.82
   5 -12  -3   48.74    2.69
   5 -12  -3   49.06    2.36
   5 -12  -3   47.81    2.66
   4 -12  -3    4.10    0.84
   4 -12  -3    5.79    0.85
   4 -12  -3    4.69    0.93
  -4  12   3    6.13    0.71
   3 -12  -3    3.69    0.75
   3 -12  -3    4.46    0.72
   3 -12  -3    4.95    1.02
  -3  12   3    4.61    0.63
   2 -12  -3    0.14    0.60
   2 -12  -3    0.87    0.49
  -2  12   3    0.45    0.32
   1 -12  -3   36.41    2.25
   1 -12  -3   40.38    2.07
  -1  12   3   44.06    1.91
   0 -12  -3    3.28    0.86
   0 -12  -3    2.49    0.59
   0 -12  -3    2.82    1.09
   0  12   3    2.03    0.46
  -1 -12  -3   57.07    2.93
  -1 -12  -3   57.46    2.63
  -1 -12  -3   63.47    3.23
   1  12   3   56.75    2.46
  -2 -12  -3   43.89    2.19
  -2 -12  -3   45.40    2.12
  -2 -12  -3   35.61    2.29
  -2 -12  -3   34.90    2.54
   2  12   3   42.36    1.92
  -3 -12  -3    1.42    0.83
  -3 -12  -3    1.72    0.79
  -3 -12  -3    1.73    0.68
   3  12   3    2.14    0.49
  -4 -12  -3   -1.25    0.66
  -4 -12  -3    0.10    0.62
   4  12   3   -0.10    0.34
  -5 -12  -3    2.63    0.98
  -5 -12  -3    1.37    0.79
   5  12   3    1.45    0.46
  -6 -12  -3    0.45    0.77
  -6 -12  -3   -0.20    0.70
   6  12   3    0.38    0.38
   7 -13  -3   16.83    1.92
   7 -13  -3   14.19    1.73
   7 -13  -3   16.16    1.33
   6 -13  -3   13.61    1.59
   6 -13  -3   17.93    1.95
   6 -13  -3   16.39    1.36
   5 -13  -3   11.30    1.13
   5 -13  -3   10.93    1.38
   5 -13  -3   12.66    1.54
   4 -13  -3   25.17    1.63
   4 -13  -3   25.03    1.90
   4 -13  -3   24.96    1.79
  -4  13   3   27.55    1.45
   3 -13  -3   11.46    1.16
   3 -13  -3   15.17    1.64
   3 -13  -3   13.21    1.33
  -3  13   3   15.93    1.05
   2 -13  -3    0.98    0.56
   2 -13  -3    1.08    0.77
  -2  13   3    1.05    0.44
   1 -13  -3    2.41    0.81
   1 -13  -3    2.68    0.66
  -1  13   3    2.34    0.50
   0 -13  -3    6.97    1.17
   0 -13  -3    4.69    1.13
   0 -13  -3    5.56    0.85
   0  13   3    6.37    0.72
  -1 -13  -3    0.54    0.48
  -1 -13  -3    0.67    0.78
  -1 -13  -3    0.70    0.87
   1  13   3    0.59    0.34
  -2 -13  -3   65.98    3.42
  -2 -13  -3   73.35    3.10
  -2 -13  -3   66.51    3.59
   2  13   3   71.91    2.91
  -3 -13  -3   27.85    2.17
  -3 -13  -3   23.21    1.91
   3  13   3   32.70    1.58
  -4 -13  -3   -0.32    0.84
   4  13   3    1.98    0.52
  -5 -13  -3    1.27    0.94
  -5 -13  -3    2.13    0.90
   5  13   3    2.44    0.56
   7 -14  -3    3.42    0.76
   7 -14  -3    2.14    1.10
   7 -14  -3    2.97    1.16
   6 -14  -3   27.73    1.75
   6 -14  -3   24.91    2.08
   6 -14  -3   26.59    2.24
   5 -14  -3   13.08    1.56
   5 -14  -3   15.19    1.34
   5 -14  -3   12.31    1.63
   4 -14  -3   16.11    1.38
   4 -14  -3   15.90    1.61
   4 -14  -3   18.82    1.90
  -4  14   3   15.90    1.31
   3 -14  -3   26.08    2.07
   3 -14  -3   23.57    1.63
   3 -14  -3   27.18    1.77
  -3  14   3   25.20    1.45
   2 -14  -3   10.06    1.13
   2 -14  -3   10.78    1.44
  -2  14   3   12.60    1.08
   1 -14  -3    3.18    0.91
   1 -14  -3    2.52    0.66
  -1  14   3    3.36    0.57
   0 -14  -3    9.16    1.50
   0 -14  -3    8.05    1.29
   0 -14  -3    9.14    1.05
   0  14   3   10.29    0.95
  -1 -14  -3   16.98    1.84
  -1 -14  -3   20.00    1.69
  -1 -14  -3   18.48    1.34
   1  14   3   17.09    1.14
  -2 -14  -3    4.51    1.11
  -2 -14  -3    5.39    0.88
  -2 -14  -3    4.53    1.27
   2  14   3    4.99    0.73
  -3 -14  -3   18.48    2.00
  -3 -14  -3   25.45    2.43
   3  14   3   25.11    1.42
  -4 -14  -3    7.76    1.46
   4  14   3    7.40    0.84
  -5 -14  -3   -0.13    0.79
   5  14   3   -0.29    0.41
   6 -15  -3   11.33    1.73
   6 -15  -3    8.50    1.08
   6 -15  -3    8.96    1.43
   5 -15  -3   24.86    2.10
   5 -15  -3   25.14    1.73
   5 -15  -3   22.69    2.31
   4 -15  -3   14.21    1.35
   4 -15  -3   15.85    1.87
   4 -15  -3   15.23    1.54
   3 -15  -3   11.87    1.58
   3 -15  -3   10.68    1.14
   3 -15  -3   12.81    1.33
  -3  15   3   10.14    0.94
   2 -15  -3   14.18    1.32
   2 -15  -3   11.61    1.20
   2 -15  -3   14.16    1.73
  -2  15   3   11.63    1.03
   1 -15  -3   -0.05    0.80
   1 -15  -3    1.16    0.74
   1 -15  -3    0.77    0.60
  -1  15   3   -0.37    0.30
   0 -15  -3   -0.57    0.83
   0 -15  -3    0.79    0.54
   0 -15  -3    1.79    0.91
   0  15   3    0.26    0.34
  -1 -15  -3   18.86    2.02
  -1 -15  -3   20.47    1.78
  -1 -15  -3   17.73    1.46
   1  15   3   17.87    1.19
  -2 -15  -3    6.43    0.98
  -2 -15  -3    6.48    1.43
  -2 -15  -3    7.86    1.33
   2  15   3    6.06    0.76
  -3 -15  -3    3.77    1.19
   3  15   3    4.65    0.73
  -4 -15  -3    7.91    1.47
   4  15   3   10.72    1.05
   6 -16  -3    0.28    1.01
   6 -16  -3   -0.26    0.60
   6 -16  -3    1.08    0.95
   5 -16  -3    3.76    1.04
   5 -16  -3    3.49    1.14
   5 -16  -3    2.56    0.79
   4 -16  -3   14.65    1.36
   4 -16  -3   14.44    1.55
   4 -16  -3   12.70    1.85
   3 -16  -3   13.42    1.38
   3 -16  -3   12.30    1.71
   3 -16  -3   12.12    1.31
  -3  16   3   12.01    1.10
   2 -16  -3    6.56    0.96
   2 -16  -3    8.61    1.43
   2 -16  -3    8.31    1.07
  -2  16   3    7.63    0.88
   1 -16  -3    9.86    1.54
   1 -16  -3   12.43    1.18
   1 -16  -3   12.53    1.62
   1 -16  -3   13.52    1.34
  -1  16   3   14.20    1.20
   0 -16  -3    2.72    1.04
   0 -16  -3    2.29    0.68
   0 -16  -3    2.46    1.20
   0  16   3    2.59    0.56
  -1 -16  -3    0.96    0.92
  -1 -16  -3    0.43    0.90
  -1 -16  -3    0.44    0.56
   1  16   3   -0.12    0.41
  -2 -16  -3   20.30    2.20
  -2 -16  -3   18.21    1.95
  -2 -16  -3   18.86    1.54
   2  16   3   17.09    1.25
  -3 -16  -3    1.62    1.07
   3  16   3    2.81    0.62
  -4 -16  -3   -0.14    1.09
   4  16   3    0.95    0.55
   5 -17  -3    4.13    0.89
   5 -17  -3    1.43    0.92
   5 -17  -3    2.65    1.25
   4 -17  -3    5.63    1.35
   4 -17  -3    7.73    1.23
   4 -17  -3    7.42    1.08
   3 -17  -3   59.18    3.47
   3 -17  -3   63.63    3.14
   3 -17  -3   55.01    2.85
  -3  17   3   58.62    2.65
   2 -17  -3   21.21    1.61
   2 -17  -3   17.55    1.57
   2 -17  -3   18.02    2.05
  -2  17   3   16.63    1.25
   1 -17  -3    6.41    1.33
   1 -17  -3    5.30    1.34
   1 -17  -3    3.41    0.80
  -1  17   3    5.84    0.81
   0 -17  -3   13.02    1.72
   0 -17  -3   10.34    1.63
   0 -17  -3   11.18    1.21
   0  17   3    9.25    0.98
  -1 -17  -3    0.64    0.66
  -1 -17  -3    0.53    0.95
  -1 -17  -3   -0.63    0.82
   1  17   3   -0.79    0.39
  -2 -17  -3   -0.54    0.85
  -2 -17  -3    0.15    0.64
  -2 -17  -3   -0.34    0.92
   2  17   3    0.34    0.47
  -3 -17  -3   10.64    1.81
   3  17   3   13.63    1.21
   5 -18  -3    1.96    0.99
   5 -18  -3    2.21    1.21
   4 -18  -3    0.58    0.72
   4 -18  -3    1.14    0.84
   4 -18  -3    1.12    1.14
   3 -18  -3   10.00    1.66
   3 -18  -3    9.11    1.17
   3 -18  -3   10.29    1.28
  -3  18   3    9.95    1.02
   2 -18  -3   29.49    1.94
   2 -18  -3   32.28    2.05
   2 -18  -3   29.98    2.38
   2 -18  -3   30.54    2.47
  -2  18   3   33.31    1.77
   1 -18  -3   10.31    1.60
   1 -18  -3    7.79    1.60
   1 -18  -3    8.90    1.14
  -1  18   3    9.68    1.02
   0 -18  -3    0.36    1.14
   0 -18  -3    3.14    0.84
   0 -18  -3    4.47    1.26
   0  18   3    1.97    0.58
  -1 -18  -3    2.86    1.05
  -1 -18  -3    2.67    0.85
  -1 -18  -3    1.80    1.10
   1  18   3    2.97    0.69
  -2 -18  -3    3.75    0.97
  -2 -18  -3    3.47    1.35
   2  18   3    3.23    0.67
   3 -19  -3    0.39    0.76
   3 -19  -3    0.06    0.70
   3 -19  -3    1.73    1.16
  -3  19   3    0.48    0.50
   2 -19  -3    5.37    1.00
   2 -19  -3    5.49    1.51
   2 -19  -3    4.70    1.38
  -2  19   3    5.17    0.79
   1 -19  -3   23.36    2.40
   1 -19  -3   18.42    1.67
   1 -19  -3   25.02    2.42
  -1  19   3   23.13    1.47
   0 -19  -3    6.30    1.50
   0 -19  -3    8.66    1.58
   0 -19  -3    5.16    1.03
   0  19   3    7.28    0.91
  -1 -19  -3    1.66    1.09
  -1 -19  -3    1.56    0.81
  -1 -19  -3    1.16    1.15
   1  19   3   -0.12    0.48
   1  20  -4    6.38    0.94
  -1 -20   4    5.09    1.04
  -1 -20   4    5.37    1.43
  -1 -20   4    3.70    1.21
   0  20  -4    0.54    0.56
   0 -20   4   -0.16    1.01
   0 -20   4    0.57    1.20
   0 -20   4   -0.73    0.64
  -1  20  -4    2.82    0.68
   1 -20   4    2.67    1.42
   1 -20   4    1.56    0.77
   1 -20   4    3.44    1.19
  -2  20  -4   -0.30    0.45
   2 -20   4    1.17    1.07
   2 -20   4   -0.30    1.11
   2 -20   4    0.83    0.71
   2  19  -4    4.47    0.87
  -2 -19   4    2.00    1.33
  -2 -19   4    3.26    1.16
  -2 -19   4    4.90    1.05
   1  19  -4   21.34    1.53
  -1 -19   4   22.34    1.84
  -1 -19   4   22.32    2.15
  -1 -19   4   21.75    2.41
   0  19  -4   10.26    1.08
   0 -19   4    8.29    1.41
   0 -19   4    9.63    1.76
   0 -19   4    9.21    1.23
  -1  19  -4    0.44    0.46
   1 -19   4   -0.71    0.64
   1 -19   4   -0.18    0.89
   1 -19   4    2.62    1.20
  -2  19  -4    3.44    0.73
   2 -19   4    1.80    1.08
   2 -19   4    3.76    1.33
   2 -19   4    3.48    0.91
   3 -19   4    0.19    0.69
   3 -19   4   -1.27    0.84
   4 -19   4    0.40    1.04
   4 -19   4    0.26    0.72
   3  18  -4    9.45    1.11
  -3 -18   4    7.48    1.57
  -3 -18   4    6.62    1.45
  -3 -18   4    7.66    1.14
   2  18  -4    0.85    0.57
  -2 -18   4    1.31    1.19
  -2 -18   4   -0.20    0.67
  -2 -18   4    1.52    1.06
   1  18  -4    1.66    0.59
  -1 -18   4    0.92    0.65
  -1 -18   4    2.24    1.15
  -1 -18   4    3.03    1.30
   0  18  -4   34.19    1.90
   0 -18   4   33.67    2.13
   0 -18   4   36.00    2.81
   0 -18   4   35.82    2.52
  -1  18  -4   11.23    1.10
   1 -18   4    9.54    1.20
   1 -18   4    8.72    1.41
   1 -18   4   10.75    1.77
  -2  18  -4    0.16    0.45
   2 -18   4    0.13    0.87
   2 -18   4    0.72    0.61
   2 -18   4   -0.29    0.94
   3 -18   4    5.79    1.02
   3 -18   4    6.91    1.45
   4 -18   4    1.86    0.81
   4 -18   4    2.76    1.22
   5 -18   4    0.06    0.68
   5 -18   4    0.66    1.07
   4  17  -4    0.63    0.56
  -4 -17   4    0.83    0.95
   3  17  -4    0.63    0.54
  -3 -17   4    0.64    0.64
  -3 -17   4    1.01    1.04
  -3 -17   4    0.85    1.14
   2  17  -4    4.25    0.74
  -2 -17   4    5.98    1.00
  -2 -17   4    4.91    1.42
  -2 -17   4    4.60    1.18
   1  17  -4    3.80    0.72
  -1 -17   4    4.66    1.16
  -1 -17   4    3.92    0.86
  -1 -17   4    2.98    1.19
   0  17  -4    0.23    0.45
   0 -17   4    0.62    1.07
   0 -17   4   -0.24    0.59
   0 -17   4    1.89    1.05
  -1  17  -4   54.07    2.45
   1 -17   4   53.06    3.19
   1 -17   4   50.53    2.61
   1 -17   4   53.06    3.01
  -2  17  -4   17.23    1.24
   2 -17   4   15.32    1.45
   2 -17   4   21.01    2.17
   2 -17   4   16.20    1.79
   3 -17   4   -0.41    0.78
   3 -17   4    0.18    0.55
   4 -17   4    1.74    0.71
   4 -17   4    4.12    1.38
   5 -17   4    6.21    1.57
   5 -17   4    3.75    0.86
   5  16  -4    0.59    0.56
  -5 -16   4    1.90    0.88
  -5 -16   4    1.00    1.03
   4  16  -4   12.26    1.18
  -4 -16   4   11.49    1.59
  -4 -16   4   12.27    1.57
   3  16  -4    1.18    0.51
  -3 -16   4    0.87    0.67
  -3 -16   4    0.94    1.02
  -3 -16   4    1.55    0.90
   2  16  -4   -0.04    0.43
  -2 -16   4    0.14    1.00
  -2 -16   4   -0.58    0.56
  -2 -16   4   -0.33    0.78
   1  16  -4   10.78    1.09
  -1 -16   4   10.78    1.56
  -1 -16   4   13.71    1.32
  -1 -16   4   10.46    1.73
   0  16  -4    6.98    0.85
   0 -16   4    6.70    0.94
   0 -16   4    8.80    1.40
   0 -16   4    9.19    1.52
  -1  16  -4   -0.40    0.32
   1 -16   4    0.04    0.52
   1 -16   4   -0.44    0.75
   1 -16   4   -0.04    0.83
  -2  16  -4   43.46    2.05
   2 -16   4   39.59    2.71
   2 -16   4   42.79    2.23
   3 -16   4   28.45    1.80
   3 -16   4   26.95    2.24
   4 -16   4    0.30    0.89
   4 -16   4   -0.62    0.50
   5 -16   4    1.81    0.66
   5 -16   4    0.00    0.87
   6 -16   4    2.80    0.74
   6 -16   4    7.37    1.60
   5  15  -4    4.24    0.76
  -5 -15   4    5.74    1.27
  -5 -15   4    5.06    1.21
   4  15  -4    3.90    0.69
  -4 -15   4    2.12    1.04
  -4 -15   4    3.19    1.02
   3  15  -4   16.76    1.27
  -3 -15   4   16.88    1.73
  -3 -15   4   22.28    1.52
  -3 -15   4   17.56    1.96
  -3 -15   4   18.57    1.65
   2  15  -4    3.25    0.67
  -2 -15   4    3.65    0.80
  -2 -15   4    2.54    0.74
  -2 -15   4    2.08    1.03
  -2 -15   4    1.04    0.96
   1  15  -4    1.04    0.50
  -1 -15   4    0.65    0.55
  -1 -15   4    0.13    0.56
  -1 -15   4    1.07    1.00
  -1 -15   4    0.67    0.90
   0  15  -4   31.86    1.65
   0 -15   4   28.04    2.26
   0 -15   4   33.45    2.32
   0 -15   4   32.86    1.84
  -1  15  -4   20.28    1.33
   1 -15   4   23.98    1.53
   1 -15   4   22.37    1.84
   1 -15   4   24.68    2.10
  -2  15  -4    6.14    0.74
   2 -15   4    6.11    1.23
   2 -15   4    4.94    0.82
  -3  15  -4   43.76    2.13
   3 -15   4   47.09    2.35
   3 -15   4   48.38    2.90
   4 -15   4   11.35    1.14
   4 -15   4   11.18    1.67
   5 -15   4    1.30    0.60
   5 -15   4    1.97    1.11
   6 -15   4    3.03    1.17
   6 -15   4    0.88    0.54
   6  14  -4    7.62    0.88
  -6 -14   4    9.38    1.69
  -6 -14   4    7.16    1.30
   5  14  -4   31.00    1.67
  -5 -14   4   29.14    2.16
  -5 -14   4   30.21    2.39
   4  14  -4    1.05    0.47
  -4 -14   4    1.96    0.83
  -4 -14   4    0.97    0.77
   3  14  -4    0.14    0.44
  -3 -14   4    0.38    0.54
  -3 -14   4    0.38    0.95
  -3 -14   4    0.48    0.62
  -3 -14   4    1.05    0.81
   2  14  -4   37.87    1.95
  -2 -14   4   42.38    2.14
  -2 -14   4   46.74    2.49
  -2 -14   4   41.68    2.55
  -2 -14   4   41.13    2.64
   1  14  -4    0.81    0.40
  -1 -14   4    0.43    0.87
  -1 -14   4    0.00    0.81
  -1 -14   4    0.99    0.56
  -1 -14   4    0.35    0.48
   0  14  -4    0.54    0.38
   0 -14   4    0.63    0.85
   0 -14   4    1.08    0.54
   0 -14   4    0.20    0.86
  -1  14  -4    8.31    0.84
   1 -14   4    8.06    1.36
   1 -14   4    8.71    1.28
   1 -14   4    8.97    0.96
  -2  14  -4   46.05    2.11
   2 -14   4   45.24    2.25
   2 -14   4   49.56    2.88
  -3  14  -4   12.52    0.92
   3 -14   4   12.34    1.66
   3 -14   4   11.18    1.11
   4 -14   4   48.26    2.36
   4 -14   4   52.13    3.04
   5 -14   4   18.10    2.02
   5 -14   4   14.28    1.20
   6 -14   4   -0.16    0.43
   6 -14   4    1.17    0.94
   7 -14   4   -0.45    0.84
   7 -14   4    0.28    0.93
   6  13  -4   -0.32    0.38
  -6 -13   4    0.71    0.84
  -6 -13   4   -0.05    0.71
   5  13  -4    8.27    0.88
  -5 -13   4   11.59    1.41
  -5 -13   4   11.42    1.59
   4  13  -4   47.47    2.28
  -4 -13   4   52.06    2.77
  -4 -13   4   56.49    3.08
   3  13  -4   17.86    1.18
  -3 -13   4   16.96    1.59
  -3 -13   4   16.51    1.34
  -3 -13   4   16.84    1.76
  -3 -13   4   19.80    1.59
   2  13  -4    2.04    0.50
  -2 -13   4    1.06    0.83
  -2 -13   4    3.18    1.00
  -2 -13   4    1.48    0.54
  -2 -13   4    2.01    0.70
   1  13  -4   27.87    1.53
  -1 -13   4   30.87    2.21
  -1 -13   4   29.74    2.08
  -1 -13   4   27.27    1.66
  -1 -13   4   33.89    1.95
   0  13  -4    0.22    0.37
   0 -13   4    1.20    0.90
   0 -13   4   -0.39    0.46
   0 -13   4    0.14    0.80
  -1  13  -4    0.10    0.30
   1 -13   4    0.06    0.79
   1 -13   4    0.37    0.45
   1 -13   4    0.88    0.81
  -2  13  -4   51.03    2.20
   2 -13   4   46.41    2.31
   2 -13   4   52.64    2.93
  -3  13  -4   32.09    1.54
   3 -13   4   28.11    2.11
   3 -13   4   29.03    1.65
  -4  13  -4    1.24    0.86
   4 -13   4    0.73    0.49
   4 -13   4    0.73    0.78
  -5  13  -4   37.36    2.10
   5 -13   4   32.79    1.75
   5 -13   4   34.41    2.41
  -6  13  -4    6.97    1.18
   6 -13   4   11.04    1.70
   6 -13   4    8.11    0.81
  -7  13  -4    0.38    0.65
   7 -13   4   -0.07    0.74
   7 -13   4    1.30    1.00
   7  12  -4    0.11    0.34
  -7 -12   4   -0.37    0.71
  -7 -12   4   -0.26    0.81
   6  12  -4    0.59    0.39
  -6 -12   4    0.45    0.64
  -6 -12   4    0.56    0.75
   5  12  -4    0.49    0.39
  -5 -12   4    0.60    0.64
  -5 -12   4    0.28    0.75
   4  12  -4   10.18    0.91
  -4 -12   4   11.24    1.30
  -4 -12   4    8.34    1.33
   3  12  -4  103.57    4.06
  -3 -12   4  107.27    4.61
  -3 -12   4  108.93    4.79
  -3 -12   4  105.78    4.46
  -3 -12   4  105.31    4.17
   2  12  -4   51.06    2.21
  -2 -12   4   47.61    2.56
  -2 -12   4   55.85    2.78
  -2 -12   4   46.95    2.27
  -2 -12   4   52.18    2.86
   1  12  -4   11.26    0.92
  -1 -12   4   10.07    1.46
  -1 -12   4   11.24    1.23
  -1 -12   4    9.57    1.17
  -1 -12   4   12.33    1.05
   0  12  -4   19.51    1.15
   0 -12   4   22.35    1.81
   0 -12   4   20.14    1.27
   0 -12   4   21.71    2.02
  -1  12  -4   -0.08    0.31
   1 -12   4    0.00    0.42
   1 -12   4   -0.55    0.67
   1 -12   4   -0.18    0.25
  -2  12  -4    6.75    0.66
  -2  12  -4    6.95    0.69
   2 -12   4    9.25    1.34
   2 -12   4    6.66    0.77
   2 -12   4    7.09    0.61
  -3  12  -4   20.23    1.16
  -3  12  -4   22.14    1.28
   3 -12   4   19.72    1.72
   3 -12   4   22.04    1.31
  -4  12  -4   39.66    2.04
   4 -12   4   38.95    1.85
   4 -12   4   34.74    2.35
  -5  12  -4    1.27    0.59
   5 -12   4    1.37    0.45
   5 -12   4    1.08    0.85
  -6  12  -4   46.51    2.77
   6 -12   4   51.88    2.14
   6 -12   4   51.75    3.03
  -7  12  -4   12.33    1.60
   7 -12   4   11.60    1.70
   7 -12   4    7.34    1.28
   7  11  -4    0.76    0.36
  -7 -11   4    1.06    0.78
  -7 -11   4    1.00    1.07
   6  11  -4    0.37    0.34
  -6 -11   4   -0.09    0.70
  -6 -11   4    0.22    0.57
   5  11  -4    0.67    0.35
  -5 -11   4    0.06    0.66
  -5 -11   4   -0.65    0.45
   4  11  -4   -0.07    0.29
  -4 -11   4    0.09    0.58
  -4 -11   4    0.72    0.66
   3  11  -4    1.08    0.35
  -3 -11   4    0.36    0.60
  -3 -11   4    1.67    0.69
  -3 -11   4   -0.05    0.33
  -3 -11   4    0.58    0.68
   2  11  -4   98.08    3.78
  -2 -11   4  101.80    4.13
  -2 -11   4  103.05    4.40
  -2 -11   4   96.80    3.87
  -2 -11   4   96.04    4.27
   1  11  -4   13.07    0.88
  -1 -11   4   12.68    1.19
  -1 -11   4   13.71    1.54
  -1 -11   4   10.46    1.17
  -1 -11   4   12.83    1.03
   0  11  -4    4.81    0.36
   0  11  -4    4.01    0.54
   0 -11   4    5.12    0.92
   0 -11   4    4.16    0.61
   0 -11   4    3.80    0.49
   0 -11   4    4.02    1.00
  -1  11  -4   23.84    1.26
  -1  11  -4   26.19    1.14
   1 -11   4   22.54    1.36
   1 -11   4   24.49    1.16
   1 -11   4   27.88    1.95
  -2  11  -4    0.22    0.28
  -2  11  -4    0.30    0.26
   2 -11   4   -0.20    0.66
   2 -11   4   -0.03    0.34
   2 -11   4    0.49    0.25
  -3  11  -4    8.67    0.88
  -3  11  -4    8.81    0.76
   3 -11   4    8.83    0.84
   3 -11   4    8.21    0.56
   3 -11   4    6.93    1.13
  -4  11  -4   15.21    1.23
   4 -11   4   16.48    1.02
   4 -11   4   15.69    1.63
  -5  11  -4   45.37    2.49
   5 -11   4   46.51    2.01
   5 -11   4   47.68    2.72
  -6  11  -4   -0.15    0.60
   6 -11   4    0.23    0.72
   6 -11   4   -0.31    0.29
  -7  11  -4   22.83    2.08
   7 -11   4   27.01    2.06
   7 -11   4   24.50    1.94
  -8  11  -4   10.56    1.66
   8 -11   4   13.71    1.83
   8 -11   4    9.54    1.40
   7  10  -4   28.15    1.37
  -7 -10   4   32.34    1.97
  -7 -10   4   27.27    2.59
   6  10  -4    3.28    0.48
  -6 -10   4    4.57    0.89
  -6 -10   4    3.86    1.14
   5  10  -4    0.59    0.32
  -5 -10   4    0.39    0.51
  -5 -10   4    0.55    0.81
   4  10  -4    1.34    0.37
  -4 -10   4    1.60    0.81
  -4 -10   4    1.55    0.56
   3  10  -4   21.65    1.14
  -3 -10   4   21.31    1.71
  -3 -10   4   20.16    1.38
  -3 -10   4   21.82    1.22
  -3 -10   4   20.96    1.50
   2  10  -4   11.08    0.80
  -2 -10   4   10.44    0.89
  -2 -10   4   11.87    1.30
  -2 -10   4   11.86    1.32
  -2 -10   4   13.24    1.20
   1  10  -4  101.15    3.75
  -1 -10   4   98.30    4.09
  -1 -10   4   99.38    3.83
  -1 -10   4  102.02    3.74
  -1 -10   4   98.81    4.26
   0  10  -4   81.53    3.08
   0  10  -4   83.48    2.92
   0 -10   4   80.59    3.17
   0 -10   4   75.97    3.00
   0 -10   4   79.96    3.52
   0 -10   4   79.09    3.65
  -1  10  -4   15.44    0.79
  -1  10  -4   11.90    0.78
   1 -10   4   11.72    0.72
   1 -10   4   14.33    1.45
   1 -10   4   12.72    0.88
  -2  10  -4   13.96    0.90
  -2  10  -4   13.73    0.83
   2 -10   4   15.22    1.55
   2 -10   4   13.80    0.93
   2 -10   4   13.16    0.71
  -3  10  -4    0.26    0.36
  -3  10  -4    0.63    0.28
   3 -10   4    0.55    0.21
   3 -10   4    0.78    0.36
   3 -10   4   -0.08    0.56
  -4  10  -4    0.42    0.44
   4 -10   4    0.59    0.34
   4 -10   4    0.00    0.54
  -5  10  -4   35.94    2.17
   5 -10   4   37.84    1.60
   5 -10   4   35.79    2.19
  -6  10  -4   36.78    2.37
   6 -10   4   35.63    2.30
  -7  10  -4    0.49    0.69
   7 -10   4   -0.03    0.60
   7 -10   4    0.06    0.62
  -8  10  -4   14.19    1.94
   8 -10   4   16.66    1.85
   8 -10   4   12.62    1.57
   7   9  -4    6.91    0.61
  -7  -9   4    7.40    1.65
  -7  -9   4    8.46    1.13
   6   9  -4   29.28    1.35
  -6  -9   4   27.48    2.42
  -6  -9   4   29.27    1.75
   5   9  -4    1.58    0.36
  -5  -9   4    1.40    0.81
  -5  -9   4    1.84    0.56
   4   9  -4    0.38    0.27
  -4  -9   4    0.89    0.35
  -4  -9   4    0.17    0.65
  -4  -9   4    0.39    0.43
   3   9  -4    7.14    0.64
  -3  -9   4    5.66    0.61
  -3  -9   4    6.64    1.06
  -3  -9   4    6.70    0.85
   2   9  -4   16.55    0.92
  -2  -9   4   15.94    1.39
  -2  -9   4   16.28    1.26
  -2  -9   4   17.98    1.16
  -2  -9   4   15.16    0.96
   1   9  -4   14.06    0.83
  -1  -9   4   14.41    1.15
  -1  -9   4   12.55    0.87
  -1  -9   4   13.61    1.31
  -1  -9   4   14.45    0.80
   0   9  -4  184.57    6.44
   0   9  -4  188.46    6.36
   0  -9   4  184.91    6.83
   0  -9   4  184.74    6.38
   0  -9   4  176.88    6.95
   0  -9   4  176.65    6.51
  -1   9  -4   27.09    1.27
  -1   9  -4   29.75    1.29
   1  -9   4   28.06    1.76
   1  -9   4   28.20    1.20
   1  -9   4   29.94    1.37
  -2   9  -4    1.77    0.40
  -2   9  -4    0.82    0.29
   2  -9   4    1.31    0.36
   2  -9   4    0.38    0.53
   2  -9   4    0.95    0.21
  -3   9  -4   45.13    2.20
  -3   9  -4   47.80    1.88
   3  -9   4   47.84    1.96
   3  -9   4   45.37    2.41
   3  -9   4   46.99    1.74
  -4   9  -4    9.31    1.10
   4  -9   4    9.46    0.68
   4  -9   4   10.86    1.25
  -5   9  -4    2.16    0.73
   5  -9   4    1.40    0.66
   5  -9   4    1.50    0.32
  -6   9  -4   44.37    2.66
   6  -9   4   41.20    2.42
  -7   9  -4   36.50    2.54
   7  -9   4   34.06    2.19
   7  -9   4   33.00    2.12
  -8   9  -4    0.56    0.94
   8  -9   4    0.56    0.66
   8  -9   4   -0.09    0.71
  -8  -8   4   16.44    1.54
  -8  -8   4   11.32    2.06
   7   8  -4    0.79    0.27
  -7  -8   4    0.53    0.58
  -7  -8   4    0.12    0.78
   6   8  -4   18.97    0.94
  -6  -8   4   18.88    1.37
  -6  -8   4   13.96    1.92
   5   8  -4   58.10    2.21
   5   8  -4   58.86    2.33
  -5  -8   4   48.71    3.17
  -5  -8   4   54.85    2.54
   4   8  -4    0.26    0.23
  -4  -8   4    0.23    0.43
  -4  -8   4   -0.51    0.47
  -4  -8   4    0.13    0.25
   3   8  -4    0.81    0.27
  -3  -8   4    0.21    0.38
  -3  -8   4    0.51    0.28
  -3  -8   4    0.39    0.52
   2   8  -4   32.65    1.40
  -2  -8   4   33.32    1.99
  -2  -8   4   33.23    1.59
  -2  -8   4   32.45    1.44
  -2  -8   4   32.74    1.71
  -2  -8   4   30.84    1.44
   1   8  -4   20.57    0.98
  -1  -8   4   20.94    1.35
  -1  -8   4   19.66    0.96
  -1  -8   4   21.17    1.26
  -1  -8   4   20.17    1.03
   0   8  -4   53.04    2.05
   0  -8   4   52.46    1.99
   0  -8   4   47.31    2.45
   0  -8   4   55.94    2.13
   0  -8   4   52.81    2.40
  -1   8  -4  115.31    4.09
  -1   8  -4  118.81    4.17
   1  -8   4  114.69    4.15
   1  -8   4  110.98    3.99
   1  -8   4  108.21    4.57
  -2   8  -4   36.30    1.45
  -2   8  -4   34.03    1.64
   2  -8   4   35.49    1.34
   2  -8   4   32.91    1.90
   2  -8   4   34.06    1.50
  -3   8  -4    7.74    0.86
  -3   8  -4    7.99    0.50
   3  -8   4    6.28    0.56
   3  -8   4    7.64    0.41
   3  -8   4    7.13    0.93
  -4   8  -4   28.07    1.75
   4  -8   4   30.21    1.24
   4  -8   4   27.40    1.06
   4  -8   4   25.72    1.64
  -5   8  -4    7.96    1.13
   5  -8   4    8.34    1.03
   5  -8   4    7.32    0.51
  -6   8  -4    1.16    0.78
   6  -8   4    0.92    0.63
  -7   8  -4   25.14    2.25
   7  -8   4   26.47    1.86
   7  -8   4   24.02    1.70
  -8   8  -4   20.92    2.42
   8  -8   4   21.88    1.70
   8  -8   4   20.65    1.79
  -8  -7   4    2.48    1.14
  -8  -7   4    3.97    0.87
   7   7  -4   25.18    1.13
  -7  -7   4   27.15    1.69
  -7  -7   4   22.69    2.63
   6   7  -4    1.53    0.30
  -6  -7   4    0.90    0.48
  -6  -7   4    0.07    0.77
   5   7  -4   18.63    1.12
   5   7  -4   20.45    0.94
  -5  -7   4   19.68    2.08
  -5  -7   4   18.36    1.24
   4   7  -4   82.14    3.02
   4   7  -4   77.77    2.89
  -4  -7   4   82.07    2.93
  -4  -7   4   71.46    3.76
  -4  -7   4   75.99    3.14
   3   7  -4    7.15    0.49
  -3  -7   4    4.56    0.58
  -3  -7   4    6.12    0.99
   2   7  -4    2.32    0.33
  -2  -7   4    2.10    0.34
  -2  -7   4    2.52    0.64
  -2  -7   4    2.11    0.55
  -2  -7   4    2.71    0.38
  -2  -7   4    2.32    0.45
   1   7  -4   14.24    0.73
  -1  -7   4   14.63    0.73
  -1  -7   4   14.33    0.95
  -1  -7   4   14.35    0.77
  -1  -7   4   13.74    1.03
   0   7  -4   84.92    2.98
   0  -7   4   82.43    2.92
   0  -7   4   75.75    3.35
   0  -7   4   87.86    3.04
   0  -7   4   75.71    3.22
  -1   7  -4   17.92    0.83
  -1   7  -4   18.47    0.96
   1  -7   4   17.21    1.26
   1  -7   4   15.45    0.73
   1  -7   4   17.88    0.88
  -2   7  -4  162.71    5.96
  -2   7  -4  166.84    5.65
   2  -7   4  160.35    6.16
   2  -7   4  162.24    5.56
   2  -7   4  161.78    5.70
  -3   7  -4  101.07    3.55
  -3   7  -4  103.20    4.07
   3  -7   4   98.73    4.05
   3  -7   4   99.68    3.47
   3  -7   4   99.05    3.59
  -4   7  -4    3.47    0.73
   4  -7   4    3.41    0.65
   4  -7   4    3.49    0.26
   4  -7   4    4.02    0.37
  -5   7  -4    1.81    0.71
   5  -7   4    1.49    0.53
  -6   7  -4    2.10    0.81
   6  -7   4    2.10    0.63
  -7   7  -4    0.16    0.73
   7  -7   4    0.19    0.52
   7  -7   4    0.47    0.60
  -8   7  -4   22.39    2.54
   8  -7   4   26.79    1.79
  -8  -6   4    1.57    0.62
  -8  -6   4    0.17    0.82
   7   6  -4   14.10    0.72
  -7  -6   4   13.15    1.22
  -7  -6   4   11.25    1.77
   6   6  -4   49.94    1.89
  -6  -6   4   48.40    2.28
  -6  -6   4   46.70    3.01
   5   6  -4    5.04    0.60
   5   6  -4    4.19    0.40
  -5  -6   4    4.57    1.03
  -5  -6   4    4.20    0.61
   4   6  -4   59.21    2.25
   4   6  -4   64.78    2.41
  -4  -6   4   51.39    3.02
  -4  -6   4   59.26    2.27
  -4  -6   4   63.74    2.51
   3   6  -4  102.68    3.67
   3   6  -4   99.66    3.57
  -3  -6   4  100.90    3.76
  -3  -6   4  101.74    3.72
  -3  -6   4   92.89    4.31
  -3  -6   4  101.41    3.60
   2   6  -4    3.54    0.35
  -2  -6   4    2.89    0.43
  -2  -6   4    3.34    0.37
  -2  -6   4    3.46    0.75
  -2  -6   4    3.30    0.52
  -2  -6   4    3.05    0.36
   1   6  -4    3.76    0.36
  -1  -6   4    3.20    0.36
  -1  -6   4    2.97    0.31
  -1  -6   4    4.79    0.61
  -1  -6   4    3.74    0.47
   0   6  -4   39.16    1.52
   0  -6   4   37.84    1.74
   0  -6   4   40.00    1.56
   0  -6   4   39.78    1.86
   0  -6   4   39.16    1.48
  -1   6  -4   44.19    1.63
  -1   6  -4   42.72    1.83
   1  -6   4   42.33    1.66
   1  -6   4   43.96    2.05
   1  -6   4   41.92    1.57
  -2   6  -4   21.78    1.22
  -2   6  -4   22.01    0.90
   2  -6   4   21.40    0.93
   2  -6   4   20.72    0.84
   2  -6   4   19.88    1.26
  -3   6  -4  169.73    6.44
  -3   6  -4  172.00    5.87
   3  -6   4  174.02    5.91
   3  -6   4  177.01    5.82
   3  -6   4  163.89    6.31
  -4   6  -4   25.29    1.66
   4  -6   4   23.56    1.41
   4  -6   4   25.80    0.95
  -5   6  -4    2.08    0.77
   5  -6   4    2.17    0.58
   5  -6   4    2.36    0.21
  -6   6  -4    2.24    0.93
   6  -6   4    2.74    0.64
   6  -6   4    1.34    0.56
  -7   6  -4    2.03    0.94
   7  -6   4    2.92    0.67
   7  -6   4    1.98    0.70
  -8   6  -4    0.15    0.90
   8  -6   4   -0.40    0.47
  -8  -5   4    1.02    0.97
  -8  -5   4    2.46    0.71
   7   5  -4    0.36    0.20
  -7  -5   4    0.62    0.81
  -7  -5   4    0.32    0.49
   6   5  -4   14.42    1.00
   6   5  -4   13.02    0.69
  -6  -5   4   13.33    1.70
  -6  -5   4   14.30    1.08
   5   5  -4   92.52    3.26
   5   5  -4   97.58    3.48
  -5  -5   4   89.77    3.57
  -5  -5   4   80.70    4.22
   4   5  -4    7.63    0.46
   4   5  -4    7.56    0.66
  -4  -5   4    6.47    0.65
  -4  -5   4    7.13    0.48
  -4  -5   4    7.56    1.14
   3   5  -4   25.87    1.03
   3   5  -4   23.73    1.15
  -3  -5   4   22.86    1.61
  -3  -5   4   25.18    1.20
  -3  -5   4   24.91    1.15
  -3  -5   4   24.45    1.04
   2   5  -4  107.97    3.93
   2   5  -4  113.46    3.85
  -2  -5   4  112.37    3.87
  -2  -5   4  111.71    3.95
  -2  -5   4  100.51    4.45
  -2  -5   4  109.88    3.89
   1   5  -4   16.13    0.69
  -1  -5   4   14.69    0.88
  -1  -5   4   14.94    0.70
  -1  -5   4   14.77    0.68
  -1  -5   4   14.52    0.76
   0   5  -4    4.63    0.32
   0  -5   4    4.78    0.62
   0  -5   4    4.44    0.30
   0  -5   4    4.13    0.51
   0  -5   4    4.75    0.38
  -1   5  -4   58.32    2.32
  -1   5  -4   57.99    2.05
   1  -5   4   56.19    2.01
   1  -5   4   57.18    2.08
   1  -5   4   53.16    2.40
  -2   5  -4   70.82    2.48
  -2   5  -4   69.53    2.89
   2  -5   4   69.95    2.50
   2  -5   4   72.36    2.45
   2  -5   4   66.72    2.86
  -3   5  -4   45.39    2.22
   3  -5   4   47.54    2.04
   3  -5   4   45.35    1.66
   3  -5   4   45.01    1.63
  -4   5  -4  107.26    4.47
   4  -5   4  106.21    3.62
   4  -5   4  104.77    3.61
   4  -5   4  103.89    4.06
  -5   5  -4   41.11    2.43
   5  -5   4   40.07    1.95
  -6   5  -4    1.17    0.82
   6  -5   4    0.33    0.41
   6  -5   4    0.69    0.47
  -7   5  -4    0.17    0.76
   7  -5   4    0.20    0.42
   7  -5   4   -0.05    0.48
  -8   5  -4   -0.51    0.88
   8  -5   4    0.47    0.54
  -8  -4   4    1.61    1.02
  -8  -4   4    1.75    0.64
   7   4  -4    1.47    0.24
  -7  -4   4    0.18    0.76
  -7  -4   4    1.73    0.55
   6   4  -4    1.77    0.49
   6   4  -4    1.53    0.25
  -6  -4   4    0.51    0.67
  -6  -4   4    1.38    0.45
   5   4  -4   37.01    1.41
   5   4  -4   39.25    1.66
  -5  -4   4   31.33    2.20
  -5  -4   4   33.71    1.67
   4   4  -4  107.81    3.82
   4   4  -4  112.92    4.00
  -4  -4   4  112.34    4.06
  -4  -4   4  101.99    4.65
  -4  -4   4  109.35    3.83
   3   4  -4   61.84    2.27
   3   4  -4   65.84    2.42
  -3  -4   4   65.01    2.44
  -3  -4   4   62.69    2.28
  -3  -4   4   64.45    2.39
  -3  -4   4   56.60    2.91
   2   4  -4   64.98    2.41
   2   4  -4   66.19    2.31
  -2  -4   4   63.61    2.40
  -2  -4   4   65.54    2.35
  -2  -4   4   57.94    2.86
  -2  -4   4   66.68    2.33
   1   4  -4   45.90    1.69
  -1  -4   4   45.77    1.69
  -1  -4   4   46.58    1.86
  -1  -4   4   45.00    1.73
  -1  -4   4   48.66    1.72
   0   4  -4   22.16    0.89
   0  -4   4   24.35    1.01
   0  -4   4   21.83    1.11
   0  -4   4   22.42    0.88
  -1   4  -4   13.84    0.85
  -1   4  -4   12.67    0.56
   1  -4   4   14.31    0.59
   1  -4   4   11.82    0.87
   1  -4   4   12.87    0.54
  -2   4  -4   35.19    1.69
  -2   4  -4   34.40    1.26
   2  -4   4   32.49    1.22
   2  -4   4   33.38    1.55
  -3   4  -4   37.35    1.93
   3  -4   4   34.02    1.27
   3  -4   4   34.09    1.57
   3  -4   4   36.01    1.27
  -4   4  -4   32.02    1.93
   4  -4   4   29.06    1.47
   4  -4   4   31.10    1.10
   4  -4   4   31.37    1.16
   4  -4   4   31.80    1.10
  -5   4  -4   80.25    3.13
  -5   4  -4   80.93    3.89
   5  -4   4   82.16    2.88
   5  -4   4   86.92    3.33
  -6   4  -4   12.59    0.84
  -6   4  -4   11.52    1.56
   6  -4   4   10.69    0.95
   6  -4   4   11.76    0.95
  -7   4  -4    0.49    0.81
   7  -4   4    0.77    0.46
   7  -4   4    0.43    0.47
  -8   4  -4    1.24    1.02
  -9  -3   4   17.53    2.44
  -9  -3   4   22.35    1.58
  -8  -3   4    0.17    0.49
  -8  -3   4   -0.38    0.70
  -8  -3   4   -0.22    0.33
   7   3  -4    0.17    0.46
  -7  -3   4    0.85    0.51
  -7  -3   4    0.88    0.74
   6   3  -4    0.94    0.21
   6   3  -4    0.45    0.45
  -6  -3   4    1.01    0.42
  -6  -3   4    0.28    0.67
   5   3  -4    8.78    0.76
   5   3  -4    7.44    0.46
  -5  -3   4    7.62    0.73
  -5  -3   4    6.61    1.10
   4   3  -4   19.81    1.03
   4   3  -4   19.73    0.83
  -4  -3   4   19.27    0.83
  -4  -3   4   20.04    1.48
  -4  -3   4   18.87    1.04
   3   3  -4  168.94    5.75
   3   3  -4  164.54    5.62
  -3  -3   4  164.50    5.77
  -3  -3   4  157.41    6.30
  -3  -3   4  165.27    5.70
  -3  -3   4  163.16    5.62
   2   3  -4  139.41    4.72
   2   3  -4  134.98    4.61
  -2  -3   4  136.75    4.62
  -2  -3   4  138.35    4.63
  -2  -3   4  119.68    5.15
  -2  -3   4  133.65    4.69
   1   3  -4  140.56    4.63
   1   3  -4  133.68    4.71
  -1  -3   4  132.02    4.74
  -1  -3   4  136.46    4.62
  -1  -3   4  135.05    4.64
  -1  -3   4  133.60    4.63
   0   3  -4   50.78    1.85
   0  -3   4   53.40    1.85
   0  -3   4   53.26    1.85
   0  -3   4   52.09    1.87
   0  -3   4   52.64    2.00
  -1   3  -4    0.27    0.10
  -1   3  -4    0.28    0.31
   1  -3   4   -0.12    0.26
   1  -3   4    0.44    0.11
   1  -3   4    0.60    0.11
  -2   3  -4    4.00    0.59
   2  -3   4    5.78    0.29
   2  -3   4    6.15    0.56
   2  -3   4    5.99    0.30
  -3   3  -4   63.84    2.92
  -3   3  -4   62.44    2.37
   3  -3   4   65.42    2.27
   3  -3   4   65.46    2.51
   3  -3   4   66.75    2.22
  -4   3  -4   39.27    2.27
  -4   3  -4   41.27    1.66
   4  -3   4   39.93    1.49
   4  -3   4   41.68    1.76
  -5   3  -4    3.26    0.46
   5  -3   4    3.42    0.30
   5  -3   4    3.18    0.51
   5  -3   4    3.50    0.53
  -6   3  -4   46.50    2.90
  -6   3  -4   48.61    2.10
   6  -3   4   50.40    2.18
   6  -3   4   46.28    2.17
  -7   3  -4   25.95    1.43
  -7   3  -4   25.16    2.59
   7  -3   4   24.37    1.42
  -8   3  -4    0.17    0.42
  -8   3  -4   -0.11    0.88
  -9  -2   4   16.31    2.21
  -9  -2   4   20.23    1.51
  -8  -2   4   24.06    2.24
  -8  -2   4   23.70    1.30
  -8  -2   4   23.33    1.53
   7   2  -4   -0.23    0.47
  -7  -2   4    0.34    0.30
  -7  -2   4    0.19    0.40
  -7  -2   4   -0.11    0.67
   6   2  -4    1.67    0.24
   6   2  -4    1.66    0.50
  -6  -2   4    2.02    0.84
  -6  -2   4    2.09    0.48
   5   2  -4    0.17    0.37
   5   2  -4    0.20    0.16
  -5  -2   4   -0.04    0.42
  -5  -2   4   -0.25    0.26
   4   2  -4    3.01    0.28
   4   2  -4    3.11    0.44
  -4  -2   4    3.02    0.67
  -4  -2   4    3.07    0.42
  -4  -2   4    2.87    0.27
   3   2  -4   20.60    1.00
   3   2  -4   21.00    0.85
  -3  -2   4   21.36    0.90
  -3  -2   4   20.46    0.84
  -3  -2   4   21.42    0.99
  -3  -2   4   20.03    1.32
   2   2  -4  160.28    5.33
   2   2  -4  160.18    5.44
  -2  -2   4  154.05    5.34
  -2  -2   4  144.38    5.84
  -2  -2   4  155.11    5.33
  -2  -2   4  162.90    5.41
   1   2  -4   95.75    3.46
   1   2  -4  103.81    3.39
  -1  -2   4  100.29    3.39
  -1  -2   4   93.63    3.37
  -1  -2   4   98.17    3.38
   0   2  -4   97.25    3.30
   0  -2   4   95.75    3.29
   0  -2   4   96.44    3.23
   0  -2   4   96.03    3.30
   0  -2   4   95.60    3.37
  -1   2  -4  214.38    6.88
   1  -2   4  207.03    6.85
   1  -2   4  193.05    7.02
   1  -2   4  199.49    6.86
  -2   2  -4    1.98    0.20
  -2   2  -4    1.34    0.42
   2  -2   4    1.76    0.17
   2  -2   4    2.06    0.30
   2  -2   4    2.03    0.15
  -3   2  -4    7.95    0.93
  -3   2  -4    8.38    0.51
   3  -2   4    9.49    0.44
   3  -2   4    8.36    0.55
   3  -2   4    8.78    0.33
   3  -2   4    9.82    0.40
  -4   2  -4   38.33    1.51
  -4   2  -4   41.58    2.02
  -4   2  -4   39.01    1.61
  -4   2  -4   35.63    2.19
   4  -2   4   38.87    1.65
   4  -2   4   39.65    1.46
  -5   2  -4   44.26    2.35
  -5   2  -4   45.01    1.78
  -5   2  -4   44.68    2.62
  -5   2  -4   44.45    1.92
   5  -2   4   45.76    1.70
   5  -2   4   47.57    1.98
   5  -2   4   45.46    1.96
  -6   2  -4    2.65    0.40
  -6   2  -4    3.32    0.53
  -6   2  -4    1.55    0.85
  -6   2  -4    2.84    0.76
   6  -2   4    3.07    0.55
   6  -2   4    2.71    0.49
  -7   2  -4   42.84    2.02
  -7   2  -4   40.14    2.56
  -7   2  -4   40.86    2.99
  -8   2  -4   15.87    2.24
  -8   2  -4   19.08    1.30
  -9  -1   4   -0.16    0.37
  -9  -1   4    0.76    0.93
  -9  -1   4    0.24    0.52
   8   1  -4   20.97    1.46
  -8  -1   4   21.38    1.19
  -8  -1   4   21.32    1.44
  -8  -1   4   18.22    2.14
   7   1  -4   77.83    3.07
  -7  -1   4   71.50    3.74
  -7  -1   4   73.53    2.87
  -7  -1   4   66.84    3.04
   6   1  -4    2.22    0.52
   6   1  -4    2.47    0.27
  -6  -1   4    2.63    0.78
  -6  -1   4    3.39    0.59
   5   1  -4    2.69    0.50
   5   1  -4    3.35    0.30
  -5  -1   4    3.70    0.54
  -5  -1   4    4.00    0.78
  -4  -1   4    2.11    0.35
  -4  -1   4    3.30    0.64
   3   1  -4   54.91    2.08
   3   1  -4   53.40    1.92
  -3  -1   4   51.38    2.05
  -3  -1   4   55.72    1.95
  -3  -1   4   54.73    2.45
  -3  -1   4   52.56    1.91
   2   1  -4   32.33    1.32
   2   1  -4   33.91    1.22
  -2  -1   4   32.09    1.21
  -2  -1   4   32.56    1.20
  -2  -1   4   30.57    1.61
  -2  -1   4   34.98    1.29
   1   1  -4  167.41    5.56
  -1  -1   4  163.26    5.55
  -1  -1   4  167.83    5.57
  -1  -1   4  158.57    5.56
   0   1  -4  192.44    6.45
   0   1  -4  189.15    6.52
   0  -1   4  192.32    6.45
   0  -1   4  192.21    6.45
  -1   1  -4   76.67    3.14
  -1   1  -4   82.66    2.76
   1  -1   4   82.03    2.85
   1  -1   4   79.52    2.76
   1  -1   4   82.71    2.79
  -2   1  -4   45.28    2.18
  -2   1  -4   48.92    1.79
   2  -1   4   49.05    1.69
   2  -1   4   50.83    1.82
   2  -1   4   51.14    1.77
  -3   1  -4    2.19    0.22
  -3   1  -4    1.93    0.43
  -3   1  -4    1.66    0.27
  -3   1  -4    2.44    0.59
   3  -1   4    2.56    0.30
   3  -1   4    1.59    0.20
  -4   1  -4    2.62    0.38
  -4   1  -4    1.86    0.64
  -4   1  -4    2.55    0.27
  -4   1  -4    3.55    0.63
   4  -1   4    2.55    0.28
  -5   1  -4   89.26    3.41
  -5   1  -4   82.64    4.11
  -5   1  -4   92.61    3.24
  -5   1  -4   89.68    3.93
   5  -1   4   91.21    3.21
   5  -1   4   90.83    3.38
  -6   1  -4   24.38    1.34
  -6   1  -4   24.54    2.08
  -6   1  -4   24.77    1.82
   6  -1   4   25.35    1.28
  -7   1  -4    3.87    1.00
  -7   1  -4    6.24    0.78
  -7   1  -4    3.70    1.21
  -8   1  -4   13.66    1.10
  -8   1  -4   12.57    1.79
  -8   1  -4   11.22    2.08
  -9   0   4    4.88    0.90
  -9   0   4    4.91    0.71
  -9   0   4    4.59    1.29
   8   0  -4   -0.81    0.52
  -8   0   4    0.66    0.48
  -8   0   4    0.71    0.77
  -8   0   4   -0.30    0.28
   7   0  -4   21.16    1.38
  -7   0   4   21.68    1.16
  -7   0   4   21.43    1.78
  -7   0   4   20.28    1.31
   6   0  -4   57.92    2.45
   6   0  -4   55.67    2.08
  -6   0   4   60.81    3.01
  -6   0   4   56.68    2.47
  -6   0   4   57.60    2.29
   5   0  -4    7.67    0.43
   5   0  -4    7.07    0.67
  -5   0   4    5.96    0.90
  -5   0   4    7.07    0.70
   4   0  -4   24.03    1.17
   4   0  -4   23.77    0.95
  -4   0   4   23.48    1.44
  -4   0   4   24.34    0.93
  -4   0   4   23.81    1.02
  -4   0   4   22.93    1.13
   3   0  -4   20.58    0.85
   3   0  -4   21.33    1.01
  -3   0   4   23.54    1.28
  -3   0   4   22.28    0.85
  -3   0   4   22.17    0.99
  -3   0   4   21.15    0.84
   2   0  -4    1.09    0.15
   2   0  -4    0.75    0.23
  -2   0   4    1.35    0.37
  -2   0   4    0.78    0.11
  -2   0   4    1.01    0.14
  -2   0   4    0.94    0.18
   1   0  -4  290.28    9.98
   1   0  -4  300.51   10.04
  -1   0   4  312.08    9.96
  -1   0   4  285.82    9.96
   0   0  -4  170.35    5.89
   0   0  -4  176.12    5.85
   0   0   4  174.27    5.85
   0   0   4  172.73    5.84
  -1   0  -4   14.60    0.59
  -1   0  -4   13.11    0.88
   1   0   4   13.70    0.54
   1   0   4   14.28    0.59
  -2   0  -4    1.32    0.21
  -2   0  -4    1.03    0.39
   2   0   4    1.33    0.18
   2   0   4    1.43    0.13
   2   0   4    1.97    0.19
  -3   0  -4   39.02    1.55
  -3   0  -4   36.99    2.00
  -3   0  -4   39.77    1.40
  -3   0  -4   39.72    1.87
   3   0   4   37.84    1.35
   3   0   4   39.02    1.47
  -4   0  -4    1.00    0.62
  -4   0  -4    0.95    0.43
  -4   0  -4    1.06    0.30
  -4   0  -4    0.95    0.18
   4   0   4    0.64    0.23
   4   0   4    1.18    0.22
  -5   0  -4    0.15    0.18
  -5   0  -4    0.41    0.63
  -5   0  -4    0.01    0.29
  -5   0  -4    0.35    0.49
   5   0   4    0.34    0.25
   5   0   4    0.00    0.18
  -6   0  -4   39.23    2.66
  -6   0  -4   38.66    2.44
  -6   0  -4   44.33    1.95
   6   0   4   40.94    1.66
   6   0   4   41.88    1.90
  -7   0  -4   18.67    2.03
  -7   0  -4   21.69    1.31
  -7   0  -4   21.75    2.34
  -8   0  -4   -0.56    0.40
  -8   0  -4    0.06    0.75
  -8   0  -4    0.07    1.01
  -9   1   4    8.87    1.59
  -9   1   4    9.32    0.93
  -9   1   4    9.77    1.15
   8  -1  -4   10.73    1.12
  -8   1   4   10.99    1.12
  -8   1   4   11.96    1.58
  -8   1   4    9.24    0.84
   7  -1  -4    0.55    0.50
  -7   1   4    1.07    0.38
  -7   1   4    1.47    0.49
  -7   1   4    0.87    0.66
   6  -1  -4   49.93    2.22
   6  -1  -4   49.11    1.85
  -6   1   4   51.47    2.65
  -6   1   4   49.23    2.04
  -6   1   4   52.08    2.24
   5  -1  -4   66.54    2.62
   5  -1  -4   63.48    2.31
  -5   1   4   64.06    2.95
  -5   1   4   63.88    2.45
  -5   1   4   62.58    2.57
   4  -1  -4   19.02    0.77
   4  -1  -4   17.94    0.98
  -4   1   4   16.20    0.77
  -4   1   4   17.97    0.96
  -4   1   4   19.50    1.22
  -4   1   4   18.52    0.74
   3  -1  -4    1.59    0.19
   3  -1  -4    1.89    0.32
  -3   1   4    1.75    0.19
  -3   1   4    2.18    0.18
  -3   1   4    1.71    0.26
  -3   1   4    2.29    0.42
   2  -1  -4   92.73    3.48
   2  -1  -4   95.24    3.38
  -2   1   4  106.28    3.69
  -2   1   4  100.14    3.36
  -2   1   4   95.65    3.32
   1  -1  -4  104.84    3.69
   1  -1  -4  105.00    3.63
  -1   1   4  105.62    3.61
  -1   1   4  107.59    3.60
   0  -1  -4   88.65    3.08
   0  -1  -4   87.89    3.09
   0   1   4   91.15    3.08
   0   1   4   90.34    3.07
  -1  -1  -4  132.71    4.91
  -1  -1  -4  134.42    4.54
  -1  -1  -4  131.45    4.60
   1   1   4  134.08    4.52
   1   1   4  133.68    4.57
  -2  -1  -4   32.84    1.51
  -2  -1  -4   31.37    1.28
  -2  -1  -4   33.10    1.64
   2   1   4   31.98    1.16
   2   1   4   31.60    1.24
  -3  -1  -4    3.09    0.37
  -3  -1  -4    2.94    0.54
  -3  -1  -4    3.44    0.21
  -3  -1  -4    3.55    0.69
   3   1   4    2.93    0.30
   3   1   4    3.35    0.25
  -4  -1  -4   21.99    1.45
  -4  -1  -4   21.77    0.87
  -4  -1  -4   22.25    1.10
  -4  -1  -4   22.19    1.58
   4   1   4   20.21    0.96
   4   1   4   22.00    0.96
  -5  -1  -4    2.04    0.41
  -5  -1  -4    2.62    0.72
  -5  -1  -4    1.47    0.74
  -5  -1  -4    1.76    0.25
   5   1   4    2.10    0.34
   5   1   4    1.92    0.32
  -6  -1  -4    3.29    0.58
  -6  -1  -4    3.74    0.94
  -6  -1  -4    2.19    0.89
   6   1   4    3.31    0.41
  -7  -1  -4   59.29    3.40
  -7  -1  -4   59.94    2.63
  -7  -1  -4   57.08    3.54
  -8  -1  -4   12.88    1.87
  -8  -1  -4   11.45    1.89
  -8  -1  -4   14.28    1.29
   9  -2  -4   -1.42    0.62
  -9   2   4    0.54    0.75
  -9   2   4    0.10    0.40
   8  -2  -4    4.73    0.81
  -8   2   4    6.82    0.72
  -8   2   4    6.01    1.17
   7  -2  -4   26.30    1.49
  -7   2   4   24.31    1.80
  -7   2   4   23.31    1.24
  -7   2   4   25.36    1.44
   6  -2  -4   11.55    0.91
   6  -2  -4    8.37    0.52
  -6   2   4    9.61    0.80
  -6   2   4    9.86    0.69
  -6   2   4    9.09    1.11
   5  -2  -4   61.16    2.58
   5  -2  -4   62.30    2.29
  -5   2   4   63.90    2.55
  -5   2   4   65.58    2.89
  -5   2   4   62.90    2.42
   4  -2  -4  191.55    6.35
   4  -2  -4  183.64    6.58
  -4   2   4  190.91    6.32
  -4   2   4  185.35    6.43
  -4   2   4  187.72    6.53
  -4   2   4  166.10    6.29
  -4   2   4  195.03    6.81
   3  -2  -4    1.38    0.30
   3  -2  -4    1.86    0.22
  -3   2   4    2.03    0.26
  -3   2   4    2.02    0.15
  -3   2   4    2.28    0.22
  -3   2   4    2.66    0.43
   2  -2  -4    1.88    0.21
   2  -2  -4    2.41    0.31
  -2   2   4    1.94    0.22
  -2   2   4    2.36    0.21
  -2   2   4    2.29    0.15
  -2   2   4    2.36    0.34
   1  -2  -4    2.71    0.28
   1  -2  -4    2.80    0.24
  -1   2   4    2.68    0.22
  -1   2   4    3.18    0.21
  -1   2   4    3.39    0.20
   0  -2  -4   87.61    2.98
   0  -2  -4   87.35    3.00
   0  -2  -4   87.04    2.98
   0   2   4   83.97    2.93
   0   2   4   85.97    2.98
   0   2   4   84.16    2.97
  -1  -2  -4   44.63    1.64
  -1  -2  -4   46.13    1.76
  -1  -2  -4   46.43    1.96
   1   2   4   44.01    1.65
   1   2   4   43.51    1.60
  -2  -2  -4  228.44    7.89
  -2  -2  -4  230.44    8.23
  -2  -2  -4  228.08    8.13
   2   2   4  231.14    7.76
  -3  -2  -4   41.14    2.07
  -3  -2  -4   39.33    1.65
  -3  -2  -4   40.79    1.98
   3   2   4   40.59    1.45
   3   2   4   37.42    1.47
  -4  -2  -4   14.62    1.36
  -4  -2  -4   14.69    0.62
  -4  -2  -4   12.62    1.14
  -4  -2  -4   14.63    0.88
   4   2   4   13.90    0.66
   4   2   4   13.86    0.57
   4   2   4   14.04    0.74
  -5  -2  -4    0.58    0.70
  -5  -2  -4   -0.45    0.50
  -5  -2  -4    0.00    0.31
   5   2   4    0.46    0.24
  -6  -2  -4   -0.39    0.66
  -6  -2  -4    0.21    0.62
  -6  -2  -4    0.43    0.37
   6   2   4    0.55    0.27
  -7  -2  -4    0.46    0.45
  -7  -2  -4    0.17    0.71
  -7  -2  -4    0.85    0.93
  -8  -2  -4   19.60    2.36
  -8  -2  -4   25.06    2.71
  -8  -2  -4   21.19    1.48
   9  -3  -4    3.35    0.91
  -9   3   4    4.05    1.12
  -9   3   4    4.26    0.70
   8  -3  -4   -0.39    0.48
  -8   3   4    0.65    0.62
  -8   3   4    0.56    0.36
   7  -3  -4   10.35    1.03
  -7   3   4   11.01    0.79
  -7   3   4   11.28    1.32
   6  -3  -4   37.98    1.50
   6  -3  -4   39.59    1.88
  -6   3   4   37.55    1.65
  -6   3   4   36.22    2.05
   5  -3  -4    6.87    0.73
   5  -3  -4    7.14    0.47
  -5   3   4    6.98    0.59
  -5   3   4    8.11    0.87
   4  -3  -4  341.63   11.52
   4  -3  -4  336.88   11.77
  -4   3   4  342.46   11.89
  -4   3   4  339.40   11.60
  -4   3   4  341.54   11.48
   3  -3  -4   77.40    2.75
   3  -3  -4   74.62    2.91
  -3   3   4   79.74    2.96
  -3   3   4   75.60    2.71
  -3   3   4   77.07    2.61
  -3   3   4   76.30    2.78
   2  -3  -4   18.63    0.91
   2  -3  -4   17.76    0.79
  -2   3   4   19.26    0.77
  -2   3   4   17.38    0.69
  -2   3   4   19.10    0.79
  -2   3   4   19.80    0.87
   1  -3  -4    9.17    0.46
   1  -3  -4    8.87    0.50
  -1   3   4    8.28    0.42
  -1   3   4    8.46    0.41
  -1   3   4    8.53    0.40
   0  -3  -4   32.14    1.21
   0  -3  -4   30.98    1.21
   0  -3  -4   30.75    1.15
   0   3   4   29.81    1.16
   0   3   4   30.53    1.17
  -1  -3  -4   78.75    2.88
  -1  -3  -4   74.34    2.66
  -1  -3  -4   73.15    2.67
  -1  -3  -4   74.18    2.81
  -1  -3  -4   77.33    2.93
   1   3   4   71.29    2.63
  -2  -3  -4   12.96    0.94
  -2  -3  -4   11.85    0.71
  -2  -3  -4   11.53    0.64
  -2  -3  -4   13.58    0.87
   2   3   4   11.90    0.59
  -3  -3  -4  253.34    9.30
  -3  -3  -4  254.68    8.90
  -3  -3  -4  260.19    9.28
   3   3   4  247.90    8.72
   3   3   4  265.36    8.59
  -4  -3  -4   36.13    2.10
  -4  -3  -4   33.34    1.57
  -4  -3  -4   33.36    1.97
   4   3   4   34.37    1.30
   4   3   4   34.72    1.29
  -5  -3  -4   11.46    0.88
  -5  -3  -4   11.46    1.42
  -5  -3  -4   11.31    1.35
   5   3   4   10.39    0.46
   5   3   4   10.65    0.70
  -6  -3  -4    1.07    0.73
  -6  -3  -4    0.33    0.42
  -6  -3  -4    0.84    0.77
   6   3   4    0.41    0.27
  -7  -3  -4    0.33    0.74
  -7  -3  -4   -0.32    0.41
  -7  -3  -4    0.19    0.95
  -8  -3  -4    4.46    1.32
  -8  -3  -4    5.15    0.80
  -8  -3  -4    4.64    1.38
   9  -4  -4    5.41    0.99
  -9   4   4    6.56    1.29
  -9   4   4    6.12    0.76
   8  -4  -4    1.68    0.73
  -8   4   4    2.39    0.79
  -8   4   4    2.38    0.51
   7  -4  -4    1.49    0.62
  -7   4   4    2.31    0.72
  -7   4   4    2.00    0.43
   6  -4  -4   20.19    1.29
   6  -4  -4   17.45    0.88
  -6   4   4   17.62    1.29
  -6   4   4   17.12    1.00
   5  -4  -4   89.82    3.21
   5  -4  -4   89.75    3.53
  -5   4   4   86.67    3.61
  -5   4   4   88.20    3.30
   4  -4  -4   59.85    2.49
   4  -4  -4   58.01    2.23
  -4   4   4   60.24    2.49
  -4   4   4   60.29    2.19
  -4   4   4   61.60    2.30
   3  -4  -4   74.37    2.64
   3  -4  -4   72.29    2.81
  -3   4   4   71.90    2.46
  -3   4   4   73.36    2.59
  -3   4   4   70.78    2.75
  -3   4   4   72.39    2.65
   2  -4  -4   96.73    3.52
   2  -4  -4   91.30    3.40
  -2   4   4   95.98    3.39
  -2   4   4   95.45    3.38
  -2   4   4   97.53    3.36
  -2   4   4   98.07    3.28
   1  -4  -4    0.44    0.19
   1  -4  -4    0.13    0.16
   1  -4  -4    0.32    0.15
  -1   4   4    0.22    0.08
  -1   4   4    0.19    0.11
  -1   4   4    0.30    0.13
  -1   4   4    0.32    0.12
   0  -4  -4    6.14    0.37
   0  -4  -4    5.84    0.43
   0  -4  -4    5.94    0.46
   0   4   4    6.26    0.39
  -1  -4  -4    6.06    0.50
  -1  -4  -4    5.05    0.27
  -1  -4  -4    6.56    0.60
  -1  -4  -4    6.99    0.73
  -1  -4  -4    8.28    0.48
  -1  -4  -4    6.43    0.50
   1   4   4    6.47    0.39
  -2  -4  -4   26.19    1.37
  -2  -4  -4   25.98    1.28
  -2  -4  -4   26.98    1.18
  -2  -4  -4   25.30    1.38
   2   4   4   24.95    1.08
  -3  -4  -4    7.06    0.58
  -3  -4  -4    7.59    0.70
  -3  -4  -4    6.34    0.81
  -3  -4  -4    5.74    0.78
   3   4   4    7.77    0.50
  -4  -4  -4  121.86    4.56
  -4  -4  -4  129.42    5.04
  -4  -4  -4  120.55    5.04
   4   4   4  117.79    4.26
  -5  -4  -4   14.15    1.54
  -5  -4  -4   16.97    1.51
  -5  -4  -4   15.43    1.07
   5   4   4   14.74    0.66
  -6  -4  -4    5.56    1.21
  -6  -4  -4    7.39    1.24
  -6  -4  -4    6.48    0.82
   6   4   4    8.50    0.74
  -7  -4  -4    0.38    0.43
  -7  -4  -4   -0.16    0.84
  -7  -4  -4    0.96    1.00
   7   4   4    0.75    0.39
  -8  -4  -4    0.13    1.05
  -8  -4  -4   -0.07    0.44
  -8  -4  -4   -0.15    0.84
   9  -5  -4   -0.39    0.67
   9  -5  -4    0.08    0.60
  -9   5   4   -0.10    0.42
  -9   5   4    0.99    0.78
   8  -5  -4    7.71    1.07
  -8   5   4    6.75    1.16
  -8   5   4    7.22    0.78
   7  -5  -4    0.27    0.54
   7  -5  -4    1.03    0.33
  -7   5   4    0.51    0.53
  -7   5   4    0.03    0.33
   6  -5  -4    1.10    0.55
   6  -5  -4    1.66    0.33
  -6   5   4    0.95    0.36
  -6   5   4    0.80    0.46
   5  -5  -4   24.09    1.36
   5  -5  -4   22.75    1.07
  -5   5   4   23.39    1.33
  -5   5   4   20.90    1.10
   4  -5  -4  122.35    4.42
   4  -5  -4  125.74    4.68
  -4   5   4  125.96    4.61
  -4   5   4  119.64    4.45
  -4   5   4  126.99    4.36
   3  -5  -4   10.41    0.62
   3  -5  -4   11.25    0.81
  -3   5   4   10.93    0.61
  -3   5   4   10.38    0.56
  -3   5   4   10.17    0.43
  -3   5   4   11.95    0.66
   2  -5  -4   57.73    2.30
   2  -5  -4   56.87    2.30
   2  -5  -4   57.24    2.20
  -2   5   4   58.78    2.08
  -2   5   4   57.07    2.15
  -2   5   4   58.70    2.14
  -2   5   4   58.68    2.05
   1  -5  -4  114.80    4.29
   1  -5  -4  120.91    4.26
   1  -5  -4  119.63    4.24
  -1   5   4  120.99    4.18
   0  -5  -4   21.64    0.92
   0  -5  -4   21.51    1.00
   0  -5  -4   22.81    1.11
   0   5   4   21.17    0.93
  -1  -5  -4    0.74    0.27
  -1  -5  -4    0.43    0.29
  -1  -5  -4    0.43    0.32
  -1  -5  -4    0.27    0.46
  -1  -5  -4    0.57    0.12
  -1  -5  -4    0.75    0.27
   1   5   4    0.86    0.22
  -2  -5  -4   29.27    1.37
  -2  -5  -4   30.46    1.54
  -2  -5  -4   31.35    1.29
  -2  -5  -4   31.12    1.54
  -2  -5  -4   29.91    1.52
   2   5   4   30.02    1.29
  -3  -5  -4    1.90    0.44
  -3  -5  -4    4.00    0.47
  -3  -5  -4    3.05    0.65
  -3  -5  -4    3.06    0.62
   3   5   4    3.00    0.36
  -4  -5  -4   25.79    1.78
  -4  -5  -4   28.00    1.47
  -4  -5  -4   30.67    1.84
   4   5   4   28.08    1.20
  -5  -5  -4   50.72    2.70
  -5  -5  -4   46.66    2.16
  -5  -5  -4   43.53    2.65
   5   5   4   44.56    1.73
  -6  -5  -4   20.51    1.90
  -6  -5  -4   21.93    1.94
  -6  -5  -4   16.70    1.23
  -7  -5  -4    0.14    0.44
  -7  -5  -4   -0.58    0.70
  -7  -5  -4   -0.59    0.71
   7   5   4    0.18    0.38
  -8  -5  -4   -0.03    0.52
  -8  -5  -4   -0.41    0.83
  -8  -5  -4    0.79    1.03
   9  -6  -4   16.14    1.63
   9  -6  -4   20.59    1.77
  -9   6   4   19.66    1.31
  -9   6   4   21.90    1.89
   8  -6  -4   -0.49    0.60
   8  -6  -4    0.37    0.60
  -8   6   4   -0.35    0.46
  -8   6   4   -0.29    0.33
   7  -6  -4   11.74    0.85
   7  -6  -4   11.47    1.17
   7  -6  -4   13.76    1.39
  -7   6   4   13.41    0.91
  -7   6   4   10.53    1.19
   6  -6  -4    0.22    0.29
   6  -6  -4   -0.27    0.43
  -6   6   4   -0.17    0.34
  -6   6   4    0.47    0.30
   5  -6  -4    0.99    0.32
   5  -6  -4    1.25    0.50
  -5   6   4    1.02    0.32
  -5   6   4    0.95    0.39
   4  -6  -4   60.63    2.34
   4  -6  -4   61.89    2.58
   4  -6  -4   58.92    2.56
  -4   6   4   58.72    2.32
  -4   6   4   59.92    2.41
  -4   6   4   57.94    2.24
   3  -6  -4   73.12    2.88
   3  -6  -4   68.84    2.85
   3  -6  -4   71.23    2.70
  -3   6   4   71.39    2.46
  -3   6   4   70.47    2.66
  -3   6   4   73.11    2.64
  -3   6   4   69.24    2.61
   2  -6  -4   12.17    0.82
   2  -6  -4   11.80    0.77
   2  -6  -4   12.32    0.70
  -2   6   4   11.01    0.61
  -2   6   4   11.01    0.62
  -2   6   4   11.25    0.53
   1  -6  -4   73.42    2.74
   1  -6  -4   71.56    2.72
   1  -6  -4   69.31    2.79
  -1   6   4   72.21    2.64
   0  -6  -4  104.35    3.89
   0  -6  -4  106.75    4.04
   0  -6  -4  109.90    3.79
   0   6   4  103.98    3.80
  -1  -6  -4    6.94    0.59
  -1  -6  -4    4.85    0.80
  -1  -6  -4    5.67    0.54
  -1  -6  -4    6.22    0.60
  -1  -6  -4    6.02    0.70
  -1  -6  -4    6.61    0.36
   1   6   4    5.48    0.49
  -2  -6  -4    4.78    0.60
  -2  -6  -4    4.63    0.52
  -2  -6  -4    3.02    0.55
  -2  -6  -4    4.04    0.51
  -2  -6  -4    4.03    0.64
   2   6   4    3.41    0.42
  -3  -6  -4   85.74    3.46
  -3  -6  -4   79.68    3.55
  -3  -6  -4   83.82    3.17
  -3  -6  -4   79.00    3.31
   3   6   4   81.67    3.05
  -4  -6  -4    3.07    0.73
  -4  -6  -4    2.18    0.52
  -4  -6  -4    1.83    0.72
   4   6   4    2.90    0.38
  -5  -6  -4   17.23    1.80
  -5  -6  -4   17.36    1.23
  -5  -6  -4   17.55    1.58
   5   6   4   17.00    0.83
  -6  -6  -4   30.84    2.52
  -6  -6  -4   37.58    2.49
  -6  -6  -4   36.84    1.93
  -7  -6  -4   11.63    1.87
  -7  -6  -4   11.70    1.21
  -7  -6  -4   10.70    1.71
   7   6   4   12.90    1.09
  -8  -6  -4    2.58    1.24
   9  -7  -4   23.60    1.87
   9  -7  -4   23.53    1.87
  -9   7   4   23.62    1.52
  -9   7   4   23.89    1.94
   8  -7  -4   22.19    1.77
   8  -7  -4   24.57    1.75
  -8   7   4   21.14    1.68
  -8   7   4   23.21    1.37
   7  -7  -4    0.65    0.61
   7  -7  -4    0.64    0.41
   7  -7  -4    0.98    0.58
  -7   7   4    0.52    0.42
  -7   7   4    0.08    0.41
   6  -7  -4   11.46    1.20
   6  -7  -4    9.89    1.08
   6  -7  -4   10.36    0.84
  -6   7   4   10.05    1.04
  -6   7   4    9.37    0.84
   5  -7  -4   -0.15    0.29
   5  -7  -4    0.45    0.46
   5  -7  -4   -0.02    0.38
  -5   7   4    0.41    0.29
  -5   7   4    0.22    0.32
   4  -7  -4   -0.20    0.33
   4  -7  -4   -0.08    0.24
   4  -7  -4    0.24    0.38
  -4   7   4    0.50    0.26
  -4   7   4    0.29    0.21
  -4   7   4    0.15    0.24
   3  -7  -4   63.16    2.48
   3  -7  -4   63.11    2.65
   3  -7  -4   61.96    2.63
  -3   7   4   64.48    2.41
  -3   7   4   61.19    2.20
  -3   7   4   61.64    2.37
   2  -7  -4  144.31    5.27
   2  -7  -4  141.15    5.21
   2  -7  -4  142.93    5.13
  -2   7   4  140.62    5.02
   1  -7  -4   14.88    0.85
   1  -7  -4   12.51    0.80
   1  -7  -4   13.45    0.91
  -1   7   4   12.21    0.73
   0  -7  -4    2.68    0.35
   0  -7  -4    3.00    0.37
   0  -7  -4    2.71    0.55
   0  -7  -4    2.54    0.41
   0  -7  -4    2.96    0.31
   0   7   4    2.17    0.33
  -1  -7  -4   62.94    3.10
  -1  -7  -4   66.48    2.69
  -1  -7  -4   69.25    2.75
  -1  -7  -4   71.01    2.47
  -1  -7  -4   72.01    2.64
  -1  -7  -4   65.58    2.85
   1   7   4   68.56    2.62
  -2  -7  -4    1.38    0.62
  -2  -7  -4    0.72    0.31
  -2  -7  -4    2.08    0.50
  -2  -7  -4    1.43    0.41
  -2  -7  -4    2.39    0.47
   2   7   4    0.97    0.29
  -3  -7  -4    3.93    0.66
  -3  -7  -4    4.35    0.58
  -3  -7  -4    4.52    0.77
  -3  -7  -4    3.80    0.73
   3   7   4    4.52    0.49
  -4  -7  -4   50.50    2.45
  -4  -7  -4   52.91    2.85
  -4  -7  -4   57.53    2.68
   4   7   4   52.92    2.13
  -5  -7  -4    6.01    0.87
  -5  -7  -4    5.81    1.13
  -5  -7  -4    7.07    1.08
   5   7   4    6.52    0.54
  -6  -7  -4    4.44    1.08
  -6  -7  -4    3.21    1.04
  -6  -7  -4    3.73    0.79
  -7  -7  -4   21.10    2.16
  -7  -7  -4   21.30    1.51
  -7  -7  -4   16.63    2.17
   7   7   4   18.16    1.30
   8  -8  -4   32.39    2.10
   8  -8  -4   28.76    2.02
  -8   8   4   31.13    1.70
   7  -8  -4   28.10    1.90
   7  -8  -4   27.19    1.90
   7  -8  -4   27.07    1.47
  -7   8   4   26.55    1.47
  -7   8   4   27.57    1.71
   6  -8  -4    1.35    0.44
   6  -8  -4    0.48    0.54
   6  -8  -4    1.71    0.68
  -6   8   4    1.49    0.42
  -6   8   4    1.06    0.49
   5  -8  -4    5.35    0.81
   5  -8  -4    5.65    0.86
   5  -8  -4    6.27    0.67
  -5   8   4    5.15    0.61
  -5   8   4    5.17    0.65
   4  -8  -4    0.26    0.41
   4  -8  -4    0.40    0.43
   4  -8  -4    0.57    0.32
  -4   8   4    0.47    0.24
  -4   8   4    0.56    0.30
   3  -8  -4    1.33    0.45
   3  -8  -4    2.03    0.43
   3  -8  -4    1.30    0.46
  -3   8   4    2.33    0.37
  -3   8   4    1.95    0.22
   2  -8  -4   54.22    2.24
   2  -8  -4   51.81    2.31
   2  -8  -4   54.32    2.39
  -2   8   4   54.84    2.13
   1  -8  -4  191.22    6.66
   1  -8  -4  182.55    6.83
   1  -8  -4  181.27    6.66
  -1   8   4  189.82    6.56
   0  -8  -4   24.57    1.06
   0  -8  -4   23.59    1.15
   0  -8  -4   23.53    1.44
   0  -8  -4   25.13    1.04
   0  -8  -4   23.07    1.26
   0   8   4   23.50    1.15
  -1  -8  -4   30.94    1.51
  -1  -8  -4   28.26    1.19
  -1  -8  -4   26.19    1.58
  -1  -8  -4   30.15    1.29
  -1  -8  -4   27.43    1.94
  -1  -8  -4   27.79    1.39
   1   8   4   29.33    1.34
  -2  -8  -4   22.87    1.41
  -2  -8  -4   21.78    1.59
  -2  -8  -4   25.17    1.34
  -2  -8  -4   25.34    1.29
  -2  -8  -4   23.08    1.39
   2   8   4   24.78    1.21
  -3  -8  -4    2.93    0.71
  -3  -8  -4    5.50    0.67
  -3  -8  -4    4.48    0.81
  -3  -8  -4    4.97    0.73
   3   8   4    4.68    0.54
  -4  -8  -4    0.73    0.54
  -4  -8  -4    1.18    0.62
  -4  -8  -4    0.75    0.52
   4   8   4    0.33    0.29
  -5  -8  -4   24.28    1.98
  -5  -8  -4   22.03    1.70
  -5  -8  -4   21.61    1.55
   5   8   4   20.17    1.07
  -6  -8  -4    7.52    1.05
  -6  -8  -4    7.45    1.45
  -6  -8  -4    5.78    1.13
   6   8   4    7.16    0.58
  -7  -8  -4    1.97    1.03
  -7  -8  -4    1.11    0.63
  -7  -8  -4    1.72    1.02
   8  -9  -4   -0.86    0.72
   8  -9  -4   -0.02    0.64
   7  -9  -4   38.67    2.36
   7  -9  -4   45.56    2.05
   7  -9  -4   41.45    2.40
  -7   9   4   40.41    1.97
   6  -9  -4   27.56    1.81
   6  -9  -4   29.42    1.86
   6  -9  -4   29.26    1.57
  -6   9   4   28.73    1.48
   5  -9  -4    2.94    0.57
   5  -9  -4    3.67    0.77
   5  -9  -4    2.33    0.69
   4  -9  -4   11.54    1.16
   4  -9  -4   10.52    1.07
   4  -9  -4   11.27    0.94
  -4   9   4   11.97    0.78
   3  -9  -4    0.30    0.44
   3  -9  -4   -0.16    0.33
   3  -9  -4    0.39    0.42
  -3   9   4    0.59    0.26
  -3   9   4   -0.06    0.14
   2  -9  -4    4.27    0.58
   2  -9  -4    4.37    0.65
   2  -9  -4    4.65    0.73
  -2   9   4    3.98    0.49
   1  -9  -4   48.21    2.11
   1  -9  -4   46.02    2.29
   1  -9  -4   51.13    2.19
  -1   9   4   49.03    2.03
   0  -9  -4  114.62    4.47
   0  -9  -4  108.37    4.05
   0  -9  -4  111.18    3.83
   0  -9  -4  106.59    3.88
   0   9   4  108.13    4.06
  -1  -9  -4   16.08    1.01
  -1  -9  -4   17.77    1.11
  -1  -9  -4   17.15    0.87
  -1  -9  -4   17.83    0.87
  -1  -9  -4   13.20    1.49
  -1  -9  -4   17.31    1.31
   1   9   4   17.15    1.00
  -2  -9  -4   12.42    1.03
  -2  -9  -4   11.84    0.82
  -2  -9  -4    8.96    1.18
  -2  -9  -4    9.93    0.94
  -2  -9  -4   10.86    1.13
   2   9   4   10.56    0.79
  -3  -9  -4    5.51    0.68
  -3  -9  -4    4.41    0.81
  -3  -9  -4    4.58    0.89
  -3  -9  -4    4.77    0.70
   3   9   4    4.42    0.55
  -4  -9  -4   11.87    1.38
  -4  -9  -4   13.00    1.30
  -4  -9  -4   14.22    1.23
   4   9   4   12.98    0.85
  -5  -9  -4    4.83    0.89
  -5  -9  -4    4.66    0.97
  -5  -9  -4    5.56    1.16
   5   9   4    4.53    0.54
  -6  -9  -4   13.55    1.87
  -6  -9  -4   11.99    1.32
   6   9   4   12.11    0.79
  -7  -9  -4    6.41    1.49
  -7  -9  -4    7.39    1.16
   8 -10  -4    7.67    1.28
   8 -10  -4   10.20    1.49
   7 -10  -4    0.61    0.67
   7 -10  -4   -0.41    0.70
   7 -10  -4    0.62    0.47
   6 -10  -4   43.28    2.47
   6 -10  -4   43.03    2.10
   6 -10  -4   41.14    2.38
   5 -10  -4   37.82    2.16
   5 -10  -4   38.11    2.15
   5 -10  -4   36.07    1.89
   4 -10  -4    3.00    0.70
   4 -10  -4    3.95    0.76
   4 -10  -4    4.44    0.65
  -4  10   4    3.72    0.51
   3 -10  -4   17.36    1.27
   3 -10  -4   20.42    1.25
   3 -10  -4   18.66    1.39
  -3  10   4   19.09    1.07
  -3  10   4   18.59    0.87
   2 -10  -4   15.66    1.21
   2 -10  -4   14.80    1.10
   2 -10  -4   13.75    1.11
  -2  10   4   15.49    0.95
   1 -10  -4    1.94    0.62
   1 -10  -4    2.31    0.53
   1 -10  -4    2.79    0.52
  -1  10   4    2.40    0.44
   0 -10  -4   18.45    1.10
   0 -10  -4   17.18    1.21
   0 -10  -4   23.79    1.50
   0 -10  -4   19.86    1.81
   0 -10  -4   20.26    1.04
   0  10   4   21.18    1.13
  -1 -10  -4  114.04    4.27
  -1 -10  -4  111.12    4.08
  -1 -10  -4  110.70    4.62
  -1 -10  -4  116.50    4.40
  -1 -10  -4  115.84    4.93
   1  10   4  108.35    4.20
  -2 -10  -4    1.92    0.55
  -2 -10  -4    2.16    0.74
  -2 -10  -4    3.00    0.99
  -2 -10  -4    2.19    0.55
   2  10   4    2.66    0.49
  -3 -10  -4    3.94    0.78
  -3 -10  -4    4.48    0.85
  -3 -10  -4    5.96    0.90
  -3 -10  -4    5.36    1.07
   3  10   4    4.28    0.58
  -4 -10  -4    5.62    1.02
  -4 -10  -4    4.12    0.89
   4  10   4    5.67    0.65
  -5 -10  -4    3.81    0.88
  -5 -10  -4    4.32    1.10
   5  10   4    2.97    0.49
  -6 -10  -4    1.92    0.93
  -6 -10  -4    2.14    0.85
   6  10   4    2.53    0.46
   8 -11  -4    2.78    1.04
   8 -11  -4    2.92    1.03
   7 -11  -4   13.41    1.61
   7 -11  -4   12.62    1.12
   7 -11  -4   12.79    1.51
   6 -11  -4   -0.17    0.65
   6 -11  -4   -0.06    0.59
   6 -11  -4    0.44    0.47
   5 -11  -4   45.57    2.52
   5 -11  -4   47.24    2.54
   5 -11  -4   48.23    2.29
   4 -11  -4   57.26    2.85
   4 -11  -4   57.82    2.61
   4 -11  -4   60.15    2.85
  -4  11   4   57.16    2.42
   3 -11  -4    1.86    0.64
   3 -11  -4    1.41    0.60
   3 -11  -4    2.46    0.60
  -3  11   4    1.01    0.39
   2 -11  -4    5.85    0.83
   2 -11  -4    6.79    0.82
   2 -11  -4    7.72    1.03
  -2  11   4    9.01    0.81
   1 -11  -4    3.84    0.62
   1 -11  -4    3.65    0.70
   1 -11  -4    4.24    0.84
  -1  11   4    4.55    0.62
   0 -11  -4    3.54    0.55
   0 -11  -4    2.49    0.63
   0 -11  -4    4.27    0.89
   0 -11  -4    5.10    1.10
   0  11   4    3.02    0.51
  -1 -11  -4   31.71    2.21
  -1 -11  -4   28.69    1.46
  -1 -11  -4   30.59    1.94
  -1 -11  -4   29.80    1.63
   1  11   4   28.87    1.49
  -2 -11  -4   54.15    2.82
  -2 -11  -4   50.15    3.07
  -2 -11  -4   60.98    2.70
  -2 -11  -4   60.47    2.61
   2  11   4   60.89    2.46
  -3 -11  -4   11.02    1.23
  -3 -11  -4    8.02    1.22
  -3 -11  -4   11.17    1.25
   3  11   4   11.68    0.96
  -4 -11  -4    2.88    0.85
  -4 -11  -4    3.17    0.94
   4  11   4    2.78    0.54
  -5 -11  -4    3.34    1.01
  -5 -11  -4    4.14    1.02
   5  11   4    3.80    0.56
  -6 -11  -4    0.47    0.67
  -6 -11  -4    0.74    0.91
   6  11   4    0.25    0.35
   8 -12  -4   -1.13    0.77
   8 -12  -4    0.70    0.86
   7 -12  -4    5.18    0.83
   7 -12  -4    4.95    1.15
   7 -12  -4    7.43    1.28
   6 -12  -4   24.87    1.96
   6 -12  -4   23.90    1.98
   6 -12  -4   21.45    1.49
   5 -12  -4    2.32    0.64
   5 -12  -4    2.08    0.76
   5 -12  -4    2.13    0.78
   4 -12  -4   52.12    2.85
   4 -12  -4   62.42    3.05
   4 -12  -4   61.23    2.77
  -4  12   4   63.21    2.57
   3 -12  -4   43.01    2.25
   3 -12  -4   45.00    2.18
   3 -12  -4   40.36    2.40
  -3  12   4   42.35    1.95
   2 -12  -4    0.18    0.46
   2 -12  -4    0.53    0.70
   2 -12  -4    0.40    0.49
  -2  12   4    0.39    0.34
   1 -12  -4    3.13    0.60
   1 -12  -4    2.59    0.79
   1 -12  -4    3.22    0.65
  -1  12   4    3.75    0.57
   0 -12  -4   22.40    2.10
   0 -12  -4   25.74    1.81
   0 -12  -4   23.47    1.34
   0 -12  -4   22.82    1.52
   0  12   4   27.52    1.37
  -1 -12  -4    0.73    0.53
  -1 -12  -4    0.09    0.71
  -1 -12  -4    0.07    0.94
   1  12   4    0.30    0.35
  -2 -12  -4   10.94    1.02
  -2 -12  -4    7.82    1.14
  -2 -12  -4    6.88    1.26
   2  12   4    8.76    0.82
  -3 -12  -4   58.20    2.89
  -3 -12  -4   52.69    3.46
  -3 -12  -4   49.52    3.04
   3  12   4   57.66    2.41
  -4 -12  -4    8.21    1.23
  -4 -12  -4    6.77    1.28
   4  12   4    6.26    0.74
  -5 -12  -4   -0.37    0.68
  -5 -12  -4    0.85    0.77
   5  12   4    0.62    0.41
  -6 -12  -4    3.51    1.17
  -6 -12  -4    4.80    1.16
   6  12   4    2.94    0.56
   7 -13  -4    0.82    0.80
   7 -13  -4    0.34    0.92
   7 -13  -4    1.15    0.62
   6 -13  -4    5.91    1.19
   6 -13  -4    7.15    0.94
   6 -13  -4    7.09    1.23
   5 -13  -4   30.45    2.10
   5 -13  -4   29.00    1.81
   5 -13  -4   28.10    2.02
   4 -13  -4    0.15    0.55
   4 -13  -4    0.58    0.64
   4 -13  -4    0.66    0.62
  -4  13   4    0.78    0.42
   3 -13  -4   49.23    2.40
   3 -13  -4   45.54    2.41
   3 -13  -4   45.60    2.62
  -3  13   4   45.95    2.11
   2 -13  -4   45.91    2.33
   2 -13  -4   45.80    2.62
   2 -13  -4   47.11    2.38
  -2  13   4   49.14    2.15
   1 -13  -4    0.08    0.69
   1 -13  -4    0.44    0.45
   1 -13  -4    0.14    0.47
  -1  13   4    0.41    0.35
   0 -13  -4    0.85    0.86
   0 -13  -4    0.80    0.67
   0 -13  -4    0.64    0.41
   0 -13  -4    0.10    0.46
   0  13   4   -0.25    0.32
  -1 -13  -4    0.92    0.78
  -1 -13  -4    0.23    0.83
  -1 -13  -4    0.47    0.47
   1  13   4    0.81    0.39
  -2 -13  -4    0.05    0.74
  -2 -13  -4    0.40    0.91
  -2 -13  -4    0.60    0.48
   2  13   4   -0.20    0.29
  -3 -13  -4    6.77    1.27
   3  13   4    8.73    0.88
  -4 -13  -4   39.39    2.62
   4  13   4   42.06    1.98
  -5 -13  -4    4.76    1.17
   5  13   4    6.77    0.80
   7 -14  -4    1.59    0.67
   7 -14  -4    1.18    1.00
   7 -14  -4    2.25    1.13
   6 -14  -4    0.19    0.57
   6 -14  -4   -0.34    0.81
   6 -14  -4   -0.26    0.80
   5 -14  -4    8.04    1.23
   5 -14  -4    6.35    1.28
   5 -14  -4    6.67    0.95
   4 -14  -4   45.45    2.39
   4 -14  -4   43.22    2.54
   4 -14  -4   45.88    2.81
  -4  14   4   47.85    2.16
   3 -14  -4   -0.17    0.53
   3 -14  -4   -0.22    0.59
   3 -14  -4   -0.44    0.59
  -3  14   4    0.38    0.38
   2 -14  -4   10.27    1.13
   2 -14  -4   12.98    1.60
   2 -14  -4   11.21    1.19
  -2  14   4   11.40    1.00
   1 -14  -4   43.00    2.52
   1 -14  -4   39.59    2.13
   1 -14  -4   41.60    2.08
  -1  14   4   37.38    1.90
   0 -14  -4    0.54    0.76
   0 -14  -4   -0.30    0.93
   0 -14  -4    0.27    0.49
   0  14   4    0.12    0.39
  -1 -14  -4    4.57    1.30
  -1 -14  -4    6.34    1.14
  -1 -14  -4    4.85    0.80
   1  14   4    3.72    0.62
  -2 -14  -4    5.85    1.27
  -2 -14  -4    5.35    1.18
  -2 -14  -4    6.17    0.87
   2  14   4    6.66    0.78
  -3 -14  -4   -0.67    0.87
   3  14   4    0.05    0.35
  -4 -14  -4    4.79    1.22
   4  14   4    6.22    0.78
  -5 -14  -4   19.09    2.15
   5  14   4   20.21    1.32
   6 -15  -4    0.99    0.67
   6 -15  -4    1.08    0.94
   6 -15  -4   -0.34    0.87
   5 -15  -4    0.28    0.62
   5 -15  -4    0.55    0.75
   5 -15  -4    1.36    0.91
   4 -15  -4   15.76    1.61
   4 -15  -4   16.67    1.98
   4 -15  -4   15.73    1.44
  -4  15   4   16.78    1.45
   3 -15  -4   33.14    2.10
   3 -15  -4   31.56    1.89
   3 -15  -4   30.76    2.27
  -3  15   4   31.69    1.68
   2 -15  -4    0.13    0.69
   2 -15  -4    0.39    0.58
   2 -15  -4    0.06    0.51
  -2  15   4    0.15    0.37
   1 -15  -4   20.87    1.62
   1 -15  -4   18.34    1.96
   1 -15  -4   17.80    1.34
   1 -15  -4   18.23    1.90
  -1  15   4   18.42    1.24
   0 -15  -4   22.73    1.60
   0 -15  -4   17.05    1.93
   0 -15  -4   25.23    1.95
   0  15   4   21.69    1.31
  -1 -15  -4    5.01    1.19
  -1 -15  -4    5.07    0.88
  -1 -15  -4    5.85    1.21
   1  15   4    3.91    0.67
  -2 -15  -4    0.75    0.56
  -2 -15  -4   -0.38    0.85
  -2 -15  -4    0.37    0.83
   2  15   4    0.27    0.44
  -3 -15  -4    7.47    1.47
   3  15   4   10.70    1.02
  -4 -15  -4   -0.87    0.79
   4  15   4    0.51    0.46
   6 -16  -4   10.79    1.77
   6 -16  -4   10.55    1.61
   6 -16  -4    9.77    1.21
   5 -16  -4   -0.25    0.79
   5 -16  -4    0.79    0.90
   5 -16  -4    0.29    0.60
   4 -16  -4    8.38    1.30
   4 -16  -4    7.79    1.08
   4 -16  -4    7.63    1.47
   3 -16  -4   11.52    1.26
   3 -16  -4   14.09    1.46
   3 -16  -4   13.76    1.81
  -3  16   4   14.18    1.19
   2 -16  -4   36.76    2.03
   2 -16  -4   33.63    2.00
   2 -16  -4   29.69    2.37
  -2  16   4   31.91    1.75
   1 -16  -4    1.06    0.61
   1 -16  -4    0.88    0.97
   1 -16  -4    0.81    0.85
  -1  16   4    0.32    0.38
   0 -16  -4    6.08    1.40
   0 -16  -4    7.69    1.34
   0 -16  -4    5.99    0.99
   0  16   4    5.02    0.78
  -1 -16  -4   24.68    2.05
  -1 -16  -4   25.57    1.71
  -1 -16  -4   21.86    2.18
   1  16   4   22.21    1.44
  -2 -16  -4    0.46    0.65
  -2 -16  -4    1.71    1.40
  -2 -16  -4    1.76    1.11
   2  16   4    0.16    0.47
  -3 -16  -4    1.97    1.17
   3  16   4    0.87    0.50
  -4 -16  -4    3.94    1.23
   4  16   4    5.19    0.81
   5 -17  -4    7.15    1.52
   5 -17  -4    5.55    1.20
   5 -17  -4    7.17    1.09
   4 -17  -4    0.57    0.96
   4 -17  -4   -0.54    0.62
   4 -17  -4   -0.09    0.79
   3 -17  -4   -0.53    0.53
   3 -17  -4   -0.31    0.80
   3 -17  -4    0.06    0.71
  -3  17   4   -0.01    0.41
   2 -17  -4   15.67    1.95
   2 -17  -4   12.20    1.31
   2 -17  -4   11.65    1.32
  -2  17   4   11.65    1.10
   1 -17  -4   29.92    2.58
   1 -17  -4   34.84    2.48
   1 -17  -4   35.10    2.13
  -1  17   4   34.56    1.85
   0 -17  -4    1.78    0.88
   0 -17  -4    0.46    0.92
   0 -17  -4    1.42    0.63
   0  17   4    0.89    0.46
  -1 -17  -4   11.25    1.60
  -1 -17  -4    8.77    1.47
  -1 -17  -4   11.81    1.34
   1  17   4   11.07    1.12
  -2 -17  -4   10.00    1.38
  -2 -17  -4   12.35    1.87
   2  17   4   12.12    1.15
  -3 -17  -4   -0.12    1.08
   3  17   4    0.89    0.55
   4 -18  -4    0.92    1.00
   4 -18  -4   -0.10    0.64
   4 -18  -4    0.39    0.85
   3 -18  -4   -1.49    0.49
   3 -18  -4    0.55    0.69
   3 -18  -4    0.13    0.87
  -3  18   4    0.38    0.45
   2 -18  -4   -0.02    0.59
   2 -18  -4    1.60    1.05
   2 -18  -4    2.16    1.06
  -2  18   4    0.24    0.46
   1 -18  -4    4.32    0.89
   1 -18  -4    4.70    1.38
   1 -18  -4    7.46    1.34
  -1  18   4    5.13    0.82
   0 -18  -4   36.24    2.79
   0 -18  -4   35.08    2.15
   0 -18  -4   33.77    2.42
   0  18   4   31.07    1.80
  -1 -18  -4    1.85    1.13
  -1 -18  -4    1.90    0.83
  -1 -18  -4    1.45    1.03
   1  18   4    2.12    0.63
  -2 -18  -4    7.67    1.57
   2  18   4    9.91    1.04
   3 -19  -4    0.08    0.71
   3 -19  -4    1.17    1.01
   3 -19  -4    0.23    0.80
  -3  19   4    0.50    0.49
   2 -19  -4    0.34    0.65
   2 -19  -4   -0.27    1.07
   2 -19  -4    2.30    1.18
  -2  19   4    0.29    0.44
   1 -19  -4    0.61    0.70
   1 -19  -4    0.55    1.19
   1 -19  -4    1.77    1.06
  -1  19   4   -0.08    0.43
   0 -19  -4    2.37    1.19
   0 -19  -4    6.67    1.45
   0 -19  -4    4.18    0.99
   0  19   4    3.74    0.75
   1  20  -5    6.93    1.00
  -1 -20   5    7.19    1.47
  -1 -20   5    8.48    1.25
  -1 -20   5    7.92    1.69
   0  20  -5   21.06    1.54
   0 -20   5   18.34    1.99
   0 -20   5   25.66    2.72
   0 -20   5   19.73    1.83
  -1  20  -5    2.87    0.73
   1 -20   5    5.42    1.60
   1 -20   5    4.28    0.99
   1 -20   5    1.86    1.16
  -2  20  -5    7.25    0.93
   2 -20   5    3.66    1.39
   2 -20   5    6.41    1.46
   2 -20   5    4.63    1.00
   2  19  -5    0.23    0.53
  -2 -19   5    0.41    1.04
  -2 -19   5    0.40    0.76
  -2 -19   5   -0.71    1.01
   1  19  -5    3.41    0.74
  -1 -19   5    2.59    0.83
  -1 -19   5    1.99    1.04
  -1 -19   5    2.78    1.26
   0  19  -5   13.19    1.22
   0 -19   5   11.58    1.62
   0 -19   5   19.47    2.33
   0 -19   5   11.85    1.33
  -1  19  -5   31.68    1.83
   1 -19   5   32.37    2.11
   1 -19   5   30.46    2.56
   1 -19   5   31.85    2.45
  -2  19  -5    4.29    0.78
   2 -19   5    4.02    1.34
   2 -19   5    2.92    0.88
   2 -19   5    1.10    1.05
   3 -19   5    5.02    1.31
   3 -19   5    3.77    1.40
   3 -19   5    2.55    0.88
   4 -19   5    0.85    0.80
   4 -19   5    3.10    1.39
   3  18  -5   -0.25    0.51
  -3 -18   5   -0.53    0.70
  -3 -18   5   -0.67    0.92
  -3 -18   5   -1.13    1.09
   2  18  -5    0.03    0.44
  -2 -18   5    0.79    1.02
  -2 -18   5   -0.62    1.03
  -2 -18   5   -0.56    0.54
   1  18  -5    5.35    0.84
  -1 -18   5    2.95    1.18
  -1 -18   5    4.62    1.33
  -1 -18   5    5.72    0.96
   0  18  -5    2.71    0.66
   0 -18   5    4.39    1.46
   0 -18   5    1.62    1.00
   0 -18   5    2.23    0.77
  -1  18  -5   23.88    1.48
   1 -18   5   25.82    1.73
   1 -18   5   20.47    2.03
   1 -18   5   25.23    2.51
  -2  18  -5   31.48    1.83
   2 -18   5   34.11    2.45
   2 -18   5   33.54    2.09
   2 -18   5   36.98    2.65
   3 -18   5    6.12    1.48
   3 -18   5    5.04    0.96
   4 -18   5    6.07    1.53
   4 -18   5    3.24    0.91
   5 -18   5    2.93    1.35
   5 -18   5    1.74    0.75
   4  17  -5    7.59    1.00
  -4 -17   5    5.33    1.27
   3  17  -5   25.36    1.62
  -3 -17   5   24.09    2.21
  -3 -17   5   24.49    2.47
  -3 -17   5   24.55    1.80
   2  17  -5    0.19    0.45
  -2 -17   5   -0.29    0.79
  -2 -17   5    0.51    0.95
  -2 -17   5   -0.43    0.60
   1  17  -5    0.59    0.47
  -1 -17   5    2.01    1.11
  -1 -17   5   -0.69    0.75
  -1 -17   5    0.46    0.60
   0  17  -5   11.11    1.11
   0 -17   5   13.80    1.66
   0 -17   5   13.79    1.90
   0 -17   5    9.91    1.18
  -1  17  -5    4.69    0.74
   1 -17   5    6.05    1.41
   1 -17   5    4.19    1.11
   1 -17   5    3.32    0.79
  -2  17  -5   29.47    1.67
   2 -17   5   26.75    2.20
   2 -17   5   26.92    1.83
   2 -17   5   33.97    2.56
   3 -17   5   33.03    2.52
   3 -17   5   30.90    1.90
   4 -17   5   16.01    2.06
   4 -17   5   12.01    1.32
   5 -17   5    7.89    1.66
   5 -17   5    5.81    0.98
   5  16  -5    5.89    0.89
  -5 -16   5    9.63    1.50
  -5 -16   5    7.65    1.46
   4  16  -5   -0.48    0.40
  -4 -16   5    0.24    0.83
  -4 -16   5   -0.62    0.63
   3  16  -5   13.25    1.20
  -3 -16   5   15.41    1.66
  -3 -16   5   16.01    1.42
  -3 -16   5   12.29    1.77
  -3 -16   5   11.21    1.49
   2  16  -5   10.52    1.13
  -2 -16   5   13.59    1.63
  -2 -16   5   12.08    1.66
  -2 -16   5   11.43    1.72
  -2 -16   5   10.66    1.19
   1  16  -5   -0.21    0.38
  -1 -16   5    0.29    1.05
  -1 -16   5   -0.29    0.86
  -1 -16   5   -0.83    0.47
   0  16  -5   -0.28    0.37
   0 -16   5    0.66    0.85
   0 -16   5   -0.01    0.52
   0 -16   5    0.50    0.93
  -1  16  -5   15.35    1.09
   1 -16   5   13.08    1.71
   1 -16   5   12.39    1.54
   1 -16   5   13.06    1.26
  -2  16  -5    6.79    0.83
   2 -16   5    5.51    0.92
   2 -16   5    5.71    1.33
   3 -16   5   20.92    2.24
   3 -16   5   21.37    1.53
   4 -16   5   50.56    3.11
   4 -16   5   43.93    2.36
   5 -16   5    2.02    0.68
   5 -16   5    2.07    1.08
   6 -16   5    2.81    0.73
   6 -16   5    5.03    1.46
   5  15  -5    9.31    1.03
  -5 -15   5    9.15    1.37
  -5 -15   5    8.99    1.49
   4  15  -5   25.46    1.55
  -4 -15   5   28.20    2.19
  -4 -15   5   27.80    2.19
   3  15  -5   -0.13    0.38
  -3 -15   5   -0.53    0.45
  -3 -15   5    0.41    0.62
  -3 -15   5   -0.56    0.85
  -3 -15   5   -0.31    0.74
   2  15  -5   26.39    1.55
  -2 -15   5   28.22    1.94
  -2 -15   5   29.04    1.72
  -2 -15   5   27.03    2.01
  -2 -15   5   27.83    2.33
   1  15  -5   14.11    1.19
  -1 -15   5   14.56    1.33
  -1 -15   5   14.26    1.49
  -1 -15   5   13.21    1.78
  -1 -15   5   12.34    1.57
   0  15  -5    3.73    0.62
   0 -15   5    5.06    1.26
   0 -15   5    2.60    0.67
   0 -15   5    3.43    1.03
  -1  15  -5    1.73    0.48
   1 -15   5    1.21    0.89
   1 -15   5    2.59    0.99
   1 -15   5    0.69    0.52
  -2  15  -5    6.92    0.82
   2 -15   5    6.15    1.25
   2 -15   5    4.85    0.83
   3 -15   5    8.98    1.05
   3 -15   5   10.94    1.63
   4 -15   5   20.74    1.47
   4 -15   5   24.87    2.13
   5 -15   5   31.38    1.84
   5 -15   5   41.44    2.75
   6 -15   5    7.57    0.91
   6 -15   5    6.98    1.50
   6  14  -5    1.13    0.52
  -6 -14   5    0.90    0.79
  -6 -14   5    1.07    0.90
   5  14  -5    0.39    0.47
  -5 -14   5   -0.65    0.63
  -5 -14   5   -0.14    0.68
   4  14  -5   15.15    1.24
  -4 -14   5   16.81    1.86
  -4 -14   5   14.30    1.60
   3  14  -5   33.85    1.80
  -3 -14   5   38.46    2.41
  -3 -14   5   37.93    2.35
  -3 -14   5   36.73    2.55
  -3 -14   5   35.35    1.93
   2  14  -5    0.94    0.45
  -2 -14   5    0.94    0.63
  -2 -14   5    1.37    0.75
  -2 -14   5    0.97    1.03
  -2 -14   5    0.24    0.47
   1  14  -5   10.59    0.95
  -1 -14   5   11.09    1.06
  -1 -14   5   11.57    1.31
  -1 -14   5    8.47    1.23
  -1 -14   5   10.85    1.59
   0  14  -5    2.54    0.57
   0 -14   5    3.83    0.99
   0 -14   5    3.13    1.07
   0 -14   5    3.23    0.71
  -1  14  -5   11.81    1.01
   1 -14   5    8.13    0.96
   1 -14   5    9.93    1.34
   1 -14   5   11.13    1.52
  -2  14  -5   -0.45    0.28
   2 -14   5   -0.49    0.38
   2 -14   5   -0.21    0.81
  -3  14  -5   11.44    1.07
   3 -14   5   13.91    1.70
   3 -14   5   11.52    1.09
   4 -14   5    8.27    1.47
   4 -14   5    6.85    0.86
   5 -14   5   18.00    2.07
   5 -14   5   17.10    1.23
   6 -14   5   27.50    1.51
   6 -14   5   27.70    2.44
   7 -14   5    2.97    1.04
   7 -14   5    4.49    1.42
   6  13  -5    0.76    0.44
  -6 -13   5    0.64    0.80
  -6 -13   5    1.98    1.05
   5  13  -5    0.58    0.42
  -5 -13   5    0.86    0.76
  -5 -13   5    0.04    0.70
   4  13  -5    1.61    0.46
  -4 -13   5    2.41    0.89
  -4 -13   5    1.73    0.81
   3  13  -5   32.24    1.66
  -3 -13   5   27.97    2.11
  -3 -13   5   31.66    2.18
  -3 -13   5   33.01    1.78
  -3 -13   5   33.29    2.10
   2  13  -5   34.83    1.73
  -2 -13   5   36.04    2.19
  -2 -13   5   33.38    1.81
  -2 -13   5   37.20    2.26
  -2 -13   5   34.96    2.33
   1  13  -5    2.71    0.51
  -1 -13   5    4.38    1.16
  -1 -13   5    2.94    0.62
  -1 -13   5    4.24    1.00
  -1 -13   5    2.98    0.77
   0  13  -5   65.40    2.80
   0 -13   5   71.43    3.55
   0 -13   5   71.62    3.37
   0 -13   5   65.32    2.93
  -1  13  -5    7.81    0.78
   1 -13   5    8.46    1.23
   1 -13   5    6.39    0.80
   1 -13   5    7.30    0.69
   1 -13   5    8.58    1.34
  -2  13  -5    4.85    0.61
   2 -13   5    4.41    0.51
   2 -13   5    5.39    0.77
   2 -13   5    4.34    1.08
  -3  13  -5    0.50    0.37
   3 -13   5   -0.30    0.40
   3 -13   5    0.28    0.30
   3 -13   5    1.67    0.85
  -4  13  -5   24.41    1.53
   4 -13   5   23.27    1.40
   4 -13   5   25.55    2.02
  -5  13  -5    8.09    1.08
   5 -13   5    7.41    1.34
   5 -13   5    8.94    0.86
  -6  13  -5   18.91    1.71
   6 -13   5   20.10    1.16
   6 -13   5   17.01    2.03
  -7  13  -5   27.41    2.21
   7 -13   5   26.18    2.17
   7 -13   5   32.21    2.46
   7  12  -5   14.69    1.00
  -7 -12   5   11.62    1.94
  -7 -12   5   13.76    1.56
   6  12  -5    0.81    0.39
  -6 -12   5   -0.40    0.56
  -6 -12   5    1.62    1.00
   5  12  -5    6.94    0.77
  -5 -12   5    6.60    1.01
  -5 -12   5    5.47    1.30
   4  12  -5    0.73    0.38
  -4 -12   5    0.48    0.58
  -4 -12   5    0.12    0.57
   3  12  -5    2.53    0.50
  -3 -12   5    3.25    0.64
  -3 -12   5    2.71    0.86
  -3 -12   5    2.18    0.70
  -3 -12   5    4.26    1.05
   2  12  -5   27.06    1.44
  -2 -12   5   28.01    1.55
  -2 -12   5   30.13    1.97
  -2 -12   5   25.11    1.93
  -2 -12   5   27.26    1.76
   1  12  -5   37.07    1.73
  -1 -12   5   36.68    2.37
  -1 -12   5   38.33    1.87
  -1 -12   5   35.08    2.13
  -1 -12   5   38.58    2.21
   0  12  -5    4.71    0.62
   0 -12   5    3.49    0.49
   0 -12   5    4.32    0.99
   0 -12   5    3.18    0.63
   0 -12   5    5.45    1.21
  -1  12  -5   46.93    2.04
   1 -12   5   46.34    2.16
   1 -12   5   46.48    1.93
   1 -12   5   47.67    2.54
   1 -12   5   46.58    2.68
  -2  12  -5   42.44    1.91
  -2  12  -5   43.51    1.94
   2 -12   5   43.62    2.04
   2 -12   5   45.51    1.81
   2 -12   5   47.37    2.63
  -3  12  -5    3.69    0.62
  -3  12  -5    4.39    0.57
   3 -12   5    2.81    0.39
   3 -12   5    4.24    1.07
   3 -12   5    2.30    0.54
  -4  12  -5    6.21    0.88
   4 -12   5    5.60    0.68
   4 -12   5    6.27    1.18
  -5  12  -5   36.50    2.22
   5 -12   5   40.05    1.82
   5 -12   5   42.19    2.58
  -6  12  -5    9.08    1.32
   6 -12   5   10.42    1.60
  -7  12  -5    8.72    1.44
   7 -12   5    9.50    1.64
   7 -12   5    8.97    1.42
   7  11  -5   21.83    1.21
  -7 -11   5   23.76    1.83
  -7 -11   5   22.28    2.65
   6  11  -5   19.99    1.18
  -6 -11   5   21.90    2.42
  -6 -11   5   23.73    1.66
   5  11  -5    0.95    0.37
  -5 -11   5    0.26    0.54
  -5 -11   5    0.73    0.86
   4  11  -5    0.61    0.34
  -4 -11   5   -0.08    0.49
  -4 -11   5    0.22    0.37
  -4 -11   5    0.52    0.63
   3  11  -5    5.29    0.65
  -3 -11   5    6.90    0.75
  -3 -11   5    5.34    0.99
  -3 -11   5    5.82    1.05
  -3 -11   5    5.80    0.93
   2  11  -5    0.93    0.37
  -2 -11   5    1.82    0.70
  -2 -11   5    1.18    0.77
  -2 -11   5    0.82    0.43
  -2 -11   5    0.66    0.61
   1  11  -5   65.17    2.65
  -1 -11   5   63.94    2.72
  -1 -11   5   64.47    3.23
  -1 -11   5   68.26    2.64
  -1 -11   5   67.10    3.04
   0  11  -5   93.75    3.45
   0  11  -5   96.04    3.62
   0 -11   5   94.20    3.70
   0 -11   5   94.86    3.53
   0 -11   5  101.48    4.12
   0 -11   5   91.59    4.22
  -1  11  -5    8.47    0.64
  -1  11  -5    9.04    0.75
   1 -11   5    9.73    0.62
   1 -11   5    8.87    0.81
   1 -11   5    7.01    1.19
  -2  11  -5   59.55    2.41
  -2  11  -5   59.85    2.49
   2 -11   5   61.37    3.07
   2 -11   5   58.56    2.27
   2 -11   5   59.52    2.51
  -3  11  -5   10.25    0.80
  -3  11  -5    9.55    0.91
   3 -11   5    9.84    0.59
   3 -11   5    9.73    0.84
   3 -11   5   11.01    1.41
  -4  11  -5    1.17    0.54
   4 -11   5    1.37    0.75
   4 -11   5    1.93    0.45
  -5  11  -5    0.94    0.62
   5 -11   5    2.01    0.90
   5 -11   5    1.08    0.38
  -6  11  -5   50.13    2.87
   6 -11   5   50.95    2.96
  -7  11  -5    3.32    1.00
   7 -11   5    2.46    0.88
   7 -11   5    4.78    1.19
   7  10  -5    2.14    0.42
  -7 -10   5    2.45    1.14
  -7 -10   5    1.79    0.77
   6  10  -5   38.40    1.70
  -6 -10   5   40.37    2.18
  -6 -10   5   31.55    2.72
   5  10  -5   43.34    1.89
  -5 -10   5   42.77    2.26
  -5 -10   5   46.86    3.00
   4  10  -5   15.76    0.97
  -4 -10   5   17.73    1.05
  -4 -10   5   17.67    1.66
  -4 -10   5   17.38    1.31
   3  10  -5    3.24    0.49
  -3 -10   5    2.29    0.59
  -3 -10   5    2.77    0.51
  -3 -10   5    2.92    0.85
   2  10  -5   17.56    0.97
  -2 -10   5   16.13    1.01
  -2 -10   5   15.15    0.97
  -2 -10   5   16.92    1.41
  -2 -10   5   18.97    1.24
  -2 -10   5   16.44    1.42
   1  10  -5    2.23    0.40
  -1 -10   5    2.66    0.41
  -1 -10   5    1.07    0.76
  -1 -10   5    3.89    0.75
  -1 -10   5    1.79    0.46
   0  10  -5   57.84    2.28
   0  10  -5   57.47    2.22
   0 -10   5   56.63    2.20
   0 -10   5   55.46    2.34
   0 -10   5   56.46    2.69
   0 -10   5   54.83    2.83
  -1  10  -5   77.65    2.96
  -1  10  -5   76.09    2.94
   1 -10   5   76.87    2.84
   1 -10   5   78.23    3.57
   1 -10   5   76.00    3.02
  -2  10  -5   10.52    0.70
  -2  10  -5   11.87    0.86
   2 -10   5   11.06    0.81
   2 -10   5   11.54    0.63
   2 -10   5    9.92    1.25
  -3  10  -5   33.21    1.43
  -3  10  -5   33.74    1.75
   3 -10   5   32.44    1.50
   3 -10   5   31.27    2.01
   3 -10   5   31.23    1.29
  -4  10  -5   19.13    1.42
   4 -10   5   20.15    1.67
   4 -10   5   21.00    1.07
  -5  10  -5    0.29    0.53
   5 -10   5    0.07    0.63
   5 -10   5   -0.20    0.25
  -6  10  -5    0.87    0.67
   6 -10   5    0.77    0.68
  -7  10  -5   38.98    2.66
   7 -10   5   39.46    2.53
   7 -10   5   36.85    2.35
  -8  10  -5    6.13    1.46
   8 -10   5    6.97    1.53
   8 -10   5    3.81    0.96
  -8  -9   5    7.55    1.14
   7   9  -5    7.46    0.63
  -7  -9   5    8.09    1.70
  -7  -9   5    7.02    0.99
   6   9  -5    1.24    0.34
  -6  -9   5    0.92    0.60
  -6  -9   5    0.98    0.84
   5   9  -5   24.98    1.21
  -5  -9   5   26.52    1.59
  -5  -9   5   24.84    2.10
   4   9  -5   33.20    1.44
  -4  -9   5   30.02    1.66
  -4  -9   5   31.79    1.47
  -4  -9   5   29.91    2.18
   3   9  -5    7.18    0.62
  -3  -9   5    6.89    1.13
  -3  -9   5    7.37    0.78
   2   9  -5   11.83    0.75
  -2  -9   5   11.76    0.96
  -2  -9   5   10.83    0.78
  -2  -9   5   12.51    1.18
  -2  -9   5   11.29    1.35
  -2  -9   5    8.10    0.72
   1   9  -5    7.95    0.60
  -1  -9   5    9.23    0.67
  -1  -9   5    8.05    0.63
  -1  -9   5    8.82    1.06
  -1  -9   5    7.20    0.81
   0   9  -5    5.68    0.52
   0  -9   5    6.16    0.49
   0  -9   5    5.46    0.56
   0  -9   5    6.10    0.83
   0  -9   5    4.80    0.86
  -1   9  -5  126.94    4.63
  -1   9  -5  127.81    4.53
   1  -9   5  128.07    4.60
   1  -9   5  125.89    4.44
   1  -9   5  121.21    5.09
  -2   9  -5   80.94    3.26
  -2   9  -5   82.52    3.04
   2  -9   5   84.70    3.68
   2  -9   5   81.21    3.11
   2  -9   5   80.76    2.93
  -3   9  -5    0.24    0.21
  -3   9  -5   -0.09    0.36
   3  -9   5    0.52    0.28
   3  -9   5   -0.07    0.16
   3  -9   5   -0.10    0.58
  -4   9  -5   14.90    1.26
   4  -9   5   12.89    0.78
   4  -9   5   15.37    1.51
  -5   9  -5    5.59    1.00
   5  -9   5    6.43    1.08
  -6   9  -5    1.82    0.82
   6  -9   5    0.46    0.62
  -7   9  -5    2.19    0.92
   7  -9   5    1.84    0.81
   7  -9   5    2.33    0.80
  -8   9  -5   23.31    2.57
   8  -9   5   26.73    1.95
  -8  -8   5    1.07    1.05
  -8  -8   5   -0.03    0.55
   7   8  -5    3.22    0.43
  -7  -8   5    5.65    1.44
  -7  -8   5    4.58    0.82
   6   8  -5    8.44    0.62
  -6  -8   5    9.67    1.04
  -6  -8   5    6.86    1.43
   5   8  -5    2.82    0.39
   5   8  -5    3.71    0.56
  -5  -8   5    1.82    0.83
  -5  -8   5    2.75    0.58
   4   8  -5   55.83    2.20
   4   8  -5   56.48    2.32
  -4  -8   5   54.31    3.09
  -4  -8   5   56.98    2.47
  -4  -8   5   56.55    2.24
   3   8  -5   41.70    1.74
  -3  -8   5   41.27    1.84
  -3  -8   5   42.97    1.93
  -3  -8   5   43.62    1.78
  -3  -8   5   42.82    2.51
   2   8  -5    4.32    0.46
  -2  -8   5    3.72    0.57
  -2  -8   5    3.72    0.46
  -2  -8   5    4.57    0.85
  -2  -8   5    4.05    0.70
  -2  -8   5    3.73    0.45
   1   8  -5    0.79    0.23
  -1  -8   5    0.59    0.40
  -1  -8   5    0.22    0.22
  -1  -8   5    0.56    0.50
  -1  -8   5    0.17    0.20
   0   8  -5   68.87    2.55
   0  -8   5   66.10    2.83
   0  -8   5   64.96    3.00
   0  -8   5   70.46    2.61
   0  -8   5   66.70    2.48
  -1   8  -5    0.99    0.32
  -1   8  -5    0.64    0.23
   1  -8   5    0.59    0.18
   1  -8   5    0.71    0.27
   1  -8   5    0.84    0.54
  -2   8  -5   99.12    3.84
  -2   8  -5  100.38    3.54
   2  -8   5   96.56    3.58
   2  -8   5   96.29    4.12
   2  -8   5   97.65    3.45
  -3   8  -5  119.92    4.23
  -3   8  -5  119.64    4.73
   3  -8   5  118.14    4.86
   3  -8   5  120.34    4.28
   3  -8   5  120.23    4.15
  -4   8  -5    3.37    0.72
   4  -8   5    3.61    0.80
   4  -8   5    4.47    0.43
   4  -8   5    4.29    0.32
  -5   8  -5   18.14    1.55
   5  -8   5   13.14    1.35
   5  -8   5   14.73    0.72
  -6   8  -5   -0.26    0.56
   6  -8   5    1.21    0.66
  -7   8  -5    1.33    0.91
   7  -8   5    1.61    0.65
   7  -8   5    2.26    0.80
  -8   8  -5    1.81    1.13
   8  -8   5    1.92    0.72
  -8  -7   5    1.18    0.65
  -8  -7   5    1.95    1.14
   7   7  -5    0.74    0.26
  -7  -7   5    0.60    0.93
  -7  -7   5    1.07    0.59
   6   7  -5   17.67    0.89
  -6  -7   5   17.15    1.26
  -6  -7   5   15.72    1.97
   5   7  -5   14.67    0.80
   5   7  -5   16.11    1.03
  -5  -7   5   12.71    1.67
  -5  -7   5   15.81    1.11
   4   7  -5    4.50    0.44
   4   7  -5    5.42    0.61
  -4  -7   5    5.41    0.49
  -4  -7   5    4.09    0.96
  -4  -7   5    4.47    0.60
   3   7  -5  137.70    4.89
   3   7  -5  136.05    4.78
  -3  -7   5  125.21    5.60
  -3  -7   5  135.49    4.95
  -3  -7   5  134.87    4.89
  -3  -7   5  139.30    4.82
   2   7  -5   31.19    1.28
  -2  -7   5   28.89    1.29
  -2  -7   5   29.17    1.39
  -2  -7   5   29.73    1.87
  -2  -7   5   30.69    1.54
   1   7  -5    5.86    0.48
  -1  -7   5    6.45    0.53
  -1  -7   5    7.99    0.68
  -1  -7   5    6.73    0.45
  -1  -7   5    5.68    0.76
   0   7  -5    1.07    0.22
   0  -7   5    0.75    0.25
   0  -7   5    0.86    0.20
   0  -7   5    1.39    0.56
   0  -7   5    0.60    0.43
  -1   7  -5   33.42    1.34
  -1   7  -5   34.34    1.57
   1  -7   5   33.23    1.28
   1  -7   5   30.75    1.76
   1  -7   5   32.71    1.38
  -2   7  -5    1.96    0.27
  -2   7  -5    2.88    0.52
   2  -7   5    1.76    0.28
   2  -7   5    2.25    0.59
   2  -7   5    1.95    0.23
  -3   7  -5   57.51    2.13
  -3   7  -5   56.87    2.66
   3  -7   5   54.37    2.65
   3  -7   5   59.09    2.17
   3  -7   5   60.42    2.08
  -4   7  -5  166.81    6.51
   4  -7   5  166.44    5.64
   4  -7   5  163.40    6.29
  -5   7  -5    4.17    0.96
   5  -7   5    5.42    0.87
   5  -7   5    4.75    0.34
  -6   7  -5    7.73    1.32
   6  -7   5    7.22    1.04
  -7   7  -5    1.06    0.84
   7  -7   5    1.17    0.67
   7  -7   5    1.96    0.67
  -8   7  -5    2.21    1.18
   8  -7   5    1.31    0.70
  -8  -6   5    6.25    0.98
  -8  -6   5    6.40    1.62
   7   6  -5    0.80    0.25
  -7  -6   5    0.24    0.79
  -7  -6   5    0.77    0.53
   6   6  -5    2.29    0.33
   6   6  -5    1.61    0.51
  -6  -6   5    1.98    0.56
  -6  -6   5    2.16    0.89
   5   6  -5   16.35    0.83
   5   6  -5   17.70    1.10
  -5  -6   5   17.10    1.85
  -5  -6   5   17.14    1.09
   4   6  -5   57.06    2.13
   4   6  -5   54.22    2.28
  -4  -6   5   48.88    2.92
  -4  -6   5   57.62    2.14
  -4  -6   5   59.82    2.38
   3   6  -5    0.41    0.31
   3   6  -5    0.43    0.17
  -3  -6   5    0.80    0.54
  -3  -6   5    0.47    0.20
  -3  -6   5    0.46    0.27
  -3  -6   5    0.62    0.26
   2   6  -5  216.09    7.18
  -2  -6   5  209.71    7.96
  -2  -6   5  206.23    7.26
  -2  -6   5  202.64    7.18
  -2  -6   5  211.53    7.42
  -2  -6   5  204.92    7.19
   1   6  -5   61.00    2.31
  -1  -6   5   61.82    2.30
  -1  -6   5   62.56    2.57
  -1  -6   5   65.98    2.40
   0   6  -5   25.93    1.07
   0  -6   5   23.56    1.03
   0  -6   5   26.71    1.43
   0  -6   5   28.32    1.28
   0  -6   5   25.83    1.10
  -1   6  -5   -0.02    0.13
  -1   6  -5   -0.12    0.24
   1  -6   5    0.31    0.18
   1  -6   5    0.26    0.38
   1  -6   5    0.00    0.13
  -2   6  -5   47.40    1.72
  -2   6  -5   46.38    2.12
   2  -6   5   45.90    1.68
   2  -6   5   46.62    2.20
   2  -6   5   44.51    1.74
  -3   6  -5    4.58    0.32
  -3   6  -5    3.49    0.65
   3  -6   5    4.65    0.30
   3  -6   5    5.41    0.76
  -4   6  -5   36.71    2.10
   4  -6   5   35.41    1.33
   4  -6   5   35.11    1.81
   4  -6   5   36.23    1.35
  -5   6  -5   75.73    3.72
   5  -6   5   78.59    3.31
   5  -6   5   76.93    2.66
  -6   6  -5    4.76    1.08
   6  -6   5    5.64    0.88
  -7   6  -5    3.50    1.11
   7  -6   5    5.90    0.85
   7  -6   5    5.05    0.92
  -8   6  -5    0.13    1.00
   8  -6   5    0.00    0.50
  -8  -5   5    1.44    1.02
  -8  -5   5    0.96    0.63
   7   5  -5    9.98    0.60
  -7  -5   5    9.55    1.05
  -7  -5   5   10.72    1.69
   6   5  -5    0.24    0.20
   6   5  -5    0.30    0.47
  -6  -5   5   -0.13    0.33
  -6  -5   5   -0.36    0.54
   5   5  -5    2.06    0.50
   5   5  -5    1.43    0.26
  -5  -5   5    2.02    0.49
  -5  -5   5    1.42    0.71
   4   5  -5   50.06    2.01
   4   5  -5   46.62    1.80
  -4  -5   5   48.03    2.02
  -4  -5   5   46.20    2.64
  -4  -5   5   46.71    1.97
  -4  -5   5   45.20    1.80
   3   5  -5   78.15    2.83
   3   5  -5   81.13    2.99
  -3  -5   5   74.95    2.96
  -3  -5   5   73.60    3.59
  -3  -5   5   84.44    2.94
  -3  -5   5   79.00    2.85
   2   5  -5    0.54    0.29
   2   5  -5    0.28    0.15
  -2  -5   5    0.59    0.25
  -2  -5   5    0.65    0.45
  -2  -5   5    0.25    0.18
  -2  -5   5    0.35    0.17
   1   5  -5  195.99    6.72
  -1  -5   5  198.87    6.75
  -1  -5   5  194.86    6.92
  -1  -5   5  191.99    6.71
  -1  -5   5  199.96    6.74
   0   5  -5   32.92    1.29
   0  -5   5   33.23    1.28
   0  -5   5   36.30    1.40
   0  -5   5   32.36    1.55
  -1   5  -5    0.25    0.30
  -1   5  -5    0.09    0.12
   1  -5   5    0.43    0.36
   1  -5   5    0.29    0.12
  -2   5  -5    4.70    0.68
  -2   5  -5    4.98    0.32
   2  -5   5    5.52    0.73
   2  -5   5    4.87    0.33
   2  -5   5    5.24    0.31
  -3   5  -5   30.13    1.72
   3  -5   5   29.66    1.14
   3  -5   5   30.08    1.13
   3  -5   5   30.71    1.55
  -4   5  -5    0.58    0.56
   4  -5   5    0.19    0.13
   4  -5   5    0.26    0.13
   4  -5   5    0.09    0.35
  -5   5  -5   32.91    2.19
   5  -5   5   33.04    1.72
  -6   5  -5   66.32    3.68
   6  -5   5   69.44    3.06
   6  -5   5   72.10    3.04
  -7   5  -5    5.56    1.37
   7  -5   5    5.03    0.78
  -8   5  -5    1.98    1.12
  -8  -4   5   13.45    1.27
  -8  -4   5   12.18    1.88
   7   4  -5    1.92    0.28
   7   4  -5    1.85    0.60
  -7  -4   5    0.55    0.78
  -7  -4   5    1.29    0.51
   6   4  -5   22.30    1.00
   6   4  -5   23.60    1.33
  -6  -4   5   21.80    1.91
  -6  -4   5   23.17    1.37
   5   4  -5    0.35    0.42
   5   4  -5    0.42    0.20
  -5  -4   5    0.46    0.58
  -5  -4   5    0.68    0.38
   4   4  -5    2.46    0.43
   4   4  -5    2.61    0.29
  -4  -4   5    2.24    0.28
  -4  -4   5    2.49    0.41
  -4  -4   5    2.48    0.69
  -4  -4   5    2.78    0.43
   3   4  -5   78.10    2.75
   3   4  -5   78.07    2.89
  -3  -4   5   73.81    2.87
  -3  -4   5   79.07    2.76
  -3  -4   5   71.66    3.46
  -3  -4   5   78.64    2.82
   2   4  -5  164.53    5.55
   2   4  -5  162.31    5.66
  -2  -4   5  164.43    5.56
  -2  -4   5  141.63    6.17
  -2  -4   5  167.26    5.63
  -2  -4   5  165.30    5.57
   1   4  -5   13.56    0.62
   1   4  -5   14.06    0.75
  -1  -4   5   13.64    0.64
  -1  -4   5   13.87    0.61
  -1  -4   5   12.82    0.76
  -1  -4   5   13.76    0.64
   0   4  -5   95.31    3.39
   0  -4   5   98.53    3.59
   0  -4   5  101.01    3.39
   0  -4   5   97.02    3.38
   0  -4   5   95.50    3.40
  -1   4  -5   50.93    2.24
  -1   4  -5   53.97    1.87
   1  -4   5   52.67    1.88
   1  -4   5   51.91    1.86
   1  -4   5   50.25    2.16
  -2   4  -5    0.79    0.14
  -2   4  -5    1.33    0.48
   2  -4   5    0.80    0.14
   2  -4   5    0.82    0.15
   2  -4   5    0.67    0.35
  -3   4  -5    1.88    0.59
   3  -4   5    1.26    0.37
   3  -4   5    0.99    0.16
   3  -4   5    1.19    0.15
  -4   4  -5  184.68    7.41
   4  -4   5  196.44    6.48
   4  -4   5  191.91    6.43
   4  -4   5  189.61    6.89
   4  -4   5  193.93    6.52
  -5   4  -5    1.14    0.71
  -5   4  -5    0.78    0.30
   5  -4   5    1.13    0.43
   5  -4   5    1.16    0.20
  -6   4  -5   17.80    1.06
  -6   4  -5   18.15    2.02
   6  -4   5   17.62    1.18
   6  -4   5   18.97    1.24
  -7   4  -5   40.77    2.90
   7  -4   5   37.13    1.92
  -8   4  -5    1.38    1.17
  -9  -3   5    1.07    1.17
  -9  -3   5    2.83    0.62
  -9  -3   5    2.64    0.77
  -8  -3   5   36.37    1.72
  -8  -3   5   35.22    1.99
  -8  -3   5   32.85    2.67
   7   3  -5   23.07    1.41
   7   3  -5   21.88    0.97
  -7  -3   5   21.98    1.39
  -7  -3   5   22.31    2.05
   6   3  -5   -0.33    0.42
   6   3  -5    0.04    0.17
  -6  -3   5    0.21    0.58
  -6  -3   5    0.23    0.35
   5   3  -5   28.50    1.14
   5   3  -5   28.48    1.42
  -5  -3   5   25.50    1.37
  -5  -3   5   27.42    1.94
   4   3  -5   10.18    0.56
   4   3  -5   11.20    0.80
  -4  -3   5   11.01    1.27
  -4  -3   5   10.43    0.72
  -4  -3   5   10.56    0.56
  -4  -3   5   13.41    0.72
   3   3  -5   27.69    1.25
   3   3  -5   27.52    1.09
  -3  -3   5   27.18    1.13
  -3  -3   5   27.15    1.21
  -3  -3   5   27.73    1.09
  -3  -3   5   26.64    1.68
   2   3  -5   47.30    1.86
   2   3  -5   49.06    1.74
  -2  -3   5   47.72    1.74
  -2  -3   5   50.08    1.75
  -2  -3   5   42.70    2.29
  -2  -3   5   46.00    1.79
   1   3  -5  229.91    7.73
   1   3  -5  227.16    7.84
  -1  -3   5  225.39    7.72
  -1  -3   5  230.34    7.72
  -1  -3   5  227.44    7.73
   0   3  -5    2.48    0.21
   0  -3   5    2.98    0.37
   0  -3   5    2.66    0.23
   0  -3   5    2.34    0.21
   0  -3   5    2.65    0.18
  -1   3  -5   42.94    2.02
  -1   3  -5   45.86    1.63
   1  -3   5   44.42    1.63
   1  -3   5   47.72    1.87
   1  -3   5   45.79    1.63
  -2   3  -5   67.58    3.00
   2  -3   5   74.55    2.48
   2  -3   5   72.62    2.78
   2  -3   5   69.64    2.49
  -3   3  -5    1.20    0.51
  -3   3  -5    1.55    0.24
   3  -3   5    2.02    0.20
   3  -3   5    1.76    0.35
   3  -3   5    1.88    0.15
  -4   3  -5   20.29    0.98
  -4   3  -5   20.46    1.57
   4  -3   5   21.62    1.11
   4  -3   5   20.24    0.85
  -5   3  -5   42.95    2.60
  -5   3  -5   42.60    1.84
   5  -3   5   44.86    1.64
   5  -3   5   43.58    1.95
  -6   3  -5    2.49    0.98
  -6   3  -5    1.22    0.39
   6  -3   5    1.49    0.42
   6  -3   5    1.63    0.50
  -7   3  -5   28.17    2.47
  -7   3  -5   31.33    1.61
   7  -3   5   31.61    1.65
  -8   3  -5   19.24    1.31
  -8   3  -5   19.62    2.55
  -9  -2   5    0.79    0.67
  -9  -2   5    0.94    0.49
  -9  -2   5    0.68    0.98
   8   2  -5    5.80    1.01
  -8  -2   5    5.97    0.85
  -8  -2   5    6.32    1.35
  -8  -2   5    5.92    0.72
   7   2  -5   54.73    2.08
   7   2  -5   56.54    2.51
  -7  -2   5   60.37    3.35
  -7  -2   5   55.28    2.54
   6   2  -5   41.89    1.85
   6   2  -5   36.76    1.50
  -6  -2   5   38.50    1.85
  -6  -2   5   38.54    2.41
   5   2  -5    0.10    0.16
   5   2  -5    0.22    0.39
  -5  -2   5    0.00    0.28
  -5  -2   5   -0.34    0.41
   4   2  -5   13.76    0.65
   4   2  -5   15.73    0.90
  -4  -2   5   14.43    0.75
  -4  -2   5   12.46    0.82
  -4  -2   5   13.71    0.65
  -4  -2   5   15.14    1.24
   3   2  -5    3.80    0.32
   3   2  -5    5.86    0.53
  -3  -2   5    5.29    0.39
  -3  -2   5    4.14    0.33
  -3  -2   5    5.01    0.46
  -3  -2   5    5.36    0.79
   2   2  -5   39.11    1.58
   2   2  -5   41.22    1.46
  -2  -2   5   39.75    1.44
  -2  -2   5   40.34    1.45
  -2  -2   5   34.11    1.93
  -2  -2   5   38.77    1.50
   1   2  -5   99.97    3.66
   1   2  -5  102.51    3.56
  -1  -2   5  103.61    3.55
  -1  -2   5  104.19    3.57
  -1  -2   5  105.82    3.55
   0   2  -5   52.32    1.83
   0  -2   5   52.65    1.83
   0  -2   5   49.97    1.90
   0  -2   5   50.08    1.82
   0  -2   5   52.48    1.74
  -1   2  -5    1.53    0.12
  -1   2  -5    1.59    0.16
  -1   2  -5    1.50    0.45
   1  -2   5    1.59    0.17
   1  -2   5    1.57    0.29
   1  -2   5    1.74    0.16
  -2   2  -5  142.47    4.99
  -2   2  -5  138.63    5.52
   2  -2   5  148.55    5.17
   2  -2   5  151.10    4.99
   2  -2   5  148.18    4.93
  -3   2  -5   24.11    1.04
  -3   2  -5   22.44    1.56
   3  -2   5   27.31    1.00
   3  -2   5   24.91    1.13
   3  -2   5   25.11    0.89
  -4   2  -5    0.39    0.51
  -4   2  -5    0.25    0.23
   4  -2   5    0.49    0.25
   4  -2   5    0.47    0.16
  -5   2  -5    2.57    0.84
  -5   2  -5    1.93    0.39
   5  -2   5    1.88    0.41
   5  -2   5    2.43    0.45
   5  -2   5    1.75    0.27
  -6   2  -5   48.27    2.12
  -6   2  -5   44.96    3.01
   6  -2   5   51.28    2.23
   6  -2   5   47.69    2.10
  -7   2  -5    3.69    0.65
  -7   2  -5    3.87    1.17
  -8   2  -5    8.70    0.97
  -8   2  -5    7.40    1.70
  -9  -1   5    3.00    0.61
  -9  -1   5    2.22    0.74
  -9  -1   5    1.65    1.04
   8   1  -5    4.70    0.84
  -8  -1   5    4.89    1.20
  -8  -1   5    3.48    0.72
  -8  -1   5    4.16    0.61
   7   1  -5    8.42    0.91
   7   1  -5    7.94    0.50
  -7  -1   5    7.46    1.29
  -7  -1   5    9.02    0.94
  -7  -1   5    8.16    0.76
   6   1  -5   92.16    3.52
   6   1  -5   85.99    3.16
  -6  -1   5   91.23    4.16
  -6  -1   5   88.10    3.53
   5   1  -5   20.94    0.92
   5   1  -5   23.29    1.24
  -5  -1   5   20.72    1.15
  -5  -1   5   22.99    1.60
   4   1  -5    3.63    0.48
   4   1  -5    2.50    0.26
  -4  -1   5    3.35    0.28
  -4  -1   5    2.36    0.60
  -4  -1   5    3.03    0.34
  -4  -1   5    2.18    0.36
   3   1  -5    2.03    0.35
   3   1  -5    1.62    0.20
  -3  -1   5    2.14    0.23
  -3  -1   5    1.59    0.27
  -3  -1   5    1.69    0.20
  -3  -1   5    2.40    0.57
   2   1  -5    0.29    0.13
   2   1  -5    0.35    0.24
  -2  -1   5    0.41    0.13
  -2  -1   5    0.44    0.15
  -2  -1   5    0.01    0.33
  -2  -1   5    0.23    0.10
   1   1  -5    1.39    0.27
   1   1  -5    1.09    0.15
  -1  -1   5    1.39    0.16
  -1  -1   5    1.14    0.15
  -1  -1   5    1.19    0.14
   0   1  -5   39.15    1.44
   0   1  -5   40.44    1.54
   0  -1   5   40.99    1.44
   0  -1   5   39.65    1.44
  -1   1  -5  224.11    7.73
  -1   1  -5  203.76    8.15
  -1   1  -5  247.56    7.72
   1  -1   5  235.61    7.77
   1  -1   5  238.00    7.77
   1  -1   5  227.43    7.73
  -2   1  -5    0.61    0.39
  -2   1  -5    0.58    0.15
   2  -1   5    0.71    0.15
   2  -1   5    0.66    0.20
   2  -1   5    0.73    0.10
  -3   1  -5   94.55    4.08
  -3   1  -5   98.23    3.51
   3  -1   5   96.48    3.32
   3  -1   5  103.09    3.51
   3  -1   5   97.73    3.44
  -4   1  -5   14.54    0.80
  -4   1  -5   12.54    1.36
   4  -1   5   14.21    0.68
   4  -1   5   13.79    0.76
  -5   1  -5    1.77    0.28
  -5   1  -5    1.93    0.40
  -5   1  -5    1.98    0.85
  -5   1  -5    1.96    0.61
   5  -1   5    2.18    0.30
   5  -1   5    2.31    0.42
   5  -1   5    2.22    0.39
  -6   1  -5    5.94    1.23
  -6   1  -5    4.50    0.63
  -6   1  -5    6.11    1.05
   6  -1   5    6.01    0.62
  -7   1  -5   21.57    2.43
  -7   1  -5   24.20    1.41
  -8   1  -5    5.70    1.61
  -8   1  -5    5.58    0.82
  -9   0   5    0.96    0.55
  -9   0   5   -0.10    0.76
  -9   0   5    0.17    0.37
   8   0  -5    0.66    0.61
  -8   0   5    0.99    0.44
  -8   0   5    1.04    0.54
  -8   0   5    0.22    0.78
   7   0  -5   19.28    0.89
   7   0  -5   23.49    1.37
  -7   0   5   19.78    1.73
  -7   0   5   21.39    1.13
  -7   0   5   20.06    1.30
   6   0  -5    3.43    0.65
   6   0  -5    4.73    0.39
  -6   0   5    4.11    0.90
  -6   0   5    4.59    0.52
   5   0  -5  121.48    4.25
   5   0  -5  124.43    4.54
  -5   0   5  119.45    4.51
  -5   0   5  122.08    4.99
   4   0  -5   46.27    1.68
   4   0  -5   43.92    1.88
  -4   0   5   44.68    1.69
  -4   0   5   47.82    2.27
  -4   0   5   42.72    1.64
  -4   0   5   44.48    1.84
   3   0  -5    0.53    0.15
   3   0  -5    0.72    0.29
  -3   0   5    0.76    0.35
  -3   0   5    0.46    0.14
  -3   0   5    0.55    0.12
  -3   0   5    0.12    0.18
   2   0  -5   28.00    1.11
   2   0  -5   30.04    1.24
  -2   0   5   29.70    1.08
  -2   0   5   30.14    1.17
  -2   0   5   28.82    1.10
  -2   0   5   29.39    1.52
   1   0  -5    8.12    0.50
   1   0  -5    7.73    0.39
  -1   0   5    7.73    0.36
  -1   0   5    7.59    0.37
   0   0  -5   17.48    0.72
   0   0  -5   20.02    0.80
   0   0   5   17.21    0.71
   0   0   5   19.07    0.73
  -1   0  -5   69.64    2.41
  -1   0  -5   64.36    2.82
  -1   0  -5   69.99    2.43
   1   0   5   69.30    2.39
   1   0   5   72.12    2.45
  -2   0  -5  161.91    5.65
  -2   0  -5  155.92    6.12
   2   0   5  175.41    5.64
   2   0   5  163.71    5.63
   2   0   5  162.50    5.54
  -3   0  -5    1.27    0.26
  -3   0  -5    1.70    0.59
   3   0   5    1.91    0.24
   3   0   5    1.57    0.15
   3   0   5    1.78    0.23
  -4   0  -5   29.97    1.38
  -4   0  -5   31.94    1.20
  -4   0  -5   31.38    1.78
  -4   0  -5   31.07    1.98
   4   0   5   31.08    1.27
  -5   0  -5   16.44    1.38
  -5   0  -5   17.11    0.85
  -5   0  -5   15.02    1.64
  -5   0  -5   17.25    0.98
   5   0   5   16.56    0.89
   5   0   5   16.19    0.82
  -6   0  -5    3.39    1.05
  -6   0  -5    2.79    0.81
  -6   0  -5    3.68    0.57
   6   0   5    3.36    0.39
  -7   0  -5   17.97    2.14
  -7   0  -5   17.18    1.94
  -7   0  -5   18.67    1.24
  -8   0  -5    7.35    1.65
  -8   0  -5    7.51    0.92
   9  -1  -5    2.50    0.86
  -9   1   5    2.41    0.57
  -9   1   5    3.96    1.18
   8  -1  -5    2.28    0.68
  -8   1   5    2.45    0.93
  -8   1   5    1.63    0.46
  -8   1   5    1.42    0.55
   7  -1  -5    6.30    0.46
   7  -1  -5    7.57    0.86
  -7   1   5    7.56    1.22
  -7   1   5    5.55    0.63
  -7   1   5    7.01    0.82
   6  -1  -5   37.86    1.49
   6  -1  -5   39.08    1.86
  -6   1   5   35.78    1.78
  -6   1   5   39.14    2.22
  -6   1   5   39.73    1.69
   5  -1  -5   10.77    0.59
   5  -1  -5   11.71    0.86
  -5   1   5    9.96    0.76
  -5   1   5   12.10    1.06
  -5   1   5   11.43    0.69
   4  -1  -5  126.72    4.58
   4  -1  -5  121.81    4.34
  -4   1   5  122.40    4.52
  -4   1   5  132.85    4.91
  -4   1   5  122.31    4.31
  -4   1   5  126.11    4.32
   3  -1  -5   55.88    2.27
   3  -1  -5   57.72    2.11
  -3   1   5   58.12    2.09
  -3   1   5   59.40    2.22
  -3   1   5   63.15    2.54
  -3   1   5   57.61    2.05
   2  -1  -5    0.51    0.21
   2  -1  -5    0.17    0.13
  -2   1   5    0.01    0.11
  -2   1   5    0.16    0.08
  -2   1   5    0.00    0.22
   1  -1  -5    3.68    0.34
   1  -1  -5    4.09    0.28
  -1   1   5    4.22    0.24
  -1   1   5    3.57    0.26
   0  -1  -5    1.92    0.25
   0  -1  -5    2.48    0.23
   0   1   5    2.20    0.21
   0   1   5    2.85    0.21
  -1  -1  -5   17.95    0.73
  -1  -1  -5   17.75    0.81
  -1  -1  -5   17.95    1.09
   1   1   5   17.93    0.75
   1   1   5   18.14    0.71
  -2  -1  -5  223.89    7.50
  -2  -1  -5  213.16    7.94
   2   1   5  217.17    7.37
   2   1   5  219.61    7.46
  -3  -1  -5  145.74    5.19
  -3  -1  -5  148.35    5.59
  -3  -1  -5  147.67    4.97
  -3  -1  -5  145.92    5.74
   3   1   5  149.21    5.01
   3   1   5  145.20    5.12
  -4  -1  -5    0.89    0.58
  -4  -1  -5    0.37    0.13
  -4  -1  -5    0.37    0.42
  -4  -1  -5    0.30    0.27
   4   1   5    0.02    0.17
   4   1   5    0.22    0.18
   4   1   5    0.19    0.09
   4   1   5    0.36    0.09
  -5  -1  -5   26.91    1.85
  -5  -1  -5   27.53    2.03
  -5  -1  -5   26.28    1.36
   5   1   5   29.51    1.23
   5   1   5   28.19    1.22
  -6  -1  -5    7.49    1.34
  -6  -1  -5    5.94    1.09
  -6  -1  -5    6.40    0.76
   6   1   5    6.98    0.59
  -7  -1  -5    0.68    0.76
  -7  -1  -5    0.75    0.46
  -7  -1  -5    1.58    0.96
  -8  -1  -5    2.09    0.98
  -8  -1  -5    1.63    1.14
  -8  -1  -5    1.69    0.55
   9  -2  -5   10.13    1.26
  -9   2   5   10.56    0.98
  -9   2   5    7.04    1.39
   8  -2  -5   -0.10    0.59
  -8   2   5    1.20    0.74
  -8   2   5    1.21    0.43
   7  -2  -5    3.92    0.38
   7  -2  -5    2.71    0.66
  -7   2   5    2.81    0.48
  -7   2   5    3.69    0.86
   6  -2  -5    5.29    0.43
   6  -2  -5    5.33    0.70
  -6   2   5    5.27    0.66
  -6   2   5    5.72    0.59
  -6   2   5    4.88    0.86
   5  -2  -5   26.26    1.34
   5  -2  -5   25.30    1.05
  -5   2   5   24.59    1.25
  -5   2   5   22.74    1.49
  -5   2   5   23.68    1.14
   4  -2  -5   34.47    1.39
   4  -2  -5   32.60    1.60
  -4   2   5   36.85    1.80
  -4   2   5   36.98    1.37
  -4   2   5   35.86    1.47
  -4   2   5   37.05    1.32
   3  -2  -5  200.67    7.11
   3  -2  -5  207.79    7.29
  -3   2   5  220.93    7.09
  -3   2   5  206.22    7.15
  -3   2   5  200.59    7.01
  -3   2   5  214.81    7.45
   2  -2  -5   37.25    1.60
   2  -2  -5   38.81    1.51
  -2   2   5   38.81    1.43
  -2   2   5   42.55    1.52
  -2   2   5   40.59    1.49
  -2   2   5   45.92    1.78
   1  -2  -5   14.61    0.70
   1  -2  -5   15.40    0.66
  -1   2   5   14.64    0.63
  -1   2   5   15.29    0.62
  -1   2   5   14.45    0.61
   0  -2  -5   19.61    0.79
   0  -2  -5   18.58    0.79
   0   2   5   18.78    0.76
   0   2   5   18.97    0.71
   0   2   5   18.33    0.77
  -1  -2  -5   42.44    1.97
  -1  -2  -5   43.06    1.62
  -1  -2  -5   45.61    1.76
   1   2   5   43.33    1.59
   1   2   5   44.44    1.64
  -2  -2  -5   15.23    0.96
  -2  -2  -5   16.55    1.15
  -2  -2  -5   15.86    0.70
  -2  -2  -5   15.81    0.80
   2   2   5   15.12    0.73
   2   2   5   15.39    0.66
  -3  -2  -5   65.15    2.58
  -3  -2  -5   65.46    2.32
  -3  -2  -5   69.62    2.96
  -3  -2  -5   70.59    3.09
   3   2   5   67.59    2.52
   3   2   5   69.45    2.38
   3   2   5   68.43    2.43
  -4  -2  -5  132.89    5.34
  -4  -2  -5  127.56    5.19
  -4  -2  -5  123.88    4.68
  -4  -2  -5  129.09    4.39
   4   2   5  127.23    4.57
   4   2   5  126.96    4.40
   4   2   5  131.41    4.45
  -5  -2  -5    1.80    0.78
  -5  -2  -5    2.15    0.48
  -5  -2  -5    1.55    0.64
   5   2   5    1.57    0.34
  -6  -2  -5    2.30    0.86
  -6  -2  -5    2.76    0.55
  -6  -2  -5    2.04    0.91
   6   2   5    2.20    0.40
  -7  -2  -5    0.41    0.39
  -7  -2  -5    0.53    0.75
  -7  -2  -5   -0.03    0.88
  -8  -2  -5   -0.04    1.12
  -8  -2  -5    0.22    0.83
  -8  -2  -5    0.15    0.48
   9  -3  -5    2.80    0.90
  -9   3   5    3.93    0.67
  -9   3   5    4.81    1.14
   8  -3  -5   22.13    1.56
  -8   3   5   24.29    1.34
  -8   3   5   22.46    1.87
   7  -3  -5    0.10    0.52
   7  -3  -5    0.30    0.22
  -7   3   5   -0.41    0.42
  -7   3   5   -0.05    0.32
   6  -3  -5    7.27    0.85
   6  -3  -5    7.36    0.51
  -6   3   5    6.72    0.92
  -6   3   5    7.19    0.65
   5  -3  -5   22.55    1.26
   5  -3  -5   21.91    0.98
  -5   3   5   20.10    1.32
  -5   3   5   23.82    1.09
   4  -3  -5  136.01    5.12
   4  -3  -5  139.62    4.90
  -4   3   5  150.38    5.26
  -4   3   5  140.00    4.76
  -4   3   5  134.61    4.95
  -4   3   5  141.70    4.85
   3  -3  -5    0.91    0.21
   3  -3  -5    0.89    0.29
  -3   3   5    0.61    0.19
  -3   3   5    0.82    0.18
  -3   3   5    0.60    0.10
  -3   3   5    0.41    0.24
   2  -3  -5  134.75    4.88
   2  -3  -5  137.69    4.98
  -2   3   5  147.99    5.00
  -2   3   5  138.96    4.78
  -2   3   5  144.51    4.87
  -2   3   5  140.88    4.85
   1  -3  -5  107.47    3.71
   1  -3  -5  107.84    3.75
  -1   3   5  107.50    3.66
  -1   3   5  101.56    3.67
  -1   3   5  104.61    3.65
   0  -3  -5   45.52    1.69
   0  -3  -5   44.42    1.67
   0  -3  -5   45.73    1.65
   0   3   5   45.83    1.59
   0   3   5   43.21    1.64
   0   3   5   43.89    1.65
  -1  -3  -5   36.50    1.44
  -1  -3  -5   35.42    1.41
  -1  -3  -5   40.76    1.68
  -1  -3  -5   37.30    1.33
  -1  -3  -5   38.50    1.75
   1   3   5   35.85    1.39
   1   3   5   36.71    1.44
  -2  -3  -5   59.78    2.40
  -2  -3  -5   63.65    2.61
  -2  -3  -5   62.53    2.30
  -2  -3  -5   62.40    2.71
   2   3   5   61.19    2.24
   2   3   5   63.15    2.32
  -3  -3  -5    5.50    0.79
  -3  -3  -5    4.57    0.49
  -3  -3  -5    5.58    0.57
  -3  -3  -5    5.56    0.76
   3   3   5    5.08    0.46
   3   3   5    4.82    0.24
   3   3   5    5.33    0.41
  -4  -3  -5   92.68    3.94
  -4  -3  -5   89.09    3.10
  -4  -3  -5   87.57    3.36
  -4  -3  -5   84.36    3.82
   4   3   5   86.71    3.24
   4   3   5   82.97    3.07
  -5  -3  -5   78.09    3.73
  -5  -3  -5   75.41    3.03
  -5  -3  -5   74.95    3.65
   5   3   5   76.73    2.87
   5   3   5   70.16    2.57
  -6  -3  -5    0.71    0.74
  -6  -3  -5    0.36    0.40
  -6  -3  -5   -0.46    0.58
   6   3   5    0.39    0.31
  -7  -3  -5    3.02    1.08
  -7  -3  -5    3.37    0.63
  -7  -3  -5    2.28    0.98
  -8  -3  -5    0.78    0.99
  -8  -3  -5    3.34    1.30
  -8  -3  -5    3.89    0.78
   9  -4  -5    4.49    1.00
  -9   4   5    4.19    1.10
  -9   4   5    5.16    0.75
   8  -4  -5    4.85    0.92
  -8   4   5    4.78    0.99
  -8   4   5    5.40    0.71
   7  -4  -5   15.16    1.23
   7  -4  -5   13.85    0.80
  -7   4   5   13.91    1.45
  -7   4   5   14.66    0.97
   6  -4  -5   -0.35    0.39
   6  -4  -5   -0.15    0.20
  -6   4   5   -0.08    0.36
  -6   4   5   -0.09    0.26
   5  -4  -5    7.41    0.52
   5  -4  -5    7.03    0.77
  -5   4   5    6.49    0.78
  -5   4   5    6.76    0.60
   4  -4  -5  111.40    4.17
   4  -4  -5  103.03    3.90
  -4   4   5  108.31    3.96
  -4   4   5  112.62    3.72
  -4   4   5  111.92    3.87
  -4   4   5  112.08    4.18
   3  -4  -5   73.87    2.94
   3  -4  -5   78.24    2.77
  -3   4   5   73.58    2.76
  -3   4   5   77.60    2.72
  -3   4   5   73.92    2.60
  -3   4   5   77.18    2.87
   2  -4  -5   26.15    1.11
   2  -4  -5   25.88    1.22
  -2   4   5   26.97    1.10
  -2   4   5   26.53    1.07
  -2   4   5   25.60    0.99
  -2   4   5   27.92    1.09
   1  -4  -5  106.00    3.81
   1  -4  -5  106.41    3.77
   1  -4  -5  104.86    3.78
  -1   4   5  105.52    3.69
  -1   4   5  110.54    3.72
  -1   4   5  103.87    3.68
   0  -4  -5   43.80    1.72
   0  -4  -5   44.65    1.64
   0  -4  -5   42.57    1.70
   0   4   5   44.15    1.66
   0   4   5   44.79    1.65
  -1  -4  -5   10.48    0.46
  -1  -4  -5   10.23    0.86
  -1  -4  -5   11.40    0.62
  -1  -4  -5    9.61    0.63
  -1  -4  -5   11.67    0.84
   1   4   5   10.64    0.55
  -2  -4  -5    4.43    0.55
  -2  -4  -5    3.32    0.58
  -2  -4  -5    4.15    0.43
  -2  -4  -5    3.63    0.54
   2   4   5    3.67    0.35
  -3  -4  -5   22.15    1.42
  -3  -4  -5   18.63    0.98
  -3  -4  -5   18.81    1.06
  -3  -4  -5   19.88    1.31
   3   4   5   18.08    0.89
  -4  -4  -5    0.40    0.48
  -4  -4  -5    0.00    0.55
  -4  -4  -5    0.42    0.37
   4   4   5   -0.02    0.18
  -5  -4  -5   47.86    2.71
  -5  -4  -5   48.56    2.76
  -5  -4  -5   47.49    2.18
   5   4   5   46.43    1.75
   5   4   5   50.55    2.05
  -6  -4  -5   35.73    2.42
  -6  -4  -5   32.42    1.76
  -6  -4  -5   28.53    2.29
   6   4   5   35.67    1.59
  -7  -4  -5    3.56    1.15
  -7  -4  -5    4.04    0.75
  -7  -4  -5    4.77    1.22
   7   4   5    2.82    0.53
  -8  -4  -5    0.00    0.50
  -8  -4  -5    0.44    1.12
  -8  -4  -5    0.78    0.98
   9  -5  -5   15.97    1.56
  -9   5   5   19.45    1.26
  -9   5   5   15.51    1.79
   8  -5  -5   11.55    1.28
  -8   5   5   14.74    1.12
  -8   5   5   10.09    1.32
   7  -5  -5    8.33    0.67
   7  -5  -5    5.75    0.90
  -7   5   5    5.80    0.95
  -7   5   5    7.97    0.76
   6  -5  -5   67.33    2.54
   6  -5  -5   67.59    2.94
  -6   5   5   61.77    2.90
  -6   5   5   65.86    2.64
   5  -5  -5    3.56    0.62
   5  -5  -5    3.98    0.44
  -5   5   5    5.27    0.52
  -5   5   5    3.97    0.62
   4  -5  -5    0.40    0.22
   4  -5  -5    0.31    0.35
  -4   5   5    0.44    0.08
  -4   5   5   -0.03    0.21
  -4   5   5   -0.06    0.24
  -4   5   5    0.15    0.17
   3  -5  -5   80.71    2.97
   3  -5  -5   79.09    3.13
  -3   5   5   82.97    2.99
  -3   5   5   81.28    2.90
  -3   5   5   81.16    2.77
  -3   5   5   76.46    2.94
   2  -5  -5   83.00    3.11
   2  -5  -5   80.11    3.11
   2  -5  -5   81.80    3.02
  -2   5   5   81.32    2.96
  -2   5   5   82.40    2.95
  -2   5   5   84.54    2.87
  -2   5   5   81.57    2.88
   1  -5  -5    4.88    0.48
   1  -5  -5    3.85    0.40
   1  -5  -5    4.59    0.44
  -1   5   5    4.57    0.33
  -1   5   5    5.00    0.37
  -1   5   5    5.06    0.35
   0  -5  -5   54.39    2.15
   0  -5  -5   52.31    2.06
   0  -5  -5   53.54    1.98
   0   5   5   53.08    2.00
  -1  -5  -5   83.57    3.07
  -1  -5  -5   76.50    2.87
  -1  -5  -5   79.41    2.65
  -1  -5  -5   71.82    3.18
  -1  -5  -5   69.54    2.91
  -1  -5  -5   78.93    2.96
   1   5   5   74.58    2.78
  -2  -5  -5   25.20    1.19
  -2  -5  -5   25.74    1.40
  -2  -5  -5   26.02    1.35
  -2  -5  -5   24.61    1.07
  -2  -5  -5   23.29    1.36
   2   5   5   23.44    1.09
  -3  -5  -5    0.83    0.31
  -3  -5  -5    0.40    0.39
  -3  -5  -5    0.14    0.38
  -3  -5  -5    0.85    0.47
   3   5   5    0.31    0.22
  -4  -5  -5   21.60    1.56
  -4  -5  -5   19.59    1.53
  -4  -5  -5   17.76    1.14
   4   5   5   17.61    0.91
  -5  -5  -5   -0.11    0.64
  -5  -5  -5    0.24    0.59
  -5  -5  -5   -0.64    0.37
   5   5   5    0.03    0.17
  -6  -5  -5   32.11    1.80
  -6  -5  -5   34.19    2.44
  -6  -5  -5   33.06    2.51
  -7  -5  -5   29.95    2.54
  -7  -5  -5   26.61    2.45
  -7  -5  -5   31.28    1.82
   7   5   5   30.67    1.55
  -8  -5  -5    1.07    0.60
  -8  -5  -5    0.13    0.92
  -8  -5  -5    0.70    1.14
   9  -6  -5    7.25    1.22
   9  -6  -5    8.40    1.35
  -9   6   5    6.40    0.87
  -9   6   5    6.42    1.22
   8  -6  -5   30.10    1.96
   8  -6  -5   31.32    2.04
  -8   6   5   30.07    1.62
  -8   6   5   27.35    1.95
   7  -6  -5   19.57    1.51
   7  -6  -5   18.38    1.05
  -7   6   5   17.92    1.13
  -7   6   5   16.58    1.36
   6  -6  -5    0.39    0.29
   6  -6  -5   -0.15    0.44
  -6   6   5    0.68    0.34
  -6   6   5   -0.18    0.37
   5  -6  -5   52.31    2.12
   5  -6  -5   55.30    2.45
  -5   6   5   53.40    2.16
  -5   6   5   50.34    2.30
   4  -6  -5    0.22    0.37
   4  -6  -5    0.58    0.27
  -4   6   5    0.48    0.20
  -4   6   5    0.22    0.22
  -4   6   5    0.00    0.07
  -4   6   5    0.13    0.22
   3  -6  -5    3.76    0.53
   3  -6  -5    3.86    0.44
   3  -6  -5    3.25    0.51
  -3   6   5    2.91    0.23
  -3   6   5    3.05    0.35
  -3   6   5    2.80    0.36
  -3   6   5    2.94    0.34
   2  -6  -5   80.64    3.23
   2  -6  -5   82.51    3.21
   2  -6  -5   83.68    3.13
  -2   6   5   81.74    3.05
  -2   6   5   89.20    3.07
  -2   6   5   81.10    2.96
  -2   6   5   88.39    2.89
   1  -6  -5   91.84    3.53
   1  -6  -5   93.81    3.46
   1  -6  -5   94.40    3.46
  -1   6   5   93.35    3.34
  -1   6   5   95.67    3.38
   0  -6  -5   16.45    1.00
   0  -6  -5   17.03    0.81
   0  -6  -5   16.77    0.91
   0   6   5   17.17    0.83
  -1  -6  -5   22.46    0.88
  -1  -6  -5   20.58    1.46
  -1  -6  -5   21.29    1.20
  -1  -6  -5   24.70    1.15
  -1  -6  -5   22.45    1.15
  -1  -6  -5   21.09    1.17
   1   6   5   22.75    1.03
  -2  -6  -5   35.31    1.80
  -2  -6  -5   36.12    1.51
  -2  -6  -5   31.23    1.71
  -2  -6  -5   37.10    1.74
  -2  -6  -5   34.30    1.59
   2   6   5   34.00    1.48
  -3  -6  -5    1.02    0.37
  -3  -6  -5    0.68    0.47
  -3  -6  -5    0.46    0.46
  -3  -6  -5    1.35    0.53
   3   6   5    1.07    0.30
  -4  -6  -5    2.67    0.70
  -4  -6  -5    2.30    0.54
  -4  -6  -5    2.83    0.82
   4   6   5    1.86    0.34
  -5  -6  -5    9.00    1.26
  -5  -6  -5   10.68    1.46
  -5  -6  -5   10.84    1.06
   5   6   5   10.44    0.63
  -6  -6  -5    2.46    0.65
  -6  -6  -5    1.82    0.92
  -6  -6  -5    0.77    0.90
   6   6   5    3.37    0.58
  -7  -6  -5   28.51    2.35
  -7  -6  -5   27.39    1.76
  -7  -6  -5   26.51    2.46
   7   6   5   27.32    1.55
   9  -7  -5    3.29    0.95
   9  -7  -5    3.57    1.03
  -9   7   5    4.52    0.72
   8  -7  -5   16.34    1.64
   8  -7  -5   14.61    1.53
  -8   7   5   16.51    1.17
  -8   7   5   13.25    1.48
   7  -7  -5   44.89    2.47
   7  -7  -5   44.08    2.02
   7  -7  -5   48.42    2.49
  -7   7   5   45.30    2.08
  -7   7   5   47.50    2.40
   6  -7  -5   30.62    1.82
   6  -7  -5   31.15    1.50
   6  -7  -5   32.56    1.84
  -6   7   5   29.04    1.66
  -6   7   5   30.74    1.51
   5  -7  -5   27.54    1.61
   5  -7  -5   27.64    1.36
   5  -7  -5   28.17    1.63
  -5   7   5   28.99    1.36
  -5   7   5   27.32    1.43
   4  -7  -5    5.29    0.57
   4  -7  -5    6.17    0.77
   4  -7  -5    5.25    0.72
  -4   7   5    5.13    0.26
  -4   7   5    4.10    0.51
  -4   7   5    5.91    0.51
  -4   7   5    5.18    0.49
   3  -7  -5    1.19    0.41
   3  -7  -5    2.41    0.42
   3  -7  -5    2.01    0.46
  -3   7   5    2.24    0.28
  -3   7   5    2.34    0.34
  -3   7   5    2.19    0.22
  -3   7   5    2.26    0.34
   2  -7  -5    2.70    0.47
   2  -7  -5    3.62    0.55
   2  -7  -5    3.44    0.44
  -2   7   5    3.00    0.37
  -2   7   5    3.98    0.34
   1  -7  -5  137.90    5.00
   1  -7  -5  140.97    4.99
   1  -7  -5  132.64    5.08
  -1   7   5  141.04    4.90
   0  -7  -5   72.42    2.68
   0  -7  -5   72.40    2.98
[truncated: 773,728 more chars]
